# Supplementary material for: The analysis on groundwater storage variations from GRACE/GRACE-FO in recent 20 years driven by influencing factors and prediction in Shandong Province, China
Source: Sci Rep. 2024 Mar 9;14:5819. doi: 10.1038/s41598-024-55588-3 (PMC10925065; doi:10.1038/s41598-024-55588-3)
Supplement: Supplementary file 1 — Supplementary Information. [file 41598_2024_55588_MOESM1_ESM.zip]

Archive with 240 entries (238 files):
- data/
- data/Data declaration.docx
- data/GPCCTimeseries2003-2020.txt
- data/GPCCTimeseries2003-2020r.txt
- data/GWS derived from GRACE/
- data/GWS derived from GRACE/gws200301.txt
- data/GWS derived from GRACE/gws200302.txt
- data/GWS derived from GRACE/gws200303.txt
- data/GWS derived from GRACE/gws200304.txt
- data/GWS derived from GRACE/gws200305.txt
- data/GWS derived from GRACE/gws200306.txt
- data/GWS derived from GRACE/gws200307.txt
- data/GWS derived from GRACE/gws200308.txt
- data/GWS derived from GRACE/gws200309.txt
- data/GWS derived from GRACE/gws200310.txt
- data/GWS derived from GRACE/gws200311.txt
- data/GWS derived from GRACE/gws200312.txt
- data/GWS derived from GRACE/gws200401.txt
- data/GWS derived from GRACE/gws200402.txt
- data/GWS derived from GRACE/gws200403.txt
- data/GWS derived from GRACE/gws200404.txt
- data/GWS derived from GRACE/gws200405.txt
- data/GWS derived from GRACE/gws200406.txt
- data/GWS derived from GRACE/gws200407.txt
- data/GWS derived from GRACE/gws200408.txt
- data/GWS derived from GRACE/gws200409.txt
- data/GWS derived from GRACE/gws200410.txt
- data/GWS derived from GRACE/gws200411.txt
- data/GWS derived from GRACE/gws200412.txt
- data/GWS derived from GRACE/gws200501.txt
- data/GWS derived from GRACE/gws200502.txt
- data/GWS derived from GRACE/gws200503.txt
- data/GWS derived from GRACE/gws200504.txt
- data/GWS derived from GRACE/gws200505.txt
- data/GWS derived from GRACE/gws200506.txt
- data/GWS derived from GRACE/gws200507.txt
- data/GWS derived from GRACE/gws200508.txt
- data/GWS derived from GRACE/gws200509.txt
- data/GWS derived from GRACE/gws200510.txt
- data/GWS derived from GRACE/gws200511.txt
- data/GWS derived from GRACE/gws200512.txt
- data/GWS derived from GRACE/gws200601.txt
- data/GWS derived from GRACE/gws200602.txt
- data/GWS derived from GRACE/gws200603.txt
- data/GWS derived from GRACE/gws200604.txt
- data/GWS derived from GRACE/gws200605.txt
- data/GWS derived from GRACE/gws200606.txt
- data/GWS derived from GRACE/gws200607.txt
- data/GWS derived from GRACE/gws200608.txt
- data/GWS derived from GRACE/gws200609.txt
- data/GWS derived from GRACE/gws200610.txt
- data/GWS derived from GRACE/gws200611.txt
- data/GWS derived from GRACE/gws200612.txt
- data/GWS derived from GRACE/gws200701.txt
- data/GWS derived from GRACE/gws200702.txt
- data/GWS derived from GRACE/gws200703.txt
- data/GWS derived from GRACE/gws200704.txt
- data/GWS derived from GRACE/gws200705.txt
- data/GWS derived from GRACE/gws200706.txt
- data/GWS derived from GRACE/gws200707.txt
- data/GWS derived from GRACE/gws200708.txt
- data/GWS derived from GRACE/gws200709.txt
- data/GWS derived from GRACE/gws200710.txt
- data/GWS derived from GRACE/gws200711.txt
- data/GWS derived from GRACE/gws200712.txt
- data/GWS derived from GRACE/gws200801.txt
- data/GWS derived from GRACE/gws200802.txt
- data/GWS derived from GRACE/gws200803.txt
- data/GWS derived from GRACE/gws200804.txt
- data/GWS derived from GRACE/gws200805.txt
- data/GWS derived from GRACE/gws200806.txt
- data/GWS derived from GRACE/gws200807.txt
- data/GWS derived from GRACE/gws200808.txt
- data/GWS derived from GRACE/gws200809.txt
- data/GWS derived from GRACE/gws200810.txt
- data/GWS derived from GRACE/gws200811.txt
- data/GWS derived from GRACE/gws200812.txt
- data/GWS derived from GRACE/gws200901.txt
- data/GWS derived from GRACE/gws200902.txt
- data/GWS derived from GRACE/gws200903.txt
- data/GWS derived from GRACE/gws200904.txt
- data/GWS derived from GRACE/gws200905.txt
- data/GWS derived from GRACE/gws200906.txt
- data/GWS derived from GRACE/gws200907.txt
- data/GWS derived from GRACE/gws200908.txt
- data/GWS derived from GRACE/gws200909.txt
- data/GWS derived from GRACE/gws200910.txt
- data/GWS derived from GRACE/gws200911.txt
- data/GWS derived from GRACE/gws200912.txt
- data/GWS derived from GRACE/gws201001.txt
- data/GWS derived from GRACE/gws201002.txt
- data/GWS derived from GRACE/gws201003.txt
- data/GWS derived from GRACE/gws201004.txt
- data/GWS derived from GRACE/gws201005.txt
- data/GWS derived from GRACE/gws201006.txt
- data/GWS derived from GRACE/gws201007.txt
- data/GWS derived from GRACE/gws201008.txt
- data/GWS derived from GRACE/gws201009.txt
- data/GWS derived from GRACE/gws201010.txt
- data/GWS derived from GRACE/gws201011.txt
- data/GWS derived from GRACE/gws201012.txt
- data/GWS derived from GRACE/gws201101.txt
- data/GWS derived from GRACE/gws201102.txt
- data/GWS derived from GRACE/gws201103.txt
- data/GWS derived from GRACE/gws201104.txt
- data/GWS derived from GRACE/gws201105.txt
- data/GWS derived from GRACE/gws201106.txt
- data/GWS derived from GRACE/gws201107.txt
- data/GWS derived from GRACE/gws201108.txt
- data/GWS derived from GRACE/gws201109.txt
- data/GWS derived from GRACE/gws201110.txt
- data/GWS derived from GRACE/gws201111.txt
- data/GWS derived from GRACE/gws201112.txt
- data/GWS derived from GRACE/gws201201.txt
- data/GWS derived from GRACE/gws201202.txt
- data/GWS derived from GRACE/gws201203.txt
- data/GWS derived from GRACE/gws201204.txt
- data/GWS derived from GRACE/gws201205.txt
- data/GWS derived from GRACE/gws201206.txt
- data/GWS derived from GRACE/gws201207.txt
- data/GWS derived from GRACE/gws201208.txt
- data/GWS derived from GRACE/gws201209.txt
- data/GWS derived from GRACE/gws201210.txt
- data/GWS derived from GRACE/gws201211.txt
- data/GWS derived from GRACE/gws201212.txt
- data/GWS derived from GRACE/gws201301.txt
- data/GWS derived from GRACE/gws201302.txt
- data/GWS derived from GRACE/gws201303.txt
- data/GWS derived from GRACE/gws201304.txt
- data/GWS derived from GRACE/gws201305.txt
- data/GWS derived from GRACE/gws201306.txt
- data/GWS derived from GRACE/gws201307.txt
- data/GWS derived from GRACE/gws201308.txt
- data/GWS derived from GRACE/gws201309.txt
- data/GWS derived from GRACE/gws201310.txt
- data/GWS derived from GRACE/gws201311.txt
- data/GWS derived from GRACE/gws201312.txt
- data/GWS derived from GRACE/gws201401.txt
- data/GWS derived from GRACE/gws201402.txt
- data/GWS derived from GRACE/gws201403.txt
- data/GWS derived from GRACE/gws201404.txt
- data/GWS derived from GRACE/gws201405.txt
- data/GWS derived from GRACE/gws201406.txt
- data/GWS derived from GRACE/gws201407.txt
- data/GWS derived from GRACE/gws201408.txt
- data/GWS derived from GRACE/gws201409.txt
- data/GWS derived from GRACE/gws201410.txt
- data/GWS derived from GRACE/gws201411.txt
- data/GWS derived from GRACE/gws201412.txt
- data/GWS derived from GRACE/gws201501.txt
- data/GWS derived from GRACE/gws201502.txt
- data/GWS derived from GRACE/gws201503.txt
- data/GWS derived from GRACE/gws201504.txt
- data/GWS derived from GRACE/gws201505.txt
- data/GWS derived from GRACE/gws201506.txt
- data/GWS derived from GRACE/gws201507.txt
- data/GWS derived from GRACE/gws201508.txt
- data/GWS derived from GRACE/gws201509.txt
- data/GWS derived from GRACE/gws201510.txt
- data/GWS derived from GRACE/gws201511.txt
- data/GWS derived from GRACE/gws201512.txt
- data/GWS derived from GRACE/gws201601.txt
- data/GWS derived from GRACE/gws201602.txt
- data/GWS derived from GRACE/gws201603.txt
- data/GWS derived from GRACE/gws201604.txt
- data/GWS derived from GRACE/gws201605.txt
- data/GWS derived from GRACE/gws201606.txt
- data/GWS derived from GRACE/gws201607.txt
- data/GWS derived from GRACE/gws201608.txt
- data/GWS derived from GRACE/gws201609.txt
- data/GWS derived from GRACE/gws201610.txt
- data/GWS derived from GRACE/gws201611.txt
- data/GWS derived from GRACE/gws201612.txt
- data/GWS derived from GRACE/gws201701.txt
- data/GWS derived from GRACE/gws201702.txt
- data/GWS derived from GRACE/gws201703.txt
- data/GWS derived from GRACE/gws201704.txt
- data/GWS derived from GRACE/gws201705.txt
- data/GWS derived from GRACE/gws201706.txt
- data/GWS derived from GRACE/gws201806.txt
- data/GWS derived from GRACE/gws201807.txt
- data/GWS derived from GRACE/gws201808.txt
- data/GWS derived from GRACE/gws201809.txt
- data/GWS derived from GRACE/gws201810.txt
- data/GWS derived from GRACE/gws201811.txt
- data/GWS derived from GRACE/gws201812.txt
- data/GWS derived from GRACE/gws201901.txt
- data/GWS derived from GRACE/gws201902.txt
- data/GWS derived from GRACE/gws201903.txt
- data/GWS derived from GRACE/gws201904.txt
- data/GWS derived from GRACE/gws201905.txt
- data/GWS derived from GRACE/gws201906.txt
- data/GWS derived from GRACE/gws201907.txt
- data/GWS derived from GRACE/gws201908.txt
- data/GWS derived from GRACE/gws201909.txt
- data/GWS derived from GRACE/gws201910.txt
- data/GWS derived from GRACE/gws201911.txt
- data/GWS derived from GRACE/gws201912.txt
- data/GWS derived from GRACE/gws202001.txt
- data/GWS derived from GRACE/gws202002.txt
- data/GWS derived from GRACE/gws202003.txt
- data/GWS derived from GRACE/gws202004.txt
- data/GWS derived from GRACE/gws202005.txt
- data/GWS derived from GRACE/gws202006.txt
- data/GWS derived from GRACE/gws202007.txt
- data/GWS derived from GRACE/gws202008.txt
- data/GWS derived from GRACE/gws202009.txt
- data/GWS derived from GRACE/gws202010.txt
- data/GWS derived from GRACE/gws202011.txt
- data/GWS derived from GRACE/gws202012.txt
- data/GWS derived from GRACE/gws202101.txt
- data/GWS derived from GRACE/gws202102.txt
- data/GWS derived from GRACE/gws202103.txt
- data/GWS derived from GRACE/gws202104.txt
- data/GWS derived from GRACE/gws202105.txt
- data/GWS derived from GRACE/gws202106.txt
- data/GWS derived from GRACE/gws202107.txt
- data/GWS derived from GRACE/gws202108.txt
- data/GWS derived from GRACE/gws202109.txt
- data/GWS derived from GRACE/gws202110.txt
- data/GWS derived from GRACE/gws202111.txt
- data/GWS derived from GRACE/gws202112.txt
- data/GWS derived from GRACE/gws202201.txt
- data/GWS derived from GRACE/gws202202.txt
- data/GWS derived from GRACE/gws202203.txt
- data/GWS derived from GRACE/gws202204.txt
- data/GWS derived from GRACE/gws202205.txt
- data/GWS derived from GRACE/gws202206.txt
- data/GWS derived from GRACE/gws202207.txt
- data/GWS derived from GRACE/gws202208.txt
- data/GWS derived from GRACE/gws202209.txt
- data/GWS derived from GRACE/gws202210.txt
- data/GWS derived from GRACE/gws202211.txt
- data/GWS derived from GRACE/gws202212.txt
- data/Timeseries2003-2022y.txt
- data/Water Bulletin of Shandong Province.xlsx
- data/WghmTimeseries2003-2019.txt
- data/allTimeseries2003-2022.txt
- data/recTimeseries2017-2018.txt
- data/soilTimeseries2017-2018.txt
