# Supplementary material for: The analysis on groundwater storage variations from GRACE/GRACE-FO in recent 20 years driven by influencing factors and prediction in Shandong Province, China
Source: Sci Rep. 2024 Mar 9;14:5819. doi: 10.1038/s41598-024-55588-3 (PMC10925065; doi:10.1038/s41598-024-55588-3)
Supplement: Supplementary file 1 — Supplementary Information. [file 41598_2024_55588_MOESM1_ESM.zip › data/GPCCTimeseries2003-2020r.txt]

     1     6.0444
     2    15.4222
     3    21.5556
     4    55.0000
     5    37.4222
     6    80.4000
     7   179.5333
     8   149.6222
     9    95.7111
    10    80.8667
    11    33.9556
    12    10.9333
    13     3.2889
    14    11.0889
    15     7.4444
    16    22.9111
    17    62.6000
    18    87.8889
    19   182.0667
    20   137.2222
    21    61.7111
    22     6.9333
    23    24.5333
    24    10.0000
    25     1.3778
    26    17.3778
    27     5.3556
    28    22.2444
    29    55.5778
    30    98.7111
    31   147.7333
    32   155.1333
    33   152.2444
    34    16.1778
    35     8.5111
    36     7.6444
    37     6.9778
    38     9.8667
    39     2.6889
    40    23.0000
    41    62.2000
    42    72.9778
    43   144.1111
    44   138.8000
    45    18.1556
    46     4.1333
    47    24.4889
    48    10.4667
    49     0.9111
    50    13.5556
    51    49.9556
    52    16.9111
    53    47.4222
    54    99.2889
    55   140.8889
    56   191.3556
    57    94.5333
    58    32.5778
    59     2.1556
    60    11.6889
    61     9.0000
    62     3.0889
    63    11.1778
    64    51.1778
    65    65.6222
    66    72.7556
    67   210.6222
    68   129.9778
    69    46.1556
    70    24.1333
    71     6.1778
    72     5.6222
    73     0.6000
    74    12.8889
    75    21.0889
    76    40.4889
    77    68.5556
    78    73.2889
    79   184.7556
    80   127.8222
    81    44.6222
    82    18.5556
    83    26.5333
    84     8.9778
    85     3.4222
    86    21.2444
    87    18.1556
    88    28.0444
    89    43.2000
    90    54.7778
    91   116.3778
    92   208.7333
    93    92.5111
    94     9.3333
    95     1.3111
    96     3.2444
    97     0.8889
    98    19.0000
    99     1.7333
   100     9.5333
   101    45.1778
   102    62.1111
   103   140.9333
   104   167.6667
   105    99.5778
   106    13.9556
   107    56.2889
   108    12.4000
   109     1.5111
   110     2.1111
   111    22.2889
   112    48.3333
   113     5.1333
   114    50.0444
   115   199.9333
   116   130.8222
   117    57.6000
   118    13.4444
   119    34.2889
   120    27.5111
   121     8.6222
   122    11.5778
   123     9.8444
   124    14.4222
   125    87.8667
   126    39.8222
   127   260.5556
   128    75.0444
   129    46.6667
   130     8.2222
   131    28.5778
   132     1.0667
   133     1.8889
   134    16.1111
   135     3.4889
   136    35.6444
   137    52.1778
   138    55.4667
   139   102.9111
   140    75.9556
   141    94.5111
   142    25.2444
   143    25.8000
   144     2.7111
   145     6.0889
   146    11.0889
   147    11.5556
   148    45.5333
   149    43.6667
   150    65.2000
   151    92.6000
   152   143.3111
   153    50.6889
   154    12.4222
   155    78.0000
   156     3.4444
   157     2.9111
   158    18.5333
   159     4.8444
   160    21.5333
   161    44.4444
   162    99.0444
   163   154.5778
   164   112.4444
   165    34.1556
   166    68.0889
   167    14.2222
   168    20.1111
   169    18.7111
   170     8.9556
   171     9.0889
   172    23.4667
   173    28.4667
   174    63.9778
   175   162.0000
   176   147.5111
   177    47.4222
   178    42.1778
   179     2.4222
   180     1.8889
   181     7.7333
   182     3.4222
   183    23.0667
   184    45.1778
   185    70.9778
   186    78.2222
   187   128.8444
   188   168.7111
   189    43.0000
   190     8.2889
   191    21.3778
   192    19.0889
   193     5.9556
   194     5.9778
   195    10.1333
   196    37.5778
   197    11.9778
   198    39.2667
   199   115.7111
   200   174.0444
   201    21.9111
   202    24.0000
   203    19.0222
   204    15.4889
   205    32.9333
   206    39.6444
   207    14.1556
   208    24.6222
   209   100.7111
   210   116.1778
   211   186.3333
   212   279.1556
   213    53.1111
   214    10.2000
   215    62.3111
   216     9.4889
   217     5.9778
   218    36.6667
   219    23.5556
   220    46.4444
