# Supplementary material for: The analysis on groundwater storage variations from GRACE/GRACE-FO in recent 20 years driven by influencing factors and prediction in Shandong Province, China
Source: Sci Rep. 2024 Mar 9;14:5819. doi: 10.1038/s41598-024-55588-3 (PMC10925065; doi:10.1038/s41598-024-55588-3)
Supplement: Supplementary file 1 — Supplementary Information. [file 41598_2024_55588_MOESM1_ESM.zip › data/GWS derived from GRACE/gws200301.txt]

       1   114.500    34.000    -62.47
       2   114.750    34.000    -58.60
       3   115.000    34.000    -54.47
       4   115.250    34.000    -50.17
       5   115.500    34.000    -45.81
       6   115.750    34.000    -41.51
       7   116.000    34.000    -37.37
       8   116.250    34.000    -33.50
       9   116.500    34.000    -29.97
      10   116.750    34.000    -26.89
      11   117.000    34.000    -24.32
      12   117.250    34.000    -22.30
      13   117.500    34.000    -20.87
      14   117.750    34.000    -20.05
      15   118.000    34.000    -19.83
      16   118.250    34.000    -20.16
      17   118.500    34.000    -21.00
      18   118.750    34.000    -22.31
      19   119.000    34.000    -23.98
      20   119.250    34.000    -25.94
      21   119.500    34.000    -28.07
      22   119.750    34.000    -30.26
      23   120.000    34.000    -32.41
      24   120.250    34.000    -34.42
      25   120.500    34.000    -36.17
      26   120.750    34.000    -37.57
      27   121.000    34.000    -38.54
      28   121.250    34.000    -39.01
      29   121.500    34.000    -38.94
      30   121.750    34.000    -38.27
      31   122.000    34.000    -37.01
      32   122.250    34.000    -35.16
      33   122.500    34.000    -32.74
      34   122.750    34.000    -29.79
      35   123.000    34.000    -26.38
      36   114.500    34.250    -43.79
      37   114.750    34.250    -40.05
      38   115.000    34.250    -36.11
      39   115.250    34.250    -32.05
      40   115.500    34.250    -27.99
      41   115.750    34.250    -24.04
      42   116.000    34.250    -20.30
      43   116.250    34.250    -16.87
      44   116.500    34.250    -13.84
      45   116.750    34.250    -11.29
      46   117.000    34.250     -9.29
      47   117.250    34.250     -7.88
      48   117.500    34.250     -7.09
      49   117.750    34.250     -6.93
      50   118.000    34.250     -7.39
      51   118.250    34.250     -8.43
      52   118.500    34.250    -10.00
      53   118.750    34.250    -12.04
      54   119.000    34.250    -14.45
      55   119.250    34.250    -17.13
      56   119.500    34.250    -20.00
      57   119.750    34.250    -22.93
      58   120.000    34.250    -25.81
      59   120.250    34.250    -28.52
      60   120.500    34.250    -30.96
      61   120.750    34.250    -33.03
      62   121.000    34.250    -34.65
      63   121.250    34.250    -35.73
      64   121.500    34.250    -36.24
      65   121.750    34.250    -36.11
      66   122.000    34.250    -35.35
      67   122.250    34.250    -33.95
      68   122.500    34.250    -31.92
      69   122.750    34.250    -29.33
      70   123.000    34.250    -26.21
      71   114.500    34.500    -24.77
      72   114.750    34.500    -21.17
      73   115.000    34.500    -17.41
      74   115.250    34.500    -13.61
      75   115.500    34.500     -9.85
      76   115.750    34.500     -6.24
      77   116.000    34.500     -2.90
      78   116.250    34.500      0.08
      79   116.500    34.500      2.63
      80   116.750    34.500      4.65
      81   117.000    34.500      6.08
      82   117.250    34.500      6.88
      83   117.500    34.500      7.05
      84   117.750    34.500      6.54
      85   118.000    34.500      5.42
      86   118.250    34.500      3.68
      87   118.500    34.500      1.40
      88   118.750    34.500     -1.36
      89   119.000    34.500     -4.50
      90   119.250    34.500     -7.93
      91   119.500    34.500    -11.53
      92   119.750    34.500    -15.19
      93   120.000    34.500    -18.79
      94   120.250    34.500    -22.22
      95   120.500    34.500    -25.36
      96   120.750    34.500    -28.12
      97   121.000    34.500    -30.40
      98   121.250    34.500    -32.13
      99   121.500    34.500    -33.24
     100   121.750    34.500    -33.70
     101   122.000    34.500    -33.48
     102   122.250    34.500    -32.58
     103   122.500    34.500    -31.02
     104   122.750    34.500    -28.83
     105   123.000    34.500    -26.07
     106   114.500    34.750     -5.73
     107   114.750    34.750     -2.26
     108   115.000    34.750      1.29
     109   115.250    34.750      4.86
     110   115.500    34.750      8.32
     111   115.750    34.750     11.57
     112   116.000    34.750     14.53
     113   116.250    34.750     17.07
     114   116.500    34.750     19.12
     115   116.750    34.750     20.62
     116   117.000    34.750     21.50
     117   117.250    34.750     21.72
     118   117.500    34.750     21.26
     119   117.750    34.750     20.13
     120   118.000    34.750     18.34
     121   118.250    34.750     15.92
     122   118.500    34.750     12.95
     123   118.750    34.750      9.49
     124   119.000    34.750      5.65
     125   119.250    34.750      1.51
     126   119.500    34.750     -2.81
     127   119.750    34.750     -7.19
     128   120.000    34.750    -11.50
     129   120.250    34.750    -15.64
     130   120.500    34.750    -19.49
     131   120.750    34.750    -22.94
     132   121.000    34.750    -25.89
     133   121.250    34.750    -28.27
     134   121.500    34.750    -30.02
     135   121.750    34.750    -31.08
     136   122.000    34.750    -31.44
     137   122.250    34.750    -31.09
     138   122.500    34.750    -30.03
     139   122.750    34.750    -28.31
     140   123.000    34.750    -25.96
     141   114.500    35.000     13.01
     142   114.750    35.000     16.34
     143   115.000    35.000     19.71
     144   115.250    35.000     23.03
     145   115.500    35.000     26.20
     146   115.750    35.000     29.10
     147   116.000    35.000     31.66
     148   116.250    35.000     33.77
     149   116.500    35.000     35.36
     150   116.750    35.000     36.35
     151   117.000    35.000     36.68
     152   117.250    35.000     36.34
     153   117.500    35.000     35.30
     154   117.750    35.000     33.55
     155   118.000    35.000     31.13
     156   118.250    35.000     28.07
     157   118.500    35.000     24.44
     158   118.750    35.000     20.32
     159   119.000    35.000     15.80
     160   119.250    35.000     10.97
     161   119.500    35.000      5.97
     162   119.750    35.000      0.90
     163   120.000    35.000     -4.10
     164   120.250    35.000     -8.93
     165   120.500    35.000    -13.46
     166   120.750    35.000    -17.58
     167   121.000    35.000    -21.21
     168   121.250    35.000    -24.24
     169   121.500    35.000    -26.64
     170   121.750    35.000    -28.32
     171   122.000    35.000    -29.28
     172   122.250    35.000    -29.50
     173   122.500    35.000    -28.98
     174   122.750    35.000    -27.76
     175   123.000    35.000    -25.88
     176   114.500    35.250     31.17
     177   114.750    35.250     34.34
     178   115.000    35.250     37.52
     179   115.250    35.250     40.59
     180   115.500    35.250     43.46
     181   115.750    35.250     46.02
     182   116.000    35.250     48.19
     183   116.250    35.250     49.89
     184   116.500    35.250     51.01
     185   116.750    35.250     51.52
     186   117.000    35.250     51.34
     187   117.250    35.250     50.46
     188   117.500    35.250     48.86
     189   117.750    35.250     46.54
     190   118.000    35.250     43.52
     191   118.250    35.250     39.87
     192   118.500    35.250     35.62
     193   118.750    35.250     30.87
     194   119.000    35.250     25.72
     195   119.250    35.250     20.26
     196   119.500    35.250     14.62
     197   119.750    35.250      8.90
     198   120.000    35.250      3.25
     199   120.250    35.250     -2.22
     200   120.500    35.250     -7.41
     201   120.750    35.250    -12.18
     202   121.000    35.250    -16.45
     203   121.250    35.250    -20.13
     204   121.500    35.250    -23.15
     205   121.750    35.250    -25.46
     206   122.000    35.250    -27.03
     207   122.250    35.250    -27.83
     208   122.500    35.250    -27.89
     209   122.750    35.250    -27.19
     210   123.000    35.250    -25.81
     211   114.500    35.500     48.44
     212   114.750    35.500     51.46
     213   115.000    35.500     54.43
     214   115.250    35.500     57.24
     215   115.500    35.500     59.82
     216   115.750    35.500     62.05
     217   116.000    35.500     63.84
     218   116.250    35.500     65.13
     219   116.500    35.500     65.81
     220   116.750    35.500     65.86
     221   117.000    35.500     65.19
     222   117.250    35.500     63.81
     223   117.500    35.500     61.68
     224   117.750    35.500     58.84
     225   118.000    35.500     55.27
     226   118.250    35.500     51.06
     227   118.500    35.500     46.26
     228   118.750    35.500     40.95
     229   119.000    35.500     35.22
     230   119.250    35.500     29.18
     231   119.500    35.500     22.95
     232   119.750    35.500     16.65
     233   120.000    35.500     10.41
     234   120.250    35.500      4.33
     235   120.500    35.500     -1.45
     236   120.750    35.500     -6.83
     237   121.000    35.500    -11.71
     238   121.250    35.500    -16.00
     239   121.500    35.500    -19.64
     240   121.750    35.500    -22.56
     241   122.000    35.500    -24.72
     242   122.250    35.500    -26.12
     243   122.500    35.500    -26.75
     244   122.750    35.500    -26.61
     245   123.000    35.500    -25.76
     246   114.500    35.750     64.55
     247   114.750    35.750     67.41
     248   115.000    35.750     70.16
     249   115.250    35.750     72.72
     250   115.500    35.750     75.00
     251   115.750    35.750     76.90
     252   116.000    35.750     78.33
     253   116.250    35.750     79.23
     254   116.500    35.750     79.49
     255   116.750    35.750     79.10
     256   117.000    35.750     77.99
     257   117.250    35.750     76.14
     258   117.500    35.750     73.53
     259   117.750    35.750     70.19
     260   118.000    35.750     66.15
     261   118.250    35.750     61.44
     262   118.500    35.750     56.14
     263   118.750    35.750     50.33
     264   119.000    35.750     44.10
     265   119.250    35.750     37.56
     266   119.500    35.750     30.81
     267   119.750    35.750     24.00
     268   120.000    35.750     17.23
     269   120.250    35.750     10.62
     270   120.500    35.750      4.29
     271   120.750    35.750     -1.64
     272   121.000    35.750     -7.08
     273   121.250    35.750    -11.94
     274   121.500    35.750    -16.16
     275   121.750    35.750    -19.66
     276   122.000    35.750    -22.40
     277   122.250    35.750    -24.38
     278   122.500    35.750    -25.57
     279   122.750    35.750    -26.00
     280   123.000    35.750    -25.70
     281   114.500    36.000     79.27
     282   114.750    36.000     81.96
     283   115.000    36.000     84.49
     284   115.250    36.000     86.79
     285   115.500    36.000     88.77
     286   115.750    36.000     90.35
     287   116.000    36.000     91.43
     288   116.250    36.000     91.94
     289   116.500    36.000     91.82
     290   116.750    36.000     91.01
     291   117.000    36.000     89.49
     292   117.250    36.000     87.21
     293   117.500    36.000     84.18
     294   117.750    36.000     80.41
     295   118.000    36.000     75.95
     296   118.250    36.000     70.82
     297   118.500    36.000     65.08
     298   118.750    36.000     58.85
     299   119.000    36.000     52.19
     300   119.250    36.000     45.22
     301   119.500    36.000     38.05
     302   119.750    36.000     30.79
     303   120.000    36.000     23.57
     304   120.250    36.000     16.51
     305   120.500    36.000      9.71
     306   120.750    36.000      3.30
     307   121.000    36.000     -2.64
     308   121.250    36.000     -8.02
     309   121.500    36.000    -12.75
     310   121.750    36.000    -16.78
     311   122.000    36.000    -20.08
     312   122.250    36.000    -22.61
     313   122.500    36.000    -24.36
     314   122.750    36.000    -25.36
     315   123.000    36.000    -25.60
     316   114.500    36.250     92.44
     317   114.750    36.250     94.92
     318   115.000    36.250     97.22
     319   115.250    36.250     99.26
     320   115.500    36.250    100.94
     321   115.750    36.250    102.20
     322   116.000    36.250    102.93
     323   116.250    36.250    103.08
     324   116.500    36.250    102.60
     325   116.750    36.250    101.41
     326   117.000    36.250     99.51
     327   117.250    36.250     96.86
     328   117.500    36.250     93.46
     329   117.750    36.250     89.33
     330   118.000    36.250     84.49
     331   118.250    36.250     79.00
     332   118.500    36.250     72.93
     333   118.750    36.250     66.35
     334   119.000    36.250     59.35
     335   119.250    36.250     52.04
     336   119.500    36.250     44.52
     337   119.750    36.250     36.91
     338   120.000    36.250     29.34
     339   120.250    36.250     21.91
     340   120.500    36.250     14.72
     341   120.750    36.250      7.91
     342   121.000    36.250      1.55
     343   121.250    36.250     -4.26
     344   121.500    36.250     -9.46
     345   121.750    36.250    -13.98
     346   122.000    36.250    -17.77
     347   122.250    36.250    -20.82
     348   122.500    36.250    -23.10
     349   122.750    36.250    -24.64
     350   123.000    36.250    -25.43
     351   114.500    36.500    103.87
     352   114.750    36.500    106.15
     353   115.000    36.500    108.21
     354   115.250    36.500    109.97
     355   115.500    36.500    111.35
     356   115.750    36.500    112.29
     357   116.000    36.500    112.69
     358   116.250    36.500    112.51
     359   116.500    36.500    111.68
     360   116.750    36.500    110.16
     361   117.000    36.500    107.92
     362   117.250    36.500    104.93
     363   117.500    36.500    101.22
     364   117.750    36.500     96.78
     365   118.000    36.500     91.65
     366   118.250    36.500     85.88
     367   118.500    36.500     79.54
     368   118.750    36.500     72.70
     369   119.000    36.500     65.46
     370   119.250    36.500     57.90
     371   119.500    36.500     50.13
     372   119.750    36.500     42.28
     373   120.000    36.500     34.45
     374   120.250    36.500     26.74
     375   120.500    36.500     19.27
     376   120.750    36.500     12.15
     377   121.000    36.500      5.45
     378   121.250    36.500     -0.72
     379   121.500    36.500     -6.30
     380   121.750    36.500    -11.24
     381   122.000    36.500    -15.48
     382   122.250    36.500    -18.99
     383   122.500    36.500    -21.78
     384   122.750    36.500    -23.82
     385   123.000    36.500    -25.13
     386   114.500    36.750    113.51
     387   114.750    36.750    115.55
     388   115.000    36.750    117.35
     389   115.250    36.750    118.83
     390   115.500    36.750    119.91
     391   115.750    36.750    120.53
     392   116.000    36.750    120.62
     393   116.250    36.750    120.13
     394   116.500    36.750    118.98
     395   116.750    36.750    117.15
     396   117.000    36.750    114.61
     397   117.250    36.750    111.35
     398   117.500    36.750    107.37
     399   117.750    36.750    102.69
     400   118.000    36.750     97.35
     401   118.250    36.750     91.38
     402   118.500    36.750     84.86
     403   118.750    36.750     77.85
     404   119.000    36.750     70.44
     405   119.250    36.750     62.74
     406   119.500    36.750     54.83
     407   119.750    36.750     46.83
     408   120.000    36.750     38.84
     409   120.250    36.750     30.96
     410   120.500    36.750     23.30
     411   120.750    36.750     15.96
     412   121.000    36.750      9.03
     413   121.250    36.750      2.58
     414   121.500    36.750     -3.31
     415   121.750    36.750     -8.58
     416   122.000    36.750    -13.20
     417   122.250    36.750    -17.12
     418   122.500    36.750    -20.35
     419   122.750    36.750    -22.86
     420   123.000    36.750    -24.68
     421   114.500    37.000    121.28
     422   114.750    37.000    123.09
     423   115.000    37.000    124.61
     424   115.250    37.000    125.80
     425   115.500    37.000    126.59
     426   115.750    37.000    126.90
     427   116.000    37.000    126.69
     428   116.250    37.000    125.88
     429   116.500    37.000    124.45
     430   116.750    37.000    122.35
     431   117.000    37.000    119.56
     432   117.250    37.000    116.07
     433   117.500    37.000    111.89
     434   117.750    37.000    107.04
     435   118.000    37.000    101.54
     436   118.250    37.000     95.45
     437   118.500    37.000     88.83
     438   118.750    37.000     81.76
     439   119.000    37.000     74.29
     440   119.250    37.000     66.53
     441   119.500    37.000     58.58
     442   119.750    37.000     50.54
     443   120.000    37.000     42.49
     444   120.250    37.000     34.55
     445   120.500    37.000     26.81
     446   120.750    37.000     19.36
     447   121.000    37.000     12.28
     448   121.250    37.000      5.66
     449   121.500    37.000     -0.45
     450   121.750    37.000     -5.98
     451   122.000    37.000    -10.91
     452   122.250    37.000    -15.18
     453   122.500    37.000    -18.78
     454   122.750    37.000    -21.72
     455   123.000    37.000    -24.00
     456   114.500    37.250    127.22
     457   114.750    37.250    128.75
     458   115.000    37.250    130.00
     459   115.250    37.250    130.89
     460   115.500    37.250    131.38
     461   115.750    37.250    131.40
     462   116.000    37.250    130.89
     463   116.250    37.250    129.80
     464   116.500    37.250    128.11
     465   116.750    37.250    125.77
     466   117.000    37.250    122.78
     467   117.250    37.250    119.11
     468   117.500    37.250    114.78
     469   117.750    37.250    109.82
     470   118.000    37.250    104.25
     471   118.250    37.250     98.12
     472   118.500    37.250     91.49
     473   118.750    37.250     84.42
     474   119.000    37.250     76.99
     475   119.250    37.250     69.28
     476   119.500    37.250     61.39
     477   119.750    37.250     53.41
     478   120.000    37.250     45.42
     479   120.250    37.250     37.52
     480   120.500    37.250     29.79
     481   120.750    37.250     22.34
     482   121.000    37.250     15.22
     483   121.250    37.250      8.52
     484   121.500    37.250      2.28
     485   121.750    37.250     -3.42
     486   122.000    37.250     -8.56
     487   122.250    37.250    -13.11
     488   122.500    37.250    -17.05
     489   122.750    37.250    -20.35
     490   123.000    37.250    -23.05
     491   114.500    37.500    131.37
     492   114.750    37.500    132.62
     493   115.000    37.500    133.58
     494   115.250    37.500    134.18
     495   115.500    37.500    134.37
     496   115.750    37.500    134.09
     497   116.000    37.500    133.31
     498   116.250    37.500    131.97
     499   116.500    37.500    130.04
     500   116.750    37.500    127.50
     501   117.000    37.500    124.33
     502   117.250    37.500    120.53
     503   117.500    37.500    116.12
     504   117.750    37.500    111.11
     505   118.000    37.500    105.53
     506   118.250    37.500     99.43
     507   118.500    37.500     92.87
     508   118.750    37.500     85.91
     509   119.000    37.500     78.60
     510   119.250    37.500     71.04
     511   119.500    37.500     63.31
     512   119.750    37.500     55.48
     513   120.000    37.500     47.64
     514   120.250    37.500     39.90
     515   120.500    37.500     32.30
     516   120.750    37.500     24.93
     517   121.000    37.500     17.87
     518   121.250    37.500     11.19
     519   121.500    37.500      4.92
     520   121.750    37.500     -0.87
     521   122.000    37.500     -6.14
     522   122.250    37.500    -10.89
     523   122.500    37.500    -15.08
     524   122.750    37.500    -18.70
     525   123.000    37.500    -21.76
     526   114.500    37.750    133.83
     527   114.750    37.750    134.79
     528   115.000    37.750    135.45
     529   115.250    37.750    135.76
     530   115.500    37.750    135.65
     531   115.750    37.750    135.09
     532   116.000    37.750    134.04
     533   116.250    37.750    132.47
     534   116.500    37.750    130.33
     535   116.750    37.750    127.63
     536   117.000    37.750    124.33
     537   117.250    37.750    120.46
     538   117.500    37.750    116.01
     539   117.750    37.750    111.01
     540   118.000    37.750    105.49
     541   118.250    37.750     99.49
     542   118.500    37.750     93.08
     543   118.750    37.750     86.28
     544   119.000    37.750     79.19
     545   119.250    37.750     71.87
     546   119.500    37.750     64.39
     547   119.750    37.750     56.82
     548   120.000    37.750     49.24
     549   120.250    37.750     41.73
     550   120.500    37.750     34.36
     551   120.750    37.750     27.19
     552   121.000    37.750     20.29
     553   121.250    37.750     13.71
     554   121.500    37.750      7.51
     555   121.750    37.750      1.73
     556   122.000    37.750     -3.61
     557   122.250    37.750     -8.48
     558   122.500    37.750    -12.85
     559   122.750    37.750    -16.73
     560   123.000    37.750    -20.10
     561   114.500    38.000    134.74
     562   114.750    38.000    135.42
     563   115.000    38.000    135.78
     564   115.250    38.000    135.79
     565   115.500    38.000    135.40
     566   115.750    38.000    134.57
     567   116.000    38.000    133.28
     568   116.250    38.000    131.48
     569   116.500    38.000    129.17
     570   116.750    38.000    126.32
     571   117.000    38.000    122.95
     572   117.250    38.000    119.03
     573   117.500    38.000    114.59
     574   117.750    38.000    109.66
     575   118.000    38.000    104.26
     576   118.250    38.000     98.43
     577   118.500    38.000     92.23
     578   118.750    38.000     85.69
     579   119.000    38.000     78.90
     580   119.250    38.000     71.89
     581   119.500    38.000     64.74
     582   119.750    38.000     57.52
     583   120.000    38.000     50.28
     584   120.250    38.000     43.11
     585   120.500    38.000     36.05
     586   120.750    38.000     29.18
     587   121.000    38.000     22.52
     588   121.250    38.000     16.15
     589   121.500    38.000     10.10
     590   121.750    38.000      4.39
     591   122.000    38.000     -0.92
     592   122.250    38.000     -5.83
     593   122.500    38.000    -10.33
     594   122.750    38.000    -14.39
     595   123.000    38.000    -18.02
     596   114.500    38.250    134.29
     597   114.750    38.250    134.66
     598   115.000    38.250    134.74
     599   115.250    38.250    134.45
     600   115.500    38.250    133.78
     601   115.750    38.250    132.70
     602   116.000    38.250    131.18
     603   116.250    38.250    129.20
     604   116.500    38.250    126.73
     605   116.750    38.250    123.78
     606   117.000    38.250    120.35
     607   117.250    38.250    116.44
     608   117.500    38.250    112.06
     609   117.750    38.250    107.25
     610   118.000    38.250    102.01
     611   118.250    38.250     96.41
     612   118.500    38.250     90.49
     613   118.750    38.250     84.27
     614   119.000    38.250     77.83
     615   119.250    38.250     71.22
     616   119.500    38.250     64.48
     617   119.750    38.250     57.68
     618   120.000    38.250     50.88
     619   120.250    38.250     44.11
     620   120.500    38.250     37.46
     621   120.750    38.250     30.95
     622   121.000    38.250     24.62
     623   121.250    38.250     18.53
     624   121.500    38.250     12.70
     625   121.750    38.250      7.17
     626   122.000    38.250      1.95
     627   122.250    38.250     -2.93
     628   122.500    38.250     -7.47
     629   122.750    38.250    -11.66
     630   123.000    38.250    -15.47
     631   114.500    38.500    132.64
     632   114.750    38.500    132.73
     633   115.000    38.500    132.51
     634   115.250    38.500    131.95
     635   115.500    38.500    131.03
     636   115.750    38.500    129.71
     637   116.000    38.500    127.98
     638   116.250    38.500    125.83
     639   116.500    38.500    123.23
     640   116.750    38.500    120.21
     641   117.000    38.500    116.76
     642   117.250    38.500    112.89
     643   117.500    38.500    108.61
     644   117.750    38.500    103.95
     645   118.000    38.500     98.94
     646   118.250    38.500     93.62
     647   118.500    38.500     88.02
     648   118.750    38.500     82.19
     649   119.000    38.500     76.17
     650   119.250    38.500     70.00
     651   119.500    38.500     63.74
     652   119.750    38.500     57.43
     653   120.000    38.500     51.12
     654   120.250    38.500     44.84
     655   120.500    38.500     38.66
     656   120.750    38.500     32.58
     657   121.000    38.500     26.67
     658   121.250    38.500     20.94
     659   121.500    38.500     15.41
     660   121.750    38.500     10.11
     661   122.000    38.500      5.06
     662   122.250    38.500      0.26
     663   122.500    38.500     -4.25
     664   122.750    38.500     -8.50
     665   123.000    38.500    -12.47
