# Supplementary material for: The analysis on groundwater storage variations from GRACE/GRACE-FO in recent 20 years driven by influencing factors and prediction in Shandong Province, China
Source: Sci Rep. 2024 Mar 9;14:5819. doi: 10.1038/s41598-024-55588-3 (PMC10925065; doi:10.1038/s41598-024-55588-3)
Supplement: Supplementary file 1 — Supplementary Information. [file 41598_2024_55588_MOESM1_ESM.zip › data/GWS derived from GRACE/gws200302.txt]

       1   114.500    34.000    -93.48
       2   114.750    34.000    -88.49
       3   115.000    34.000    -83.16
       4   115.250    34.000    -77.58
       5   115.500    34.000    -71.86
       6   115.750    34.000    -66.08
       7   116.000    34.000    -60.36
       8   116.250    34.000    -54.78
       9   116.500    34.000    -49.43
      10   116.750    34.000    -44.41
      11   117.000    34.000    -39.75
      12   117.250    34.000    -35.56
      13   117.500    34.000    -31.83
      14   117.750    34.000    -28.61
      15   118.000    34.000    -25.90
      16   118.250    34.000    -23.69
      17   118.500    34.000    -21.97
      18   118.750    34.000    -20.68
      19   119.000    34.000    -19.77
      20   119.250    34.000    -19.19
      21   119.500    34.000    -18.86
      22   119.750    34.000    -18.69
      23   120.000    34.000    -18.61
      24   120.250    34.000    -18.55
      25   120.500    34.000    -18.40
      26   120.750    34.000    -18.11
      27   121.000    34.000    -17.63
      28   121.250    34.000    -16.88
      29   121.500    34.000    -15.84
      30   121.750    34.000    -14.48
      31   122.000    34.000    -12.77
      32   122.250    34.000    -10.76
      33   122.500    34.000     -8.44
      34   122.750    34.000     -5.84
      35   123.000    34.000     -3.03
      36   114.500    34.250    -73.96
      37   114.750    34.250    -68.94
      38   115.000    34.250    -63.66
      39   115.250    34.250    -58.20
      40   115.500    34.250    -52.66
      41   115.750    34.250    -47.15
      42   116.000    34.250    -41.76
      43   116.250    34.250    -36.59
      44   116.500    34.250    -31.72
      45   116.750    34.250    -27.25
      46   117.000    34.250    -23.22
      47   117.250    34.250    -19.70
      48   117.500    34.250    -16.71
      49   117.750    34.250    -14.26
      50   118.000    34.250    -12.39
      51   118.250    34.250    -11.05
      52   118.500    34.250    -10.21
      53   118.750    34.250     -9.83
      54   119.000    34.250     -9.86
      55   119.250    34.250    -10.20
      56   119.500    34.250    -10.79
      57   119.750    34.250    -11.53
      58   120.000    34.250    -12.34
      59   120.250    34.250    -13.14
      60   120.500    34.250    -13.83
      61   120.750    34.250    -14.34
      62   121.000    34.250    -14.60
      63   121.250    34.250    -14.55
      64   121.500    34.250    -14.15
      65   121.750    34.250    -13.38
      66   122.000    34.250    -12.21
      67   122.250    34.250    -10.67
      68   122.500    34.250     -8.74
      69   122.750    34.250     -6.49
      70   123.000    34.250     -3.94
      71   114.500    34.500    -53.68
      72   114.750    34.500    -48.65
      73   115.000    34.500    -43.42
      74   115.250    34.500    -38.09
      75   115.500    34.500    -32.75
      76   115.750    34.500    -27.50
      77   116.000    34.500    -22.46
      78   116.250    34.500    -17.71
      79   116.500    34.500    -13.34
      80   116.750    34.500     -9.41
      81   117.000    34.500     -6.01
      82   117.250    34.500     -3.17
      83   117.500    34.500     -0.92
      84   117.750    34.500      0.72
      85   118.000    34.500      1.78
      86   118.250    34.500      2.25
      87   118.500    34.500      2.20
      88   118.750    34.500      1.65
      89   119.000    34.500      0.71
      90   119.250    34.500     -0.57
      91   119.500    34.500     -2.10
      92   119.750    34.500     -3.76
      93   120.000    34.500     -5.49
      94   120.250    34.500     -7.17
      95   120.500    34.500     -8.72
      96   120.750    34.500    -10.05
      97   121.000    34.500    -11.09
      98   121.250    34.500    -11.78
      99   121.500    34.500    -12.08
     100   121.750    34.500    -11.95
     101   122.000    34.500    -11.36
     102   122.250    34.500    -10.34
     103   122.500    34.500     -8.88
     104   122.750    34.500     -7.04
     105   123.000    34.500     -4.82
     106   114.500    34.750    -33.04
     107   114.750    34.750    -28.01
     108   115.000    34.750    -22.85
     109   115.250    34.750    -17.65
     110   115.500    34.750    -12.51
     111   115.750    34.750     -7.55
     112   116.000    34.750     -2.86
     113   116.250    34.750      1.46
     114   116.500    34.750      5.34
     115   116.750    34.750      8.69
     116   117.000    34.750     11.48
     117   117.250    34.750     13.64
     118   117.500    34.750     15.16
     119   117.750    34.750     16.03
     120   118.000    34.750     16.24
     121   118.250    34.750     15.87
     122   118.500    34.750     14.93
     123   118.750    34.750     13.48
     124   119.000    34.750     11.61
     125   119.250    34.750      9.41
     126   119.500    34.750      6.97
     127   119.750    34.750      4.38
     128   120.000    34.750      1.75
     129   120.250    34.750     -0.82
     130   120.500    34.750     -3.23
     131   120.750    34.750     -5.41
     132   121.000    34.750     -7.25
     133   121.250    34.750     -8.71
     134   121.500    34.750     -9.72
     135   121.750    34.750    -10.27
     136   122.000    34.750    -10.31
     137   122.250    34.750     -9.86
     138   122.500    34.750     -8.92
     139   122.750    34.750     -7.53
     140   123.000    34.750     -5.73
     141   114.500    35.000    -12.46
     142   114.750    35.000     -7.45
     143   115.000    35.000     -2.36
     144   115.250    35.000      2.69
     145   115.500    35.000      7.60
     146   115.750    35.000     12.27
     147   116.000    35.000     16.61
     148   116.250    35.000     20.50
     149   116.500    35.000     23.89
     150   116.750    35.000     26.69
     151   117.000    35.000     28.85
     152   117.250    35.000     30.34
     153   117.500    35.000     31.13
     154   117.750    35.000     31.24
     155   118.000    35.000     30.66
     156   118.250    35.000     29.44
     157   118.500    35.000     27.65
     158   118.750    35.000     25.33
     159   119.000    35.000     22.57
     160   119.250    35.000     19.47
     161   119.500    35.000     16.12
     162   119.750    35.000     12.63
     163   120.000    35.000      9.12
     164   120.250    35.000      5.68
     165   120.500    35.000      2.42
     166   120.750    35.000     -0.58
     167   121.000    35.000     -3.23
     168   121.250    35.000     -5.45
     169   121.500    35.000     -7.21
     170   121.750    35.000     -8.44
     171   122.000    35.000     -9.15
     172   122.250    35.000     -9.30
     173   122.500    35.000     -8.92
     174   122.750    35.000     -8.03
     175   123.000    35.000     -6.68
     176   114.500    35.250      7.66
     177   114.750    35.250     12.64
     178   115.000    35.250     17.63
     179   115.250    35.250     22.52
     180   115.500    35.250     27.19
     181   115.750    35.250     31.56
     182   116.000    35.250     35.53
     183   116.250    35.250     38.99
     184   116.500    35.250     41.89
     185   116.750    35.250     44.14
     186   117.000    35.250     45.69
     187   117.250    35.250     46.54
     188   117.500    35.250     46.63
     189   117.750    35.250     46.00
     190   118.000    35.250     44.66
     191   118.250    35.250     42.64
     192   118.500    35.250     40.02
     193   118.750    35.250     36.87
     194   119.000    35.250     33.26
     195   119.250    35.250     29.31
     196   119.500    35.250     25.09
     197   119.750    35.250     20.76
     198   120.000    35.250     16.40
     199   120.250    35.250     12.11
     200   120.500    35.250      8.03
     201   120.750    35.250      4.22
     202   121.000    35.250      0.79
     203   121.250    35.250     -2.19
     204   121.500    35.250     -4.67
     205   121.750    35.250     -6.61
     206   122.000    35.250     -7.96
     207   122.250    35.250     -8.74
     208   122.500    35.250     -8.94
     209   122.750    35.250     -8.59
     210   123.000    35.250     -7.74
     211   114.500    35.500     26.93
     212   114.750    35.500     31.85
     213   115.000    35.500     36.71
     214   115.250    35.500     41.41
     215   115.500    35.500     45.84
     216   115.750    35.500     49.90
     217   116.000    35.500     53.50
     218   116.250    35.500     56.53
     219   116.500    35.500     58.94
     220   116.750    35.500     60.66
     221   117.000    35.500     61.64
     222   117.250    35.500     61.85
     223   117.500    35.500     61.28
     224   117.750    35.500     59.95
     225   118.000    35.500     57.89
     226   118.250    35.500     55.12
     227   118.500    35.500     51.73
     228   118.750    35.500     47.79
     229   119.000    35.500     43.40
     230   119.250    35.500     38.64
     231   119.500    35.500     33.64
     232   119.750    35.500     28.50
     233   120.000    35.500     23.34
     234   120.250    35.500     18.27
     235   120.500    35.500     13.41
     236   120.750    35.500      8.85
     237   121.000    35.500      4.68
     238   121.250    35.500      0.96
     239   121.500    35.500     -2.22
     240   121.750    35.500     -4.84
     241   122.000    35.500     -6.85
     242   122.250    35.500     -8.25
     243   122.500    35.500     -9.04
     244   122.750    35.500     -9.25
     245   123.000    35.500     -8.91
     246   114.500    35.750     45.00
     247   114.750    35.750     49.83
     248   115.000    35.750     54.54
     249   115.250    35.750     59.03
     250   115.500    35.750     63.20
     251   115.750    35.750     66.93
     252   116.000    35.750     70.15
     253   116.250    35.750     72.76
     254   116.500    35.750     74.70
     255   116.750    35.750     75.89
     256   117.000    35.750     76.31
     257   117.250    35.750     75.94
     258   117.500    35.750     74.75
     259   117.750    35.750     72.77
     260   118.000    35.750     70.03
     261   118.250    35.750     66.57
     262   118.500    35.750     62.49
     263   118.750    35.750     57.83
     264   119.000    35.750     52.71
     265   119.250    35.750     47.23
     266   119.500    35.750     41.50
     267   119.750    35.750     35.64
     268   120.000    35.750     29.75
     269   120.250    35.750     23.97
     270   120.500    35.750     18.40
     271   120.750    35.750     13.14
     272   121.000    35.750      8.27
     273   121.250    35.750      3.87
     274   121.500    35.750      0.03
     275   121.750    35.750     -3.23
     276   122.000    35.750     -5.87
     277   122.250    35.750     -7.89
     278   122.500    35.750     -9.26
     279   122.750    35.750    -10.02
     280   123.000    35.750    -10.20
     281   114.500    36.000     61.54
     282   114.750    36.000     66.24
     283   115.000    36.000     70.78
     284   115.250    36.000     75.04
     285   115.500    36.000     78.92
     286   115.750    36.000     82.33
     287   116.000    36.000     85.17
     288   116.250    36.000     87.36
     289   116.500    36.000     88.83
     290   116.750    36.000     89.54
     291   117.000    36.000     89.43
     292   117.250    36.000     88.49
     293   117.500    36.000     86.74
     294   117.750    36.000     84.15
     295   118.000    36.000     80.80
     296   118.250    36.000     76.74
     297   118.500    36.000     72.01
     298   118.750    36.000     66.73
     299   119.000    36.000     60.96
     300   119.250    36.000     54.84
     301   119.500    36.000     48.47
     302   119.750    36.000     41.98
     303   120.000    36.000     35.45
     304   120.250    36.000     29.04
     305   120.500    36.000     22.83
     306   120.750    36.000     16.95
     307   121.000    36.000     11.46
     308   121.250    36.000      6.45
     309   121.500    36.000      2.00
     310   121.750    36.000     -1.86
     311   122.000    36.000     -5.09
     312   122.250    36.000     -7.67
     313   122.500    36.000     -9.61
     314   122.750    36.000    -10.91
     315   123.000    36.000    -11.60
     316   114.500    36.250     76.31
     317   114.750    36.250     80.85
     318   115.000    36.250     85.18
     319   115.250    36.250     89.18
     320   115.500    36.250     92.77
     321   115.750    36.250     95.83
     322   116.000    36.250     98.29
     323   116.250    36.250    100.06
     324   116.500    36.250    101.10
     325   116.750    36.250    101.33
     326   117.000    36.250    100.73
     327   117.250    36.250     99.29
     328   117.500    36.250     96.99
     329   117.750    36.250     93.89
     330   118.000    36.250     90.00
     331   118.250    36.250     85.39
     332   118.500    36.250     80.12
     333   118.750    36.250     74.28
     334   119.000    36.250     67.98
     335   119.250    36.250     61.31
     336   119.500    36.250     54.40
     337   119.750    36.250     47.36
     338   120.000    36.250     40.31
     339   120.250    36.250     33.36
     340   120.500    36.250     26.62
     341   120.750    36.250     20.19
     342   121.000    36.250     14.17
     343   121.250    36.250      8.63
     344   121.500    36.250      3.64
     345   121.750    36.250     -0.75
     346   122.000    36.250     -4.51
     347   122.250    36.250     -7.62
     348   122.500    36.250    -10.09
     349   122.750    36.250    -11.91
     350   123.000    36.250    -13.10
     351   114.500    36.500     89.11
     352   114.750    36.500     93.45
     353   115.000    36.500     97.53
     354   115.250    36.500    101.26
     355   115.500    36.500    104.52
     356   115.750    36.500    107.24
     357   116.000    36.500    109.32
     358   116.250    36.500    110.69
     359   116.500    36.500    111.30
     360   116.750    36.500    111.09
     361   117.000    36.500    110.05
     362   117.250    36.500    108.13
     363   117.500    36.500    105.38
     364   117.750    36.500    101.81
     365   118.000    36.500     97.46
     366   118.250    36.500     92.38
     367   118.500    36.500     86.66
     368   118.750    36.500     80.38
     369   119.000    36.500     73.62
     370   119.250    36.500     66.52
     371   119.500    36.500     59.17
     372   119.750    36.500     51.71
     373   120.000    36.500     44.22
     374   120.250    36.500     36.84
     375   120.500    36.500     29.67
     376   120.750    36.500     22.82
     377   121.000    36.500     16.35
     378   121.250    36.500     10.37
     379   121.500    36.500      4.93
     380   121.750    36.500      0.08
     381   122.000    36.500     -4.15
     382   122.250    36.500     -7.73
     383   122.500    36.500    -10.66
     384   122.750    36.500    -12.96
     385   123.000    36.500    -14.63
     386   114.500    36.750     99.81
     387   114.750    36.750    103.91
     388   115.000    36.750    107.72
     389   115.250    36.750    111.14
     390   115.500    36.750    114.08
     391   115.750    36.750    116.45
     392   116.000    36.750    118.15
     393   116.250    36.750    119.13
     394   116.500    36.750    119.33
     395   116.750    36.750    118.72
     396   117.000    36.750    117.25
     397   117.250    36.750    114.94
     398   117.500    36.750    111.79
     399   117.750    36.750    107.83
     400   118.000    36.750    103.08
     401   118.250    36.750     97.64
     402   118.500    36.750     91.55
     403   118.750    36.750     84.92
     404   119.000    36.750     77.84
     405   119.250    36.750     70.40
     406   119.500    36.750     62.74
     407   119.750    36.750     54.95
     408   120.000    36.750     47.16
     409   120.250    36.750     39.47
     410   120.500    36.750     31.97
     411   120.750    36.750     24.80
     412   121.000    36.750     18.01
     413   121.250    36.750     11.67
     414   121.500    36.750      5.88
     415   121.750    36.750      0.66
     416   122.000    36.750     -3.96
     417   122.250    36.750     -7.94
     418   122.500    36.750    -11.29
     419   122.750    36.750    -14.01
     420   123.000    36.750    -16.11
     421   114.500    37.000    108.36
     422   114.750    37.000    112.19
     423   115.000    37.000    115.70
     424   115.250    37.000    118.80
     425   115.500    37.000    121.40
     426   115.750    37.000    123.39
     427   116.000    37.000    124.73
     428   116.250    37.000    125.34
     429   116.500    37.000    125.17
     430   116.750    37.000    124.18
     431   117.000    37.000    122.36
     432   117.250    37.000    119.69
     433   117.500    37.000    116.21
     434   117.750    37.000    111.91
     435   118.000    37.000    106.87
     436   118.250    37.000    101.15
     437   118.500    37.000     94.80
     438   118.750    37.000     87.92
     439   119.000    37.000     80.60
     440   119.250    37.000     72.96
     441   119.500    37.000     65.09
     442   119.750    37.000     57.11
     443   120.000    37.000     49.12
     444   120.250    37.000     41.23
     445   120.500    37.000     33.55
     446   120.750    37.000     26.16
     447   121.000    37.000     19.15
     448   121.250    37.000     12.58
     449   121.500    37.000      6.53
     450   121.750    37.000      1.02
     451   122.000    37.000     -3.89
     452   122.250    37.000     -8.19
     453   122.500    37.000    -11.88
     454   122.750    37.000    -14.97
     455   123.000    37.000    -17.46
     456   114.500    37.250    114.76
     457   114.750    37.250    118.29
     458   115.000    37.250    121.48
     459   115.250    37.250    124.24
     460   115.500    37.250    126.49
     461   115.750    37.250    128.13
     462   116.000    37.250    129.11
     463   116.250    37.250    129.36
     464   116.500    37.250    128.84
     465   116.750    37.250    127.52
     466   117.000    37.250    125.38
     467   117.250    37.250    122.43
     468   117.500    37.250    118.67
     469   117.750    37.250    114.13
     470   118.000    37.250    108.87
     471   118.250    37.250    102.96
     472   118.500    37.250     96.44
     473   118.750    37.250     89.42
     474   119.000    37.250     81.99
     475   119.250    37.250     74.25
     476   119.500    37.250     66.30
     477   119.750    37.250     58.23
     478   120.000    37.250     50.18
     479   120.250    37.250     42.22
     480   120.500    37.250     34.45
     481   120.750    37.250     26.98
     482   121.000    37.250     19.86
     483   121.250    37.250     13.17
     484   121.500    37.250      6.96
     485   121.750    37.250      1.28
     486   122.000    37.250     -3.84
     487   122.250    37.250     -8.38
     488   122.500    37.250    -12.35
     489   122.750    37.250    -15.73
     490   123.000    37.250    -18.55
     491   114.500    37.500    119.11
     492   114.750    37.500    122.32
     493   115.000    37.500    125.18
     494   115.250    37.500    127.59
     495   115.500    37.500    129.47
     496   115.750    37.500    130.76
     497   116.000    37.500    131.40
     498   116.250    37.500    131.32
     499   116.500    37.500    130.49
     500   116.750    37.500    128.87
     501   117.000    37.500    126.47
     502   117.250    37.500    123.27
     503   117.500    37.500    119.30
     504   117.750    37.500    114.61
     505   118.000    37.500    109.21
     506   118.250    37.500    103.19
     507   118.500    37.500     96.61
     508   118.750    37.500     89.55
     509   119.000    37.500     82.11
     510   119.250    37.500     74.38
     511   119.500    37.500     66.46
     512   119.750    37.500     58.44
     513   120.000    37.500     50.43
     514   120.250    37.500     42.52
     515   120.500    37.500     34.80
     516   120.750    37.500     27.34
     517   121.000    37.500     20.23
     518   121.250    37.500     13.52
     519   121.500    37.500      7.27
     520   121.750    37.500      1.51
     521   122.000    37.500     -3.72
     522   122.250    37.500     -8.42
     523   122.500    37.500    -12.57
     524   122.750    37.500    -16.17
     525   123.000    37.500    -19.26
     526   114.500    37.750    121.55
     527   114.750    37.750    124.41
     528   115.000    37.750    126.92
     529   115.250    37.750    128.97
     530   115.500    37.750    130.52
     531   115.750    37.750    131.46
     532   116.000    37.750    131.76
     533   116.250    37.750    131.38
     534   116.500    37.750    130.27
     535   116.750    37.750    128.41
     536   117.000    37.750    125.78
     537   117.250    37.750    122.41
     538   117.500    37.750    118.31
     539   117.750    37.750    113.52
     540   118.000    37.750    108.07
     541   118.250    37.750    102.03
     542   118.500    37.750     95.47
     543   118.750    37.750     88.49
     544   119.000    37.750     81.13
     545   119.250    37.750     73.52
     546   119.500    37.750     65.74
     547   119.750    37.750     57.88
     548   120.000    37.750     50.03
     549   120.250    37.750     42.28
     550   120.500    37.750     34.71
     551   120.750    37.750     27.40
     552   121.000    37.750     20.41
     553   121.250    37.750     13.78
     554   121.500    37.750      7.59
     555   121.750    37.750      1.85
     556   122.000    37.750     -3.40
     557   122.250    37.750     -8.17
     558   122.500    37.750    -12.43
     559   122.750    37.750    -16.19
     560   123.000    37.750    -19.48
     561   114.500    38.000    122.25
     562   114.750    38.000    124.77
     563   115.000    38.000    126.92
     564   115.250    38.000    128.62
     565   115.500    38.000    129.82
     566   115.750    38.000    130.45
     567   116.000    38.000    130.45
     568   116.250    38.000    129.79
     569   116.500    38.000    128.42
     570   116.750    38.000    126.36
     571   117.000    38.000    123.57
     572   117.250    38.000    120.08
     573   117.500    38.000    115.91
     574   117.750    38.000    111.09
     575   118.000    38.000    105.67
     576   118.250    38.000     99.70
     577   118.500    38.000     93.26
     578   118.750    38.000     86.42
     579   119.000    38.000     79.26
     580   119.250    38.000     71.87
     581   119.500    38.000     64.33
     582   119.750    38.000     56.72
     583   120.000    38.000     49.15
     584   120.250    38.000     41.66
     585   120.500    38.000     34.35
     586   120.750    38.000     27.29
     587   121.000    38.000     20.51
     588   121.250    38.000     14.09
     589   121.500    38.000      8.05
     590   121.750    38.000      2.42
     591   122.000    38.000     -2.77
     592   122.250    38.000     -7.51
     593   122.500    38.000    -11.81
     594   122.750    38.000    -15.66
     595   123.000    38.000    -19.08
     596   114.500    38.250    121.46
     597   114.750    38.250    123.64
     598   115.000    38.250    125.43
     599   115.250    38.250    126.80
     600   115.500    38.250    127.66
     601   115.750    38.250    127.99
     602   116.000    38.250    127.71
     603   116.250    38.250    126.80
     604   116.500    38.250    125.24
     605   116.750    38.250    123.01
     606   117.000    38.250    120.11
     607   117.250    38.250    116.55
     608   117.500    38.250    112.38
     609   117.750    38.250    107.59
     610   118.000    38.250    102.27
     611   118.250    38.250     96.45
     612   118.500    38.250     90.20
     613   118.750    38.250     83.61
     614   119.000    38.250     76.72
     615   119.250    38.250     69.64
     616   119.500    38.250     62.44
     617   119.750    38.250     55.18
     618   120.000    38.250     47.97
     619   120.250    38.250     40.85
     620   120.500    38.250     33.90
     621   120.750    38.250     27.16
     622   121.000    38.250     20.70
     623   121.250    38.250     14.56
     624   121.500    38.250      8.78
     625   121.750    38.250      3.35
     626   122.000    38.250     -1.69
     627   122.250    38.250     -6.34
     628   122.500    38.250    -10.59
     629   122.750    38.250    -14.47
     630   123.000    38.250    -17.96
     631   114.500    38.500    119.43
     632   114.750    38.500    121.26
     633   115.000    38.500    122.71
     634   115.250    38.500    123.76
     635   115.500    38.500    124.32
     636   115.750    38.500    124.37
     637   116.000    38.500    123.85
     638   116.250    38.500    122.73
     639   116.500    38.500    121.01
     640   116.750    38.500    118.66
     641   117.000    38.500    115.70
     642   117.250    38.500    112.13
     643   117.500    38.500    108.00
     644   117.750    38.500    103.32
     645   118.000    38.500     98.15
     646   118.250    38.500     92.55
     647   118.500    38.500     86.57
     648   118.750    38.500     80.29
     649   119.000    38.500     73.77
     650   119.250    38.500     67.08
     651   119.500    38.500     60.28
     652   119.750    38.500     53.47
     653   120.000    38.500     46.70
     654   120.250    38.500     40.02
     655   120.500    38.500     33.51
     656   120.750    38.500     27.21
     657   121.000    38.500     21.15
     658   121.250    38.500     15.37
     659   121.500    38.500      9.90
     660   121.750    38.500      4.74
     661   122.000    38.500     -0.07
     662   122.250    38.500     -4.54
     663   122.500    38.500     -8.69
     664   122.750    38.500    -12.52
     665   123.000    38.500    -16.03
