# Supplementary material for: The analysis on groundwater storage variations from GRACE/GRACE-FO in recent 20 years driven by influencing factors and prediction in Shandong Province, China
Source: Sci Rep. 2024 Mar 9;14:5819. doi: 10.1038/s41598-024-55588-3 (PMC10925065; doi:10.1038/s41598-024-55588-3)
Supplement: Supplementary file 1 — Supplementary Information. [file 41598_2024_55588_MOESM1_ESM.zip › data/GWS derived from GRACE/gws200303.txt]

       1   114.500    34.000    -87.81
       2   114.750    34.000    -84.74
       3   115.000    34.000    -81.54
       4   115.250    34.000    -78.29
       5   115.500    34.000    -75.06
       6   115.750    34.000    -71.94
       7   116.000    34.000    -69.00
       8   116.250    34.000    -66.33
       9   116.500    34.000    -63.98
      10   116.750    34.000    -62.01
      11   117.000    34.000    -60.48
      12   117.250    34.000    -59.41
      13   117.500    34.000    -58.82
      14   117.750    34.000    -58.72
      15   118.000    34.000    -59.09
      16   118.250    34.000    -59.91
      17   118.500    34.000    -61.14
      18   118.750    34.000    -62.71
      19   119.000    34.000    -64.56
      20   119.250    34.000    -66.61
      21   119.500    34.000    -68.79
      22   119.750    34.000    -71.01
      23   120.000    34.000    -73.16
      24   120.250    34.000    -75.17
      25   120.500    34.000    -76.96
      26   120.750    34.000    -78.44
      27   121.000    34.000    -79.56
      28   121.250    34.000    -80.25
      29   121.500    34.000    -80.47
      30   121.750    34.000    -80.20
      31   122.000    34.000    -79.43
      32   122.250    34.000    -78.16
      33   122.500    34.000    -76.41
      34   122.750    34.000    -74.19
      35   123.000    34.000    -71.59
      36   114.500    34.250    -69.12
      37   114.750    34.250    -66.01
      38   115.000    34.250    -62.84
      39   115.250    34.250    -59.68
      40   115.500    34.250    -56.61
      41   115.750    34.250    -53.73
      42   116.000    34.250    -51.12
      43   116.250    34.250    -48.83
      44   116.500    34.250    -46.96
      45   116.750    34.250    -45.53
      46   117.000    34.250    -44.61
      47   117.250    34.250    -44.21
      48   117.500    34.250    -44.37
      49   117.750    34.250    -45.06
      50   118.000    34.250    -46.28
      51   118.250    34.250    -47.97
      52   118.500    34.250    -50.11
      53   118.750    34.250    -52.62
      54   119.000    34.250    -55.44
      55   119.250    34.250    -58.46
      56   119.500    34.250    -61.61
      57   119.750    34.250    -64.80
      58   120.000    34.250    -67.91
      59   120.250    34.250    -70.85
      60   120.500    34.250    -73.55
      61   120.750    34.250    -75.92
      62   121.000    34.250    -77.86
      63   121.250    34.250    -79.34
      64   121.500    34.250    -80.32
      65   121.750    34.250    -80.74
      66   122.000    34.250    -80.59
      67   122.250    34.250    -79.88
      68   122.500    34.250    -78.63
      69   122.750    34.250    -76.86
      70   123.000    34.250    -74.61
      71   114.500    34.500    -49.43
      72   114.750    34.500    -46.26
      73   115.000    34.500    -43.11
      74   115.250    34.500    -40.04
      75   115.500    34.500    -37.15
      76   115.750    34.500    -34.51
      77   116.000    34.500    -32.22
      78   116.250    34.500    -30.33
      79   116.500    34.500    -28.93
      80   116.750    34.500    -28.05
      81   117.000    34.500    -27.75
      82   117.250    34.500    -28.04
      83   117.500    34.500    -28.94
      84   117.750    34.500    -30.42
      85   118.000    34.500    -32.47
      86   118.250    34.500    -35.07
      87   118.500    34.500    -38.12
      88   118.750    34.500    -41.58
      89   119.000    34.500    -45.36
      90   119.250    34.500    -49.37
      91   119.500    34.500    -53.51
      92   119.750    34.500    -57.67
      93   120.000    34.500    -61.75
      94   120.250    34.500    -65.66
      95   120.500    34.500    -69.29
      96   120.750    34.500    -72.56
      97   121.000    34.500    -75.39
      98   121.250    34.500    -77.71
      99   121.500    34.500    -79.46
     100   121.750    34.500    -80.62
     101   122.000    34.500    -81.17
     102   122.250    34.500    -81.09
     103   122.500    34.500    -80.40
     104   122.750    34.500    -79.14
     105   123.000    34.500    -77.32
     106   114.500    34.750    -29.16
     107   114.750    34.750    -25.95
     108   115.000    34.750    -22.81
     109   115.250    34.750    -19.85
     110   115.500    34.750    -17.12
     111   115.750    34.750    -14.73
     112   116.000    34.750    -12.76
     113   116.250    34.750    -11.28
     114   116.500    34.750    -10.35
     115   116.750    34.750    -10.02
     116   117.000    34.750    -10.32
     117   117.250    34.750    -11.28
     118   117.500    34.750    -12.91
     119   117.750    34.750    -15.19
     120   118.000    34.750    -18.08
     121   118.250    34.750    -21.55
     122   118.500    34.750    -25.51
     123   118.750    34.750    -29.91
     124   119.000    34.750    -34.64
     125   119.250    34.750    -39.62
     126   119.500    34.750    -44.73
     127   119.750    34.750    -49.87
     128   120.000    34.750    -54.92
     129   120.250    34.750    -59.80
     130   120.500    34.750    -64.36
     131   120.750    34.750    -68.55
     132   121.000    34.750    -72.28
     133   121.250    34.750    -75.45
     134   121.500    34.750    -78.02
     135   121.750    34.750    -79.96
     136   122.000    34.750    -81.24
     137   122.250    34.750    -81.84
     138   122.500    34.750    -81.77
     139   122.750    34.750    -81.07
     140   123.000    34.750    -79.74
     141   114.500    35.000     -8.77
     142   114.750    35.000     -5.53
     143   115.000    35.000     -2.44
     144   115.250    35.000      0.44
     145   115.500    35.000      2.99
     146   115.750    35.000      5.13
     147   116.000    35.000      6.78
     148   116.250    35.000      7.86
     149   116.500    35.000      8.33
     150   116.750    35.000      8.14
     151   117.000    35.000      7.23
     152   117.250    35.000      5.61
     153   117.500    35.000      3.26
     154   117.750    35.000      0.22
     155   118.000    35.000     -3.48
     156   118.250    35.000     -7.79
     157   118.500    35.000    -12.63
     158   118.750    35.000    -17.93
     159   119.000    35.000    -23.60
     160   119.250    35.000    -29.51
     161   119.500    35.000    -35.58
     162   119.750    35.000    -41.66
     163   120.000    35.000    -47.67
     164   120.250    35.000    -53.48
     165   120.500    35.000    -58.98
     166   120.750    35.000    -64.08
     167   121.000    35.000    -68.69
     168   121.250    35.000    -72.73
     169   121.500    35.000    -76.14
     170   121.750    35.000    -78.87
     171   122.000    35.000    -80.90
     172   122.250    35.000    -82.21
     173   122.500    35.000    -82.80
     174   122.750    35.000    -82.70
     175   123.000    35.000    -81.93
     176   114.500    35.250     11.25
     177   114.750    35.250     14.52
     178   115.000    35.250     17.58
     179   115.250    35.250     20.34
     180   115.500    35.250     22.71
     181   115.750    35.250     24.60
     182   116.000    35.250     25.93
     183   116.250    35.250     26.63
     184   116.500    35.250     26.64
     185   116.750    35.250     25.93
     186   117.000    35.250     24.44
     187   117.250    35.250     22.18
     188   117.500    35.250     19.16
     189   117.750    35.250     15.39
     190   118.000    35.250     10.93
     191   118.250    35.250      5.81
     192   118.500    35.250      0.13
     193   118.750    35.250     -6.02
     194   119.000    35.250    -12.57
     195   119.250    35.250    -19.37
     196   119.500    35.250    -26.34
     197   119.750    35.250    -33.33
     198   120.000    35.250    -40.24
     199   120.250    35.250    -46.96
     200   120.500    35.250    -53.36
     201   120.750    35.250    -59.34
     202   121.000    35.250    -64.81
     203   121.250    35.250    -69.70
     204   121.500    35.250    -73.93
     205   121.750    35.250    -77.46
     206   122.000    35.250    -80.24
     207   122.250    35.250    -82.28
     208   122.500    35.250    -83.56
     209   122.750    35.250    -84.10
     210   123.000    35.250    -83.92
     211   114.500    35.500     30.50
     212   114.750    35.500     33.77
     213   115.000    35.500     36.76
     214   115.250    35.500     39.40
     215   115.500    35.500     41.57
     216   115.750    35.500     43.21
     217   116.000    35.500     44.22
     218   116.250    35.500     44.55
     219   116.500    35.500     44.12
     220   116.750    35.500     42.91
     221   117.000    35.500     40.88
     222   117.250    35.500     38.03
     223   117.500    35.500     34.36
     224   117.750    35.500     29.93
     225   118.000    35.500     24.74
     226   118.250    35.500     18.88
     227   118.500    35.500     12.43
     228   118.750    35.500      5.48
     229   119.000    35.500     -1.88
     230   119.250    35.500     -9.51
     231   119.500    35.500    -17.30
     232   119.750    35.500    -25.15
     233   120.000    35.500    -32.90
     234   120.250    35.500    -40.46
     235   120.500    35.500    -47.70
     236   120.750    35.500    -54.52
     237   121.000    35.500    -60.81
     238   121.250    35.500    -66.50
     239   121.500    35.500    -71.54
     240   121.750    35.500    -75.83
     241   122.000    35.500    -79.38
     242   122.250    35.500    -82.13
     243   122.500    35.500    -84.10
     244   122.750    35.500    -85.29
     245   123.000    35.500    -85.72
     246   114.500    35.750     48.55
     247   114.750    35.750     51.79
     248   115.000    35.750     54.69
     249   115.250    35.750     57.19
     250   115.500    35.750     59.16
     251   115.750    35.750     60.54
     252   116.000    35.750     61.25
     253   116.250    35.750     61.20
     254   116.500    35.750     60.36
     255   116.750    35.750     58.69
     256   117.000    35.750     56.15
     257   117.250    35.750     52.74
     258   117.500    35.750     48.50
     259   117.750    35.750     43.42
     260   118.000    35.750     37.59
     261   118.250    35.750     31.06
     262   118.500    35.750     23.91
     263   118.750    35.750     16.24
     264   119.000    35.750      8.16
     265   119.250    35.750     -0.22
     266   119.500    35.750     -8.77
     267   119.750    35.750    -17.37
     268   120.000    35.750    -25.88
     269   120.250    35.750    -34.21
     270   120.500    35.750    -42.21
     271   120.750    35.750    -49.80
     272   121.000    35.750    -56.85
     273   121.250    35.750    -63.31
     274   121.500    35.750    -69.08
     275   121.750    35.750    -74.11
     276   122.000    35.750    -78.37
     277   122.250    35.750    -81.83
     278   122.500    35.750    -84.48
     279   122.750    35.750    -86.31
     280   123.000    35.750    -87.36
     281   114.500    36.000     65.03
     282   114.750    36.000     68.20
     283   115.000    36.000     71.00
     284   115.250    36.000     73.34
     285   115.500    36.000     75.11
     286   115.750    36.000     76.23
     287   116.000    36.000     76.62
     288   116.250    36.000     76.22
     289   116.500    36.000     74.99
     290   116.750    36.000     72.88
     291   117.000    36.000     69.88
     292   117.250    36.000     65.98
     293   117.500    36.000     61.20
     294   117.750    36.000     55.57
     295   118.000    36.000     49.17
     296   118.250    36.000     42.04
     297   118.500    36.000     34.29
     298   118.750    36.000     25.99
     299   119.000    36.000     17.27
     300   119.250    36.000      8.25
     301   119.500    36.000     -0.96
     302   119.750    36.000    -10.21
     303   120.000    36.000    -19.39
     304   120.250    36.000    -28.39
     305   120.500    36.000    -37.07
     306   120.750    36.000    -45.33
     307   121.000    36.000    -53.07
     308   121.250    36.000    -60.20
     309   121.500    36.000    -66.65
     310   121.750    36.000    -72.36
     311   122.000    36.000    -77.29
     312   122.250    36.000    -81.41
     313   122.500    36.000    -84.71
     314   122.750    36.000    -87.17
     315   123.000    36.000    -88.84
     316   114.500    36.250     79.64
     317   114.750    36.250     82.73
     318   115.000    36.250     85.39
     319   115.250    36.250     87.54
     320   115.500    36.250     89.09
     321   115.750    36.250     89.95
     322   116.000    36.250     90.04
     323   116.250    36.250     89.32
     324   116.500    36.250     87.71
     325   116.750    36.250     85.21
     326   117.000    36.250     81.78
     327   117.250    36.250     77.44
     328   117.500    36.250     72.20
     329   117.750    36.250     66.10
     330   118.000    36.250     59.21
     331   118.250    36.250     51.57
     332   118.500    36.250     43.30
     333   118.750    36.250     34.49
     334   119.000    36.250     25.25
     335   119.250    36.250     15.69
     336   119.500    36.250      5.94
     337   119.750    36.250     -3.86
     338   120.000    36.250    -13.60
     339   120.250    36.250    -23.16
     340   120.500    36.250    -32.41
     341   120.750    36.250    -41.25
     342   121.000    36.250    -49.57
     343   121.250    36.250    -57.29
     344   121.500    36.250    -64.34
     345   121.750    36.250    -70.66
     346   122.000    36.250    -76.19
     347   122.250    36.250    -80.91
     348   122.500    36.250    -84.80
     349   122.750    36.250    -87.86
     350   123.000    36.250    -90.11
     351   114.500    36.500     92.18
     352   114.750    36.500     95.13
     353   115.000    36.500     97.62
     354   115.250    36.500     99.57
     355   115.500    36.500    100.88
     356   115.750    36.500    101.48
     357   116.000    36.500    101.28
     358   116.250    36.500    100.24
     359   116.500    36.500     98.31
     360   116.750    36.500     95.44
     361   117.000    36.500     91.65
     362   117.250    36.500     86.93
     363   117.500    36.500     81.30
     364   117.750    36.500     74.80
     365   118.000    36.500     67.51
     366   118.250    36.500     59.47
     367   118.500    36.500     50.80
     368   118.750    36.500     41.57
     369   119.000    36.500     31.91
     370   119.250    36.500     21.95
     371   119.500    36.500     11.79
     372   119.750    36.500      1.55
     373   120.000    36.500     -8.62
     374   120.250    36.500    -18.62
     375   120.500    36.500    -28.32
     376   120.750    36.500    -37.61
     377   121.000    36.500    -46.41
     378   121.250    36.500    -54.62
     379   121.500    36.500    -62.17
     380   121.750    36.500    -69.00
     381   122.000    36.500    -75.05
     382   122.250    36.500    -80.31
     383   122.500    36.500    -84.74
     384   122.750    36.500    -88.36
     385   123.000    36.500    -91.14
     386   114.500    36.750    102.48
     387   114.750    36.750    105.25
     388   115.000    36.750    107.55
     389   115.250    36.750    109.27
     390   115.500    36.750    110.35
     391   115.750    36.750    110.67
     392   116.000    36.750    110.20
     393   116.250    36.750    108.86
     394   116.500    36.750    106.62
     395   116.750    36.750    103.46
     396   117.000    36.750     99.35
     397   117.250    36.750     94.31
     398   117.500    36.750     88.38
     399   117.750    36.750     81.57
     400   118.000    36.750     73.97
     401   118.250    36.750     65.63
     402   118.500    36.750     56.65
     403   118.750    36.750     47.14
     404   119.000    36.750     37.19
     405   119.250    36.750     26.94
     406   119.500    36.750     16.49
     407   119.750    36.750      5.96
     408   120.000    36.750     -4.52
     409   120.250    36.750    -14.82
     410   120.500    36.750    -24.84
     411   120.750    36.750    -34.47
     412   121.000    36.750    -43.62
     413   121.250    36.750    -52.21
     414   121.500    36.750    -60.14
     415   121.750    36.750    -67.39
     416   122.000    36.750    -73.87
     417   122.250    36.750    -79.59
     418   122.500    36.750    -84.49
     419   122.750    36.750    -88.57
     420   123.000    36.750    -91.85
     421   114.500    37.000    110.48
     422   114.750    37.000    113.05
     423   115.000    37.000    115.12
     424   115.250    37.000    116.60
     425   115.500    37.000    117.42
     426   115.750    37.000    117.49
     427   116.000    37.000    116.75
     428   116.250    37.000    115.14
     429   116.500    37.000    112.63
     430   116.750    37.000    109.20
     431   117.000    37.000    104.85
     432   117.250    37.000     99.57
     433   117.500    37.000     93.38
     434   117.750    37.000     86.36
     435   118.000    37.000     78.55
     436   118.250    37.000     70.02
     437   118.500    37.000     60.86
     438   118.750    37.000     51.17
     439   119.000    37.000     41.07
     440   119.250    37.000     30.64
     441   119.500    37.000     20.03
     442   119.750    37.000      9.35
     443   120.000    37.000     -1.28
     444   120.250    37.000    -11.76
     445   120.500    37.000    -21.97
     446   120.750    37.000    -31.81
     447   121.000    37.000    -41.19
     448   121.250    37.000    -50.02
     449   121.500    37.000    -58.23
     450   121.750    37.000    -65.78
     451   122.000    37.000    -72.60
     452   122.250    37.000    -78.66
     453   122.500    37.000    -83.94
     454   122.750    37.000    -88.44
     455   123.000    37.000    -92.16
     456   114.500    37.250    116.21
     457   114.750    37.250    118.53
     458   115.000    37.250    120.35
     459   115.250    37.250    121.58
     460   115.500    37.250    122.14
     461   115.750    37.250    121.95
     462   116.000    37.250    120.96
     463   116.250    37.250    119.11
     464   116.500    37.250    116.37
     465   116.750    37.250    112.73
     466   117.000    37.250    108.17
     467   117.250    37.250    102.71
     468   117.500    37.250     96.38
     469   117.750    37.250     89.23
     470   118.000    37.250     81.31
     471   118.250    37.250     72.68
     472   118.500    37.250     63.45
     473   118.750    37.250     53.72
     474   119.000    37.250     43.57
     475   119.250    37.250     33.13
     476   119.500    37.250     22.49
     477   119.750    37.250     11.79
     478   120.000    37.250      1.12
     479   120.250    37.250     -9.40
     480   120.500    37.250    -19.66
     481   120.750    37.250    -29.57
     482   121.000    37.250    -39.03
     483   121.250    37.250    -47.99
     484   121.500    37.250    -56.36
     485   121.750    37.250    -64.09
     486   122.000    37.250    -71.14
     487   122.250    37.250    -77.46
     488   122.500    37.250    -83.04
     489   122.750    37.250    -87.87
     490   123.000    37.250    -91.94
     491   114.500    37.500    119.76
     492   114.750    37.500    121.81
     493   115.000    37.500    123.35
     494   115.250    37.500    124.32
     495   115.500    37.500    124.61
     496   115.750    37.500    124.18
     497   116.000    37.500    122.95
     498   116.250    37.500    120.89
     499   116.500    37.500    117.97
     500   116.750    37.500    114.16
     501   117.000    37.500    109.47
     502   117.250    37.500    103.90
     503   117.500    37.500     97.49
     504   117.750    37.500     90.29
     505   118.000    37.500     82.35
     506   118.250    37.500     73.75
     507   118.500    37.500     64.56
     508   118.750    37.500     54.89
     509   119.000    37.500     44.83
     510   119.250    37.500     34.48
     511   119.500    37.500     23.96
     512   119.750    37.500     13.36
     513   120.000    37.500      2.80
     514   120.250    37.500     -7.62
     515   120.500    37.500    -17.80
     516   120.750    37.500    -27.65
     517   121.000    37.500    -37.08
     518   121.250    37.500    -46.03
     519   121.500    37.500    -54.44
     520   121.750    37.500    -62.24
     521   122.000    37.500    -69.40
     522   122.250    37.500    -75.88
     523   122.500    37.500    -81.66
     524   122.750    37.500    -86.73
     525   123.000    37.500    -91.08
     526   114.500    37.750    121.29
     527   114.750    37.750    123.05
     528   115.000    37.750    124.32
     529   115.250    37.750    125.00
     530   115.500    37.750    125.05
     531   115.750    37.750    124.38
     532   116.000    37.750    122.94
     533   116.250    37.750    120.70
     534   116.500    37.750    117.63
     535   116.750    37.750    113.70
     536   117.000    37.750    108.92
     537   117.250    37.750    103.32
     538   117.500    37.750     96.92
     539   117.750    37.750     89.76
     540   118.000    37.750     81.89
     541   118.250    37.750     73.41
     542   118.500    37.750     64.37
     543   118.750    37.750     54.88
     544   119.000    37.750     45.01
     545   119.250    37.750     34.88
     546   119.500    37.750     24.59
     547   119.750    37.750     14.22
     548   120.000    37.750      3.90
     549   120.250    37.750     -6.29
     550   120.500    37.750    -16.25
     551   120.750    37.750    -25.92
     552   121.000    37.750    -35.19
     553   121.250    37.750    -44.02
     554   121.500    37.750    -52.33
     555   121.750    37.750    -60.10
     556   122.000    37.750    -67.26
     557   122.250    37.750    -73.80
     558   122.500    37.750    -79.68
     559   122.750    37.750    -84.91
     560   123.000    37.750    -89.46
     561   114.500    38.000    121.02
     562   114.750    38.000    122.49
     563   115.000    38.000    123.46
     564   115.250    38.000    123.89
     565   115.500    38.000    123.68
     566   115.750    38.000    122.80
     567   116.000    38.000    121.18
     568   116.250    38.000    118.79
     569   116.500    38.000    115.60
     570   116.750    38.000    111.61
     571   117.000    38.000    106.82
     572   117.250    38.000    101.23
     573   117.500    38.000     94.90
     574   117.750    38.000     87.86
     575   118.000    38.000     80.17
     576   118.250    38.000     71.88
     577   118.500    38.000     63.09
     578   118.750    38.000     53.87
     579   119.000    38.000     44.32
     580   119.250    38.000     34.53
     581   119.500    38.000     24.57
     582   119.750    38.000     14.57
     583   120.000    38.000      4.60
     584   120.250    38.000     -5.24
     585   120.500    38.000    -14.87
     586   120.750    38.000    -24.23
     587   121.000    38.000    -33.23
     588   121.250    38.000    -41.81
     589   121.500    38.000    -49.94
     590   121.750    38.000    -57.54
     591   122.000    38.000    -64.61
     592   122.250    38.000    -71.11
     593   122.500    38.000    -77.00
     594   122.750    38.000    -82.29
     595   123.000    38.000    -86.97
     596   114.500    38.250    119.23
     597   114.750    38.250    120.40
     598   115.000    38.250    121.09
     599   115.250    38.250    121.25
     600   115.500    38.250    120.82
     601   115.750    38.250    119.75
     602   116.000    38.250    117.96
     603   116.250    38.250    115.46
     604   116.500    38.250    112.20
     605   116.750    38.250    108.20
     606   117.000    38.250    103.44
     607   117.250    38.250     97.95
     608   117.500    38.250     91.76
     609   117.750    38.250     84.91
     610   118.000    38.250     77.46
     611   118.250    38.250     69.47
     612   118.500    38.250     61.02
     613   118.750    38.250     52.17
     614   119.000    38.250     43.02
     615   119.250    38.250     33.65
     616   119.500    38.250     24.16
     617   119.750    38.250     14.61
     618   120.000    38.250      5.10
     619   120.250    38.250     -4.29
     620   120.500    38.250    -13.49
     621   120.750    38.250    -22.43
     622   121.000    38.250    -31.04
     623   121.250    38.250    -39.28
     624   121.500    38.250    -47.11
     625   121.750    38.250    -54.46
     626   122.000    38.250    -61.34
     627   122.250    38.250    -67.69
     628   122.500    38.250    -73.51
     629   122.750    38.250    -78.79
     630   123.000    38.250    -83.52
     631   114.500    38.500    116.23
     632   114.750    38.500    117.09
     633   115.000    38.500    117.52
     634   115.250    38.500    117.44
     635   115.500    38.500    116.80
     636   115.750    38.500    115.55
     637   116.000    38.500    113.65
     638   116.250    38.500    111.07
     639   116.500    38.500    107.79
     640   116.750    38.500    103.81
     641   117.000    38.500     99.14
     642   117.250    38.500     93.79
     643   117.500    38.500     87.81
     644   117.750    38.500     81.22
     645   118.000    38.500     74.09
     646   118.250    38.500     66.46
     647   118.500    38.500     58.41
     648   118.750    38.500     50.03
     649   119.000    38.500     41.36
     650   119.250    38.500     32.51
     651   119.500    38.500     23.55
     652   119.750    38.500     14.55
     653   120.000    38.500      5.60
     654   120.250    38.500     -3.25
     655   120.500    38.500    -11.91
     656   120.750    38.500    -20.34
     657   121.000    38.500    -28.48
     658   121.250    38.500    -36.29
     659   121.500    38.500    -43.71
     660   121.750    38.500    -50.74
     661   122.000    38.500    -57.33
     662   122.250    38.500    -63.47
     663   122.500    38.500    -69.14
     664   122.750    38.500    -74.32
     665   123.000    38.500    -79.03
