# Supplementary material for: The analysis on groundwater storage variations from GRACE/GRACE-FO in recent 20 years driven by influencing factors and prediction in Shandong Province, China
Source: Sci Rep. 2024 Mar 9;14:5819. doi: 10.1038/s41598-024-55588-3 (PMC10925065; doi:10.1038/s41598-024-55588-3)
Supplement: Supplementary file 1 — Supplementary Information. [file 41598_2024_55588_MOESM1_ESM.zip › data/GWS derived from GRACE/gws200305.txt]

       1   114.500    34.000    -45.79
       2   114.750    34.000    -42.62
       3   115.000    34.000    -39.77
       4   115.250    34.000    -37.32
       5   115.500    34.000    -35.34
       6   115.750    34.000    -33.89
       7   116.000    34.000    -33.04
       8   116.250    34.000    -32.80
       9   116.500    34.000    -33.22
      10   116.750    34.000    -34.30
      11   117.000    34.000    -36.03
      12   117.250    34.000    -38.39
      13   117.500    34.000    -41.34
      14   117.750    34.000    -44.84
      15   118.000    34.000    -48.82
      16   118.250    34.000    -53.19
      17   118.500    34.000    -57.88
      18   118.750    34.000    -62.81
      19   119.000    34.000    -67.87
      20   119.250    34.000    -72.98
      21   119.500    34.000    -78.03
      22   119.750    34.000    -82.94
      23   120.000    34.000    -87.62
      24   120.250    34.000    -92.00
      25   120.500    34.000    -96.00
      26   120.750    34.000    -99.57
      27   121.000    34.000   -102.68
      28   121.250    34.000   -105.27
      29   121.500    34.000   -107.33
      30   121.750    34.000   -108.86
      31   122.000    34.000   -109.86
      32   122.250    34.000   -110.33
      33   122.500    34.000   -110.31
      34   122.750    34.000   -109.81
      35   123.000    34.000   -108.90
      36   114.500    34.250    -28.68
      37   114.750    34.250    -25.68
      38   115.000    34.250    -23.02
      39   115.250    34.250    -20.81
      40   115.500    34.250    -19.12
      41   115.750    34.250    -18.00
      42   116.000    34.250    -17.52
      43   116.250    34.250    -17.69
      44   116.500    34.250    -18.55
      45   116.750    34.250    -20.10
      46   117.000    34.250    -22.33
      47   117.250    34.250    -25.22
      48   117.500    34.250    -28.72
      49   117.750    34.250    -32.77
      50   118.000    34.250    -37.32
      51   118.250    34.250    -42.26
      52   118.500    34.250    -47.53
      53   118.750    34.250    -53.04
      54   119.000    34.250    -58.67
      55   119.250    34.250    -64.33
      56   119.500    34.250    -69.92
      57   119.750    34.250    -75.37
      58   120.000    34.250    -80.56
      59   120.250    34.250    -85.43
      60   120.500    34.250    -89.91
      61   120.750    34.250    -93.93
      62   121.000    34.250    -97.45
      63   121.250    34.250   -100.45
      64   121.500    34.250   -102.89
      65   121.750    34.250   -104.76
      66   122.000    34.250   -106.08
      67   122.250    34.250   -106.85
      68   122.500    34.250   -107.09
      69   122.750    34.250   -106.85
      70   123.000    34.250   -106.14
      71   114.500    34.500    -10.76
      72   114.750    34.500     -7.91
      73   115.000    34.500     -5.46
      74   115.250    34.500     -3.50
      75   115.500    34.500     -2.10
      76   115.750    34.500     -1.30
      77   116.000    34.500     -1.18
      78   116.250    34.500     -1.75
      79   116.500    34.500     -3.05
      80   116.750    34.500     -5.07
      81   117.000    34.500     -7.80
      82   117.250    34.500    -11.20
      83   117.500    34.500    -15.24
      84   117.750    34.500    -19.84
      85   118.000    34.500    -24.95
      86   118.250    34.500    -30.47
      87   118.500    34.500    -36.32
      88   118.750    34.500    -42.39
      89   119.000    34.500    -48.59
      90   119.250    34.500    -54.81
      91   119.500    34.500    -60.97
      92   119.750    34.500    -66.95
      93   120.000    34.500    -72.68
      94   120.250    34.500    -78.06
      95   120.500    34.500    -83.04
      96   120.750    34.500    -87.54
      97   121.000    34.500    -91.53
      98   121.250    34.500    -94.96
      99   121.500    34.500    -97.82
     100   121.750    34.500   -100.11
     101   122.000    34.500   -101.80
     102   122.250    34.500   -102.93
     103   122.500    34.500   -103.51
     104   122.750    34.500   -103.57
     105   123.000    34.500   -103.14
     106   114.500    34.750      7.48
     107   114.750    34.750     10.18
     108   115.000    34.750     12.43
     109   115.250    34.750     14.16
     110   115.500    34.750     15.29
     111   115.750    34.750     15.76
     112   116.000    34.750     15.53
     113   116.250    34.750     14.56
     114   116.500    34.750     12.85
     115   116.750    34.750     10.37
     116   117.000    34.750      7.17
     117   117.250    34.750      3.27
     118   117.500    34.750     -1.28
     119   117.750    34.750     -6.43
     120   118.000    34.750    -12.08
     121   118.250    34.750    -18.14
     122   118.500    34.750    -24.55
     123   118.750    34.750    -31.18
     124   119.000    34.750    -37.94
     125   119.250    34.750    -44.72
     126   119.500    34.750    -51.42
     127   119.750    34.750    -57.95
     128   120.000    34.750    -64.21
     129   120.250    34.750    -70.12
     130   120.500    34.750    -75.61
     131   120.750    34.750    -80.62
     132   121.000    34.750    -85.09
     133   121.250    34.750    -89.00
     134   121.500    34.750    -92.33
     135   121.750    34.750    -95.05
     136   122.000    34.750    -97.17
     137   122.250    34.750    -98.70
     138   122.500    34.750    -99.68
     139   122.750    34.750   -100.10
     140   123.000    34.750   -100.02
     141   114.500    35.000     25.58
     142   114.750    35.000     28.13
     143   115.000    35.000     30.20
     144   115.250    35.000     31.69
     145   115.500    35.000     32.55
     146   115.750    35.000     32.72
     147   116.000    35.000     32.15
     148   116.250    35.000     30.81
     149   116.500    35.000     28.70
     150   116.750    35.000     25.80
     151   117.000    35.000     22.15
     152   117.250    35.000     17.78
     153   117.500    35.000     12.74
     154   117.750    35.000      7.10
     155   118.000    35.000      0.94
     156   118.250    35.000     -5.64
     157   118.500    35.000    -12.58
     158   118.750    35.000    -19.74
     159   119.000    35.000    -27.03
     160   119.250    35.000    -34.34
     161   119.500    35.000    -41.58
     162   119.750    35.000    -48.64
     163   120.000    35.000    -55.41
     164   120.250    35.000    -61.85
     165   120.500    35.000    -67.85
     166   120.750    35.000    -73.37
     167   121.000    35.000    -78.35
     168   121.250    35.000    -82.75
     169   121.500    35.000    -86.56
     170   121.750    35.000    -89.77
     171   122.000    35.000    -92.35
     172   122.250    35.000    -94.34
     173   122.500    35.000    -95.73
     174   122.750    35.000    -96.57
     175   123.000    35.000    -96.89
     176   114.500    35.250     43.07
     177   114.750    35.250     45.48
     178   115.000    35.250     47.36
     179   115.250    35.250     48.64
     180   115.500    35.250     49.25
     181   115.750    35.250     49.14
     182   116.000    35.250     48.25
     183   116.250    35.250     46.57
     184   116.500    35.250     44.08
     185   116.750    35.250     40.80
     186   117.000    35.250     36.74
     187   117.250    35.250     31.93
     188   117.500    35.250     26.45
     189   117.750    35.250     20.35
     190   118.000    35.250     13.72
     191   118.250    35.250      6.66
     192   118.500    35.250     -0.75
     193   118.750    35.250     -8.41
     194   119.000    35.250    -16.19
     195   119.250    35.250    -24.00
     196   119.500    35.250    -31.73
     197   119.750    35.250    -39.28
     198   120.000    35.250    -46.56
     199   120.250    35.250    -53.49
     200   120.500    35.250    -60.00
     201   120.750    35.250    -66.02
     202   121.000    35.250    -71.50
     203   121.250    35.250    -76.40
     204   121.500    35.250    -80.71
     205   121.750    35.250    -84.41
     206   122.000    35.250    -87.48
     207   122.250    35.250    -89.94
     208   122.500    35.250    -91.81
     209   122.750    35.250    -93.10
     210   123.000    35.250    -93.84
     211   114.500    35.500     59.53
     212   114.750    35.500     61.79
     213   115.000    35.500     63.51
     214   115.250    35.500     64.58
     215   115.500    35.500     64.96
     216   115.750    35.500     64.58
     217   116.000    35.500     63.41
     218   116.250    35.500     61.41
     219   116.500    35.500     58.59
     220   116.750    35.500     54.95
     221   117.000    35.500     50.52
     222   117.250    35.500     45.33
     223   117.500    35.500     39.45
     224   117.750    35.500     32.95
     225   118.000    35.500     25.91
     226   118.250    35.500     18.43
     227   118.500    35.500     10.58
     228   118.750    35.500      2.51
     229   119.000    35.500     -5.72
     230   119.250    35.500    -13.97
     231   119.500    35.500    -22.15
     232   119.750    35.500    -30.16
     233   120.000    35.500    -37.91
     234   120.250    35.500    -45.31
     235   120.500    35.500    -52.28
     236   120.750    35.500    -58.78
     237   121.000    35.500    -64.75
     238   121.250    35.500    -70.14
     239   121.500    35.500    -74.93
     240   121.750    35.500    -79.12
     241   122.000    35.500    -82.69
     242   122.250    35.500    -85.64
     243   122.500    35.500    -87.99
     244   122.750    35.500    -89.75
     245   123.000    35.500    -90.97
     246   114.500    35.750     74.57
     247   114.750    35.750     76.70
     248   115.000    35.750     78.25
     249   115.250    35.750     79.14
     250   115.500    35.750     79.29
     251   115.750    35.750     78.67
     252   116.000    35.750     77.24
     253   116.250    35.750     74.97
     254   116.500    35.750     71.86
     255   116.750    35.750     67.90
     256   117.000    35.750     63.15
     257   117.250    35.750     57.64
     258   117.500    35.750     51.42
     259   117.750    35.750     44.58
     260   118.000    35.750     37.18
     261   118.250    35.750     29.34
     262   118.500    35.750     21.14
     263   118.750    35.750     12.69
     264   119.000    35.750      4.10
     265   119.250    35.750     -4.54
     266   119.500    35.750    -13.11
     267   119.750    35.750    -21.52
     268   120.000    35.750    -29.67
     269   120.250    35.750    -37.48
     270   120.500    35.750    -44.90
     271   120.750    35.750    -51.84
     272   121.000    35.750    -58.25
     273   121.250    35.750    -64.11
     274   121.500    35.750    -69.38
     275   121.750    35.750    -74.05
     276   122.000    35.750    -78.10
     277   122.250    35.750    -81.54
     278   122.500    35.750    -84.38
     279   122.750    35.750    -86.63
     280   123.000    35.750    -88.31
     281   114.500    36.000     87.90
     282   114.750    36.000     89.89
     283   115.000    36.000     91.28
     284   115.250    36.000     91.99
     285   115.500    36.000     91.94
     286   115.750    36.000     91.10
     287   116.000    36.000     89.44
     288   116.250    36.000     86.92
     289   116.500    36.000     83.55
     290   116.750    36.000     79.35
     291   117.000    36.000     74.33
     292   117.250    36.000     68.55
     293   117.500    36.000     62.06
     294   117.750    36.000     54.94
     295   118.000    36.000     47.27
     296   118.250    36.000     39.13
     297   118.500    36.000     30.64
     298   118.750    36.000     21.90
     299   119.000    36.000     13.01
     300   119.250    36.000      4.07
     301   119.500    36.000     -4.82
     302   119.750    36.000    -13.56
     303   120.000    36.000    -22.06
     304   120.250    36.000    -30.23
     305   120.500    36.000    -38.02
     306   120.750    36.000    -45.34
     307   121.000    36.000    -52.16
     308   121.250    36.000    -58.44
     309   121.500    36.000    -64.15
     310   121.750    36.000    -69.26
     311   122.000    36.000    -73.78
     312   122.250    36.000    -77.70
     313   122.500    36.000    -81.01
     314   122.750    36.000    -83.75
     315   123.000    36.000    -85.91
     316   114.500    36.250     99.27
     317   114.750    36.250    101.12
     318   115.000    36.250    102.35
     319   115.250    36.250    102.88
     320   115.500    36.250    102.65
     321   115.750    36.250    101.62
     322   116.000    36.250     99.75
     323   116.250    36.250     97.03
     324   116.500    36.250     93.45
     325   116.750    36.250     89.04
     326   117.000    36.250     83.81
     327   117.250    36.250     77.82
     328   117.500    36.250     71.12
     329   117.750    36.250     63.80
     330   118.000    36.250     55.92
     331   118.250    36.250     47.59
     332   118.500    36.250     38.89
     333   118.750    36.250     29.94
     334   119.000    36.250     20.82
     335   119.250    36.250     11.65
     336   119.500    36.250      2.53
     337   119.750    36.250     -6.46
     338   120.000    36.250    -15.23
     339   120.250    36.250    -23.68
     340   120.500    36.250    -31.77
     341   120.750    36.250    -39.42
     342   121.000    36.250    -46.58
     343   121.250    36.250    -53.23
     344   121.500    36.250    -59.32
     345   121.750    36.250    -64.85
     346   122.000    36.250    -69.79
     347   122.250    36.250    -74.14
     348   122.500    36.250    -77.91
     349   122.750    36.250    -81.11
     350   123.000    36.250    -83.73
     351   114.500    36.500    108.51
     352   114.750    36.500    110.22
     353   115.000    36.500    111.29
     354   115.250    36.500    111.65
     355   115.500    36.500    111.25
     356   115.750    36.500    110.06
     357   116.000    36.500    108.01
     358   116.250    36.500    105.12
     359   116.500    36.500    101.39
     360   116.750    36.500     96.81
     361   117.000    36.500     91.44
     362   117.250    36.500     85.30
     363   117.500    36.500     78.46
     364   117.750    36.500     71.01
     365   118.000    36.500     63.00
     366   118.250    36.500     54.54
     367   118.500    36.500     45.72
     368   118.750    36.500     36.64
     369   119.000    36.500     27.40
     370   119.250    36.500     18.09
     371   119.500    36.500      8.82
     372   119.750    36.500     -0.33
     373   120.000    36.500     -9.27
     374   120.250    36.500    -17.93
     375   120.500    36.500    -26.24
     376   120.750    36.500    -34.13
     377   121.000    36.500    -41.58
     378   121.250    36.500    -48.51
     379   121.500    36.500    -54.94
     380   121.750    36.500    -60.81
     381   122.000    36.500    -66.12
     382   122.250    36.500    -70.88
     383   122.500    36.500    -75.06
     384   122.750    36.500    -78.69
     385   123.000    36.500    -81.76
     386   114.500    36.750    115.57
     387   114.750    36.750    117.12
     388   115.000    36.750    118.02
     389   115.250    36.750    118.23
     390   115.500    36.750    117.68
     391   115.750    36.750    116.32
     392   116.000    36.750    114.14
     393   116.250    36.750    111.12
     394   116.500    36.750    107.25
     395   116.750    36.750    102.57
     396   117.000    36.750     97.10
     397   117.250    36.750     90.89
     398   117.500    36.750     83.98
     399   117.750    36.750     76.47
     400   118.000    36.750     68.42
     401   118.250    36.750     59.92
     402   118.500    36.750     51.07
     403   118.750    36.750     41.95
     404   119.000    36.750     32.67
     405   119.250    36.750     23.32
     406   119.500    36.750     13.99
     407   119.750    36.750      4.78
     408   120.000    36.750     -4.26
     409   120.250    36.750    -13.02
     410   120.500    36.750    -21.46
     411   120.750    36.750    -29.52
     412   121.000    36.750    -37.15
     413   121.250    36.750    -44.31
     414   121.500    36.750    -50.98
     415   121.750    36.750    -57.14
     416   122.000    36.750    -62.77
     417   122.250    36.750    -67.86
     418   122.500    36.750    -72.41
     419   122.750    36.750    -76.42
     420   123.000    36.750    -79.89
     421   114.500    37.000    120.43
     422   114.750    37.000    121.80
     423   115.000    37.000    122.55
     424   115.250    37.000    122.60
     425   115.500    37.000    121.90
     426   115.750    37.000    120.42
     427   116.000    37.000    118.12
     428   116.250    37.000    115.00
     429   116.500    37.000    111.06
     430   116.750    37.000    106.31
     431   117.000    37.000    100.81
     432   117.250    37.000     94.57
     433   117.500    37.000     87.67
     434   117.750    37.000     80.18
     435   118.000    37.000     72.16
     436   118.250    37.000     63.70
     437   118.500    37.000     54.90
     438   118.750    37.000     45.84
     439   119.000    37.000     36.62
     440   119.250    37.000     27.32
     441   119.500    37.000     18.04
     442   119.750    37.000      8.85
     443   120.000    37.000     -0.17
     444   120.250    37.000     -8.96
     445   120.500    37.000    -17.43
     446   120.750    37.000    -25.56
     447   121.000    37.000    -33.29
     448   121.250    37.000    -40.58
     449   121.500    37.000    -47.43
     450   121.750    37.000    -53.79
     451   122.000    37.000    -59.66
     452   122.250    37.000    -65.01
     453   122.500    37.000    -69.87
     454   122.750    37.000    -74.22
     455   123.000    37.000    -78.04
     456   114.500    37.250    123.18
     457   114.750    37.250    124.38
     458   115.000    37.250    124.95
     459   115.250    37.250    124.85
     460   115.500    37.250    124.01
     461   115.750    37.250    122.41
     462   116.000    37.250    120.02
     463   116.250    37.250    116.84
     464   116.500    37.250    112.86
     465   116.750    37.250    108.10
     466   117.000    37.250    102.61
     467   117.250    37.250     96.42
     468   117.500    37.250     89.58
     469   117.750    37.250     82.18
     470   118.000    37.250     74.28
     471   118.250    37.250     65.95
     472   118.500    37.250     57.29
     473   118.750    37.250     48.37
     474   119.000    37.250     39.30
     475   119.250    37.250     30.15
     476   119.500    37.250     21.00
     477   119.750    37.250     11.94
     478   120.000    37.250      3.04
     479   120.250    37.250     -5.67
     480   120.500    37.250    -14.08
     481   120.750    37.250    -22.18
     482   121.000    37.250    -29.91
     483   121.250    37.250    -37.26
     484   121.500    37.250    -44.17
     485   121.750    37.250    -50.66
     486   122.000    37.250    -56.68
     487   122.250    37.250    -62.24
     488   122.500    37.250    -67.33
     489   122.750    37.250    -71.94
     490   123.000    37.250    -76.07
     491   114.500    37.500    123.96
     492   114.750    37.500    124.97
     493   115.000    37.500    125.38
     494   115.250    37.500    125.12
     495   115.500    37.500    124.16
     496   115.750    37.500    122.47
     497   116.000    37.500    120.01
     498   116.250    37.500    116.79
     499   116.500    37.500    112.80
     500   116.750    37.500    108.08
     501   117.000    37.500    102.66
     502   117.250    37.500     96.56
     503   117.500    37.500     89.86
     504   117.750    37.500     82.61
     505   118.000    37.500     74.89
     506   118.250    37.500     66.77
     507   118.500    37.500     58.33
     508   118.750    37.500     49.65
     509   119.000    37.500     40.81
     510   119.250    37.500     31.91
     511   119.500    37.500     22.99
     512   119.750    37.500     14.16
     513   120.000    37.500      5.46
     514   120.250    37.500     -3.05
     515   120.500    37.500    -11.31
     516   120.750    37.500    -19.29
     517   121.000    37.500    -26.93
     518   121.250    37.500    -34.23
     519   121.500    37.500    -41.13
     520   121.750    37.500    -47.64
     521   122.000    37.500    -53.74
     522   122.250    37.500    -59.42
     523   122.500    37.500    -64.67
     524   122.750    37.500    -69.47
     525   123.000    37.500    -73.83
     526   114.500    37.750    123.00
     527   114.750    37.750    123.80
     528   115.000    37.750    124.04
     529   115.250    37.750    123.64
     530   115.500    37.750    122.57
     531   115.750    37.750    120.78
     532   116.000    37.750    118.28
     533   116.250    37.750    115.05
     534   116.500    37.750    111.10
     535   116.750    37.750    106.45
     536   117.000    37.750    101.13
     537   117.250    37.750     95.20
     538   117.500    37.750     88.68
     539   117.750    37.750     81.65
     540   118.000    37.750     74.18
     541   118.250    37.750     66.34
     542   118.500    37.750     58.20
     543   118.750    37.750     49.83
     544   119.000    37.750     41.32
     545   119.250    37.750     32.74
     546   119.500    37.750     24.15
     547   119.750    37.750     15.63
     548   120.000    37.750      7.23
     549   120.250    37.750     -0.99
     550   120.500    37.750     -9.01
     551   120.750    37.750    -16.75
     552   121.000    37.750    -24.22
     553   121.250    37.750    -31.36
     554   121.500    37.750    -38.16
     555   121.750    37.750    -44.62
     556   122.000    37.750    -50.70
     557   122.250    37.750    -56.40
     558   122.500    37.750    -61.73
     559   122.750    37.750    -66.66
     560   123.000    37.750    -71.19
     561   114.500    38.000    120.52
     562   114.750    38.000    121.13
     563   115.000    38.000    121.19
     564   115.250    38.000    120.65
     565   115.500    38.000    119.47
     566   115.750    38.000    117.62
     567   116.000    38.000    115.09
     568   116.250    38.000    111.88
     569   116.500    38.000    107.99
     570   116.750    38.000    103.45
     571   117.000    38.000     98.29
     572   117.250    38.000     92.54
     573   117.500    38.000     86.27
     574   117.750    38.000     79.52
     575   118.000    38.000     72.36
     576   118.250    38.000     64.86
     577   118.500    38.000     57.09
     578   118.750    38.000     49.12
     579   119.000    38.000     41.01
     580   119.250    38.000     32.84
     581   119.500    38.000     24.66
     582   119.750    38.000     16.54
     583   120.000    38.000      8.53
     584   120.250    38.000      0.67
     585   120.500    38.000     -6.99
     586   120.750    38.000    -14.42
     587   121.000    38.000    -21.60
     588   121.250    38.000    -28.51
     589   121.500    38.000    -35.12
     590   121.750    38.000    -41.42
     591   122.000    38.000    -47.40
     592   122.250    38.000    -53.06
     593   122.500    38.000    -58.38
     594   122.750    38.000    -63.36
     595   123.000    38.000    -67.98
     596   114.500    38.250    116.82
     597   114.750    38.250    117.23
     598   115.000    38.250    117.12
     599   115.250    38.250    116.44
     600   115.500    38.250    115.16
     601   115.750    38.250    113.26
     602   116.000    38.250    110.74
     603   116.250    38.250    107.56
     604   116.500    38.250    103.77
     605   116.750    38.250     99.37
     606   117.000    38.250     94.41
     607   117.250    38.250     88.89
     608   117.500    38.250     82.91
     609   117.750    38.250     76.49
     610   118.000    38.250     69.70
     611   118.250    38.250     62.59
     612   118.500    38.250     55.25
     613   118.750    38.250     47.73
     614   119.000    38.250     40.10
     615   119.250    38.250     32.40
     616   119.500    38.250     24.72
     617   119.750    38.250     17.08
     618   120.000    38.250      9.54
     619   120.250    38.250      2.13
     620   120.500    38.250     -5.10
     621   120.750    38.250    -12.14
     622   121.000    38.250    -18.96
     623   121.250    38.250    -25.53
     624   121.500    38.250    -31.86
     625   121.750    38.250    -37.93
     626   122.000    38.250    -43.73
     627   122.250    38.250    -49.25
     628   122.500    38.250    -54.49
     629   122.750    38.250    -59.45
     630   123.000    38.250    -64.10
     631   114.500    38.500    112.19
     632   114.750    38.500    112.40
     633   115.000    38.500    112.13
     634   115.250    38.500    111.32
     635   115.500    38.500    109.96
     636   115.750    38.500    108.03
     637   116.000    38.500    105.51
     638   116.250    38.500    102.41
     639   116.500    38.500     98.74
     640   116.750    38.500     94.51
     641   117.000    38.500     89.76
     642   117.250    38.500     84.54
     643   117.500    38.500     78.87
     644   117.750    38.500     72.82
     645   118.000    38.500     66.44
     646   118.250    38.500     59.79
     647   118.500    38.500     52.93
     648   118.750    38.500     45.93
     649   119.000    38.500     38.81
     650   119.250    38.500     31.66
     651   119.500    38.500     24.53
     652   119.750    38.500     17.43
     653   120.000    38.500     10.44
     654   120.250    38.500      3.56
     655   120.500    38.500     -3.18
     656   120.750    38.500     -9.74
     657   121.000    38.500    -16.11
     658   121.250    38.500    -22.29
     659   121.500    38.500    -28.25
     660   121.750    38.500    -34.01
     661   122.000    38.500    -39.55
     662   122.250    38.500    -44.86
     663   122.500    38.500    -49.95
     664   122.750    38.500    -54.81
     665   123.000    38.500    -59.41
