# Supplementary material for: The analysis on groundwater storage variations from GRACE/GRACE-FO in recent 20 years driven by influencing factors and prediction in Shandong Province, China
Source: Sci Rep. 2024 Mar 9;14:5819. doi: 10.1038/s41598-024-55588-3 (PMC10925065; doi:10.1038/s41598-024-55588-3)
Supplement: Supplementary file 1 — Supplementary Information. [file 41598_2024_55588_MOESM1_ESM.zip › data/GWS derived from GRACE/gws200306.txt]

       1   114.500    34.000    -25.59
       2   114.750    34.000    -24.19
       3   115.000    34.000    -22.82
       4   115.250    34.000    -21.55
       5   115.500    34.000    -20.41
       6   115.750    34.000    -19.49
       7   116.000    34.000    -18.82
       8   116.250    34.000    -18.45
       9   116.500    34.000    -18.40
      10   116.750    34.000    -18.70
      11   117.000    34.000    -19.35
      12   117.250    34.000    -20.36
      13   117.500    34.000    -21.70
      14   117.750    34.000    -23.38
      15   118.000    34.000    -25.35
      16   118.250    34.000    -27.57
      17   118.500    34.000    -30.01
      18   118.750    34.000    -32.61
      19   119.000    34.000    -35.35
      20   119.250    34.000    -38.14
      21   119.500    34.000    -40.96
      22   119.750    34.000    -43.74
      23   120.000    34.000    -46.46
      24   120.250    34.000    -49.06
      25   120.500    34.000    -51.51
      26   120.750    34.000    -53.79
      27   121.000    34.000    -55.86
      28   121.250    34.000    -57.71
      29   121.500    34.000    -59.31
      30   121.750    34.000    -60.69
      31   122.000    34.000    -61.83
      32   122.250    34.000    -62.72
      33   122.500    34.000    -63.40
      34   122.750    34.000    -63.87
      35   123.000    34.000    -64.12
      36   114.500    34.250     -6.09
      37   114.750    34.250     -4.93
      38   115.000    34.250     -3.84
      39   115.250    34.250     -2.89
      40   115.500    34.250     -2.13
      41   115.750    34.250     -1.60
      42   116.000    34.250     -1.37
      43   116.250    34.250     -1.47
      44   116.500    34.250     -1.93
      45   116.750    34.250     -2.76
      46   117.000    34.250     -3.96
      47   117.250    34.250     -5.55
      48   117.500    34.250     -7.49
      49   117.750    34.250     -9.77
      50   118.000    34.250    -12.37
      51   118.250    34.250    -15.24
      52   118.500    34.250    -18.33
      53   118.750    34.250    -21.60
      54   119.000    34.250    -25.02
      55   119.250    34.250    -28.50
      56   119.500    34.250    -32.01
      57   119.750    34.250    -35.51
      58   120.000    34.250    -38.94
      59   120.250    34.250    -42.25
      60   120.500    34.250    -45.43
      61   120.750    34.250    -48.42
      62   121.000    34.250    -51.21
      63   121.250    34.250    -53.77
      64   121.500    34.250    -56.08
      65   121.750    34.250    -58.14
      66   122.000    34.250    -59.95
      67   122.250    34.250    -61.50
      68   122.500    34.250    -62.78
      69   122.750    34.250    -63.84
      70   123.000    34.250    -64.64
      71   114.500    34.500     13.70
      72   114.750    34.500     14.66
      73   115.000    34.500     15.50
      74   115.250    34.500     16.17
      75   115.500    34.500     16.60
      76   115.750    34.500     16.74
      77   116.000    34.500     16.57
      78   116.250    34.500     16.02
      79   116.500    34.500     15.08
      80   116.750    34.500     13.75
      81   117.000    34.500     12.01
      82   117.250    34.500      9.86
      83   117.500    34.500      7.33
      84   117.750    34.500      4.45
      85   118.000    34.500      1.22
      86   118.250    34.500     -2.28
      87   118.500    34.500     -6.04
      88   118.750    34.500     -9.99
      89   119.000    34.500    -14.09
      90   119.250    34.500    -18.28
      91   119.500    34.500    -22.51
      92   119.750    34.500    -26.74
      93   120.000    34.500    -30.91
      94   120.250    34.500    -34.98
      95   120.500    34.500    -38.90
      96   120.750    34.500    -42.65
      97   121.000    34.500    -46.19
      98   121.250    34.500    -49.50
      99   121.500    34.500    -52.56
     100   121.750    34.500    -55.36
     101   122.000    34.500    -57.88
     102   122.250    34.500    -60.13
     103   122.500    34.500    -62.08
     104   122.750    34.500    -63.76
     105   123.000    34.500    -65.17
     106   114.500    34.750     33.25
     107   114.750    34.750     34.05
     108   115.000    34.750     34.70
     109   115.250    34.750     35.11
     110   115.500    34.750     35.25
     111   115.750    34.750     35.06
     112   116.000    34.750     34.51
     113   116.250    34.750     33.55
     114   116.500    34.750     32.17
     115   116.750    34.750     30.36
     116   117.000    34.750     28.11
     117   117.250    34.750     25.44
     118   117.500    34.750     22.34
     119   117.750    34.750     18.88
     120   118.000    34.750     15.05
     121   118.250    34.750     10.91
     122   118.500    34.750      6.51
     123   118.750    34.750      1.89
     124   119.000    34.750     -2.88
     125   119.250    34.750     -7.78
     126   119.500    34.750    -12.72
     127   119.750    34.750    -17.68
     128   120.000    34.750    -22.60
     129   120.250    34.750    -27.42
     130   120.500    34.750    -32.10
     131   120.750    34.750    -36.63
     132   121.000    34.750    -40.94
     133   121.250    34.750    -45.02
     134   121.500    34.750    -48.86
     135   121.750    34.750    -52.42
     136   122.000    34.750    -55.68
     137   122.250    34.750    -58.64
     138   122.500    34.750    -61.31
     139   122.750    34.750    -63.65
     140   123.000    34.750    -65.68
     141   114.500    35.000     52.08
     142   114.750    35.000     52.77
     143   115.000    35.000     53.25
     144   115.250    35.000     53.47
     145   115.500    35.000     53.36
     146   115.750    35.000     52.87
     147   116.000    35.000     51.99
     148   116.250    35.000     50.66
     149   116.500    35.000     48.88
     150   116.750    35.000     46.63
     151   117.000    35.000     43.92
     152   117.250    35.000     40.75
     153   117.500    35.000     37.14
     154   117.750    35.000     33.12
     155   118.000    35.000     28.73
     156   118.250    35.000     24.00
     157   118.500    35.000     18.98
     158   118.750    35.000     13.73
     159   119.000    35.000      8.29
     160   119.250    35.000      2.72
     161   119.500    35.000     -2.92
     162   119.750    35.000     -8.59
     163   120.000    35.000    -14.23
     164   120.250    35.000    -19.79
     165   120.500    35.000    -25.23
     166   120.750    35.000    -30.51
     167   121.000    35.000    -35.60
     168   121.250    35.000    -40.46
     169   121.500    35.000    -45.05
     170   121.750    35.000    -49.38
     171   122.000    35.000    -53.39
     172   122.250    35.000    -57.09
     173   122.500    35.000    -60.45
     174   122.750    35.000    -63.48
     175   123.000    35.000    -66.16
     176   114.500    35.250     69.72
     177   114.750    35.250     70.34
     178   115.000    35.250     70.71
     179   115.250    35.250     70.76
     180   115.500    35.250     70.44
     181   115.750    35.250     69.72
     182   116.000    35.250     68.56
     183   116.250    35.250     66.91
     184   116.500    35.250     64.78
     185   116.750    35.250     62.14
     186   117.000    35.250     59.01
     187   117.250    35.250     55.40
     188   117.500    35.250     51.32
     189   117.750    35.250     46.81
     190   118.000    35.250     41.89
     191   118.250    35.250     36.62
     192   118.500    35.250     31.04
     193   118.750    35.250     25.19
     194   119.000    35.250     19.14
     195   119.250    35.250     12.94
     196   119.500    35.250      6.65
     197   119.750    35.250      0.31
     198   120.000    35.250     -6.03
     199   120.250    35.250    -12.28
     200   120.500    35.250    -18.45
     201   120.750    35.250    -24.47
     202   121.000    35.250    -30.29
     203   121.250    35.250    -35.88
     204   121.500    35.250    -41.23
     205   121.750    35.250    -46.29
     206   122.000    35.250    -51.03
     207   122.250    35.250    -55.45
     208   122.500    35.250    -59.52
     209   122.750    35.250    -63.23
     210   123.000    35.250    -66.55
     211   114.500    35.500     85.76
     212   114.750    35.500     86.37
     213   115.000    35.500     86.66
     214   115.250    35.500     86.60
     215   115.500    35.500     86.13
     216   115.750    35.500     85.21
     217   116.000    35.500     83.81
     218   116.250    35.500     81.90
     219   116.500    35.500     79.47
     220   116.750    35.500     76.51
     221   117.000    35.500     73.02
     222   117.250    35.500     69.03
     223   117.500    35.500     64.54
     224   117.750    35.500     59.58
     225   118.000    35.500     54.22
     226   118.250    35.500     48.45
     227   118.500    35.500     42.37
     228   118.750    35.500     36.00
     229   119.000    35.500     29.39
     230   119.250    35.500     22.62
     231   119.500    35.500     15.75
     232   119.750    35.500      8.79
     233   120.000    35.500      1.83
     234   120.250    35.500     -5.08
     235   120.500    35.500    -11.89
     236   120.750    35.500    -18.58
     237   121.000    35.500    -25.09
     238   121.250    35.500    -31.38
     239   121.500    35.500    -37.42
     240   121.750    35.500    -43.17
     241   122.000    35.500    -48.61
     242   122.250    35.500    -53.72
     243   122.500    35.500    -58.46
     244   122.750    35.500    -62.82
     245   123.000    35.500    -66.77
     246   114.500    35.750     99.90
     247   114.750    35.750    100.50
     248   115.000    35.750    100.77
     249   115.250    35.750    100.63
     250   115.500    35.750    100.05
     251   115.750    35.750     99.00
     252   116.000    35.750     97.42
     253   116.250    35.750     95.30
     254   116.500    35.750     92.63
     255   116.750    35.750     89.41
     256   117.000    35.750     85.62
     257   117.250    35.750     81.30
     258   117.500    35.750     76.47
     259   117.750    35.750     71.16
     260   118.000    35.750     65.40
     261   118.250    35.750     59.24
     262   118.500    35.750     52.72
     263   118.750    35.750     45.90
     264   119.000    35.750     38.83
     265   119.250    35.750     31.57
     266   119.500    35.750     24.17
     267   119.750    35.750     16.69
     268   120.000    35.750      9.19
     269   120.250    35.750      1.71
     270   120.500    35.750     -5.70
     271   120.750    35.750    -12.98
     272   121.000    35.750    -20.10
     273   121.250    35.750    -27.01
     274   121.500    35.750    -33.67
     275   121.750    35.750    -40.05
     276   122.000    35.750    -46.13
     277   122.250    35.750    -51.86
     278   122.500    35.750    -57.21
     279   122.750    35.750    -62.17
     280   123.000    35.750    -66.72
     281   114.500    36.000    111.86
     282   114.750    36.000    112.50
     283   115.000    36.000    112.76
     284   115.250    36.000    112.60
     285   115.500    36.000    111.96
     286   115.750    36.000    110.80
     287   116.000    36.000    109.10
     288   116.250    36.000    106.83
     289   116.500    36.000    103.98
     290   116.750    36.000    100.55
     291   117.000    36.000     96.55
     292   117.250    36.000     91.99
     293   117.500    36.000     86.89
     294   117.750    36.000     81.29
     295   118.000    36.000     75.23
     296   118.250    36.000     68.73
     297   118.500    36.000     61.88
     298   118.750    36.000     54.69
     299   119.000    36.000     47.25
     300   119.250    36.000     39.60
     301   119.500    36.000     31.78
     302   119.750    36.000     23.87
     303   120.000    36.000     15.92
     304   120.250    36.000      7.97
     305   120.500    36.000      0.08
     306   120.750    36.000     -7.70
     307   121.000    36.000    -15.33
     308   121.250    36.000    -22.77
     309   121.500    36.000    -29.97
     310   121.750    36.000    -36.90
     311   122.000    36.000    -43.51
     312   122.250    36.000    -49.80
     313   122.500    36.000    -55.70
     314   122.750    36.000    -61.21
     315   123.000    36.000    -66.27
     316   114.500    36.250    121.48
     317   114.750    36.250    122.18
     318   115.000    36.250    122.48
     319   115.250    36.250    122.32
     320   115.500    36.250    121.66
     321   115.750    36.250    120.45
     322   116.000    36.250    118.67
     323   116.250    36.250    116.30
     324   116.500    36.250    113.34
     325   116.750    36.250    109.77
     326   117.000    36.250    105.62
     327   117.250    36.250    100.88
     328   117.500    36.250     95.60
     329   117.750    36.250     89.79
     330   118.000    36.250     83.51
     331   118.250    36.250     76.79
     332   118.500    36.250     69.68
     333   118.750    36.250     62.24
     334   119.000    36.250     54.52
     335   119.250    36.250     46.58
     336   119.500    36.250     38.46
     337   119.750    36.250     30.23
     338   120.000    36.250     21.94
     339   120.250    36.250     13.63
     340   120.500    36.250      5.38
     341   120.750    36.250     -2.78
     342   121.000    36.250    -10.81
     343   121.250    36.250    -18.66
     344   121.500    36.250    -26.30
     345   121.750    36.250    -33.66
     346   122.000    36.250    -40.72
     347   122.250    36.250    -47.46
     348   122.500    36.250    -53.81
     349   122.750    36.250    -59.77
     350   123.000    36.250    -65.30
     351   114.500    36.500    128.68
     352   114.750    36.500    129.47
     353   115.000    36.500    129.83
     354   115.250    36.500    129.70
     355   115.500    36.500    129.04
     356   115.750    36.500    127.82
     357   116.000    36.500    126.02
     358   116.250    36.500    123.61
     359   116.500    36.500    120.58
     360   116.750    36.500    116.94
     361   117.000    36.500    112.70
     362   117.250    36.500    107.88
     363   117.500    36.500    102.48
     364   117.750    36.500     96.56
     365   118.000    36.500     90.15
     366   118.250    36.500     83.30
     367   118.500    36.500     76.06
     368   118.750    36.500     68.45
     369   119.000    36.500     60.58
     370   119.250    36.500     52.46
     371   119.500    36.500     44.15
     372   119.750    36.500     35.72
     373   120.000    36.500     27.22
     374   120.250    36.500     18.69
     375   120.500    36.500     10.20
     376   120.750    36.500      1.78
     377   121.000    36.500     -6.53
     378   121.250    36.500    -14.66
     379   121.500    36.500    -22.59
     380   121.750    36.500    -30.27
     381   122.000    36.500    -37.67
     382   122.250    36.500    -44.74
     383   122.500    36.500    -51.45
     384   122.750    36.500    -57.76
     385   123.000    36.500    -63.66
     386   114.500    36.750    133.49
     387   114.750    36.750    134.38
     388   115.000    36.750    134.80
     389   115.250    36.750    134.73
     390   115.500    36.750    134.10
     391   115.750    36.750    132.92
     392   116.000    36.750    131.13
     393   116.250    36.750    128.72
     394   116.500    36.750    125.69
     395   116.750    36.750    122.04
     396   117.000    36.750    117.78
     397   117.250    36.750    112.93
     398   117.500    36.750    107.51
     399   117.750    36.750    101.57
     400   118.000    36.750     95.12
     401   118.250    36.750     88.23
     402   118.500    36.750     80.95
     403   118.750    36.750     73.32
     404   119.000    36.750     65.38
     405   119.250    36.750     57.20
     406   119.500    36.750     48.84
     407   119.750    36.750     40.35
     408   120.000    36.750     31.76
     409   120.250    36.750     23.15
     410   120.500    36.750     14.54
     411   120.750    36.750      6.01
     412   121.000    36.750     -2.42
     413   121.250    36.750    -10.70
     414   121.500    36.750    -18.80
     415   121.750    36.750    -26.65
     416   122.000    36.750    -34.24
     417   122.250    36.750    -41.53
     418   122.500    36.750    -48.47
     419   122.750    36.750    -55.03
     420   123.000    36.750    -61.18
     421   114.500    37.000    135.99
     422   114.750    37.000    136.97
     423   115.000    37.000    137.48
     424   115.250    37.000    137.47
     425   115.500    37.000    136.92
     426   115.750    37.000    135.79
     427   116.000    37.000    134.05
     428   116.250    37.000    131.69
     429   116.500    37.000    128.71
     430   116.750    37.000    125.10
     431   117.000    37.000    120.89
     432   117.250    37.000    116.09
     433   117.500    37.000    110.73
     434   117.750    37.000    104.83
     435   118.000    37.000     98.45
     436   118.250    37.000     91.63
     437   118.500    37.000     84.41
     438   118.750    37.000     76.84
     439   119.000    37.000     68.97
     440   119.250    37.000     60.87
     441   119.500    37.000     52.58
     442   119.750    37.000     44.14
     443   120.000    37.000     35.62
     444   120.250    37.000     27.06
     445   120.500    37.000     18.50
     446   120.750    37.000     10.00
     447   121.000    37.000      1.58
     448   121.250    37.000     -6.70
     449   121.500    37.000    -14.81
     450   121.750    37.000    -22.70
     451   122.000    37.000    -30.36
     452   122.250    37.000    -37.72
     453   122.500    37.000    -44.76
     454   122.750    37.000    -51.45
     455   123.000    37.000    -57.75
     456   114.500    37.250    136.36
     457   114.750    37.250    137.43
     458   115.000    37.250    138.02
     459   115.250    37.250    138.10
     460   115.500    37.250    137.63
     461   115.750    37.250    136.57
     462   116.000    37.250    134.92
     463   116.250    37.250    132.65
     464   116.500    37.250    129.75
     465   116.750    37.250    126.25
     466   117.000    37.250    122.14
     467   117.250    37.250    117.46
     468   117.500    37.250    112.22
     469   117.750    37.250    106.47
     470   118.000    37.250    100.23
     471   118.250    37.250     93.56
     472   118.500    37.250     86.51
     473   118.750    37.250     79.12
     474   119.000    37.250     71.44
     475   119.250    37.250     63.53
     476   119.500    37.250     55.43
     477   119.750    37.250     47.20
     478   120.000    37.250     38.87
     479   120.250    37.250     30.50
     480   120.500    37.250     22.13
     481   120.750    37.250     13.81
     482   121.000    37.250      5.56
     483   121.250    37.250     -2.57
     484   121.500    37.250    -10.54
     485   121.750    37.250    -18.32
     486   122.000    37.250    -25.88
     487   122.250    37.250    -33.19
     488   122.500    37.250    -40.19
     489   122.750    37.250    -46.87
     490   123.000    37.250    -53.20
     491   114.500    37.500    134.81
     492   114.750    37.500    135.96
     493   115.000    37.500    136.64
     494   115.250    37.500    136.81
     495   115.500    37.500    136.44
     496   115.750    37.500    135.48
     497   116.000    37.500    133.93
     498   116.250    37.500    131.78
     499   116.500    37.500    129.02
     500   116.750    37.500    125.66
     501   117.000    37.500    121.71
     502   117.250    37.500    117.20
     503   117.500    37.500    112.16
     504   117.750    37.500    106.61
     505   118.000    37.500    100.61
     506   118.250    37.500     94.19
     507   118.500    37.500     87.40
     508   118.750    37.500     80.29
     509   119.000    37.500     72.91
     510   119.250    37.500     65.31
     511   119.500    37.500     57.52
     512   119.750    37.500     49.62
     513   120.000    37.500     41.63
     514   120.250    37.500     33.59
     515   120.500    37.500     25.56
     516   120.750    37.500     17.56
     517   121.000    37.500      9.63
     518   121.250    37.500      1.81
     519   121.500    37.500     -5.88
     520   121.750    37.500    -13.41
     521   122.000    37.500    -20.73
     522   122.250    37.500    -27.83
     523   122.500    37.500    -34.66
     524   122.750    37.500    -41.21
     525   123.000    37.500    -47.44
     526   114.500    37.750    131.65
     527   114.750    37.750    132.88
     528   115.000    37.750    133.63
     529   115.250    37.750    133.89
     530   115.500    37.750    133.61
     531   115.750    37.750    132.77
     532   116.000    37.750    131.35
     533   116.250    37.750    129.33
     534   116.500    37.750    126.73
     535   116.750    37.750    123.56
     536   117.000    37.750    119.81
     537   117.250    37.750    115.53
     538   117.500    37.750    110.74
     539   117.750    37.750    105.48
     540   118.000    37.750     99.77
     541   118.250    37.750     93.69
     542   118.500    37.750     87.25
     543   118.750    37.750     80.51
     544   119.000    37.750     73.54
     545   119.250    37.750     66.35
     546   119.500    37.750     59.01
     547   119.750    37.750     51.55
     548   120.000    37.750     44.02
     549   120.250    37.750     36.46
     550   120.500    37.750     28.89
     551   120.750    37.750     21.35
     552   121.000    37.750     13.89
     553   121.250    37.750      6.50
     554   121.500    37.750     -0.75
     555   121.750    37.750     -7.86
     556   122.000    37.750    -14.81
     557   122.250    37.750    -21.56
     558   122.500    37.750    -28.08
     559   122.750    37.750    -34.36
     560   123.000    37.750    -40.36
     561   114.500    38.000    127.17
     562   114.750    38.000    128.46
     563   115.000    38.000    129.28
     564   115.250    38.000    129.63
     565   115.500    38.000    129.45
     566   115.750    38.000    128.72
     567   116.000    38.000    127.44
     568   116.250    38.000    125.59
     569   116.500    38.000    123.18
     570   116.750    38.000    120.21
     571   117.000    38.000    116.72
     572   117.250    38.000    112.70
     573   117.500    38.000    108.22
     574   117.750    38.000    103.29
     575   118.000    38.000     97.96
     576   118.250    38.000     92.26
     577   118.500    38.000     86.26
     578   118.750    38.000     80.00
     579   119.000    38.000     73.51
     580   119.250    38.000     66.84
     581   119.500    38.000     60.03
     582   119.750    38.000     53.14
     583   120.000    38.000     46.19
     584   120.250    38.000     39.21
     585   120.500    38.000     32.24
     586   120.750    38.000     25.30
     587   121.000    38.000     18.43
     588   121.250    38.000     11.63
     589   121.500    38.000      4.94
     590   121.750    38.000     -1.63
     591   122.000    38.000     -8.05
     592   122.250    38.000    -14.31
     593   122.500    38.000    -20.40
     594   122.750    38.000    -26.28
     595   123.000    38.000    -31.94
     596   114.500    38.250    121.72
     597   114.750    38.250    123.05
     598   115.000    38.250    123.93
     599   115.250    38.250    124.35
     600   115.500    38.250    124.27
     601   115.750    38.250    123.67
     602   116.000    38.250    122.53
     603   116.250    38.250    120.86
     604   116.500    38.250    118.65
     605   116.750    38.250    115.93
     606   117.000    38.250    112.70
     607   117.250    38.250    109.00
     608   117.500    38.250    104.86
     609   117.750    38.250    100.30
     610   118.000    38.250     95.40
     611   118.250    38.250     90.17
     612   118.500    38.250     84.67
     613   118.750    38.250     78.93
     614   119.000    38.250     73.01
     615   119.250    38.250     66.94
     616   119.500    38.250     60.77
     617   119.750    38.250     54.54
     618   120.000    38.250     48.27
     619   120.250    38.250     41.99
     620   120.500    38.250     35.73
     621   120.750    38.250     29.51
     622   121.000    38.250     23.34
     623   121.250    38.250     17.26
     624   121.500    38.250     11.26
     625   121.750    38.250      5.36
     626   122.000    38.250     -0.42
     627   122.250    38.250     -6.08
     628   122.500    38.250    -11.60
     629   122.750    38.250    -16.97
     630   123.000    38.250    -22.16
     631   114.500    38.500    115.61
     632   114.750    38.500    116.96
     633   115.000    38.500    117.91
     634   115.250    38.500    118.39
     635   115.500    38.500    118.41
     636   115.750    38.500    117.92
     637   116.000    38.500    116.94
     638   116.250    38.500    115.45
     639   116.500    38.500    113.46
     640   116.750    38.500    110.99
     641   117.000    38.500    108.06
     642   117.250    38.500    104.69
     643   117.500    38.500    100.92
     644   117.750    38.500     96.80
     645   118.000    38.500     92.35
     646   118.250    38.500     87.63
     647   118.500    38.500     82.68
     648   118.750    38.500     77.54
     649   119.000    38.500     72.25
     650   119.250    38.500     66.86
     651   119.500    38.500     61.40
     652   119.750    38.500     55.90
     653   120.000    38.500     50.39
     654   120.250    38.500     44.90
     655   120.500    38.500     39.45
     656   120.750    38.500     34.04
     657   121.000    38.500     28.70
     658   121.250    38.500     23.43
     659   121.500    38.500     18.23
     660   121.750    38.500     13.11
     661   122.000    38.500      8.09
     662   122.250    38.500      3.15
     663   122.500    38.500     -1.70
     664   122.750    38.500     -6.45
     665   123.000    38.500    -11.08
