# Supplementary material for: The analysis on groundwater storage variations from GRACE/GRACE-FO in recent 20 years driven by influencing factors and prediction in Shandong Province, China
Source: Sci Rep. 2024 Mar 9;14:5819. doi: 10.1038/s41598-024-55588-3 (PMC10925065; doi:10.1038/s41598-024-55588-3)
Supplement: Supplementary file 1 — Supplementary Information. [file 41598_2024_55588_MOESM1_ESM.zip › data/GWS derived from GRACE/gws200309.txt]

       1   114.500    34.000     15.20
       2   114.750    34.000     11.93
       3   115.000    34.000      7.97
       4   115.250    34.000      3.41
       5   115.500    34.000     -1.65
       6   115.750    34.000     -7.08
       7   116.000    34.000    -12.76
       8   116.250    34.000    -18.54
       9   116.500    34.000    -24.29
      10   116.750    34.000    -29.84
      11   117.000    34.000    -35.08
      12   117.250    34.000    -39.86
      13   117.500    34.000    -44.07
      14   117.750    34.000    -47.59
      15   118.000    34.000    -50.36
      16   118.250    34.000    -52.30
      17   118.500    34.000    -53.36
      18   118.750    34.000    -53.53
      19   119.000    34.000    -52.83
      20   119.250    34.000    -51.27
      21   119.500    34.000    -48.93
      22   119.750    34.000    -45.86
      23   120.000    34.000    -42.16
      24   120.250    34.000    -37.95
      25   120.500    34.000    -33.35
      26   120.750    34.000    -28.49
      27   121.000    34.000    -23.49
      28   121.250    34.000    -18.50
      29   121.500    34.000    -13.66
      30   121.750    34.000     -9.05
      31   122.000    34.000     -4.81
      32   122.250    34.000     -1.01
      33   122.500    34.000      2.27
      34   122.750    34.000      4.98
      35   123.000    34.000      7.09
      36   114.500    34.250     14.42
      37   114.750    34.250     10.69
      38   115.000    34.250      6.29
      39   115.250    34.250      1.34
      40   115.500    34.250     -4.06
      41   115.750    34.250     -9.77
      42   116.000    34.250    -15.68
      43   116.250    34.250    -21.63
      44   116.500    34.250    -27.45
      45   116.750    34.250    -33.03
      46   117.000    34.250    -38.22
      47   117.250    34.250    -42.88
      48   117.500    34.250    -46.90
      49   117.750    34.250    -50.16
      50   118.000    34.250    -52.62
      51   118.250    34.250    -54.18
      52   118.500    34.250    -54.83
      53   118.750    34.250    -54.56
      54   119.000    34.250    -53.38
      55   119.250    34.250    -51.34
      56   119.500    34.250    -48.50
      57   119.750    34.250    -44.95
      58   120.000    34.250    -40.80
      59   120.250    34.250    -36.16
      60   120.500    34.250    -31.17
      61   120.750    34.250    -25.95
      62   121.000    34.250    -20.68
      63   121.250    34.250    -15.46
      64   121.500    34.250    -10.44
      65   121.750    34.250     -5.74
      66   122.000    34.250     -1.47
      67   122.250    34.250      2.30
      68   122.500    34.250      5.49
      69   122.750    34.250      8.05
      70   123.000    34.250      9.97
      71   114.500    34.500     14.29
      72   114.750    34.500     10.15
      73   115.000    34.500      5.39
      74   115.250    34.500      0.11
      75   115.500    34.500     -5.57
      76   115.750    34.500    -11.53
      77   116.000    34.500    -17.61
      78   116.250    34.500    -23.67
      79   116.500    34.500    -29.56
      80   116.750    34.500    -35.14
      81   117.000    34.500    -40.26
      82   117.250    34.500    -44.79
      83   117.500    34.500    -48.62
      84   117.750    34.500    -51.64
      85   118.000    34.500    -53.81
      86   118.250    34.500    -55.05
      87   118.500    34.500    -55.34
      88   118.750    34.500    -54.69
      89   119.000    34.500    -53.11
      90   119.250    34.500    -50.67
      91   119.500    34.500    -47.43
      92   119.750    34.500    -43.50
      93   120.000    34.500    -38.99
      94   120.250    34.500    -34.02
      95   120.500    34.500    -28.75
      96   120.750    34.500    -23.31
      97   121.000    34.500    -17.85
      98   121.250    34.500    -12.52
      99   121.500    34.500     -7.44
     100   121.750    34.500     -2.74
     101   122.000    34.500      1.48
     102   122.250    34.500      5.12
     103   122.500    34.500      8.14
     104   122.750    34.500     10.48
     105   123.000    34.500     12.13
     106   114.500    34.750     14.92
     107   114.750    34.750     10.43
     108   115.000    34.750      5.37
     109   115.250    34.750     -0.18
     110   115.500    34.750     -6.09
     111   115.750    34.750    -12.22
     112   116.000    34.750    -18.44
     113   116.250    34.750    -24.58
     114   116.500    34.750    -30.50
     115   116.750    34.750    -36.05
     116   117.000    34.750    -41.10
     117   117.250    34.750    -45.49
     118   117.500    34.750    -49.16
     119   117.750    34.750    -51.98
     120   118.000    34.750    -53.89
     121   118.250    34.750    -54.86
     122   118.500    34.750    -54.85
     123   118.750    34.750    -53.88
     124   119.000    34.750    -52.00
     125   119.250    34.750    -49.25
     126   119.500    34.750    -45.72
     127   119.750    34.750    -41.51
     128   120.000    34.750    -36.75
     129   120.250    34.750    -31.58
     130   120.500    34.750    -26.15
     131   120.750    34.750    -20.60
     132   121.000    34.750    -15.07
     133   121.250    34.750     -9.73
     134   121.500    34.750     -4.70
     135   121.750    34.750     -0.11
     136   122.000    34.750      3.96
     137   122.250    34.750      7.39
     138   122.500    34.750     10.15
     139   122.750    34.750     12.20
     140   123.000    34.750     13.53
     141   114.500    35.000     16.35
     142   114.750    35.000     11.60
     143   115.000    35.000      6.30
     144   115.250    35.000      0.55
     145   115.500    35.000     -5.53
     146   115.750    35.000    -11.79
     147   116.000    35.000    -18.09
     148   116.250    35.000    -24.27
     149   116.500    35.000    -30.20
     150   116.750    35.000    -35.71
     151   117.000    35.000    -40.67
     152   117.250    35.000    -44.95
     153   117.500    35.000    -48.46
     154   117.750    35.000    -51.10
     155   118.000    35.000    -52.81
     156   118.250    35.000    -53.57
     157   118.500    35.000    -53.33
     158   118.750    35.000    -52.13
     159   119.000    35.000    -50.03
     160   119.250    35.000    -47.07
     161   119.500    35.000    -43.34
     162   119.750    35.000    -38.98
     163   120.000    35.000    -34.11
     164   120.250    35.000    -28.85
     165   120.500    35.000    -23.37
     166   120.750    35.000    -17.82
     167   121.000    35.000    -12.36
     168   121.250    35.000     -7.13
     169   121.500    35.000     -2.26
     170   121.750    35.000      2.13
     171   122.000    35.000      5.94
     172   122.250    35.000      9.07
     173   122.500    35.000     11.50
     174   122.750    35.000     13.19
     175   123.000    35.000     14.13
     176   114.500    35.250     18.63
     177   114.750    35.250     13.70
     178   115.000    35.250      8.23
     179   115.250    35.250      2.34
     180   115.500    35.250     -3.84
     181   115.750    35.250    -10.17
     182   116.000    35.250    -16.52
     183   116.250    35.250    -22.71
     184   116.500    35.250    -28.60
     185   116.750    35.250    -34.05
     186   117.000    35.250    -38.93
     187   117.250    35.250    -43.11
     188   117.500    35.250    -46.50
     189   117.750    35.250    -49.00
     190   118.000    35.250    -50.56
     191   118.250    35.250    -51.16
     192   118.500    35.250    -50.77
     193   118.750    35.250    -49.44
     194   119.000    35.250    -47.21
     195   119.250    35.250    -44.14
     196   119.500    35.250    -40.35
     197   119.750    35.250    -35.94
     198   120.000    35.250    -31.05
     199   120.250    35.250    -25.84
     200   120.500    35.250    -20.45
     201   120.750    35.250    -15.02
     202   121.000    35.250     -9.74
     203   121.250    35.250     -4.73
     204   121.500    35.250     -0.13
     205   121.750    35.250      3.95
     206   122.000    35.250      7.41
     207   122.250    35.250     10.17
     208   122.500    35.250     12.19
     209   122.750    35.250     13.45
     210   123.000    35.250     13.95
     211   114.500    35.500     21.78
     212   114.750    35.500     16.73
     213   115.000    35.500     11.17
     214   115.250    35.500      5.21
     215   115.500    35.500     -1.01
     216   115.750    35.500     -7.35
     217   116.000    35.500    -13.69
     218   116.250    35.500    -19.85
     219   116.500    35.500    -25.70
     220   116.750    35.500    -31.09
     221   117.000    35.500    -35.89
     222   117.250    35.500    -39.98
     223   117.500    35.500    -43.26
     224   117.750    35.500    -45.67
     225   118.000    35.500    -47.14
     226   118.250    35.500    -47.64
     227   118.500    35.500    -47.19
     228   118.750    35.500    -45.80
     229   119.000    35.500    -43.54
     230   119.250    35.500    -40.47
     231   119.500    35.500    -36.72
     232   119.750    35.500    -32.38
     233   120.000    35.500    -27.62
     234   120.250    35.500    -22.56
     235   120.500    35.500    -17.36
     236   120.750    35.500    -12.19
     237   121.000    35.500     -7.19
     238   121.250    35.500     -2.52
     239   121.500    35.500      1.71
     240   121.750    35.500      5.38
     241   122.000    35.500      8.40
     242   122.250    35.500     10.69
     243   122.500    35.500     12.23
     244   122.750    35.500     13.00
     245   123.000    35.500     13.01
     246   114.500    35.750     25.79
     247   114.750    35.750     20.71
     248   115.000    35.750     15.14
     249   115.250    35.750      9.18
     250   115.500    35.750      2.98
     251   115.750    35.750     -3.33
     252   116.000    35.750     -9.63
     253   116.250    35.750    -15.72
     254   116.500    35.750    -21.51
     255   116.750    35.750    -26.82
     256   117.000    35.750    -31.54
     257   117.250    35.750    -35.56
     258   117.500    35.750    -38.78
     259   117.750    35.750    -41.12
     260   118.000    35.750    -42.56
     261   118.250    35.750    -43.04
     262   118.500    35.750    -42.60
     263   118.750    35.750    -41.25
     264   119.000    35.750    -39.05
     265   119.250    35.750    -36.09
     266   119.500    35.750    -32.48
     267   119.750    35.750    -28.33
     268   120.000    35.750    -23.80
     269   120.250    35.750    -19.01
     270   120.500    35.750    -14.13
     271   120.750    35.750     -9.33
     272   121.000    35.750     -4.72
     273   121.250    35.750     -0.48
     274   121.500    35.750      3.28
     275   121.750    35.750      6.45
     276   122.000    35.750      8.95
     277   122.250    35.750     10.71
     278   122.500    35.750     11.70
     279   122.750    35.750     11.92
     280   123.000    35.750     11.38
     281   114.500    36.000     30.63
     282   114.750    36.000     25.59
     283   115.000    36.000     20.08
     284   115.250    36.000     14.19
     285   115.500    36.000      8.07
     286   115.750    36.000      1.83
     287   116.000    36.000     -4.36
     288   116.250    36.000    -10.37
     289   116.500    36.000    -16.06
     290   116.750    36.000    -21.30
     291   117.000    36.000    -25.95
     292   117.250    36.000    -29.92
     293   117.500    36.000    -33.10
     294   117.750    36.000    -35.44
     295   118.000    36.000    -36.88
     296   118.250    36.000    -37.42
     297   118.500    36.000    -37.05
     298   118.750    36.000    -35.82
     299   119.000    36.000    -33.79
     300   119.250    36.000    -31.03
     301   119.500    36.000    -27.66
     302   119.750    36.000    -23.81
     303   120.000    36.000    -19.61
     304   120.250    36.000    -15.20
     305   120.500    36.000    -10.75
     306   120.750    36.000     -6.39
     307   121.000    36.000     -2.29
     308   121.250    36.000      1.42
     309   121.500    36.000      4.63
     310   121.750    36.000      7.22
     311   122.000    36.000      9.13
     312   122.250    36.000     10.29
     313   122.500    36.000     10.67
     314   122.750    36.000     10.30
     315   123.000    36.000      9.18
     316   114.500    36.250     36.25
     317   114.750    36.250     31.33
     318   115.000    36.250     25.94
     319   115.250    36.250     20.18
     320   115.500    36.250     14.20
     321   115.750    36.250      8.09
     322   116.000    36.250      2.03
     323   116.250    36.250     -3.87
     324   116.500    36.250     -9.46
     325   116.750    36.250    -14.61
     326   117.000    36.250    -19.20
     327   117.250    36.250    -23.13
     328   117.500    36.250    -26.31
     329   117.750    36.250    -28.67
     330   118.000    36.250    -30.19
     331   118.250    36.250    -30.83
     332   118.500    36.250    -30.61
     333   118.750    36.250    -29.57
     334   119.000    36.250    -27.78
     335   119.250    36.250    -25.33
     336   119.500    36.250    -22.29
     337   119.750    36.250    -18.83
     338   120.000    36.250    -15.06
     339   120.250    36.250    -11.12
     340   120.500    36.250     -7.18
     341   120.750    36.250     -3.38
     342   121.000    36.250      0.15
     343   121.250    36.250      3.25
     344   121.500    36.250      5.83
     345   121.750    36.250      7.79
     346   122.000    36.250      9.04
     347   122.250    36.250      9.55
     348   122.500    36.250      9.28
     349   122.750    36.250      8.27
     350   123.000    36.250      6.53
     351   114.500    36.500     42.54
     352   114.750    36.500     37.81
     353   115.000    36.500     32.61
     354   115.250    36.500     27.05
     355   115.500    36.500     21.25
     356   115.750    36.500     15.33
     357   116.000    36.500      9.41
     358   116.250    36.500      3.66
     359   116.500    36.500     -1.81
     360   116.750    36.500     -6.86
     361   117.000    36.500    -11.40
     362   117.250    36.500    -15.31
     363   117.500    36.500    -18.50
     364   117.750    36.500    -20.93
     365   118.000    36.500    -22.56
     366   118.250    36.500    -23.36
     367   118.500    36.500    -23.36
     368   118.750    36.500    -22.59
     369   119.000    36.500    -21.12
     370   119.250    36.500    -19.03
     371   119.500    36.500    -16.41
     372   119.750    36.500    -13.41
     373   120.000    36.500    -10.14
     374   120.250    36.500     -6.76
     375   120.500    36.500     -3.41
     376   120.750    36.500     -0.23
     377   121.000    36.500      2.64
     378   121.250    36.500      5.09
     379   121.500    36.500      6.98
     380   121.750    36.500      8.23
     381   122.000    36.500      8.79
     382   122.250    36.500      8.60
     383   122.500    36.500      7.66
     384   122.750    36.500      5.98
     385   123.000    36.500      3.60
     386   114.500    36.750     49.40
     387   114.750    36.750     44.92
     388   115.000    36.750     39.97
     389   115.250    36.750     34.66
     390   115.500    36.750     29.09
     391   115.750    36.750     23.38
     392   116.000    36.750     17.67
     393   116.250    36.750     12.09
     394   116.500    36.750      6.76
     395   116.750    36.750      1.79
     396   117.000    36.750     -2.69
     397   117.250    36.750     -6.58
     398   117.500    36.750     -9.83
     399   117.750    36.750    -12.36
     400   118.000    36.750    -14.12
     401   118.250    36.750    -15.14
     402   118.500    36.750    -15.41
     403   118.750    36.750    -14.95
     404   119.000    36.750    -13.86
     405   119.250    36.750    -12.19
     406   119.500    36.750    -10.06
     407   119.750    36.750     -7.59
     408   120.000    36.750     -4.90
     409   120.250    36.750     -2.12
     410   120.500    36.750      0.58
     411   120.750    36.750      3.09
     412   121.000    36.750      5.27
     413   121.250    36.750      6.99
     414   121.500    36.750      8.16
     415   121.750    36.750      8.69
     416   122.000    36.750      8.52
     417   122.250    36.750      7.61
     418   122.500    36.750      5.97
     419   122.750    36.750      3.61
     420   123.000    36.750      0.58
     421   114.500    37.000     56.69
     422   114.750    37.000     52.52
     423   115.000    37.000     47.88
     424   115.250    37.000     42.86
     425   115.500    37.000     37.57
     426   115.750    37.000     32.11
     427   116.000    37.000     26.62
     428   116.250    37.000     21.23
     429   116.500    37.000     16.04
     430   116.750    37.000     11.19
     431   117.000    37.000      6.76
     432   117.250    37.000      2.86
     433   117.500    37.000     -0.44
     434   117.750    37.000     -3.09
     435   118.000    37.000     -5.04
     436   118.250    37.000     -6.29
     437   118.500    37.000     -6.85
     438   118.750    37.000     -6.76
     439   119.000    37.000     -6.08
     440   119.250    37.000     -4.89
     441   119.500    37.000     -3.29
     442   119.750    37.000     -1.39
     443   120.000    37.000      0.68
     444   120.250    37.000      2.79
     445   120.500    37.000      4.82
     446   120.750    37.000      6.61
     447   121.000    37.000      8.06
     448   121.250    37.000      9.04
     449   121.500    37.000      9.47
     450   121.750    37.000      9.25
     451   122.000    37.000      8.35
     452   122.250    37.000      6.73
     453   122.500    37.000      4.38
     454   122.750    37.000      1.33
     455   123.000    37.000     -2.35
     456   114.500    37.250     64.23
     457   114.750    37.250     60.43
     458   115.000    37.250     56.14
     459   115.250    37.250     51.46
     460   115.500    37.250     46.48
     461   115.750    37.250     41.32
     462   116.000    37.250     36.08
     463   116.250    37.250     30.89
     464   116.500    37.250     25.87
     465   116.750    37.250     21.13
     466   117.000    37.250     16.75
     467   117.250    37.250     12.85
     468   117.500    37.250      9.49
     469   117.750    37.250      6.71
     470   118.000    37.250      4.56
     471   118.250    37.250      3.05
     472   118.500    37.250      2.16
     473   118.750    37.250      1.86
     474   119.000    37.250      2.09
     475   119.250    37.250      2.78
     476   119.500    37.250      3.83
     477   119.750    37.250      5.12
     478   120.000    37.250      6.56
     479   120.250    37.250      8.00
     480   120.500    37.250      9.32
     481   120.750    37.250     10.40
     482   121.000    37.250     11.10
     483   121.250    37.250     11.34
     484   121.500    37.250     11.02
     485   121.750    37.250     10.07
     486   122.000    37.250      8.44
     487   122.250    37.250      6.10
     488   122.500    37.250      3.06
     489   122.750    37.250     -0.65
     490   123.000    37.250     -4.97
     491   114.500    37.500     71.86
     492   114.750    37.500     68.47
     493   115.000    37.500     64.56
     494   115.250    37.500     60.26
     495   115.500    37.500     55.63
     496   115.750    37.500     50.78
     497   116.000    37.500     45.82
     498   116.250    37.500     40.86
     499   116.500    37.500     36.02
     500   116.750    37.500     31.39
     501   117.000    37.500     27.09
     502   117.250    37.500     23.19
     503   117.500    37.500     19.75
     504   117.750    37.500     16.84
     505   118.000    37.500     14.50
     506   118.250    37.500     12.71
     507   118.500    37.500     11.49
     508   118.750    37.500     10.79
     509   119.000    37.500     10.56
     510   119.250    37.500     10.74
     511   119.500    37.500     11.23
     512   119.750    37.500     11.92
     513   120.000    37.500     12.71
     514   120.250    37.500     13.48
     515   120.500    37.500     14.11
     516   120.750    37.500     14.46
     517   121.000    37.500     14.45
     518   121.250    37.500     13.96
     519   121.500    37.500     12.92
     520   121.750    37.500     11.25
     521   122.000    37.500      8.92
     522   122.250    37.500      5.89
     523   122.500    37.500      2.19
     524   122.750    37.500     -2.16
     525   123.000    37.500     -7.10
     526   114.500    37.750     79.38
     527   114.750    37.750     76.42
     528   115.000    37.750     72.95
     529   115.250    37.750     69.04
     530   115.500    37.750     64.78
     531   115.750    37.750     60.28
     532   116.000    37.750     55.61
     533   116.250    37.750     50.91
     534   116.500    37.750     46.26
     535   116.750    37.750     41.77
     536   117.000    37.750     37.54
     537   117.250    37.750     33.64
     538   117.500    37.750     30.15
     539   117.750    37.750     27.12
     540   118.000    37.750     24.57
     541   118.250    37.750     22.53
     542   118.500    37.750     20.97
     543   118.750    37.750     19.89
     544   119.000    37.750     19.21
     545   119.250    37.750     18.88
     546   119.500    37.750     18.82
     547   119.750    37.750     18.93
     548   120.000    37.750     19.10
     549   120.250    37.750     19.22
     550   120.500    37.750     19.17
     551   120.750    37.750     18.84
     552   121.000    37.750     18.15
     553   121.250    37.750     16.97
     554   121.500    37.750     15.24
     555   121.750    37.750     12.89
     556   122.000    37.750      9.90
     557   122.250    37.750      6.24
     558   122.500    37.750      1.93
     559   122.750    37.750     -3.02
     560   123.000    37.750     -8.53
     561   114.500    38.000     86.59
     562   114.750    38.000     84.08
     563   115.000    38.000     81.06
     564   115.250    38.000     77.58
     565   115.500    38.000     73.72
     566   115.750    38.000     69.57
     567   116.000    38.000     65.22
     568   116.250    38.000     60.79
     569   116.500    38.000     56.36
     570   116.750    38.000     52.02
     571   117.000    38.000     47.88
     572   117.250    38.000     44.01
     573   117.500    38.000     40.47
     574   117.750    38.000     37.33
     575   118.000    38.000     34.61
     576   118.250    38.000     32.31
     577   118.500    38.000     30.45
     578   118.750    38.000     29.00
     579   119.000    38.000     27.90
     580   119.250    38.000     27.10
     581   119.500    38.000     26.53
     582   119.750    38.000     26.08
     583   120.000    38.000     25.67
     584   120.250    38.000     25.18
     585   120.500    38.000     24.51
     586   120.750    38.000     23.56
     587   121.000    38.000     22.23
     588   121.250    38.000     20.42
     589   121.500    38.000     18.06
     590   121.750    38.000     15.11
     591   122.000    38.000     11.52
     592   122.250    38.000      7.28
     593   122.500    38.000      2.41
     594   122.750    38.000     -3.08
     595   123.000    38.000     -9.09
     596   114.500    38.250     93.29
     597   114.750    38.250     91.25
     598   115.000    38.250     88.69
     599   115.250    38.250     85.65
     600   115.500    38.250     82.20
     601   115.750    38.250     78.43
     602   116.000    38.250     74.41
     603   116.250    38.250     70.27
     604   116.500    38.250     66.07
     605   116.750    38.250     61.90
     606   117.000    38.250     57.88
     607   117.250    38.250     54.05
     608   117.500    38.250     50.50
     609   117.750    38.250     47.28
     610   118.000    38.250     44.40
     611   118.250    38.250     41.90
     612   118.500    38.250     39.77
     613   118.750    38.250     37.98
     614   119.000    38.250     36.50
     615   119.250    38.250     35.28
     616   119.500    38.250     34.24
     617   119.750    38.250     33.30
     618   120.000    38.250     32.37
     619   120.250    38.250     31.34
     620   120.500    38.250     30.11
     621   120.750    38.250     28.60
     622   121.000    38.250     26.70
     623   121.250    38.250     24.34
     624   121.500    38.250     21.44
     625   121.750    38.250     17.96
     626   122.000    38.250     13.85
     627   122.250    38.250      9.12
     628   122.500    38.250      3.75
     629   122.750    38.250     -2.18
     630   123.000    38.250     -8.65
     631   114.500    38.500     99.26
     632   114.750    38.500     97.72
     633   115.000    38.500     95.62
     634   115.250    38.500     93.03
     635   115.500    38.500     90.00
     636   115.750    38.500     86.62
     637   116.000    38.500     82.96
     638   116.250    38.500     79.10
     639   116.500    38.500     75.16
     640   116.750    38.500     71.20
     641   117.000    38.500     67.31
     642   117.250    38.500     63.57
     643   117.500    38.500     60.02
     644   117.750    38.500     56.75
     645   118.000    38.500     53.76
     646   118.250    38.500     51.09
     647   118.500    38.500     48.73
     648   118.750    38.500     46.67
     649   119.000    38.500     44.88
     650   119.250    38.500     43.29
     651   119.500    38.500     41.86
     652   119.750    38.500     40.49
     653   120.000    38.500     39.12
     654   120.250    38.500     37.62
     655   120.500    38.500     35.93
     656   120.750    38.500     33.95
     657   121.000    38.500     31.59
     658   121.250    38.500     28.76
     659   121.500    38.500     25.40
     660   121.750    38.500     21.48
     661   122.000    38.500     16.95
     662   122.250    38.500     11.80
     663   122.500    38.500      6.05
     664   122.750    38.500     -0.27
     665   123.000    38.500     -7.09
