# Supplementary material for: The analysis on groundwater storage variations from GRACE/GRACE-FO in recent 20 years driven by influencing factors and prediction in Shandong Province, China
Source: Sci Rep. 2024 Mar 9;14:5819. doi: 10.1038/s41598-024-55588-3 (PMC10925065; doi:10.1038/s41598-024-55588-3)
Supplement: Supplementary file 1 — Supplementary Information. [file 41598_2024_55588_MOESM1_ESM.zip › data/GWS derived from GRACE/gws200310.txt]

       1   114.500    34.000     51.72
       2   114.750    34.000     46.57
       3   115.000    34.000     41.09
       4   115.250    34.000     35.38
       5   115.500    34.000     29.54
       6   115.750    34.000     23.68
       7   116.000    34.000     17.90
       8   116.250    34.000     12.32
       9   116.500    34.000      7.02
      10   116.750    34.000      2.08
      11   117.000    34.000     -2.41
      12   117.250    34.000     -6.39
      13   117.500    34.000     -9.81
      14   117.750    34.000    -12.64
      15   118.000    34.000    -14.84
      16   118.250    34.000    -16.43
      17   118.500    34.000    -17.40
      18   118.750    34.000    -17.80
      19   119.000    34.000    -17.65
      20   119.250    34.000    -16.99
      21   119.500    34.000    -15.90
      22   119.750    34.000    -14.44
      23   120.000    34.000    -12.70
      24   120.250    34.000    -10.72
      25   120.500    34.000     -8.63
      26   120.750    34.000     -6.47
      27   121.000    34.000     -4.34
      28   121.250    34.000     -2.29
      29   121.500    34.000     -0.38
      30   121.750    34.000      1.34
      31   122.000    34.000      2.83
      32   122.250    34.000      4.07
      33   122.500    34.000      5.04
      34   122.750    34.000      5.76
      35   123.000    34.000      6.22
      36   114.500    34.250     52.62
      37   114.750    34.250     47.16
      38   115.000    34.250     41.40
      39   115.250    34.250     35.44
      40   115.500    34.250     29.41
      41   115.750    34.250     23.39
      42   116.000    34.250     17.52
      43   116.250    34.250     11.89
      44   116.500    34.250      6.60
      45   116.750    34.250      1.75
      46   117.000    34.250     -2.61
      47   117.250    34.250     -6.39
      48   117.500    34.250     -9.55
      49   117.750    34.250    -12.07
      50   118.000    34.250    -13.93
      51   118.250    34.250    -15.12
      52   118.500    34.250    -15.67
      53   118.750    34.250    -15.61
      54   119.000    34.250    -14.99
      55   119.250    34.250    -13.87
      56   119.500    34.250    -12.32
      57   119.750    34.250    -10.42
      58   120.000    34.250     -8.25
      59   120.250    34.250     -5.90
      60   120.500    34.250     -3.47
      61   120.750    34.250     -1.03
      62   121.000    34.250      1.35
      63   121.250    34.250      3.58
      64   121.500    34.250      5.60
      65   121.750    34.250      7.38
      66   122.000    34.250      8.86
      67   122.250    34.250     10.03
      68   122.500    34.250     10.88
      69   122.750    34.250     11.42
      70   123.000    34.250     11.68
      71   114.500    34.500     53.24
      72   114.750    34.500     47.55
      73   115.000    34.500     41.59
      74   115.250    34.500     35.46
      75   115.500    34.500     29.29
      76   115.750    34.500     23.19
      77   116.000    34.500     17.29
      78   116.250    34.500     11.68
      79   116.500    34.500      6.46
      80   116.750    34.500      1.73
      81   117.000    34.500     -2.45
      82   117.250    34.500     -6.00
      83   117.500    34.500     -8.89
      84   117.750    34.500    -11.10
      85   118.000    34.500    -12.60
      86   118.250    34.500    -13.41
      87   118.500    34.500    -13.55
      88   118.750    34.500    -13.08
      89   119.000    34.500    -12.03
      90   119.250    34.500    -10.49
      91   119.500    34.500     -8.53
      92   119.750    34.500     -6.25
      93   120.000    34.500     -3.72
      94   120.250    34.500     -1.06
      95   120.500    34.500      1.65
      96   120.750    34.500      4.33
      97   121.000    34.500      6.88
      98   121.250    34.500      9.22
      99   121.500    34.500     11.31
     100   121.750    34.500     13.09
     101   122.000    34.500     14.53
     102   122.250    34.500     15.60
     103   122.500    34.500     16.31
     104   122.750    34.500     16.67
     105   123.000    34.500     16.71
     106   114.500    34.750     53.67
     107   114.750    34.750     47.83
     108   115.000    34.750     41.72
     109   115.250    34.750     35.51
     110   115.500    34.750     29.28
     111   115.750    34.750     23.17
     112   116.000    34.750     17.29
     113   116.250    34.750     11.76
     114   116.500    34.750      6.65
     115   116.750    34.750      2.08
     116   117.000    34.750     -1.89
     117   117.250    34.750     -5.20
     118   117.500    34.750     -7.81
     119   117.750    34.750     -9.69
     120   118.000    34.750    -10.85
     121   118.250    34.750    -11.31
     122   118.500    34.750    -11.08
     123   118.750    34.750    -10.23
     124   119.000    34.750     -8.81
     125   119.250    34.750     -6.90
     126   119.500    34.750     -4.60
     127   119.750    34.750     -2.00
     128   120.000    34.750      0.81
     129   120.250    34.750      3.72
     130   120.500    34.750      6.64
     131   120.750    34.750      9.48
     132   121.000    34.750     12.13
     133   121.250    34.750     14.55
     134   121.500    34.750     16.64
     135   121.750    34.750     18.39
     136   122.000    34.750     19.73
     137   122.250    34.750     20.68
     138   122.500    34.750     21.21
     139   122.750    34.750     21.37
     140   123.000    34.750     21.19
     141   114.500    35.000     54.00
     142   114.750    35.000     48.06
     143   115.000    35.000     41.92
     144   115.250    35.000     35.67
     145   115.500    35.000     29.45
     146   115.750    35.000     23.39
     147   116.000    35.000     17.59
     148   116.250    35.000     12.17
     149   116.500    35.000      7.23
     150   116.750    35.000      2.85
     151   117.000    35.000     -0.90
     152   117.250    35.000     -3.95
     153   117.500    35.000     -6.28
     154   117.750    35.000     -7.86
     155   118.000    35.000     -8.72
     156   118.250    35.000     -8.84
     157   118.500    35.000     -8.28
     158   118.750    35.000     -7.11
     159   119.000    35.000     -5.37
     160   119.250    35.000     -3.16
     161   119.500    35.000     -0.59
     162   119.750    35.000      2.27
     163   120.000    35.000      5.28
     164   120.250    35.000      8.38
     165   120.500    35.000     11.43
     166   120.750    35.000     14.35
     167   121.000    35.000     17.05
     168   121.250    35.000     19.45
     169   121.500    35.000     21.51
     170   121.750    35.000     23.16
     171   122.000    35.000     24.38
     172   122.250    35.000     25.15
     173   122.500    35.000     25.49
     174   122.750    35.000     25.43
     175   123.000    35.000     25.01
     176   114.500    35.250     54.32
     177   114.750    35.250     48.36
     178   115.000    35.250     42.22
     179   115.250    35.250     36.02
     180   115.500    35.250     29.88
     181   115.750    35.250     23.90
     182   116.000    35.250     18.24
     183   116.250    35.250     12.98
     184   116.500    35.250      8.23
     185   116.750    35.250      4.05
     186   117.000    35.250      0.55
     187   117.250    35.250     -2.25
     188   117.500    35.250     -4.31
     189   117.750    35.250     -5.62
     190   118.000    35.250     -6.18
     191   118.250    35.250     -6.03
     192   118.500    35.250     -5.19
     193   118.750    35.250     -3.75
     194   119.000    35.250     -1.76
     195   119.250    35.250      0.67
     196   119.500    35.250      3.45
     197   119.750    35.250      6.48
     198   120.000    35.250      9.63
     199   120.250    35.250     12.82
     200   120.500    35.250     15.93
     201   120.750    35.250     18.86
     202   121.000    35.250     21.54
     203   121.250    35.250     23.88
     204   121.500    35.250     25.82
     205   121.750    35.250     27.33
     206   122.000    35.250     28.38
     207   122.250    35.250     28.95
     208   122.500    35.250     29.08
     209   122.750    35.250     28.78
     210   123.000    35.250     28.10
     211   114.500    35.500     54.72
     212   114.750    35.500     48.81
     213   115.000    35.500     42.74
     214   115.250    35.500     36.62
     215   115.500    35.500     30.60
     216   115.750    35.500     24.79
     217   116.000    35.500     19.29
     218   116.250    35.500     14.22
     219   116.500    35.500      9.68
     220   116.750    35.500      5.73
     221   117.000    35.500      2.47
     222   117.250    35.500     -0.09
     223   117.500    35.500     -1.90
     224   117.750    35.500     -2.96
     225   118.000    35.500     -3.28
     226   118.250    35.500     -2.88
     227   118.500    35.500     -1.83
     228   118.750    35.500     -0.18
     229   119.000    35.500      1.98
     230   119.250    35.500      4.57
     231   119.500    35.500      7.46
     232   119.750    35.500     10.57
     233   120.000    35.500     13.78
     234   120.250    35.500     16.99
     235   120.500    35.500     20.07
     236   120.750    35.500     22.95
     237   121.000    35.500     25.53
     238   121.250    35.500     27.74
     239   121.500    35.500     29.52
     240   121.750    35.500     30.83
     241   122.000    35.500     31.66
     242   122.250    35.500     32.02
     243   122.500    35.500     31.89
     244   122.750    35.500     31.33
     245   123.000    35.500     30.40
     246   114.500    35.750     55.27
     247   114.750    35.750     49.46
     248   115.000    35.750     43.51
     249   115.250    35.750     37.56
     250   115.500    35.750     31.70
     251   115.750    35.750     26.07
     252   116.000    35.750     20.78
     253   116.250    35.750     15.92
     254   116.500    35.750     11.60
     255   116.750    35.750      7.88
     256   117.000    35.750      4.85
     257   117.250    35.750      2.52
     258   117.500    35.750      0.93
     259   117.750    35.750      0.09
     260   118.000    35.750     -0.03
     261   118.250    35.750      0.55
     262   118.500    35.750      1.76
     263   118.750    35.750      3.54
     264   119.000    35.750      5.82
     265   119.250    35.750      8.47
     266   119.500    35.750     11.42
     267   119.750    35.750     14.53
     268   120.000    35.750     17.71
     269   120.250    35.750     20.84
     270   120.500    35.750     23.83
     271   120.750    35.750     26.57
     272   121.000    35.750     28.99
     273   121.250    35.750     31.00
     274   121.500    35.750     32.57
     275   121.750    35.750     33.65
     276   122.000    35.750     34.23
     277   122.250    35.750     34.30
     278   122.500    35.750     33.90
     279   122.750    35.750     33.08
     280   123.000    35.750     31.87
     281   114.500    36.000     56.05
     282   114.750    36.000     50.39
     283   115.000    36.000     44.62
     284   115.250    36.000     38.85
     285   115.500    36.000     33.20
     286   115.750    36.000     27.79
     287   116.000    36.000     22.72
     288   116.250    36.000     18.10
     289   116.500    36.000     14.00
     290   116.750    36.000     10.52
     291   117.000    36.000      7.70
     292   117.250    36.000      5.58
     293   117.500    36.000      4.19
     294   117.750    36.000      3.51
     295   118.000    36.000      3.55
     296   118.250    36.000      4.24
     297   118.500    36.000      5.55
     298   118.750    36.000      7.41
     299   119.000    36.000      9.70
     300   119.250    36.000     12.35
     301   119.500    36.000     15.26
     302   119.750    36.000     18.30
     303   120.000    36.000     21.37
     304   120.250    36.000     24.36
     305   120.500    36.000     27.17
     306   120.750    36.000     29.72
     307   121.000    36.000     31.90
     308   121.250    36.000     33.66
     309   121.500    36.000     34.96
     310   121.750    36.000     35.75
     311   122.000    36.000     36.04
     312   122.250    36.000     35.82
     313   122.500    36.000     35.13
     314   122.750    36.000     34.01
     315   123.000    36.000     32.52
     316   114.500    36.250     57.10
     317   114.750    36.250     51.65
     318   115.000    36.250     46.09
     319   115.250    36.250     40.54
     320   115.500    36.250     35.13
     321   115.750    36.250     29.96
     322   116.000    36.250     25.13
     323   116.250    36.250     20.75
     324   116.500    36.250     16.88
     325   116.750    36.250     13.61
     326   117.000    36.250     10.99
     327   117.250    36.250      9.06
     328   117.500    36.250      7.82
     329   117.750    36.250      7.27
     330   118.000    36.250      7.41
     331   118.250    36.250      8.17
     332   118.500    36.250      9.51
     333   118.750    36.250     11.35
     334   119.000    36.250     13.60
     335   119.250    36.250     16.18
     336   119.500    36.250     18.96
     337   119.750    36.250     21.85
     338   120.000    36.250     24.74
     339   120.250    36.250     27.52
     340   120.500    36.250     30.09
     341   120.750    36.250     32.36
     342   121.000    36.250     34.26
     343   121.250    36.250     35.72
     344   121.500    36.250     36.69
     345   121.750    36.250     37.17
     346   122.000    36.250     37.13
     347   122.250    36.250     36.59
     348   122.500    36.250     35.58
     349   122.750    36.250     34.15
     350   123.000    36.250     32.39
     351   114.500    36.500     58.45
     352   114.750    36.500     53.24
     353   115.000    36.500     47.93
     354   115.250    36.500     42.65
     355   115.500    36.500     37.49
     356   115.750    36.500     32.58
     357   116.000    36.500     28.00
     358   116.250    36.500     23.85
     359   116.500    36.500     20.21
     360   116.750    36.500     17.15
     361   117.000    36.500     14.71
     362   117.250    36.500     12.92
     363   117.500    36.500     11.79
     364   117.750    36.500     11.34
     365   118.000    36.500     11.51
     366   118.250    36.500     12.28
     367   118.500    36.500     13.59
     368   118.750    36.500     15.35
     369   119.000    36.500     17.50
     370   119.250    36.500     19.92
     371   119.500    36.500     22.52
     372   119.750    36.500     25.19
     373   120.000    36.500     27.82
     374   120.250    36.500     30.32
     375   120.500    36.500     32.58
     376   120.750    36.500     34.53
     377   121.000    36.500     36.09
     378   121.250    36.500     37.19
     379   121.500    36.500     37.82
     380   121.750    36.500     37.93
     381   122.000    36.500     37.54
     382   122.250    36.500     36.66
     383   122.500    36.500     35.31
     384   122.750    36.500     33.57
     385   123.000    36.500     31.52
     386   114.500    36.750     60.13
     387   114.750    36.750     55.18
     388   115.000    36.750     50.15
     389   115.250    36.750     45.13
     390   115.500    36.750     40.27
     391   115.750    36.750     35.61
     392   116.000    36.750     31.29
     393   116.250    36.750     27.39
     394   116.500    36.750     23.95
     395   116.750    36.750     21.08
     396   117.000    36.750     18.79
     397   117.250    36.750     17.11
     398   117.500    36.750     16.07
     399   117.750    36.750     15.65
     400   118.000    36.750     15.82
     401   118.250    36.750     16.54
     402   118.500    36.750     17.75
     403   118.750    36.750     19.38
     404   119.000    36.750     21.36
     405   119.250    36.750     23.56
     406   119.500    36.750     25.91
     407   119.750    36.750     28.30
     408   120.000    36.750     30.62
     409   120.250    36.750     32.78
     410   120.500    36.750     34.69
     411   120.750    36.750     36.26
     412   121.000    36.750     37.43
     413   121.250    36.750     38.15
     414   121.500    36.750     38.39
     415   121.750    36.750     38.11
     416   122.000    36.750     37.35
     417   122.250    36.750     36.10
     418   122.500    36.750     34.42
     419   122.750    36.750     32.37
     420   123.000    36.750     30.00
     421   114.500    37.000     62.10
     422   114.750    37.000     57.43
     423   115.000    37.000     52.70
     424   115.250    37.000     47.99
     425   115.500    37.000     43.40
     426   115.750    37.000     39.03
     427   116.000    37.000     34.96
     428   116.250    37.000     31.28
     429   116.500    37.000     28.06
     430   116.750    37.000     25.34
     431   117.000    37.000     23.18
     432   117.250    37.000     21.59
     433   117.500    37.000     20.58
     434   117.750    37.000     20.15
     435   118.000    37.000     20.27
     436   118.250    37.000     20.90
     437   118.500    37.000     21.96
     438   118.750    37.000     23.41
     439   119.000    37.000     25.15
     440   119.250    37.000     27.09
     441   119.500    37.000     29.13
     442   119.750    37.000     31.19
     443   120.000    37.000     33.15
     444   120.250    37.000     34.92
     445   120.500    37.000     36.42
     446   120.750    37.000     37.59
     447   121.000    37.000     38.35
     448   121.250    37.000     38.65
     449   121.500    37.000     38.48
     450   121.750    37.000     37.81
     451   122.000    37.000     36.65
     452   122.250    37.000     35.03
     453   122.500    37.000     33.01
     454   122.750    37.000     30.63
     455   123.000    37.000     27.98
     456   114.500    37.250     64.33
     457   114.750    37.250     59.98
     458   115.000    37.250     55.55
     459   115.250    37.250     51.15
     460   115.500    37.250     46.85
     461   115.750    37.250     42.75
     462   116.000    37.250     38.93
     463   116.250    37.250     35.47
     464   116.500    37.250     32.42
     465   116.750    37.250     29.85
     466   117.000    37.250     27.80
     467   117.250    37.250     26.26
     468   117.500    37.250     25.26
     469   117.750    37.250     24.80
     470   118.000    37.250     24.82
     471   118.250    37.250     25.30
     472   118.500    37.250     26.19
     473   118.750    37.250     27.40
     474   119.000    37.250     28.86
     475   119.250    37.250     30.49
     476   119.500    37.250     32.19
     477   119.750    37.250     33.86
     478   120.000    37.250     35.43
     479   120.250    37.250     36.79
     480   120.500    37.250     37.87
     481   120.750    37.250     38.59
     482   121.000    37.250     38.92
     483   121.250    37.250     38.79
     484   121.500    37.250     38.19
     485   121.750    37.250     37.12
     486   122.000    37.250     35.57
     487   122.250    37.250     33.59
     488   122.500    37.250     31.21
     489   122.750    37.250     28.52
     490   123.000    37.250     25.58
     491   114.500    37.500     66.75
     492   114.750    37.500     62.72
     493   115.000    37.500     58.62
     494   115.250    37.500     54.52
     495   115.500    37.500     50.52
     496   115.750    37.500     46.70
     497   116.000    37.500     43.12
     498   116.250    37.500     39.87
     499   116.500    37.500     36.99
     500   116.750    37.500     34.55
     501   117.000    37.500     32.57
     502   117.250    37.500     31.06
     503   117.500    37.500     30.05
     504   117.750    37.500     29.50
     505   118.000    37.500     29.40
     506   118.250    37.500     29.71
     507   118.500    37.500     30.38
     508   118.750    37.500     31.33
     509   119.000    37.500     32.48
     510   119.250    37.500     33.76
     511   119.500    37.500     35.09
     512   119.750    37.500     36.36
     513   120.000    37.500     37.51
     514   120.250    37.500     38.43
     515   120.500    37.500     39.06
     516   120.750    37.500     39.35
     517   121.000    37.500     39.22
     518   121.250    37.500     38.66
     519   121.500    37.500     37.64
     520   121.750    37.500     36.16
     521   122.000    37.500     34.22
     522   122.250    37.500     31.88
     523   122.500    37.500     29.17
     524   122.750    37.500     26.17
     525   123.000    37.500     22.95
     526   114.500    37.750     69.28
     527   114.750    37.750     65.59
     528   115.000    37.750     61.81
     529   115.250    37.750     58.03
     530   115.500    37.750     54.32
     531   115.750    37.750     50.76
     532   116.000    37.750     47.42
     533   116.250    37.750     44.36
     534   116.500    37.750     41.64
     535   116.750    37.750     39.31
     536   117.000    37.750     37.39
     537   117.250    37.750     35.90
     538   117.500    37.750     34.84
     539   117.750    37.750     34.20
     540   118.000    37.750     33.95
     541   118.250    37.750     34.07
     542   118.500    37.750     34.49
     543   118.750    37.750     35.14
     544   119.000    37.750     35.97
     545   119.250    37.750     36.89
     546   119.500    37.750     37.83
     547   119.750    37.750     38.70
     548   120.000    37.750     39.41
     549   120.250    37.750     39.89
     550   120.500    37.750     40.08
     551   120.750    37.750     39.92
     552   121.000    37.750     39.36
     553   121.250    37.750     38.37
     554   121.500    37.750     36.94
     555   121.750    37.750     35.07
     556   122.000    37.750     32.76
     557   122.250    37.750     30.07
     558   122.500    37.750     27.05
     559   122.750    37.750     23.76
     560   123.000    37.750     20.27
     561   114.500    38.000     71.83
     562   114.750    38.000     68.46
     563   115.000    38.000     65.01
     564   115.250    38.000     61.53
     565   115.500    38.000     58.12
     566   115.750    38.000     54.82
     567   116.000    38.000     51.71
     568   116.250    38.000     48.85
     569   116.500    38.000     46.27
     570   116.750    38.000     44.04
     571   117.000    38.000     42.16
     572   117.250    38.000     40.67
     573   117.500    38.000     39.55
     574   117.750    38.000     38.80
     575   118.000    38.000     38.41
     576   118.250    38.000     38.31
     577   118.500    38.000     38.47
     578   118.750    38.000     38.83
     579   119.000    38.000     39.33
     580   119.250    38.000     39.90
     581   119.500    38.000     40.44
     582   119.750    38.000     40.89
     583   120.000    38.000     41.17
     584   120.250    38.000     41.23
     585   120.500    38.000     40.99
     586   120.750    38.000     40.40
     587   121.000    38.000     39.42
     588   121.250    38.000     38.03
     589   121.500    38.000     36.21
     590   121.750    38.000     33.96
     591   122.000    38.000     31.32
     592   122.250    38.000     28.32
     593   122.500    38.000     25.01
     594   122.750    38.000     21.44
     595   123.000    38.000     17.72
     596   114.500    38.250     74.25
     597   114.750    38.250     71.23
     598   115.000    38.250     68.10
     599   115.250    38.250     64.94
     600   115.500    38.250     61.81
     601   115.750    38.250     58.77
     602   116.000    38.250     55.88
     603   116.250    38.250     53.20
     604   116.500    38.250     50.76
     605   116.750    38.250     48.62
     606   117.000    38.250     46.78
     607   117.250    38.250     45.27
     608   117.500    38.250     44.09
     609   117.750    38.250     43.24
     610   118.000    38.250     42.67
     611   118.250    38.250     42.36
     612   118.500    38.250     42.28
     613   118.750    38.250     42.36
     614   119.000    38.250     42.53
     615   119.250    38.250     42.74
     616   119.500    38.250     42.90
     617   119.750    38.250     42.97
     618   120.000    38.250     42.85
     619   120.250    38.250     42.50
     620   120.500    38.250     41.85
     621   120.750    38.250     40.87
     622   121.000    38.250     39.50
     623   121.250    38.250     37.74
     624   121.500    38.250     35.57
     625   121.750    38.250     33.00
     626   122.000    38.250     30.04
     627   122.250    38.250     26.76
     628   122.500    38.250     23.18
     629   122.750    38.250     19.39
     630   123.000    38.250     15.44
     631   114.500    38.500     76.43
     632   114.750    38.500     73.74
     633   115.000    38.500     70.94
     634   115.250    38.500     68.08
     635   115.500    38.500     65.24
     636   115.750    38.500     62.45
     637   116.000    38.500     59.78
     638   116.250    38.500     57.28
     639   116.500    38.500     54.98
     640   116.750    38.500     52.92
     641   117.000    38.500     51.12
     642   117.250    38.500     49.61
     643   117.500    38.500     48.38
     644   117.750    38.500     47.41
     645   118.000    38.500     46.69
     646   118.250    38.500     46.19
     647   118.500    38.500     45.86
     648   118.750    38.500     45.67
     649   119.000    38.500     45.54
     650   119.250    38.500     45.41
     651   119.500    38.500     45.24
     652   119.750    38.500     44.94
     653   120.000    38.500     44.46
     654   120.250    38.500     43.75
     655   120.500    38.500     42.73
     656   120.750    38.500     41.40
     657   121.000    38.500     39.69
     658   121.250    38.500     37.61
     659   121.500    38.500     35.13
     660   121.750    38.500     32.27
     661   122.000    38.500     29.05
     662   122.250    38.500     25.52
     663   122.500    38.500     21.72
     664   122.750    38.500     17.73
     665   123.000    38.500     13.62
