# Supplementary material for: The analysis on groundwater storage variations from GRACE/GRACE-FO in recent 20 years driven by influencing factors and prediction in Shandong Province, China
Source: Sci Rep. 2024 Mar 9;14:5819. doi: 10.1038/s41598-024-55588-3 (PMC10925065; doi:10.1038/s41598-024-55588-3)
Supplement: Supplementary file 1 — Supplementary Information. [file 41598_2024_55588_MOESM1_ESM.zip › data/GWS derived from GRACE/gws200311.txt]

       1   114.500    34.000     -7.58
       2   114.750    34.000    -16.29
       3   115.000    34.000    -24.78
       4   115.250    34.000    -32.91
       5   115.500    34.000    -40.54
       6   115.750    34.000    -47.55
       7   116.000    34.000    -53.82
       8   116.250    34.000    -59.25
       9   116.500    34.000    -63.78
      10   116.750    34.000    -67.33
      11   117.000    34.000    -69.87
      12   117.250    34.000    -71.38
      13   117.500    34.000    -71.86
      14   117.750    34.000    -71.32
      15   118.000    34.000    -69.83
      16   118.250    34.000    -67.42
      17   118.500    34.000    -64.16
      18   118.750    34.000    -60.13
      19   119.000    34.000    -55.44
      20   119.250    34.000    -50.19
      21   119.500    34.000    -44.46
      22   119.750    34.000    -38.38
      23   120.000    34.000    -32.06
      24   120.250    34.000    -25.57
      25   120.500    34.000    -19.04
      26   120.750    34.000    -12.53
      27   121.000    34.000     -6.14
      28   121.250    34.000      0.09
      29   121.500    34.000      6.08
      30   121.750    34.000     11.80
      31   122.000    34.000     17.22
      32   122.250    34.000     22.33
      33   122.500    34.000     27.11
      34   122.750    34.000     31.56
      35   123.000    34.000     35.72
      36   114.500    34.250      0.76
      37   114.750    34.250     -8.17
      38   115.000    34.250    -16.89
      39   115.250    34.250    -25.26
      40   115.500    34.250    -33.13
      41   115.750    34.250    -40.38
      42   116.000    34.250    -46.89
      43   116.250    34.250    -52.55
      44   116.500    34.250    -57.28
      45   116.750    34.250    -61.03
      46   117.000    34.250    -63.74
      47   117.250    34.250    -65.39
      48   117.500    34.250    -65.99
      49   117.750    34.250    -65.55
      50   118.000    34.250    -64.11
      51   118.250    34.250    -61.72
      52   118.500    34.250    -58.47
      53   118.750    34.250    -54.45
      54   119.000    34.250    -49.73
      55   119.250    34.250    -44.44
      56   119.500    34.250    -38.67
      57   119.750    34.250    -32.56
      58   120.000    34.250    -26.19
      59   120.250    34.250    -19.69
      60   120.500    34.250    -13.14
      61   120.750    34.250     -6.65
      62   121.000    34.250     -0.30
      63   121.250    34.250      5.87
      64   121.500    34.250     11.77
      65   121.750    34.250     17.36
      66   122.000    34.250     22.64
      67   122.250    34.250     27.56
      68   122.500    34.250     32.14
      69   122.750    34.250     36.38
      70   123.000    34.250     40.30
      71   114.500    34.500      8.73
      72   114.750    34.500     -0.34
      73   115.000    34.500     -9.23
      74   115.250    34.500    -17.77
      75   115.500    34.500    -25.83
      76   115.750    34.500    -33.25
      77   116.000    34.500    -39.94
      78   116.250    34.500    -45.78
      79   116.500    34.500    -50.67
      80   116.750    34.500    -54.57
      81   117.000    34.500    -57.41
      82   117.250    34.500    -59.17
      83   117.500    34.500    -59.87
      84   117.750    34.500    -59.50
      85   118.000    34.500    -58.12
      86   118.250    34.500    -55.77
      87   118.500    34.500    -52.55
      88   118.750    34.500    -48.53
      89   119.000    34.500    -43.82
      90   119.250    34.500    -38.52
      91   119.500    34.500    -32.76
      92   119.750    34.500    -26.65
      93   120.000    34.500    -20.30
      94   120.250    34.500    -13.82
      95   120.500    34.500     -7.32
      96   120.750    34.500     -0.88
      97   121.000    34.500      5.39
      98   121.250    34.500     11.43
      99   121.500    34.500     17.19
     100   121.750    34.500     22.63
     101   122.000    34.500     27.72
     102   122.250    34.500     32.43
     103   122.500    34.500     36.79
     104   122.750    34.500     40.80
     105   123.000    34.500     44.48
     106   114.500    34.750     16.28
     107   114.750    34.750      7.11
     108   115.000    34.750     -1.87
     109   115.250    34.750    -10.52
     110   115.500    34.750    -18.70
     111   115.750    34.750    -26.25
     112   116.000    34.750    -33.06
     113   116.250    34.750    -39.01
     114   116.500    34.750    -44.03
     115   116.750    34.750    -48.03
     116   117.000    34.750    -50.97
     117   117.250    34.750    -52.83
     118   117.500    34.750    -53.60
     119   117.750    34.750    -53.30
     120   118.000    34.750    -51.97
     121   118.250    34.750    -49.68
     122   118.500    34.750    -46.49
     123   118.750    34.750    -42.51
     124   119.000    34.750    -37.83
     125   119.250    34.750    -32.57
     126   119.500    34.750    -26.84
     127   119.750    34.750    -20.78
     128   120.000    34.750    -14.49
     129   120.250    34.750     -8.08
     130   120.500    34.750     -1.67
     131   120.750    34.750      4.64
     132   121.000    34.750     10.79
     133   121.250    34.750     16.67
     134   121.500    34.750     22.26
     135   121.750    34.750     27.50
     136   122.000    34.750     32.36
     137   122.250    34.750     36.84
     138   122.500    34.750     40.94
     139   122.750    34.750     44.70
     140   123.000    34.750     48.11
     141   114.500    35.000     23.36
     142   114.750    35.000     14.16
     143   115.000    35.000      5.14
     144   115.250    35.000     -3.57
     145   115.500    35.000    -11.81
     146   115.750    35.000    -19.43
     147   116.000    35.000    -26.31
     148   116.250    35.000    -32.34
     149   116.500    35.000    -37.43
     150   116.750    35.000    -41.50
     151   117.000    35.000    -44.53
     152   117.250    35.000    -46.45
     153   117.500    35.000    -47.29
     154   117.750    35.000    -47.05
     155   118.000    35.000    -45.78
     156   118.250    35.000    -43.54
     157   118.500    35.000    -40.41
     158   118.750    35.000    -36.49
     159   119.000    35.000    -31.88
     160   119.250    35.000    -26.69
     161   119.500    35.000    -21.05
     162   119.750    35.000    -15.07
     163   120.000    35.000     -8.88
     164   120.250    35.000     -2.60
     165   120.500    35.000      3.67
     166   120.750    35.000      9.82
     167   121.000    35.000     15.79
     168   121.250    35.000     21.48
     169   121.500    35.000     26.85
     170   121.750    35.000     31.85
     171   122.000    35.000     36.46
     172   122.250    35.000     40.67
     173   122.500    35.000     44.51
     174   122.750    35.000     47.98
     175   123.000    35.000     51.12
     176   114.500    35.250     29.91
     177   114.750    35.250     20.75
     178   115.000    35.250     11.72
     179   115.250    35.250      3.01
     180   115.500    35.250     -5.23
     181   115.750    35.250    -12.87
     182   116.000    35.250    -19.78
     183   116.250    35.250    -25.84
     184   116.500    35.250    -30.97
     185   116.750    35.250    -35.09
     186   117.000    35.250    -38.15
     187   117.250    35.250    -40.13
     188   117.500    35.250    -41.02
     189   117.750    35.250    -40.84
     190   118.000    35.250    -39.64
     191   118.250    35.250    -37.48
     192   118.500    35.250    -34.43
     193   118.750    35.250    -30.59
     194   119.000    35.250    -26.08
     195   119.250    35.250    -20.99
     196   119.500    35.250    -15.47
     197   119.750    35.250     -9.62
     198   120.000    35.250     -3.59
     199   120.250    35.250      2.53
     200   120.500    35.250      8.61
     201   120.750    35.250     14.57
     202   121.000    35.250     20.29
     203   121.250    35.250     25.74
     204   121.500    35.250     30.86
     205   121.750    35.250     35.58
     206   122.000    35.250     39.92
     207   122.250    35.250     43.85
     208   122.500    35.250     47.39
     209   122.750    35.250     50.57
     210   123.000    35.250     53.43
     211   114.500    35.500     35.93
     212   114.750    35.500     26.81
     213   115.000    35.500     17.85
     214   115.250    35.500      9.19
     215   115.500    35.500      0.98
     216   115.750    35.500     -6.63
     217   116.000    35.500    -13.53
     218   116.250    35.500    -19.59
     219   116.500    35.500    -24.72
     220   116.750    35.500    -28.86
     221   117.000    35.500    -31.95
     222   117.250    35.500    -33.97
     223   117.500    35.500    -34.92
     224   117.750    35.500    -34.80
     225   118.000    35.500    -33.67
     226   118.250    35.500    -31.60
     227   118.500    35.500    -28.64
     228   118.750    35.500    -24.91
     229   119.000    35.500    -20.52
     230   119.250    35.500    -15.58
     231   119.500    35.500    -10.22
     232   119.750    35.500     -4.55
     233   120.000    35.500      1.29
     234   120.250    35.500      7.20
     235   120.500    35.500     13.05
     236   120.750    35.500     18.75
     237   121.000    35.500     24.23
     238   121.250    35.500     29.40
     239   121.500    35.500     34.22
     240   121.750    35.500     38.64
     241   122.000    35.500     42.67
     242   122.250    35.500     46.29
     243   122.500    35.500     49.51
     244   122.750    35.500     52.39
     245   123.000    35.500     54.94
     246   114.500    35.750     41.34
     247   114.750    35.750     32.33
     248   115.000    35.750     23.47
     249   115.250    35.750     14.90
     250   115.500    35.750      6.77
     251   115.750    35.750     -0.78
     252   116.000    35.750     -7.62
     253   116.250    35.750    -13.64
     254   116.500    35.750    -18.76
     255   116.750    35.750    -22.89
     256   117.000    35.750    -26.00
     257   117.250    35.750    -28.05
     258   117.500    35.750    -29.04
     259   117.750    35.750    -29.00
     260   118.000    35.750    -27.95
     261   118.250    35.750    -25.97
     262   118.500    35.750    -23.14
     263   118.750    35.750    -19.56
     264   119.000    35.750    -15.32
     265   119.250    35.750    -10.55
     266   119.500    35.750     -5.39
     267   119.750    35.750      0.07
     268   120.000    35.750      5.67
     269   120.250    35.750     11.33
     270   120.500    35.750     16.91
     271   120.750    35.750     22.33
     272   121.000    35.750     27.51
     273   121.250    35.750     32.37
     274   121.500    35.750     36.87
     275   121.750    35.750     40.96
     276   122.000    35.750     44.65
     277   122.250    35.750     47.93
     278   122.500    35.750     50.83
     279   122.750    35.750     53.38
     280   123.000    35.750     55.63
     281   114.500    36.000     46.16
     282   114.750    36.000     37.30
     283   115.000    36.000     28.56
     284   115.250    36.000     20.11
     285   115.500    36.000     12.11
     286   115.750    36.000      4.65
     287   116.000    36.000     -2.11
     288   116.250    36.000     -8.07
     289   116.500    36.000    -13.15
     290   116.750    36.000    -17.26
     291   117.000    36.000    -20.37
     292   117.250    36.000    -22.44
     293   117.500    36.000    -23.48
     294   117.750    36.000    -23.51
     295   118.000    36.000    -22.56
     296   118.250    36.000    -20.69
     297   118.500    36.000    -18.00
     298   118.750    36.000    -14.58
     299   119.000    36.000    -10.54
     300   119.250    36.000     -5.98
     301   119.500    36.000     -1.04
     302   119.750    36.000      4.15
     303   120.000    36.000      9.50
     304   120.250    36.000     14.86
     305   120.500    36.000     20.15
     306   120.750    36.000     25.25
     307   121.000    36.000     30.09
     308   121.250    36.000     34.61
     309   121.500    36.000     38.76
     310   121.750    36.000     42.51
     311   122.000    36.000     45.85
     312   122.250    36.000     48.78
     313   122.500    36.000     51.33
     314   122.750    36.000     53.55
     315   123.000    36.000     55.47
     316   114.500    36.250     50.35
     317   114.750    36.250     41.67
     318   115.000    36.250     33.10
     319   115.250    36.250     24.81
     320   115.500    36.250     16.93
     321   115.750    36.250      9.61
     322   116.000    36.250      2.95
     323   116.250    36.250     -2.92
     324   116.500    36.250     -7.94
     325   116.750    36.250    -12.02
     326   117.000    36.250    -15.12
     327   117.250    36.250    -17.22
     328   117.500    36.250    -18.30
     329   117.750    36.250    -18.41
     330   118.000    36.250    -17.56
     331   118.250    36.250    -15.83
     332   118.500    36.250    -13.30
     333   118.750    36.250    -10.07
     334   119.000    36.250     -6.23
     335   119.250    36.250     -1.92
     336   119.500    36.250      2.76
     337   119.750    36.250      7.68
     338   120.000    36.250     12.72
     339   120.250    36.250     17.77
     340   120.500    36.250     22.72
     341   120.750    36.250     27.47
     342   121.000    36.250     31.96
     343   121.250    36.250     36.11
     344   121.500    36.250     39.90
     345   121.750    36.250     43.27
     346   122.000    36.250     46.24
     347   122.250    36.250     48.81
     348   122.500    36.250     51.01
     349   122.750    36.250     52.89
     350   123.000    36.250     54.49
     351   114.500    36.500     53.93
     352   114.750    36.500     45.45
     353   115.000    36.500     37.07
     354   115.250    36.500     28.97
     355   115.500    36.500     21.26
     356   115.750    36.500     14.08
     357   116.000    36.500      7.55
     358   116.250    36.500      1.76
     359   116.500    36.500     -3.17
     360   116.750    36.500     -7.21
     361   117.000    36.500    -10.30
     362   117.250    36.500    -12.41
     363   117.500    36.500    -13.55
     364   117.750    36.500    -13.73
     365   118.000    36.500    -13.00
     366   118.250    36.500    -11.42
     367   118.500    36.500     -9.07
     368   118.750    36.500     -6.05
     369   119.000    36.500     -2.45
     370   119.250    36.500      1.60
     371   119.500    36.500      6.00
     372   119.750    36.500     10.61
     373   120.000    36.500     15.32
     374   120.250    36.500     20.03
     375   120.500    36.500     24.62
     376   120.750    36.500     29.01
     377   121.000    36.500     33.12
     378   121.250    36.500     36.90
     379   121.500    36.500     40.30
     380   121.750    36.500     43.29
     381   122.000    36.500     45.87
     382   122.250    36.500     48.08
     383   122.500    36.500     49.92
     384   122.750    36.500     51.45
     385   123.000    36.500     52.73
     386   114.500    36.750     56.91
     387   114.750    36.750     48.64
     388   115.000    36.750     40.48
     389   115.250    36.750     32.57
     390   115.500    36.750     25.05
     391   115.750    36.750     18.04
     392   116.000    36.750     11.65
     393   116.250    36.750      5.98
     394   116.500    36.750      1.13
     395   116.750    36.750     -2.86
     396   117.000    36.750     -5.93
     397   117.250    36.750     -8.06
     398   117.500    36.750     -9.25
     399   117.750    36.750     -9.53
     400   118.000    36.750     -8.93
     401   118.250    36.750     -7.50
     402   118.500    36.750     -5.35
     403   118.750    36.750     -2.55
     404   119.000    36.750      0.80
     405   119.250    36.750      4.57
     406   119.500    36.750      8.67
     407   119.750    36.750     12.95
     408   120.000    36.750     17.32
     409   120.250    36.750     21.66
     410   120.500    36.750     25.88
     411   120.750    36.750     29.89
     412   121.000    36.750     33.61
     413   121.250    36.750     36.99
     414   121.500    36.750     39.99
     415   121.750    36.750     42.60
     416   122.000    36.750     44.81
     417   122.250    36.750     46.63
     418   122.500    36.750     48.12
     419   122.750    36.750     49.31
     420   123.000    36.750     50.26
     421   114.500    37.000     59.27
     422   114.750    37.000     51.25
     423   115.000    37.000     43.32
     424   115.250    37.000     35.63
     425   115.500    37.000     28.31
     426   115.750    37.000     21.49
     427   116.000    37.000     15.25
     428   116.250    37.000      9.71
     429   116.500    37.000      4.94
     430   116.750    37.000      1.02
     431   117.000    37.000     -2.03
     432   117.250    37.000     -4.17
     433   117.500    37.000     -5.43
     434   117.750    37.000     -5.80
     435   118.000    37.000     -5.32
     436   118.250    37.000     -4.08
     437   118.500    37.000     -2.12
     438   118.750    37.000      0.44
     439   119.000    37.000      3.52
     440   119.250    37.000      7.00
     441   119.500    37.000     10.77
     442   119.750    37.000     14.72
     443   120.000    37.000     18.73
     444   120.250    37.000     22.70
     445   120.500    37.000     26.54
     446   120.750    37.000     30.15
     447   121.000    37.000     33.47
     448   121.250    37.000     36.47
     449   121.500    37.000     39.08
     450   121.750    37.000     41.29
     451   122.000    37.000     43.12
     452   122.250    37.000     44.58
     453   122.500    37.000     45.70
     454   122.750    37.000     46.54
     455   123.000    37.000     47.17
     456   114.500    37.250     61.06
     457   114.750    37.250     53.29
     458   115.000    37.250     45.61
     459   115.250    37.250     38.16
     460   115.500    37.250     31.05
     461   115.750    37.250     24.42
     462   116.000    37.250     18.35
     463   116.250    37.250     12.94
     464   116.500    37.250      8.28
     465   116.750    37.250      4.42
     466   117.000    37.250      1.40
     467   117.250    37.250     -0.77
     468   117.500    37.250     -2.08
     469   117.750    37.250     -2.54
     470   118.000    37.250     -2.21
     471   118.250    37.250     -1.13
     472   118.500    37.250      0.61
     473   118.750    37.250      2.93
     474   119.000    37.250      5.73
     475   119.250    37.250      8.91
     476   119.500    37.250     12.36
     477   119.750    37.250     15.96
     478   120.000    37.250     19.61
     479   120.250    37.250     23.21
     480   120.500    37.250     26.66
     481   120.750    37.250     29.88
     482   121.000    37.250     32.81
     483   121.250    37.250     35.42
     484   121.500    37.250     37.63
     485   121.750    37.250     39.48
     486   122.000    37.250     40.93
     487   122.250    37.250     42.03
     488   122.500    37.250     42.80
     489   122.750    37.250     43.32
     490   123.000    37.250     43.63
     491   114.500    37.500     62.29
     492   114.750    37.500     54.78
     493   115.000    37.500     47.36
     494   115.250    37.500     40.16
     495   115.500    37.500     33.28
     496   115.750    37.500     26.85
     497   116.000    37.500     20.96
     498   116.250    37.500     15.70
     499   116.500    37.500     11.14
     500   116.750    37.500      7.35
     501   117.000    37.500      4.35
     502   117.250    37.500      2.18
     503   117.500    37.500      0.82
     504   117.750    37.500      0.25
     505   118.000    37.500      0.46
     506   118.250    37.500      1.36
     507   118.500    37.500      2.89
     508   118.750    37.500      4.96
     509   119.000    37.500      7.48
     510   119.250    37.500     10.37
     511   119.500    37.500     13.48
     512   119.750    37.500     16.74
     513   120.000    37.500     20.03
     514   120.250    37.500     23.26
     515   120.500    37.500     26.33
     516   120.750    37.500     29.18
     517   121.000    37.500     31.73
     518   121.250    37.500     33.95
     519   121.500    37.500     35.79
     520   121.750    37.500     37.27
     521   122.000    37.500     38.36
     522   122.250    37.500     39.11
     523   122.500    37.500     39.56
     524   122.750    37.500     39.75
     525   123.000    37.500     39.75
     526   114.500    37.750     62.99
     527   114.750    37.750     55.75
     528   115.000    37.750     48.61
     529   115.250    37.750     41.66
     530   115.500    37.750     35.03
     531   115.750    37.750     28.80
     532   116.000    37.750     23.10
     533   116.250    37.750     17.99
     534   116.500    37.750     13.55
     535   116.750    37.750      9.84
     536   117.000    37.750      6.87
     537   117.250    37.750      4.69
     538   117.500    37.750      3.28
     539   117.750    37.750      2.63
     540   118.000    37.750      2.69
     541   118.250    37.750      3.41
     542   118.500    37.750      4.74
     543   118.750    37.750      6.58
     544   119.000    37.750      8.83
     545   119.250    37.750     11.41
     546   119.500    37.750     14.21
     547   119.750    37.750     17.14
     548   120.000    37.750     20.08
     549   120.250    37.750     22.96
     550   120.500    37.750     25.66
     551   120.750    37.750     28.14
     552   121.000    37.750     30.33
     553   121.250    37.750     32.18
     554   121.500    37.750     33.67
     555   121.750    37.750     34.80
     556   122.000    37.750     35.56
     557   122.250    37.750     35.98
     558   122.500    37.750     36.12
     559   122.750    37.750     36.01
     560   123.000    37.750     35.72
     561   114.500    38.000     63.17
     562   114.750    38.000     56.23
     563   115.000    38.000     49.36
     564   115.250    38.000     42.68
     565   115.500    38.000     36.29
     566   115.750    38.000     30.30
     567   116.000    38.000     24.79
     568   116.250    38.000     19.84
     569   116.500    38.000     15.53
     570   116.750    38.000     11.89
     571   117.000    38.000      8.97
     572   117.250    38.000      6.79
     573   117.500    38.000      5.34
     574   117.750    38.000      4.60
     575   118.000    38.000      4.55
     576   118.250    38.000      5.11
     577   118.500    38.000      6.24
     578   118.750    38.000      7.84
     579   119.000    38.000      9.85
     580   119.250    38.000     12.15
     581   119.500    38.000     14.64
     582   119.750    38.000     17.24
     583   120.000    38.000     19.86
     584   120.250    38.000     22.39
     585   120.500    38.000     24.76
     586   120.750    38.000     26.89
     587   121.000    38.000     28.75
     588   121.250    38.000     30.26
     589   121.500    38.000     31.43
     590   121.750    38.000     32.23
     591   122.000    38.000     32.68
     592   122.250    38.000     32.81
     593   122.500    38.000     32.66
     594   122.750    38.000     32.27
     595   123.000    38.000     31.72
     596   114.500    38.250     62.88
     597   114.750    38.250     56.23
     598   115.000    38.250     49.65
     599   115.250    38.250     43.25
     600   115.500    38.250     37.11
     601   115.750    38.250     31.36
     602   116.000    38.250     26.05
     603   116.250    38.250     21.28
     604   116.500    38.250     17.10
     605   116.750    38.250     13.55
     606   117.000    38.250     10.70
     607   117.250    38.250      8.53
     608   117.500    38.250      7.05
     609   117.750    38.250      6.24
     610   118.000    38.250      6.07
     611   118.250    38.250      6.49
     612   118.500    38.250      7.43
     613   118.750    38.250      8.83
     614   119.000    38.250     10.58
     615   119.250    38.250     12.63
     616   119.500    38.250     14.85
     617   119.750    38.250     17.16
     618   120.000    38.250     19.47
     619   120.250    38.250     21.69
     620   120.500    38.250     23.74
     621   120.750    38.250     25.57
     622   121.000    38.250     27.11
     623   121.250    38.250     28.32
     624   121.500    38.250     29.20
     625   121.750    38.250     29.72
     626   122.000    38.250     29.89
     627   122.250    38.250     29.75
     628   122.500    38.250     29.34
     629   122.750    38.250     28.70
     630   123.000    38.250     27.92
     631   114.500    38.500     62.13
     632   114.750    38.500     55.79
     633   115.000    38.500     49.51
     634   115.250    38.500     43.39
     635   115.500    38.500     37.53
     636   115.750    38.500     32.02
     637   116.000    38.500     26.92
     638   116.250    38.500     22.33
     639   116.500    38.500     18.30
     640   116.750    38.500     14.87
     641   117.000    38.500     12.07
     642   117.250    38.500      9.93
     643   117.500    38.500      8.44
     644   117.750    38.500      7.57
     645   118.000    38.500      7.32
     646   118.250    38.500      7.61
     647   118.500    38.500      8.40
     648   118.750    38.500      9.60
     649   119.000    38.500     11.15
     650   119.250    38.500     12.95
     651   119.500    38.500     14.92
     652   119.750    38.500     16.97
     653   120.000    38.500     19.01
     654   120.250    38.500     20.95
     655   120.500    38.500     22.72
     656   120.750    38.500     24.27
     657   121.000    38.500     25.54
     658   121.250    38.500     26.50
     659   121.500    38.500     27.12
     660   121.750    38.500     27.39
     661   122.000    38.500     27.33
     662   122.250    38.500     26.95
     663   122.500    38.500     26.32
     664   122.750    38.500     25.48
     665   123.000    38.500     24.49
