# Supplementary material for: The analysis on groundwater storage variations from GRACE/GRACE-FO in recent 20 years driven by influencing factors and prediction in Shandong Province, China
Source: Sci Rep. 2024 Mar 9;14:5819. doi: 10.1038/s41598-024-55588-3 (PMC10925065; doi:10.1038/s41598-024-55588-3)
Supplement: Supplementary file 1 — Supplementary Information. [file 41598_2024_55588_MOESM1_ESM.zip › data/GWS derived from GRACE/gws200312.txt]

       1   114.500    34.000     35.84
       2   114.750    34.000     30.95
       3   115.000    34.000     26.18
       4   115.250    34.000     21.63
       5   115.500    34.000     17.37
       6   115.750    34.000     13.50
       7   116.000    34.000     10.05
       8   116.250    34.000      7.10
       9   116.500    34.000      4.66
      10   116.750    34.000      2.77
      11   117.000    34.000      1.42
      12   117.250    34.000      0.60
      13   117.500    34.000      0.30
      14   117.750    34.000      0.46
      15   118.000    34.000      1.04
      16   118.250    34.000      2.00
      17   118.500    34.000      3.26
      18   118.750    34.000      4.74
      19   119.000    34.000      6.40
      20   119.250    34.000      8.15
      21   119.500    34.000      9.93
      22   119.750    34.000     11.66
      23   120.000    34.000     13.31
      24   120.250    34.000     14.81
      25   120.500    34.000     16.13
      26   120.750    34.000     17.25
      27   121.000    34.000     18.13
      28   121.250    34.000     18.78
      29   121.500    34.000     19.20
      30   121.750    34.000     19.40
      31   122.000    34.000     19.42
      32   122.250    34.000     19.28
      33   122.500    34.000     19.02
      34   122.750    34.000     18.68
      35   123.000    34.000     18.33
      36   114.500    34.250     45.25
      37   114.750    34.250     40.25
      38   115.000    34.250     35.36
      39   115.250    34.250     30.65
      40   115.500    34.250     26.22
      41   115.750    34.250     22.15
      42   116.000    34.250     18.50
      43   116.250    34.250     15.33
      44   116.500    34.250     12.67
      45   116.750    34.250     10.55
      46   117.000    34.250      8.97
      47   117.250    34.250      7.94
      48   117.500    34.250      7.44
      49   117.750    34.250      7.40
      50   118.000    34.250      7.81
      51   118.250    34.250      8.60
      52   118.500    34.250      9.71
      53   118.750    34.250     11.06
      54   119.000    34.250     12.59
      55   119.250    34.250     14.22
      56   119.500    34.250     15.89
      57   119.750    34.250     17.52
      58   120.000    34.250     19.06
      59   120.250    34.250     20.46
      60   120.500    34.250     21.66
      61   120.750    34.250     22.65
      62   121.000    34.250     23.39
      63   121.250    34.250     23.88
      64   121.500    34.250     24.13
      65   121.750    34.250     24.15
      66   122.000    34.250     23.95
      67   122.250    34.250     23.59
      68   122.500    34.250     23.09
      69   122.750    34.250     22.51
      70   123.000    34.250     21.90
      71   114.500    34.500     54.12
      72   114.750    34.500     49.07
      73   115.000    34.500     44.10
      74   115.250    34.500     39.29
      75   115.500    34.500     34.73
      76   115.750    34.500     30.50
      77   116.000    34.500     26.69
      78   116.250    34.500     23.33
      79   116.500    34.500     20.49
      80   116.750    34.500     18.17
      81   117.000    34.500     16.41
      82   117.250    34.500     15.18
      83   117.500    34.500     14.47
      84   117.750    34.500     14.26
      85   118.000    34.500     14.48
      86   118.250    34.500     15.10
      87   118.500    34.500     16.03
      88   118.750    34.500     17.24
      89   119.000    34.500     18.62
      90   119.250    34.500     20.11
      91   119.500    34.500     21.63
      92   119.750    34.500     23.13
      93   120.000    34.500     24.53
      94   120.250    34.500     25.78
      95   120.500    34.500     26.83
      96   120.750    34.500     27.65
      97   121.000    34.500     28.23
      98   121.250    34.500     28.54
      99   121.500    34.500     28.58
     100   121.750    34.500     28.38
     101   122.000    34.500     27.96
     102   122.250    34.500     27.36
     103   122.500    34.500     26.61
     104   122.750    34.500     25.76
     105   123.000    34.500     24.89
     106   114.500    34.750     62.38
     107   114.750    34.750     57.33
     108   115.000    34.750     52.31
     109   115.250    34.750     47.43
     110   115.500    34.750     42.80
     111   115.750    34.750     38.46
     112   116.000    34.750     34.53
     113   116.250    34.750     31.03
     114   116.500    34.750     28.03
     115   116.750    34.750     25.54
     116   117.000    34.750     23.60
     117   117.250    34.750     22.19
     118   117.500    34.750     21.31
     119   117.750    34.750     20.91
     120   118.000    34.750     20.95
     121   118.250    34.750     21.38
     122   118.500    34.750     22.16
     123   118.750    34.750     23.19
     124   119.000    34.750     24.40
     125   119.250    34.750     25.72
     126   119.500    34.750     27.08
     127   119.750    34.750     28.40
     128   120.000    34.750     29.63
     129   120.250    34.750     30.71
     130   120.500    34.750     31.57
     131   120.750    34.750     32.20
     132   121.000    34.750     32.56
     133   121.250    34.750     32.65
     134   121.500    34.750     32.47
     135   121.750    34.750     32.02
     136   122.000    34.750     31.35
     137   122.250    34.750     30.49
     138   122.500    34.750     29.47
     139   122.750    34.750     28.36
     140   123.000    34.750     27.21
     141   114.500    35.000     69.97
     142   114.750    35.000     64.94
     143   115.000    35.000     59.93
     144   115.250    35.000     55.04
     145   115.500    35.000     50.36
     146   115.750    35.000     45.96
     147   116.000    35.000     41.92
     148   116.250    35.000     38.32
     149   116.500    35.000     35.19
     150   116.750    35.000     32.57
     151   117.000    35.000     30.47
     152   117.250    35.000     28.90
     153   117.500    35.000     27.84
     154   117.750    35.000     27.26
     155   118.000    35.000     27.14
     156   118.250    35.000     27.39
     157   118.500    35.000     27.97
     158   118.750    35.000     28.81
     159   119.000    35.000     29.84
     160   119.250    35.000     30.97
     161   119.500    35.000     32.13
     162   119.750    35.000     33.26
     163   120.000    35.000     34.28
     164   120.250    35.000     35.14
     165   120.500    35.000     35.79
     166   120.750    35.000     36.20
     167   121.000    35.000     36.32
     168   121.250    35.000     36.17
     169   121.500    35.000     35.73
     170   121.750    35.000     35.02
     171   122.000    35.000     34.08
     172   122.250    35.000     32.93
     173   122.500    35.000     31.63
     174   122.750    35.000     30.23
     175   123.000    35.000     28.81
     176   114.500    35.250     76.85
     177   114.750    35.250     71.89
     178   115.000    35.250     66.91
     179   115.250    35.250     62.04
     180   115.500    35.250     57.33
     181   115.750    35.250     52.91
     182   116.000    35.250     48.82
     183   116.250    35.250     45.14
     184   116.500    35.250     41.91
     185   116.750    35.250     39.17
     186   117.000    35.250     36.94
     187   117.250    35.250     35.22
     188   117.500    35.250     34.00
     189   117.750    35.250     33.25
     190   118.000    35.250     32.95
     191   118.250    35.250     33.02
     192   118.500    35.250     33.40
     193   118.750    35.250     34.04
     194   119.000    35.250     34.86
     195   119.250    35.250     35.78
     196   119.500    35.250     36.72
     197   119.750    35.250     37.63
     198   120.000    35.250     38.42
     199   120.250    35.250     39.04
     200   120.500    35.250     39.45
     201   120.750    35.250     39.58
     202   121.000    35.250     39.45
     203   121.250    35.250     39.02
     204   121.500    35.250     38.31
     205   121.750    35.250     37.31
     206   122.000    35.250     36.07
     207   122.250    35.250     34.63
     208   122.500    35.250     33.03
     209   122.750    35.250     31.35
     210   123.000    35.250     29.63
     211   114.500    35.500     82.99
     212   114.750    35.500     78.11
     213   115.000    35.500     73.22
     214   115.250    35.500     68.38
     215   115.500    35.500     63.70
     216   115.750    35.500     59.27
     217   116.000    35.500     55.16
     218   116.250    35.500     51.42
     219   116.500    35.500     48.12
     220   116.750    35.500     45.29
     221   117.000    35.500     42.95
     222   117.250    35.500     41.10
     223   117.500    35.500     39.73
     224   117.750    35.500     38.82
     225   118.000    35.500     38.33
     226   118.250    35.500     38.20
     227   118.500    35.500     38.39
     228   118.750    35.500     38.81
     229   119.000    35.500     39.41
     230   119.250    35.500     40.10
     231   119.500    35.500     40.80
     232   119.750    35.500     41.47
     233   120.000    35.500     42.00
     234   120.250    35.500     42.35
     235   120.500    35.500     42.48
     236   120.750    35.500     42.35
     237   121.000    35.500     41.93
     238   121.250    35.500     41.20
     239   121.500    35.500     40.17
     240   121.750    35.500     38.87
     241   122.000    35.500     37.32
     242   122.250    35.500     35.57
     243   122.500    35.500     33.67
     244   122.750    35.500     31.68
     245   123.000    35.500     29.66
     246   114.500    35.750     88.36
     247   114.750    35.750     83.61
     248   115.000    35.750     78.81
     249   115.250    35.750     74.05
     250   115.500    35.750     69.42
     251   115.750    35.750     65.00
     252   116.000    35.750     60.89
     253   116.250    35.750     57.14
     254   116.500    35.750     53.79
     255   116.750    35.750     50.88
     256   117.000    35.750     48.43
     257   117.250    35.750     46.47
     258   117.500    35.750     44.96
     259   117.750    35.750     43.89
     260   118.000    35.750     43.22
     261   118.250    35.750     42.90
     262   118.500    35.750     42.88
     263   118.750    35.750     43.08
     264   119.000    35.750     43.44
     265   119.250    35.750     43.88
     266   119.500    35.750     44.34
     267   119.750    35.750     44.73
     268   120.000    35.750     44.99
     269   120.250    35.750     45.05
     270   120.500    35.750     44.88
     271   120.750    35.750     44.45
     272   121.000    35.750     43.72
     273   121.250    35.750     42.67
     274   121.500    35.750     41.33
     275   121.750    35.750     39.71
     276   122.000    35.750     37.83
     277   122.250    35.750     35.75
     278   122.500    35.750     33.52
     279   122.750    35.750     31.21
     280   123.000    35.750     28.89
     281   114.500    36.000     92.99
     282   114.750    36.000     88.36
     283   115.000    36.000     83.68
     284   115.250    36.000     79.01
     285   115.500    36.000     74.46
     286   115.750    36.000     70.10
     287   116.000    36.000     66.01
     288   116.250    36.000     62.25
     289   116.500    36.000     58.87
     290   116.750    36.000     55.91
     291   117.000    36.000     53.39
     292   117.250    36.000     51.30
     293   117.500    36.000     49.67
     294   117.750    36.000     48.44
     295   118.000    36.000     47.60
     296   118.250    36.000     47.09
     297   118.500    36.000     46.85
     298   118.750    36.000     46.83
     299   119.000    36.000     46.94
     300   119.250    36.000     47.13
     301   119.500    36.000     47.31
     302   119.750    36.000     47.41
     303   120.000    36.000     47.37
     304   120.250    36.000     47.14
     305   120.500    36.000     46.66
     306   120.750    36.000     45.90
     307   121.000    36.000     44.84
     308   121.250    36.000     43.46
     309   121.500    36.000     41.79
     310   121.750    36.000     39.82
     311   122.000    36.000     37.61
     312   122.250    36.000     35.20
     313   122.500    36.000     32.63
     314   122.750    36.000     30.00
     315   123.000    36.000     27.36
     316   114.500    36.250     96.87
     317   114.750    36.250     92.40
     318   115.000    36.250     87.84
     319   115.250    36.250     83.29
     320   115.500    36.250     78.83
     321   115.750    36.250     74.54
     322   116.000    36.250     70.49
     323   116.250    36.250     66.75
     324   116.500    36.250     63.36
     325   116.750    36.250     60.36
     326   117.000    36.250     57.77
     327   117.250    36.250     55.60
     328   117.500    36.250     53.83
     329   117.750    36.250     52.46
     330   118.000    36.250     51.45
     331   118.250    36.250     50.74
     332   118.500    36.250     50.30
     333   118.750    36.250     50.03
     334   119.000    36.250     49.90
     335   119.250    36.250     49.82
     336   119.500    36.250     49.72
     337   119.750    36.250     49.53
     338   120.000    36.250     49.19
     339   120.250    36.250     48.63
     340   120.500    36.250     47.83
     341   120.750    36.250     46.73
     342   121.000    36.250     45.34
     343   121.250    36.250     43.61
     344   121.500    36.250     41.59
     345   121.750    36.250     39.27
     346   122.000    36.250     36.71
     347   122.250    36.250     33.94
     348   122.500    36.250     31.04
     349   122.750    36.250     28.08
     350   123.000    36.250     25.12
     351   114.500    36.500    100.03
     352   114.750    36.500     95.72
     353   115.000    36.500     91.32
     354   115.250    36.500     86.89
     355   115.500    36.500     82.55
     356   115.750    36.500     78.34
     357   116.000    36.500     74.36
     358   116.250    36.500     70.65
     359   116.500    36.500     67.26
     360   116.750    36.500     64.24
     361   117.000    36.500     61.59
     362   117.250    36.500     59.33
     363   117.500    36.500     57.47
     364   117.750    36.500     55.96
     365   118.000    36.500     54.77
     366   118.250    36.500     53.88
     367   118.500    36.500     53.22
     368   118.750    36.500     52.73
     369   119.000    36.500     52.34
     370   119.250    36.500     51.99
     371   119.500    36.500     51.60
     372   119.750    36.500     51.11
     373   120.000    36.500     50.45
     374   120.250    36.500     49.57
     375   120.500    36.500     48.44
     376   120.750    36.500     47.01
     377   121.000    36.500     45.25
     378   121.250    36.500     43.19
     379   121.500    36.500     40.81
     380   121.750    36.500     38.13
     381   122.000    36.500     35.21
     382   122.250    36.500     32.10
     383   122.500    36.500     28.84
     384   122.750    36.500     25.54
     385   123.000    36.500     22.26
     386   114.500    36.750    102.52
     387   114.750    36.750     98.37
     388   115.000    36.750     94.12
     389   115.250    36.750     89.85
     390   115.500    36.750     85.62
     391   115.750    36.750     81.52
     392   116.000    36.750     77.62
     393   116.250    36.750     73.96
     394   116.500    36.750     70.60
     395   116.750    36.750     67.56
     396   117.000    36.750     64.88
     397   117.250    36.750     62.55
     398   117.500    36.750     60.58
     399   117.750    36.750     58.94
     400   118.000    36.750     57.61
     401   118.250    36.750     56.53
     402   118.500    36.750     55.66
     403   118.750    36.750     54.94
     404   119.000    36.750     54.30
     405   119.250    36.750     53.68
     406   119.500    36.750     53.00
     407   119.750    36.750     52.21
     408   120.000    36.750     51.24
     409   120.250    36.750     50.03
     410   120.500    36.750     48.56
     411   120.750    36.750     46.78
     412   121.000    36.750     44.68
     413   121.250    36.750     42.26
     414   121.500    36.750     39.52
     415   121.750    36.750     36.49
     416   122.000    36.750     33.21
     417   122.250    36.750     29.74
     418   122.500    36.750     26.14
     419   122.750    36.750     22.50
     420   123.000    36.750     18.88
     421   114.500    37.000    104.36
     422   114.750    37.000    100.39
     423   115.000    37.000     96.31
     424   115.250    37.000     92.20
     425   115.500    37.000     88.11
     426   115.750    37.000     84.13
     427   116.000    37.000     80.32
     428   116.250    37.000     76.73
     429   116.500    37.000     73.39
     430   116.750    37.000     70.36
     431   117.000    37.000     67.65
     432   117.250    37.000     65.28
     433   117.500    37.000     63.21
     434   117.750    37.000     61.46
     435   118.000    37.000     59.98
     436   118.250    37.000     58.73
     437   118.500    37.000     57.66
     438   118.750    37.000     56.71
     439   119.000    37.000     55.83
     440   119.250    37.000     54.94
     441   119.500    37.000     53.98
     442   119.750    37.000     52.89
     443   120.000    37.000     51.61
     444   120.250    37.000     50.08
     445   120.500    37.000     48.28
     446   120.750    37.000     46.17
     447   121.000    37.000     43.72
     448   121.250    37.000     40.95
     449   121.500    37.000     37.86
     450   121.750    37.000     34.47
     451   122.000    37.000     30.85
     452   122.250    37.000     27.03
     453   122.500    37.000     23.08
     454   122.750    37.000     19.09
     455   123.000    37.000     15.13
     456   114.500    37.250    105.60
     457   114.750    37.250    101.83
     458   115.000    37.250     97.93
     459   115.250    37.250     93.98
     460   115.500    37.250     90.05
     461   115.750    37.250     86.19
     462   116.000    37.250     82.49
     463   116.250    37.250     78.97
     464   116.500    37.250     75.70
     465   116.750    37.250     72.69
     466   117.000    37.250     69.97
     467   117.250    37.250     67.55
     468   117.500    37.250     65.42
     469   117.750    37.250     63.56
     470   118.000    37.250     61.95
     471   118.250    37.250     60.53
     472   118.500    37.250     59.28
     473   118.750    37.250     58.12
     474   119.000    37.250     57.01
     475   119.250    37.250     55.86
     476   119.500    37.250     54.63
     477   119.750    37.250     53.25
     478   120.000    37.250     51.67
     479   120.250    37.250     49.84
     480   120.500    37.250     47.71
     481   120.750    37.250     45.26
     482   121.000    37.250     42.48
     483   121.250    37.250     39.38
     484   121.500    37.250     35.95
     485   121.750    37.250     32.22
     486   122.000    37.250     28.24
     487   122.250    37.250     24.08
     488   122.500    37.250     19.79
     489   122.750    37.250     15.46
     490   123.000    37.250     11.19
     491   114.500    37.500    106.31
     492   114.750    37.500    102.73
     493   115.000    37.500     99.02
     494   115.250    37.500     95.25
     495   115.500    37.500     91.48
     496   115.750    37.500     87.76
     497   116.000    37.500     84.18
     498   116.250    37.500     80.76
     499   116.500    37.500     77.55
     500   116.750    37.500     74.59
     501   117.000    37.500     71.87
     502   117.250    37.500     69.43
     503   117.500    37.500     67.24
     504   117.750    37.500     65.30
     505   118.000    37.500     63.56
     506   118.250    37.500     62.01
     507   118.500    37.500     60.58
     508   118.750    37.500     59.23
     509   119.000    37.500     57.90
     510   119.250    37.500     56.52
     511   119.500    37.500     55.03
     512   119.750    37.500     53.39
     513   120.000    37.500     51.52
     514   120.250    37.500     49.39
     515   120.500    37.500     46.96
     516   120.750    37.500     44.20
     517   121.000    37.500     41.11
     518   121.250    37.500     37.67
     519   121.500    37.500     33.91
     520   121.750    37.500     29.87
     521   122.000    37.500     25.56
     522   122.250    37.500     21.07
     523   122.500    37.500     16.46
     524   122.750    37.500     11.80
     525   123.000    37.500      7.20
     526   114.500    37.750    106.53
     527   114.750    37.750    103.14
     528   115.000    37.750     99.63
     529   115.250    37.750     96.05
     530   115.500    37.750     92.45
     531   115.750    37.750     88.91
     532   116.000    37.750     85.45
     533   116.250    37.750     82.14
     534   116.500    37.750     79.02
     535   116.750    37.750     76.10
     536   117.000    37.750     73.42
     537   117.250    37.750     70.96
     538   117.500    37.750     68.74
     539   117.750    37.750     66.72
     540   118.000    37.750     64.90
     541   118.250    37.750     63.22
     542   118.500    37.750     61.65
     543   118.750    37.750     60.12
     544   119.000    37.750     58.59
     545   119.250    37.750     57.00
     546   119.500    37.750     55.28
     547   119.750    37.750     53.39
     548   120.000    37.750     51.26
     549   120.250    37.750     48.87
     550   120.500    37.750     46.16
     551   120.750    37.750     43.11
     552   121.000    37.750     39.73
     553   121.250    37.750     35.99
     554   121.500    37.750     31.93
     555   121.750    37.750     27.57
     556   122.000    37.750     22.97
     557   122.250    37.750     18.17
     558   122.500    37.750     13.25
     559   122.750    37.750      8.29
     560   123.000    37.750      3.38
     561   114.500    38.000    106.29
     562   114.750    38.000    103.13
     563   115.000    38.000     99.82
     564   115.250    38.000     96.44
     565   115.500    38.000     93.03
     566   115.750    38.000     89.65
     567   116.000    38.000     86.34
     568   116.250    38.000     83.17
     569   116.500    38.000     80.14
     570   116.750    38.000     77.29
     571   117.000    38.000     74.65
     572   117.250    38.000     72.21
     573   117.500    38.000     69.98
     574   117.750    38.000     67.92
     575   118.000    38.000     66.02
     576   118.250    38.000     64.24
     577   118.500    38.000     62.54
     578   118.750    38.000     60.87
     579   119.000    38.000     59.18
     580   119.250    38.000     57.39
     581   119.500    38.000     55.48
     582   119.750    38.000     53.37
     583   120.000    38.000     51.01
     584   120.250    38.000     48.37
     585   120.500    38.000     45.42
     586   120.750    38.000     42.12
     587   121.000    38.000     38.47
     588   121.250    38.000     34.46
     589   121.500    38.000     30.13
     590   121.750    38.000     25.50
     591   122.000    38.000     20.62
     592   122.250    38.000     15.53
     593   122.500    38.000     10.33
     594   122.750    38.000      5.08
     595   123.000    38.000     -0.11
     596   114.500    38.250    105.65
     597   114.750    38.250    102.71
     598   115.000    38.250     99.63
     599   115.250    38.250     96.46
     600   115.500    38.250     93.24
     601   115.750    38.250     90.05
     602   116.000    38.250     86.91
     603   116.250    38.250     83.87
     604   116.500    38.250     80.97
     605   116.750    38.250     78.21
     606   117.000    38.250     75.64
     607   117.250    38.250     73.24
     608   117.500    38.250     71.00
     609   117.750    38.250     68.93
     610   118.000    38.250     66.98
     611   118.250    38.250     65.14
     612   118.500    38.250     63.35
     613   118.750    38.250     61.56
     614   119.000    38.250     59.72
     615   119.250    38.250     57.79
     616   119.500    38.250     55.71
     617   119.750    38.250     53.41
     618   120.000    38.250     50.86
     619   120.250    38.250     48.02
     620   120.500    38.250     44.86
     621   120.750    38.250     41.33
     622   121.000    38.250     37.46
     623   121.250    38.250     33.23
     624   121.500    38.250     28.66
     625   121.750    38.250     23.79
     626   122.000    38.250     18.67
     627   122.250    38.250     13.34
     628   122.500    38.250      7.88
     629   122.750    38.250      2.38
     630   123.000    38.250     -3.08
     631   114.500    38.500    104.65
     632   114.750    38.500    101.94
     633   115.000    38.500     99.08
     634   115.250    38.500     96.13
     635   115.500    38.500     93.13
     636   115.750    38.500     90.14
     637   116.000    38.500     87.18
     638   116.250    38.500     84.31
     639   116.500    38.500     81.54
     640   116.750    38.500     78.90
     641   117.000    38.500     76.41
     642   117.250    38.500     74.08
     643   117.500    38.500     71.88
     644   117.750    38.500     69.82
     645   118.000    38.500     67.86
     646   118.250    38.500     65.98
     647   118.500    38.500     64.12
     648   118.750    38.500     62.25
     649   119.000    38.500     60.32
     650   119.250    38.500     58.26
     651   119.500    38.500     56.05
     652   119.750    38.500     53.62
     653   120.000    38.500     50.91
     654   120.250    38.500     47.91
     655   120.500    38.500     44.57
     656   120.750    38.500     40.88
     657   121.000    38.500     36.82
     658   121.250    38.500     32.41
     659   121.500    38.500     27.65
     660   121.750    38.500     22.58
     661   122.000    38.500     17.25
     662   122.250    38.500     11.71
     663   122.500    38.500      6.04
     664   122.750    38.500      0.31
     665   123.000    38.500     -5.38
