# Supplementary material for: The analysis on groundwater storage variations from GRACE/GRACE-FO in recent 20 years driven by influencing factors and prediction in Shandong Province, China
Source: Sci Rep. 2024 Mar 9;14:5819. doi: 10.1038/s41598-024-55588-3 (PMC10925065; doi:10.1038/s41598-024-55588-3)
Supplement: Supplementary file 1 — Supplementary Information. [file 41598_2024_55588_MOESM1_ESM.zip › data/GWS derived from GRACE/gws200401.txt]

       1   114.500    34.000     60.03
       2   114.750    34.000     55.98
       3   115.000    34.000     51.80
       4   115.250    34.000     47.59
       5   115.500    34.000     43.43
       6   115.750    34.000     39.41
       7   116.000    34.000     35.58
       8   116.250    34.000     32.02
       9   116.500    34.000     28.78
      10   116.750    34.000     25.88
      11   117.000    34.000     23.35
      12   117.250    34.000     21.20
      13   117.500    34.000     19.43
      14   117.750    34.000     18.02
      15   118.000    34.000     16.96
      16   118.250    34.000     16.22
      17   118.500    34.000     15.75
      18   118.750    34.000     15.52
      19   119.000    34.000     15.47
      20   119.250    34.000     15.59
      21   119.500    34.000     15.80
      22   119.750    34.000     16.09
      23   120.000    34.000     16.39
      24   120.250    34.000     16.69
      25   120.500    34.000     16.96
      26   120.750    34.000     17.18
      27   121.000    34.000     17.32
      28   121.250    34.000     17.40
      29   121.500    34.000     17.39
      30   121.750    34.000     17.31
      31   122.000    34.000     17.19
      32   122.250    34.000     17.01
      33   122.500    34.000     16.82
      34   122.750    34.000     16.65
      35   123.000    34.000     16.50
      36   114.500    34.250     69.85
      37   114.750    34.250     65.55
      38   115.000    34.250     61.07
      39   115.250    34.250     56.53
      40   115.500    34.250     52.01
      41   115.750    34.250     47.61
      42   116.000    34.250     43.39
      43   116.250    34.250     39.43
      44   116.500    34.250     35.77
      45   116.750    34.250     32.46
      46   117.000    34.250     29.53
      47   117.250    34.250     26.98
      48   117.500    34.250     24.83
      49   117.750    34.250     23.08
      50   118.000    34.250     21.68
      51   118.250    34.250     20.63
      52   118.500    34.250     19.87
      53   118.750    34.250     19.39
      54   119.000    34.250     19.13
      55   119.250    34.250     19.04
      56   119.500    34.250     19.09
      57   119.750    34.250     19.22
      58   120.000    34.250     19.40
      59   120.250    34.250     19.59
      60   120.500    34.250     19.77
      61   120.750    34.250     19.90
      62   121.000    34.250     19.97
      63   121.250    34.250     19.99
      64   121.500    34.250     19.92
      65   121.750    34.250     19.80
      66   122.000    34.250     19.62
      67   122.250    34.250     19.41
      68   122.500    34.250     19.18
      69   122.750    34.250     18.98
      70   123.000    34.250     18.81
      71   114.500    34.500     79.05
      72   114.750    34.500     74.54
      73   115.000    34.500     69.82
      74   115.250    34.500     65.00
      75   115.500    34.500     60.17
      76   115.750    34.500     55.45
      77   116.000    34.500     50.88
      78   116.250    34.500     46.56
      79   116.500    34.500     42.52
      80   116.750    34.500     38.83
      81   117.000    34.500     35.53
      82   117.250    34.500     32.61
      83   117.500    34.500     30.09
      84   117.750    34.500     27.99
      85   118.000    34.500     26.26
      86   118.250    34.500     24.89
      87   118.500    34.500     23.84
      88   118.750    34.500     23.09
      89   119.000    34.500     22.59
      90   119.250    34.500     22.28
      91   119.500    34.500     22.12
      92   119.750    34.500     22.07
      93   120.000    34.500     22.09
      94   120.250    34.500     22.13
      95   120.500    34.500     22.19
      96   120.750    34.500     22.20
      97   121.000    34.500     22.18
      98   121.250    34.500     22.09
      99   121.500    34.500     21.94
     100   121.750    34.500     21.75
     101   122.000    34.500     21.51
     102   122.250    34.500     21.24
     103   122.500    34.500     20.97
     104   122.750    34.500     20.73
     105   123.000    34.500     20.55
     106   114.500    34.750     87.55
     107   114.750    34.750     82.86
     108   115.000    34.750     77.95
     109   115.250    34.750     72.90
     110   115.500    34.750     67.83
     111   115.750    34.750     62.81
     112   116.000    34.750     57.94
     113   116.250    34.750     53.29
     114   116.500    34.750     48.93
     115   116.750    34.750     44.89
     116   117.000    34.750     41.23
     117   117.250    34.750     37.97
     118   117.500    34.750     35.11
     119   117.750    34.750     32.66
     120   118.000    34.750     30.60
     121   118.250    34.750     28.91
     122   118.500    34.750     27.57
     123   118.750    34.750     26.54
     124   119.000    34.750     25.76
     125   119.250    34.750     25.22
     126   119.500    34.750     24.83
     127   119.750    34.750     24.58
     128   120.000    34.750     24.41
     129   120.250    34.750     24.28
     130   120.500    34.750     24.17
     131   120.750    34.750     24.05
     132   121.000    34.750     23.89
     133   121.250    34.750     23.69
     134   121.500    34.750     23.44
     135   121.750    34.750     23.16
     136   122.000    34.750     22.83
     137   122.250    34.750     22.50
     138   122.500    34.750     22.18
     139   122.750    34.750     21.89
     140   123.000    34.750     21.68
     141   114.500    35.000     95.27
     142   114.750    35.000     90.46
     143   115.000    35.000     85.39
     144   115.250    35.000     80.16
     145   115.500    35.000     74.87
     146   115.750    35.000     69.62
     147   116.000    35.000     64.49
     148   116.250    35.000     59.56
     149   116.500    35.000     54.90
     150   116.750    35.000     50.55
     151   117.000    35.000     46.57
     152   117.250    35.000     42.98
     153   117.500    35.000     39.79
     154   117.750    35.000     37.02
     155   118.000    35.000     34.64
     156   118.250    35.000     32.64
     157   118.500    35.000     31.00
     158   118.750    35.000     29.68
     159   119.000    35.000     28.63
     160   119.250    35.000     27.81
     161   119.500    35.000     27.18
     162   119.750    35.000     26.70
     163   120.000    35.000     26.33
     164   120.250    35.000     26.00
     165   120.500    35.000     25.71
     166   120.750    35.000     25.42
     167   121.000    35.000     25.11
     168   121.250    35.000     24.77
     169   121.500    35.000     24.40
     170   121.750    35.000     24.00
     171   122.000    35.000     23.58
     172   122.250    35.000     23.17
     173   122.500    35.000     22.77
     174   122.750    35.000     22.45
     175   123.000    35.000     22.20
     176   114.500    35.250    102.17
     177   114.750    35.250     97.26
     178   115.000    35.250     92.07
     179   115.250    35.250     86.71
     180   115.500    35.250     81.25
     181   115.750    35.250     75.80
     182   116.000    35.250     70.45
     183   116.250    35.250     65.28
     184   116.500    35.250     60.35
     185   116.750    35.250     55.73
     186   117.000    35.250     51.45
     187   117.250    35.250     47.56
     188   117.500    35.250     44.06
     189   117.750    35.250     40.98
     190   118.000    35.250     38.29
     191   118.250    35.250     35.99
     192   118.500    35.250     34.05
     193   118.750    35.250     32.43
     194   119.000    35.250     31.11
     195   119.250    35.250     30.02
     196   119.500    35.250     29.14
     197   119.750    35.250     28.42
     198   120.000    35.250     27.80
     199   120.250    35.250     27.27
     200   120.500    35.250     26.77
     201   120.750    35.250     26.29
     202   121.000    35.250     25.82
     203   121.250    35.250     25.32
     204   121.500    35.250     24.80
     205   121.750    35.250     24.28
     206   122.000    35.250     23.74
     207   122.250    35.250     23.23
     208   122.500    35.250     22.77
     209   122.750    35.250     22.38
     210   123.000    35.250     22.10
     211   114.500    35.500    108.18
     212   114.750    35.500    103.23
     213   115.000    35.500     97.96
     214   115.250    35.500     92.48
     215   115.500    35.500     86.89
     216   115.750    35.500     81.29
     217   116.000    35.500     75.76
     218   116.250    35.500     70.38
     219   116.500    35.500     65.22
     220   116.750    35.500     60.35
     221   117.000    35.500     55.81
     222   117.250    35.500     51.65
     223   117.500    35.500     47.87
     224   117.750    35.500     44.50
     225   118.000    35.500     41.51
     226   118.250    35.500     38.92
     227   118.500    35.500     36.69
     228   118.750    35.500     34.78
     229   119.000    35.500     33.17
     230   119.250    35.500     31.81
     231   119.500    35.500     30.67
     232   119.750    35.500     29.69
     233   120.000    35.500     28.84
     234   120.250    35.500     28.07
     235   120.500    35.500     27.36
     236   120.750    35.500     26.68
     237   121.000    35.500     26.01
     238   121.250    35.500     25.35
     239   121.500    35.500     24.66
     240   121.750    35.500     23.99
     241   122.000    35.500     23.34
     242   122.250    35.500     22.72
     243   122.500    35.500     22.16
     244   122.750    35.500     21.70
     245   123.000    35.500     21.37
     246   114.500    35.750    113.31
     247   114.750    35.750    108.33
     248   115.000    35.750    103.01
     249   115.250    35.750     97.45
     250   115.500    35.750     91.76
     251   115.750    35.750     86.04
     252   116.000    35.750     80.35
     253   116.250    35.750     74.80
     254   116.500    35.750     69.46
     255   116.750    35.750     64.38
     256   117.000    35.750     59.62
     257   117.250    35.750     55.21
     258   117.500    35.750     51.16
     259   117.750    35.750     47.52
     260   118.000    35.750     44.27
     261   118.250    35.750     41.39
     262   118.500    35.750     38.87
     263   118.750    35.750     36.69
     264   119.000    35.750     34.80
     265   119.250    35.750     33.16
     266   119.500    35.750     31.75
     267   119.750    35.750     30.51
     268   120.000    35.750     29.42
     269   120.250    35.750     28.42
     270   120.500    35.750     27.47
     271   120.750    35.750     26.58
     272   121.000    35.750     25.71
     273   121.250    35.750     24.86
     274   121.500    35.750     24.01
     275   121.750    35.750     23.18
     276   122.000    35.750     22.39
     277   122.250    35.750     21.63
     278   122.500    35.750     20.97
     279   122.750    35.750     20.43
     280   123.000    35.750     20.04
     281   114.500    36.000    117.52
     282   114.750    36.000    112.52
     283   115.000    36.000    107.18
     284   115.250    36.000    101.58
     285   115.500    36.000     95.83
     286   115.750    36.000     90.01
     287   116.000    36.000     84.21
     288   116.250    36.000     78.53
     289   116.500    36.000     73.03
     290   116.750    36.000     67.77
     291   117.000    36.000     62.80
     292   117.250    36.000     58.18
     293   117.500    36.000     53.91
     294   117.750    36.000     50.02
     295   118.000    36.000     46.51
     296   118.250    36.000     43.37
     297   118.500    36.000     40.59
     298   118.750    36.000     38.13
     299   119.000    36.000     35.97
     300   119.250    36.000     34.08
     301   119.500    36.000     32.40
     302   119.750    36.000     30.91
     303   120.000    36.000     29.56
     304   120.250    36.000     28.32
     305   120.500    36.000     27.15
     306   120.750    36.000     26.04
     307   121.000    36.000     24.95
     308   121.250    36.000     23.90
     309   121.500    36.000     22.87
     310   121.750    36.000     21.87
     311   122.000    36.000     20.92
     312   122.250    36.000     20.05
     313   122.500    36.000     19.26
     314   122.750    36.000     18.62
     315   123.000    36.000     18.15
     316   114.500    36.250    120.81
     317   114.750    36.250    115.83
     318   115.000    36.250    110.48
     319   115.250    36.250    104.86
     320   115.500    36.250     99.07
     321   115.750    36.250     93.19
     322   116.000    36.250     87.32
     323   116.250    36.250     81.53
     324   116.500    36.250     75.90
     325   116.750    36.250     70.50
     326   117.000    36.250     65.37
     327   117.250    36.250     60.55
     328   117.500    36.250     56.09
     329   117.750    36.250     51.98
     330   118.000    36.250     48.24
     331   118.250    36.250     44.86
     332   118.500    36.250     41.83
     333   118.750    36.250     39.13
     334   119.000    36.250     36.72
     335   119.250    36.250     34.56
     336   119.500    36.250     32.63
     337   119.750    36.250     30.89
     338   120.000    36.250     29.30
     339   120.250    36.250     27.81
     340   120.500    36.250     26.42
     341   120.750    36.250     25.08
     342   121.000    36.250     23.78
     343   121.250    36.250     22.54
     344   121.500    36.250     21.32
     345   121.750    36.250     20.15
     346   122.000    36.250     19.03
     347   122.250    36.250     18.00
     348   122.500    36.250     17.08
     349   122.750    36.250     16.33
     350   123.000    36.250     15.77
     351   114.500    36.500    123.19
     352   114.750    36.500    118.24
     353   115.000    36.500    112.92
     354   115.250    36.500    107.30
     355   115.500    36.500    101.50
     356   115.750    36.500     95.59
     357   116.000    36.500     89.67
     358   116.250    36.500     83.82
     359   116.500    36.500     78.10
     360   116.750    36.500     72.58
     361   117.000    36.500     67.31
     362   117.250    36.500     62.34
     363   117.500    36.500     57.71
     364   117.750    36.500     53.41
     365   118.000    36.500     49.46
     366   118.250    36.500     45.88
     367   118.500    36.500     42.62
     368   118.750    36.500     39.69
     369   119.000    36.500     37.04
     370   119.250    36.500     34.65
     371   119.500    36.500     32.48
     372   119.750    36.500     30.50
     373   120.000    36.500     28.67
     374   120.250    36.500     26.95
     375   120.500    36.500     25.34
     376   120.750    36.500     23.78
     377   121.000    36.500     22.27
     378   121.250    36.500     20.82
     379   121.500    36.500     19.41
     380   121.750    36.500     18.06
     381   122.000    36.500     16.77
     382   122.250    36.500     15.58
     383   122.500    36.500     14.53
     384   122.750    36.500     13.64
     385   123.000    36.500     12.96
     386   114.500    36.750    124.70
     387   114.750    36.750    119.79
     388   115.000    36.750    114.50
     389   115.250    36.750    108.92
     390   115.500    36.750    103.13
     391   115.750    36.750     97.22
     392   116.000    36.750     91.29
     393   116.250    36.750     85.38
     394   116.500    36.750     79.61
     395   116.750    36.750     74.01
     396   117.000    36.750     68.65
     397   117.250    36.750     63.56
     398   117.500    36.750     58.78
     399   117.750    36.750     54.33
     400   118.000    36.750     50.22
     401   118.250    36.750     46.45
     402   118.500    36.750     43.00
     403   118.750    36.750     39.86
     404   119.000    36.750     37.00
     405   119.250    36.750     34.38
     406   119.500    36.750     32.00
     407   119.750    36.750     29.80
     408   120.000    36.750     27.74
     409   120.250    36.750     25.82
     410   120.500    36.750     23.97
     411   120.750    36.750     22.21
     412   121.000    36.750     20.51
     413   121.250    36.750     18.85
     414   121.500    36.750     17.24
     415   121.750    36.750     15.70
     416   122.000    36.750     14.25
     417   122.250    36.750     12.90
     418   122.500    36.750     11.69
     419   122.750    36.750     10.65
     420   123.000    36.750      9.84
     421   114.500    37.000    125.36
     422   114.750    37.000    120.51
     423   115.000    37.000    115.28
     424   115.250    37.000    109.75
     425   115.500    37.000    104.01
     426   115.750    37.000     98.12
     427   116.000    37.000     92.19
     428   116.250    37.000     86.28
     429   116.500    37.000     80.48
     430   116.750    37.000     74.84
     431   117.000    37.000     69.41
     432   117.250    37.000     64.24
     433   117.500    37.000     59.36
     434   117.750    37.000     54.79
     435   118.000    37.000     50.54
     436   118.250    37.000     46.61
     437   118.500    37.000     42.99
     438   118.750    37.000     39.68
     439   119.000    37.000     36.64
     440   119.250    37.000     33.84
     441   119.500    37.000     31.26
     442   119.750    37.000     28.85
     443   120.000    37.000     26.60
     444   120.250    37.000     24.47
     445   120.500    37.000     22.42
     446   120.750    37.000     20.46
     447   121.000    37.000     18.56
     448   121.250    37.000     16.72
     449   121.500    37.000     14.93
     450   121.750    37.000     13.20
     451   122.000    37.000     11.57
     452   122.250    37.000     10.05
     453   122.500    37.000      8.68
     454   122.750    37.000      7.49
     455   123.000    37.000      6.53
     456   114.500    37.250    125.23
     457   114.750    37.250    120.46
     458   115.000    37.250    115.31
     459   115.250    37.250    109.85
     460   115.500    37.250    104.16
     461   115.750    37.250     98.33
     462   116.000    37.250     92.44
     463   116.250    37.250     86.56
     464   116.500    37.250     80.77
     465   116.750    37.250     75.11
     466   117.000    37.250     69.65
     467   117.250    37.250     64.43
     468   117.500    37.250     59.48
     469   117.750    37.250     54.83
     470   118.000    37.250     50.47
     471   118.250    37.250     46.43
     472   118.500    37.250     42.69
     473   118.750    37.250     39.23
     474   119.000    37.250     36.04
     475   119.250    37.250     33.08
     476   119.500    37.250     30.32
     477   119.750    37.250     27.75
     478   120.000    37.250     25.32
     479   120.250    37.250     23.00
     480   120.500    37.250     20.79
     481   120.750    37.250     18.65
     482   121.000    37.250     16.56
     483   121.250    37.250     14.53
     484   121.500    37.250     12.57
     485   121.750    37.250     10.67
     486   122.000    37.250      8.86
     487   122.250    37.250      7.17
     488   122.500    37.250      5.63
     489   122.750    37.250      4.28
     490   123.000    37.250      3.16
     491   114.500    37.500    124.37
     492   114.750    37.500    119.70
     493   115.000    37.500    114.63
     494   115.250    37.500    109.26
     495   115.500    37.500    103.67
     496   115.750    37.500     97.92
     497   116.000    37.500     92.09
     498   116.250    37.500     86.27
     499   116.500    37.500     80.52
     500   116.750    37.500     74.88
     501   117.000    37.500     69.43
     502   117.250    37.500     64.19
     503   117.500    37.500     59.22
     504   117.750    37.500     54.52
     505   118.000    37.500     50.11
     506   118.250    37.500     45.98
     507   118.500    37.500     42.14
     508   118.750    37.500     38.58
     509   119.000    37.500     35.26
     510   119.250    37.500     32.18
     511   119.500    37.500     29.30
     512   119.750    37.500     26.58
     513   120.000    37.500     24.00
     514   120.250    37.500     21.54
     515   120.500    37.500     19.16
     516   120.750    37.500     16.87
     517   121.000    37.500     14.62
     518   121.250    37.500     12.42
     519   121.500    37.500     10.29
     520   121.750    37.500      8.24
     521   122.000    37.500      6.26
     522   122.250    37.500      4.40
     523   122.500    37.500      2.69
     524   122.750    37.500      1.17
     525   123.000    37.500     -0.12
     526   114.500    37.750    122.83
     527   114.750    37.750    118.27
     528   115.000    37.750    113.32
     529   115.250    37.750    108.07
     530   115.500    37.750    102.58
     531   115.750    37.750     96.95
     532   116.000    37.750     91.23
     533   116.250    37.750     85.49
     534   116.500    37.750     79.81
     535   116.750    37.750     74.24
     536   117.000    37.750     68.82
     537   117.250    37.750     63.62
     538   117.500    37.750     58.65
     539   117.750    37.750     53.93
     540   118.000    37.750     49.50
     541   118.250    37.750     45.34
     542   118.500    37.750     41.44
     543   118.750    37.750     37.81
     544   119.000    37.750     34.42
     545   119.250    37.750     31.25
     546   119.500    37.750     28.26
     547   119.750    37.750     25.43
     548   120.000    37.750     22.75
     549   120.250    37.750     20.16
     550   120.500    37.750     17.66
     551   120.750    37.750     15.22
     552   121.000    37.750     12.84
     553   121.250    37.750     10.52
     554   121.500    37.750      8.23
     555   121.750    37.750      6.02
     556   122.000    37.750      3.89
     557   122.250    37.750      1.87
     558   122.500    37.750     -0.01
     559   122.750    37.750     -1.70
     560   123.000    37.750     -3.17
     561   114.500    38.000    120.69
     562   114.750    38.000    116.26
     563   115.000    38.000    111.46
     564   115.250    38.000    106.34
     565   115.500    38.000    101.00
     566   115.750    38.000     95.50
     567   116.000    38.000     89.91
     568   116.250    38.000     84.29
     569   116.500    38.000     78.71
     570   116.750    38.000     73.23
     571   117.000    38.000     67.90
     572   117.250    38.000     62.76
     573   117.500    38.000     57.84
     574   117.750    38.000     53.16
     575   118.000    38.000     48.74
     576   118.250    38.000     44.58
     577   118.500    38.000     40.67
     578   118.750    38.000     37.01
     579   119.000    38.000     33.59
     580   119.250    38.000     30.36
     581   119.500    38.000     27.32
     582   119.750    38.000     24.43
     583   120.000    38.000     21.65
     584   120.250    38.000     18.98
     585   120.500    38.000     16.38
     586   120.750    38.000     13.85
     587   121.000    38.000     11.36
     588   121.250    38.000      8.91
     589   121.500    38.000      6.51
     590   121.750    38.000      4.16
     591   122.000    38.000      1.89
     592   122.250    38.000     -0.28
     593   122.500    38.000     -2.32
     594   122.750    38.000     -4.18
     595   123.000    38.000     -5.83
     596   114.500    38.250    118.02
     597   114.750    38.250    113.74
     598   115.000    38.250    109.09
     599   115.250    38.250    104.15
     600   115.500    38.250     98.98
     601   115.750    38.250     93.64
     602   116.000    38.250     88.20
     603   116.250    38.250     82.74
     604   116.500    38.250     77.31
     605   116.750    38.250     71.96
     606   117.000    38.250     66.75
     607   117.250    38.250     61.71
     608   117.500    38.250     56.88
     609   117.750    38.250     52.28
     610   118.000    38.250     47.91
     611   118.250    38.250     43.80
     612   118.500    38.250     39.92
     613   118.750    38.250     36.28
     614   119.000    38.250     32.85
     615   119.250    38.250     29.62
     616   119.500    38.250     26.56
     617   119.750    38.250     23.63
     618   120.000    38.250     20.82
     619   120.250    38.250     18.10
     620   120.500    38.250     15.45
     621   120.750    38.250     12.84
     622   121.000    38.250     10.27
     623   121.250    38.250      7.73
     624   121.500    38.250      5.23
     625   121.750    38.250      2.77
     626   122.000    38.250      0.37
     627   122.250    38.250     -1.93
     628   122.500    38.250     -4.11
     629   122.750    38.250     -6.14
     630   123.000    38.250     -7.97
     631   114.500    38.500    114.90
     632   114.750    38.500    110.79
     633   115.000    38.500    106.32
     634   115.250    38.500    101.57
     635   115.500    38.500     96.59
     636   115.750    38.500     91.45
     637   116.000    38.500     86.20
     638   116.250    38.500     80.93
     639   116.500    38.500     75.67
     640   116.750    38.500     70.49
     641   117.000    38.500     65.44
     642   117.250    38.500     60.54
     643   117.500    38.500     55.84
     644   117.750    38.500     51.35
     645   118.000    38.500     47.09
     646   118.250    38.500     43.06
     647   118.500    38.500     39.26
     648   118.750    38.500     35.67
     649   119.000    38.500     32.30
     650   119.250    38.500     29.10
     651   119.500    38.500     26.05
     652   119.750    38.500     23.15
     653   120.000    38.500     20.34
     654   120.250    38.500     17.61
     655   120.500    38.500     14.92
     656   120.750    38.500     12.29
     657   121.000    38.500      9.67
     658   121.250    38.500      7.07
     659   121.500    38.500      4.50
     660   121.750    38.500      1.96
     661   122.000    38.500     -0.53
     662   122.250    38.500     -2.96
     663   122.500    38.500     -5.28
     664   122.750    38.500     -7.45
     665   123.000    38.500     -9.44
