# Supplementary material for: The analysis on groundwater storage variations from GRACE/GRACE-FO in recent 20 years driven by influencing factors and prediction in Shandong Province, China
Source: Sci Rep. 2024 Mar 9;14:5819. doi: 10.1038/s41598-024-55588-3 (PMC10925065; doi:10.1038/s41598-024-55588-3)
Supplement: Supplementary file 1 — Supplementary Information. [file 41598_2024_55588_MOESM1_ESM.zip › data/GWS derived from GRACE/gws200402.txt]

       1   114.500    34.000     52.07
       2   114.750    34.000     47.73
       3   115.000    34.000     43.54
       4   115.250    34.000     39.57
       5   115.500    34.000     35.89
       6   115.750    34.000     32.52
       7   116.000    34.000     29.51
       8   116.250    34.000     26.85
       9   116.500    34.000     24.55
      10   116.750    34.000     22.59
      11   117.000    34.000     20.95
      12   117.250    34.000     19.60
      13   117.500    34.000     18.48
      14   117.750    34.000     17.55
      15   118.000    34.000     16.77
      16   118.250    34.000     16.08
      17   118.500    34.000     15.43
      18   118.750    34.000     14.78
      19   119.000    34.000     14.07
      20   119.250    34.000     13.29
      21   119.500    34.000     12.40
      22   119.750    34.000     11.39
      23   120.000    34.000     10.26
      24   120.250    34.000      9.00
      25   120.500    34.000      7.64
      26   120.750    34.000      6.20
      27   121.000    34.000      4.71
      28   121.250    34.000      3.22
      29   121.500    34.000      1.76
      30   121.750    34.000      0.37
      31   122.000    34.000     -0.88
      32   122.250    34.000     -1.95
      33   122.500    34.000     -2.80
      34   122.750    34.000     -3.36
      35   123.000    34.000     -3.63
      36   114.500    34.250     64.09
      37   114.750    34.250     59.68
      38   115.000    34.250     55.37
      39   115.250    34.250     51.23
      40   115.500    34.250     47.32
      41   115.750    34.250     43.68
      42   116.000    34.250     40.33
      43   116.250    34.250     37.32
      44   116.500    34.250     34.62
      45   116.750    34.250     32.25
      46   117.000    34.250     30.17
      47   117.250    34.250     28.37
      48   117.500    34.250     26.79
      49   117.750    34.250     25.41
      50   118.000    34.250     24.18
      51   118.250    34.250     23.05
      52   118.500    34.250     21.98
      53   118.750    34.250     20.91
      54   119.000    34.250     19.82
      55   119.250    34.250     18.69
      56   119.500    34.250     17.47
      57   119.750    34.250     16.16
      58   120.000    34.250     14.76
      59   120.250    34.250     13.26
      60   120.500    34.250     11.69
      61   120.750    34.250     10.05
      62   121.000    34.250      8.40
      63   121.250    34.250      6.76
      64   121.500    34.250      5.17
      65   121.750    34.250      3.68
      66   122.000    34.250      2.35
      67   122.250    34.250      1.21
      68   122.500    34.250      0.30
      69   122.750    34.250     -0.31
      70   123.000    34.250     -0.60
      71   114.500    34.500     75.58
      72   114.750    34.500     71.14
      73   115.000    34.500     66.75
      74   115.250    34.500     62.47
      75   115.500    34.500     58.38
      76   115.750    34.500     54.50
      77   116.000    34.500     50.89
      78   116.250    34.500     47.55
      79   116.500    34.500     44.50
      80   116.750    34.500     41.75
      81   117.000    34.500     39.26
      82   117.250    34.500     37.03
      83   117.500    34.500     35.02
      84   117.750    34.500     33.20
      85   118.000    34.500     31.52
      86   118.250    34.500     29.96
      87   118.500    34.500     28.47
      88   118.750    34.500     27.01
      89   119.000    34.500     25.54
      90   119.250    34.500     24.05
      91   119.500    34.500     22.51
      92   119.750    34.500     20.89
      93   120.000    34.500     19.22
      94   120.250    34.500     17.47
      95   120.500    34.500     15.68
      96   120.750    34.500     13.85
      97   121.000    34.500     12.03
      98   121.250    34.500     10.24
      99   121.500    34.500      8.52
     100   121.750    34.500      6.93
     101   122.000    34.500      5.49
     102   122.250    34.500      4.28
     103   122.500    34.500      3.32
     104   122.750    34.500      2.66
     105   123.000    34.500      2.34
     106   114.500    34.750     86.36
     107   114.750    34.750     81.93
     108   115.000    34.750     77.51
     109   115.250    34.750     73.14
     110   115.500    34.750     68.91
     111   115.750    34.750     64.84
     112   116.000    34.750     60.99
     113   116.250    34.750     57.37
     114   116.500    34.750     54.00
     115   116.750    34.750     50.89
     116   117.000    34.750     48.03
     117   117.250    34.750     45.40
     118   117.500    34.750     42.98
     119   117.750    34.750     40.74
     120   118.000    34.750     38.66
     121   118.250    34.750     36.69
     122   118.500    34.750     34.79
     123   118.750    34.750     32.94
     124   119.000    34.750     31.11
     125   119.250    34.750     29.26
     126   119.500    34.750     27.40
     127   119.750    34.750     25.50
     128   120.000    34.750     23.54
     129   120.250    34.750     21.55
     130   120.500    34.750     19.54
     131   120.750    34.750     17.51
     132   121.000    34.750     15.52
     133   121.250    34.750     13.57
     134   121.500    34.750     11.72
     135   121.750    34.750     10.01
     136   122.000    34.750      8.48
     137   122.250    34.750      7.18
     138   122.500    34.750      6.15
     139   122.750    34.750      5.44
     140   123.000    34.750      5.08
     141   114.500    35.000     96.29
     142   114.750    35.000     91.92
     143   115.000    35.000     87.49
     144   115.250    35.000     83.07
     145   115.500    35.000     78.73
     146   115.750    35.000     74.51
     147   116.000    35.000     70.46
     148   116.250    35.000     66.59
     149   116.500    35.000     62.95
     150   116.750    35.000     59.52
     151   117.000    35.000     56.32
     152   117.250    35.000     53.33
     153   117.500    35.000     50.53
     154   117.750    35.000     47.90
     155   118.000    35.000     45.42
     156   118.250    35.000     43.07
     157   118.500    35.000     40.79
     158   118.750    35.000     38.57
     159   119.000    35.000     36.39
     160   119.250    35.000     34.21
     161   119.500    35.000     32.03
     162   119.750    35.000     29.83
     163   120.000    35.000     27.62
     164   120.250    35.000     25.38
     165   120.500    35.000     23.15
     166   120.750    35.000     20.93
     167   121.000    35.000     18.76
     168   121.250    35.000     16.66
     169   121.500    35.000     14.68
     170   121.750    35.000     12.85
     171   122.000    35.000     11.21
     172   122.250    35.000      9.82
     173   122.500    35.000      8.72
     174   122.750    35.000      7.94
     175   123.000    35.000      7.52
     176   114.500    35.250    105.27
     177   114.750    35.250    100.96
     178   115.000    35.250     96.56
     179   115.250    35.250     92.12
     180   115.500    35.250     87.70
     181   115.750    35.250     83.37
     182   116.000    35.250     79.14
     183   116.250    35.250     75.07
     184   116.500    35.250     71.18
     185   116.750    35.250     67.48
     186   117.000    35.250     63.97
     187   117.250    35.250     60.65
     188   117.500    35.250     57.50
     189   117.750    35.250     54.53
     190   118.000    35.250     51.69
     191   118.250    35.250     48.97
     192   118.500    35.250     46.33
     193   118.750    35.250     43.77
     194   119.000    35.250     41.25
     195   119.250    35.250     38.75
     196   119.500    35.250     36.28
     197   119.750    35.250     33.81
     198   120.000    35.250     31.34
     199   120.250    35.250     28.87
     200   120.500    35.250     26.42
     201   120.750    35.250     24.02
     202   121.000    35.250     21.67
     203   121.250    35.250     19.42
     204   121.500    35.250     17.29
     205   121.750    35.250     15.34
     206   122.000    35.250     13.59
     207   122.250    35.250     12.10
     208   122.500    35.250     10.90
     209   122.750    35.250     10.05
     210   123.000    35.250      9.57
     211   114.500    35.500    113.17
     212   114.750    35.500    108.96
     213   115.000    35.500    104.59
     214   115.250    35.500    100.15
     215   115.500    35.500     95.69
     216   115.750    35.500     91.26
     217   116.000    35.500     86.91
     218   116.250    35.500     82.67
     219   116.500    35.500     78.56
     220   116.750    35.500     74.62
     221   117.000    35.500     70.83
     222   117.250    35.500     67.22
     223   117.500    35.500     63.77
     224   117.750    35.500     60.47
     225   118.000    35.500     57.30
     226   118.250    35.500     54.25
     227   118.500    35.500     51.29
     228   118.750    35.500     48.41
     229   119.000    35.500     45.59
     230   119.250    35.500     42.81
     231   119.500    35.500     40.05
     232   119.750    35.500     37.31
     233   120.000    35.500     34.60
     234   120.250    35.500     31.92
     235   120.500    35.500     29.27
     236   120.750    35.500     26.68
     237   121.000    35.500     24.16
     238   121.250    35.500     21.75
     239   121.500    35.500     19.49
     240   121.750    35.500     17.40
     241   122.000    35.500     15.54
     242   122.250    35.500     13.93
     243   122.500    35.500     12.64
     244   122.750    35.500     11.69
     245   123.000    35.500     11.13
     246   114.500    35.750    119.93
     247   114.750    35.750    115.80
     248   115.000    35.750    111.49
     249   115.250    35.750    107.06
     250   115.500    35.750    102.58
     251   115.750    35.750     98.09
     252   116.000    35.750     93.63
     253   116.250    35.750     89.25
     254   116.500    35.750     84.97
     255   116.750    35.750     80.81
     256   117.000    35.750     76.80
     257   117.250    35.750     72.94
     258   117.500    35.750     69.21
     259   117.750    35.750     65.62
     260   118.000    35.750     62.16
     261   118.250    35.750     58.82
     262   118.500    35.750     55.57
     263   118.750    35.750     52.40
     264   119.000    35.750     49.30
     265   119.250    35.750     46.25
     266   119.500    35.750     43.25
     267   119.750    35.750     40.28
     268   120.000    35.750     37.34
     269   120.250    35.750     34.45
     270   120.500    35.750     31.61
     271   120.750    35.750     28.84
     272   121.000    35.750     26.16
     273   121.250    35.750     23.60
     274   121.500    35.750     21.19
     275   121.750    35.750     18.97
     276   122.000    35.750     16.98
     277   122.250    35.750     15.27
     278   122.500    35.750     13.86
     279   122.750    35.750     12.79
     280   123.000    35.750     12.13
     281   114.500    36.000    125.47
     282   114.750    36.000    121.44
     283   115.000    36.000    117.20
     284   115.250    36.000    112.80
     285   115.500    36.000    108.31
     286   115.750    36.000    103.77
     287   116.000    36.000     99.23
     288   116.250    36.000     94.74
     289   116.500    36.000     90.31
     290   116.750    36.000     85.99
     291   117.000    36.000     81.78
     292   117.250    36.000     77.69
     293   117.500    36.000     73.72
     294   117.750    36.000     69.89
     295   118.000    36.000     66.18
     296   118.250    36.000     62.58
     297   118.500    36.000     59.07
     298   118.750    36.000     55.66
     299   119.000    36.000     52.31
     300   119.250    36.000     49.03
     301   119.500    36.000     45.80
     302   119.750    36.000     42.62
     303   120.000    36.000     39.49
     304   120.250    36.000     36.41
     305   120.500    36.000     33.39
     306   120.750    36.000     30.46
     307   121.000    36.000     27.63
     308   121.250    36.000     24.92
     309   121.500    36.000     22.37
     310   121.750    36.000     20.01
     311   122.000    36.000     17.89
     312   122.250    36.000     16.04
     313   122.500    36.000     14.51
     314   122.750    36.000     13.32
     315   123.000    36.000     12.52
     316   114.500    36.250    129.77
     317   114.750    36.250    125.83
     318   115.000    36.250    121.66
     319   115.250    36.250    117.29
     320   115.500    36.250    112.81
     321   115.750    36.250    108.24
     322   116.000    36.250    103.65
     323   116.250    36.250     99.07
     324   116.500    36.250     94.53
     325   116.750    36.250     90.07
     326   117.000    36.250     85.69
     327   117.250    36.250     81.43
     328   117.500    36.250     77.27
     329   117.750    36.250     73.23
     330   118.000    36.250     69.30
     331   118.250    36.250     65.49
     332   118.500    36.250     61.76
     333   118.750    36.250     58.13
     334   119.000    36.250     54.57
     335   119.250    36.250     51.09
     336   119.500    36.250     47.67
     337   119.750    36.250     44.31
     338   120.000    36.250     41.00
     339   120.250    36.250     37.76
     340   120.500    36.250     34.58
     341   120.750    36.250     31.50
     342   121.000    36.250     28.52
     343   121.250    36.250     25.67
     344   121.500    36.250     22.98
     345   121.750    36.250     20.49
     346   122.000    36.250     18.23
     347   122.250    36.250     16.24
     348   122.500    36.250     14.56
     349   122.750    36.250     13.24
     350   123.000    36.250     12.30
     351   114.500    36.500    132.82
     352   114.750    36.500    128.98
     353   115.000    36.500    124.86
     354   115.250    36.500    120.55
     355   115.500    36.500    116.07
     356   115.750    36.500    111.50
     357   116.000    36.500    106.87
     358   116.250    36.500    102.23
     359   116.500    36.500     97.60
     360   116.750    36.500     93.03
     361   117.000    36.500     88.52
     362   117.250    36.500     84.11
     363   117.500    36.500     79.79
     364   117.750    36.500     75.59
     365   118.000    36.500     71.49
     366   118.250    36.500     67.49
     367   118.500    36.500     63.60
     368   118.750    36.500     59.79
     369   119.000    36.500     56.06
     370   119.250    36.500     52.41
     371   119.500    36.500     48.83
     372   119.750    36.500     45.32
     373   120.000    36.500     41.86
     374   120.250    36.500     38.48
     375   120.500    36.500     35.17
     376   120.750    36.500     31.96
     377   121.000    36.500     28.85
     378   121.250    36.500     25.87
     379   121.500    36.500     23.04
     380   121.750    36.500     20.42
     381   122.000    36.500     18.01
     382   122.250    36.500     15.88
     383   122.500    36.500     14.04
     384   122.750    36.500     12.56
     385   123.000    36.500     11.46
     386   114.500    36.750    134.67
     387   114.750    36.750    130.89
     388   115.000    36.750    126.83
     389   115.250    36.750    122.56
     390   115.500    36.750    118.11
     391   115.750    36.750    113.54
     392   116.000    36.750    108.89
     393   116.250    36.750    104.20
     394   116.500    36.750     99.52
     395   116.750    36.750     94.87
     396   117.000    36.750     90.27
     397   117.250    36.750     85.75
     398   117.500    36.750     81.32
     399   117.750    36.750     76.98
     400   118.000    36.750     72.75
     401   118.250    36.750     68.62
     402   118.500    36.750     64.58
     403   118.750    36.750     60.64
     404   119.000    36.750     56.78
     405   119.250    36.750     53.01
     406   119.500    36.750     49.31
     407   119.750    36.750     45.67
     408   120.000    36.750     42.10
     409   120.250    36.750     38.60
     410   120.500    36.750     35.18
     411   120.750    36.750     31.85
     412   121.000    36.750     28.62
     413   121.250    36.750     25.52
     414   121.500    36.750     22.58
     415   121.750    36.750     19.82
     416   122.000    36.750     17.28
     417   122.250    36.750     14.99
     418   122.500    36.750     13.00
     419   122.750    36.750     11.33
     420   123.000    36.750     10.05
     421   114.500    37.000    135.33
     422   114.750    37.000    131.62
     423   115.000    37.000    127.63
     424   115.250    37.000    123.39
     425   115.500    37.000    118.97
     426   115.750    37.000    114.41
     427   116.000    37.000    109.76
     428   116.250    37.000    105.05
     429   116.500    37.000    100.33
     430   116.750    37.000     95.63
     431   117.000    37.000     90.97
     432   117.250    37.000     86.37
     433   117.500    37.000     81.87
     434   117.750    37.000     77.44
     435   118.000    37.000     73.12
     436   118.250    37.000     68.90
     437   118.500    37.000     64.76
     438   118.750    37.000     60.73
     439   119.000    37.000     56.79
     440   119.250    37.000     52.92
     441   119.500    37.000     49.13
     442   119.750    37.000     45.41
     443   120.000    37.000     41.76
     444   120.250    37.000     38.17
     445   120.500    37.000     34.67
     446   120.750    37.000     31.25
     447   121.000    37.000     27.92
     448   121.250    37.000     24.72
     449   121.500    37.000     21.65
     450   121.750    37.000     18.77
     451   122.000    37.000     16.08
     452   122.250    37.000     13.64
     453   122.500    37.000     11.48
     454   122.750    37.000      9.64
     455   123.000    37.000      8.15
     456   114.500    37.250    134.92
     457   114.750    37.250    131.25
     458   115.000    37.250    127.30
     459   115.250    37.250    123.11
     460   115.500    37.250    118.72
     461   115.750    37.250    114.18
     462   116.000    37.250    109.54
     463   116.250    37.250    104.83
     464   116.500    37.250    100.11
     465   116.750    37.250     95.38
     466   117.000    37.250     90.69
     467   117.250    37.250     86.06
     468   117.500    37.250     81.51
     469   117.750    37.250     77.04
     470   118.000    37.250     72.67
     471   118.250    37.250     68.39
     472   118.500    37.250     64.21
     473   118.750    37.250     60.13
     474   119.000    37.250     56.13
     475   119.250    37.250     52.21
     476   119.500    37.250     48.38
     477   119.750    37.250     44.61
     478   120.000    37.250     40.91
     479   120.250    37.250     37.27
     480   120.500    37.250     33.70
     481   120.750    37.250     30.21
     482   121.000    37.250     26.82
     483   121.250    37.250     23.52
     484   121.500    37.250     20.36
     485   121.750    37.250     17.35
     486   122.000    37.250     14.53
     487   122.250    37.250     11.94
     488   122.500    37.250      9.61
     489   122.750    37.250      7.57
     490   123.000    37.250      5.87
     491   114.500    37.500    133.48
     492   114.750    37.500    129.87
     493   115.000    37.500    125.96
     494   115.250    37.500    121.81
     495   115.500    37.500    117.46
     496   115.750    37.500    112.95
     497   116.000    37.500    108.33
     498   116.250    37.500    103.65
     499   116.500    37.500     98.93
     500   116.750    37.500     94.22
     501   117.000    37.500     89.53
     502   117.250    37.500     84.90
     503   117.500    37.500     80.34
     504   117.750    37.500     75.87
     505   118.000    37.500     71.49
     506   118.250    37.500     67.20
     507   118.500    37.500     63.01
     508   118.750    37.500     58.92
     509   119.000    37.500     54.91
     510   119.250    37.500     50.99
     511   119.500    37.500     47.14
     512   119.750    37.500     43.36
     513   120.000    37.500     39.64
     514   120.250    37.500     35.98
     515   120.500    37.500     32.39
     516   120.750    37.500     28.86
     517   121.000    37.500     25.41
     518   121.250    37.500     22.05
     519   121.500    37.500     18.80
     520   121.750    37.500     15.69
     521   122.000    37.500     12.74
     522   122.250    37.500     10.00
     523   122.500    37.500      7.50
     524   122.750    37.500      5.26
     525   123.000    37.500      3.34
     526   114.500    37.750    131.16
     527   114.750    37.750    127.58
     528   115.000    37.750    123.71
     529   115.250    37.750    119.61
     530   115.500    37.750    115.30
     531   115.750    37.750    110.84
     532   116.000    37.750    106.26
     533   116.250    37.750    101.62
     534   116.500    37.750     96.94
     535   116.750    37.750     92.26
     536   117.000    37.750     87.60
     537   117.250    37.750     83.00
     538   117.500    37.750     78.48
     539   117.750    37.750     74.04
     540   118.000    37.750     69.69
     541   118.250    37.750     65.43
     542   118.500    37.750     61.28
     543   118.750    37.750     57.22
     544   119.000    37.750     53.25
     545   119.250    37.750     49.36
     546   119.500    37.750     45.53
     547   119.750    37.750     41.78
     548   120.000    37.750     38.09
     549   120.250    37.750     34.44
     550   120.500    37.750     30.85
     551   120.750    37.750     27.31
     552   121.000    37.750     23.83
     553   121.250    37.750     20.43
     554   121.500    37.750     17.11
     555   121.750    37.750     13.92
     556   122.000    37.750     10.85
     557   122.250    37.750      7.97
     558   122.500    37.750      5.30
     559   122.750    37.750      2.87
     560   123.000    37.750      0.74
     561   114.500    38.000    128.06
     562   114.750    38.000    124.51
     563   115.000    38.000    120.69
     564   115.250    38.000    116.63
     565   115.500    38.000    112.38
     566   115.750    38.000    107.97
     567   116.000    38.000    103.46
     568   116.250    38.000     98.88
     569   116.500    38.000     94.25
     570   116.750    38.000     89.64
     571   117.000    38.000     85.05
     572   117.250    38.000     80.51
     573   117.500    38.000     76.05
     574   117.750    38.000     71.68
     575   118.000    38.000     67.40
     576   118.250    38.000     63.22
     577   118.500    38.000     59.14
     578   118.750    38.000     55.16
     579   119.000    38.000     51.26
     580   119.250    38.000     47.45
     581   119.500    38.000     43.69
     582   119.750    38.000     40.01
     583   120.000    38.000     36.37
     584   120.250    38.000     32.77
     585   120.500    38.000     29.21
     586   120.750    38.000     25.70
     587   121.000    38.000     22.22
     588   121.250    38.000     18.79
     589   121.500    38.000     15.44
     590   121.750    38.000     12.17
     591   122.000    38.000      9.01
     592   122.250    38.000      6.00
     593   122.500    38.000      3.17
     594   122.750    38.000      0.57
     595   123.000    38.000     -1.78
     596   114.500    38.250    124.29
     597   114.750    38.250    120.78
     598   115.000    38.250    117.01
     599   115.250    38.250    113.01
     600   115.500    38.250    108.82
     601   115.750    38.250    104.49
     602   116.000    38.250    100.05
     603   116.250    38.250     95.55
     604   116.500    38.250     91.02
     605   116.750    38.250     86.49
     606   117.000    38.250     82.01
     607   117.250    38.250     77.57
     608   117.500    38.250     73.21
     609   117.750    38.250     68.94
     610   118.000    38.250     64.78
     611   118.250    38.250     60.71
     612   118.500    38.250     56.75
     613   118.750    38.250     52.88
     614   119.000    38.250     49.10
     615   119.250    38.250     45.40
     616   119.500    38.250     41.76
     617   119.750    38.250     38.18
     618   120.000    38.250     34.64
     619   120.250    38.250     31.12
     620   120.500    38.250     27.64
     621   120.750    38.250     24.17
     622   121.000    38.250     20.72
     623   121.250    38.250     17.30
     624   121.500    38.250     13.93
     625   121.750    38.250     10.62
     626   122.000    38.250      7.38
     627   122.250    38.250      4.26
     628   122.500    38.250      1.29
     629   122.750    38.250     -1.49
     630   123.000    38.250     -4.04
     631   114.500    38.500    119.99
     632   114.750    38.500    116.52
     633   115.000    38.500    112.81
     634   115.250    38.500    108.89
     635   115.500    38.500    104.78
     636   115.750    38.500    100.53
     637   116.000    38.500     96.20
     638   116.250    38.500     91.81
     639   116.500    38.500     87.39
     640   116.750    38.500     82.99
     641   117.000    38.500     78.62
     642   117.250    38.500     74.32
     643   117.500    38.500     70.10
     644   117.750    38.500     65.98
     645   118.000    38.500     61.95
     646   118.250    38.500     58.04
     647   118.500    38.500     54.23
     648   118.750    38.500     50.53
     649   119.000    38.500     46.90
     650   119.250    38.500     43.35
     651   119.500    38.500     39.86
     652   119.750    38.500     36.42
     653   120.000    38.500     33.01
     654   120.250    38.500     29.62
     655   120.500    38.500     26.23
     656   120.750    38.500     22.85
     657   121.000    38.500     19.48
     658   121.250    38.500     16.10
     659   121.500    38.500     12.73
     660   121.750    38.500      9.40
     661   122.000    38.500      6.12
     662   122.250    38.500      2.91
     663   122.500    38.500     -0.18
     664   122.750    38.500     -3.13
     665   123.000    38.500     -5.87
