# Supplementary material for: The analysis on groundwater storage variations from GRACE/GRACE-FO in recent 20 years driven by influencing factors and prediction in Shandong Province, China
Source: Sci Rep. 2024 Mar 9;14:5819. doi: 10.1038/s41598-024-55588-3 (PMC10925065; doi:10.1038/s41598-024-55588-3)
Supplement: Supplementary file 1 — Supplementary Information. [file 41598_2024_55588_MOESM1_ESM.zip › data/GWS derived from GRACE/gws200403.txt]

       1   114.500    34.000     61.68
       2   114.750    34.000     59.27
       3   115.000    34.000     56.92
       4   115.250    34.000     54.66
       5   115.500    34.000     52.50
       6   115.750    34.000     50.46
       7   116.000    34.000     48.52
       8   116.250    34.000     46.69
       9   116.500    34.000     44.93
      10   116.750    34.000     43.23
      11   117.000    34.000     41.53
      12   117.250    34.000     39.82
      13   117.500    34.000     38.06
      14   117.750    34.000     36.22
      15   118.000    34.000     34.27
      16   118.250    34.000     32.19
      17   118.500    34.000     29.96
      18   118.750    34.000     27.57
      19   119.000    34.000     25.03
      20   119.250    34.000     22.36
      21   119.500    34.000     19.57
      22   119.750    34.000     16.71
      23   120.000    34.000     13.80
      24   120.250    34.000     10.90
      25   120.500    34.000      8.07
      26   120.750    34.000      5.37
      27   121.000    34.000      2.85
      28   121.250    34.000      0.58
      29   121.500    34.000     -1.37
      30   121.750    34.000     -2.96
      31   122.000    34.000     -4.14
      32   122.250    34.000     -4.86
      33   122.500    34.000     -5.09
      34   122.750    34.000     -4.81
      35   123.000    34.000     -4.02
      36   114.500    34.250     73.23
      37   114.750    34.250     70.93
      38   115.000    34.250     68.64
      39   115.250    34.250     66.38
      40   115.500    34.250     64.19
      41   115.750    34.250     62.04
      42   116.000    34.250     59.97
      43   116.250    34.250     57.93
      44   116.500    34.250     55.93
      45   116.750    34.250     53.94
      46   117.000    34.250     51.94
      47   117.250    34.250     49.89
      48   117.500    34.250     47.77
      49   117.750    34.250     45.56
      50   118.000    34.250     43.22
      51   118.250    34.250     40.77
      52   118.500    34.250     38.16
      53   118.750    34.250     35.41
      54   119.000    34.250     32.52
      55   119.250    34.250     29.52
      56   119.500    34.250     26.42
      57   119.750    34.250     23.26
      58   120.000    34.250     20.09
      59   120.250    34.250     16.95
      60   120.500    34.250     13.89
      61   120.750    34.250     10.98
      62   121.000    34.250      8.29
      63   121.250    34.250      5.85
      64   121.500    34.250      3.74
      65   121.750    34.250      2.01
      66   122.000    34.250      0.71
      67   122.250    34.250     -0.14
      68   122.500    34.250     -0.49
      69   122.750    34.250     -0.34
      70   123.000    34.250      0.36
      71   114.500    34.500     83.95
      72   114.750    34.500     81.79
      73   115.000    34.500     79.59
      74   115.250    34.500     77.37
      75   115.500    34.500     75.16
      76   115.750    34.500     72.94
      77   116.000    34.500     70.74
      78   116.250    34.500     68.54
      79   116.500    34.500     66.33
      80   116.750    34.500     64.09
      81   117.000    34.500     61.80
      82   117.250    34.500     59.46
      83   117.500    34.500     57.02
      84   117.750    34.500     54.46
      85   118.000    34.500     51.79
      86   118.250    34.500     48.99
      87   118.500    34.500     46.04
      88   118.750    34.500     42.96
      89   119.000    34.500     39.76
      90   119.250    34.500     36.46
      91   119.500    34.500     33.08
      92   119.750    34.500     29.67
      93   120.000    34.500     26.25
      94   120.250    34.500     22.90
      95   120.500    34.500     19.64
      96   120.750    34.500     16.56
      97   121.000    34.500     13.69
      98   121.250    34.500     11.10
      99   121.500    34.500      8.85
     100   121.750    34.500      6.98
     101   122.000    34.500      5.53
     102   122.250    34.500      4.57
     103   122.500    34.500      4.09
     104   122.750    34.500      4.12
     105   123.000    34.500      4.69
     106   114.500    34.750     93.73
     107   114.750    34.750     91.72
     108   115.000    34.750     89.63
     109   115.250    34.750     87.46
     110   115.500    34.750     85.25
     111   115.750    34.750     82.99
     112   116.000    34.750     80.69
     113   116.250    34.750     78.35
     114   116.500    34.750     75.96
     115   116.750    34.750     73.51
     116   117.000    34.750     70.98
     117   117.250    34.750     68.36
     118   117.500    34.750     65.63
     119   117.750    34.750     62.78
     120   118.000    34.750     59.80
     121   118.250    34.750     56.70
     122   118.500    34.750     53.45
     123   118.750    34.750     50.09
     124   119.000    34.750     46.61
     125   119.250    34.750     43.05
     126   119.500    34.750     39.42
     127   119.750    34.750     35.79
     128   120.000    34.750     32.16
     129   120.250    34.750     28.61
     130   120.500    34.750     25.20
     131   120.750    34.750     21.94
     132   121.000    34.750     18.93
     133   121.250    34.750     16.20
     134   121.500    34.750     13.81
     135   121.750    34.750     11.81
     136   122.000    34.750     10.23
     137   122.250    34.750      9.13
     138   122.500    34.750      8.52
     139   122.750    34.750      8.42
     140   123.000    34.750      8.84
     141   114.500    35.000    102.46
     142   114.750    35.000    100.61
     143   115.000    35.000     98.62
     144   115.250    35.000     96.53
     145   115.500    35.000     94.32
     146   115.750    35.000     92.04
     147   116.000    35.000     89.67
     148   116.250    35.000     87.22
     149   116.500    35.000     84.67
     150   116.750    35.000     82.03
     151   117.000    35.000     79.29
     152   117.250    35.000     76.44
     153   117.500    35.000     73.46
     154   117.750    35.000     70.35
     155   118.000    35.000     67.12
     156   118.250    35.000     63.74
     157   118.500    35.000     60.24
     158   118.750    35.000     56.64
     159   119.000    35.000     52.92
     160   119.250    35.000     49.14
     161   119.500    35.000     45.31
     162   119.750    35.000     41.48
     163   120.000    35.000     37.69
     164   120.250    35.000     33.98
     165   120.500    35.000     30.41
     166   120.750    35.000     27.02
     167   121.000    35.000     23.87
     168   121.250    35.000     21.01
     169   121.500    35.000     18.49
     170   121.750    35.000     16.36
     171   122.000    35.000     14.66
     172   122.250    35.000     13.42
     173   122.500    35.000     12.65
     174   122.750    35.000     12.40
     175   123.000    35.000     12.66
     176   114.500    35.250    110.05
     177   114.750    35.250    108.35
     178   115.000    35.250    106.48
     179   115.250    35.250    104.45
     180   115.500    35.250    102.27
     181   115.750    35.250     99.98
     182   116.000    35.250     97.55
     183   116.250    35.250     94.99
     184   116.500    35.250     92.33
     185   116.750    35.250     89.53
     186   117.000    35.250     86.61
     187   117.250    35.250     83.56
     188   117.500    35.250     80.37
     189   117.750    35.250     77.06
     190   118.000    35.250     73.59
     191   118.250    35.250     70.00
     192   118.500    35.250     66.29
     193   118.750    35.250     62.48
     194   119.000    35.250     58.57
     195   119.250    35.250     54.61
     196   119.500    35.250     50.62
     197   119.750    35.250     46.64
     198   120.000    35.250     42.70
     199   120.250    35.250     38.86
     200   120.500    35.250     35.16
     201   120.750    35.250     31.66
     202   121.000    35.250     28.39
     203   121.250    35.250     25.41
     204   121.500    35.250     22.77
     205   121.750    35.250     20.51
     206   122.000    35.250     18.67
     207   122.250    35.250     17.27
     208   122.500    35.250     16.35
     209   122.750    35.250     15.92
     210   123.000    35.250     16.00
     211   114.500    35.500    116.45
     212   114.750    35.500    114.90
     213   115.000    35.500    113.13
     214   115.250    35.500    111.16
     215   115.500    35.500    109.01
     216   115.750    35.500    106.70
     217   116.000    35.500    104.23
     218   116.250    35.500    101.60
     219   116.500    35.500     98.84
     220   116.750    35.500     95.91
     221   117.000    35.500     92.84
     222   117.250    35.500     89.63
     223   117.500    35.500     86.27
     224   117.750    35.500     82.77
     225   118.000    35.500     79.13
     226   118.250    35.500     75.36
     227   118.500    35.500     71.48
     228   118.750    35.500     67.50
     229   119.000    35.500     63.46
     230   119.250    35.500     59.35
     231   119.500    35.500     55.23
     232   119.750    35.500     51.13
     233   120.000    35.500     47.09
     234   120.250    35.500     43.14
     235   120.500    35.500     39.35
     236   120.750    35.500     35.74
     237   121.000    35.500     32.37
     238   121.250    35.500     29.29
     239   121.500    35.500     26.53
     240   121.750    35.500     24.13
     241   122.000    35.500     22.14
     242   122.250    35.500     20.58
     243   122.500    35.500     19.49
     244   122.750    35.500     18.87
     245   123.000    35.500     18.74
     246   114.500    35.750    121.62
     247   114.750    35.750    120.19
     248   115.000    35.750    118.50
     249   115.250    35.750    116.59
     250   115.500    35.750    114.47
     251   115.750    35.750    112.16
     252   116.000    35.750    109.65
     253   116.250    35.750    106.96
     254   116.500    35.750    104.10
     255   116.750    35.750    101.08
     256   117.000    35.750     97.89
     257   117.250    35.750     94.55
     258   117.500    35.750     91.05
     259   117.750    35.750     87.41
     260   118.000    35.750     83.64
     261   118.250    35.750     79.74
     262   118.500    35.750     75.73
     263   118.750    35.750     71.64
     264   119.000    35.750     67.47
     265   119.250    35.750     63.27
     266   119.500    35.750     59.07
     267   119.750    35.750     54.88
     268   120.000    35.750     50.76
     269   120.250    35.750     46.74
     270   120.500    35.750     42.87
     271   120.750    35.750     39.17
     272   121.000    35.750     35.72
     273   121.250    35.750     32.53
     274   121.500    35.750     29.65
     275   121.750    35.750     27.12
     276   122.000    35.750     24.98
     277   122.250    35.750     23.26
     278   122.500    35.750     21.97
     279   122.750    35.750     21.13
     280   123.000    35.750     20.78
     281   114.500    36.000    125.57
     282   114.750    36.000    124.22
     283   115.000    36.000    122.60
     284   115.250    36.000    120.73
     285   115.500    36.000    118.62
     286   115.750    36.000    116.30
     287   116.000    36.000    113.77
     288   116.250    36.000    111.03
     289   116.500    36.000    108.11
     290   116.750    36.000    105.00
     291   117.000    36.000    101.71
     292   117.250    36.000     98.27
     293   117.500    36.000     94.67
     294   117.750    36.000     90.92
     295   118.000    36.000     87.05
     296   118.250    36.000     83.07
     297   118.500    36.000     78.96
     298   118.750    36.000     74.79
     299   119.000    36.000     70.57
     300   119.250    36.000     66.31
     301   119.500    36.000     62.04
     302   119.750    36.000     57.81
     303   120.000    36.000     53.64
     304   120.250    36.000     49.57
     305   120.500    36.000     45.64
     306   120.750    36.000     41.89
     307   121.000    36.000     38.35
     308   121.250    36.000     35.08
     309   121.500    36.000     32.09
     310   121.750    36.000     29.42
     311   122.000    36.000     27.12
     312   122.250    36.000     25.21
     313   122.500    36.000     23.71
     314   122.750    36.000     22.64
     315   123.000    36.000     22.03
     316   114.500    36.250    128.28
     317   114.750    36.250    126.99
     318   115.000    36.250    125.42
     319   115.250    36.250    123.57
     320   115.500    36.250    121.48
     321   115.750    36.250    119.15
     322   116.000    36.250    116.58
     323   116.250    36.250    113.80
     324   116.500    36.250    110.82
     325   116.750    36.250    107.65
     326   117.000    36.250    104.30
     327   117.250    36.250    100.78
     328   117.500    36.250     97.11
     329   117.750    36.250     93.30
     330   118.000    36.250     89.36
     331   118.250    36.250     85.31
     332   118.500    36.250     81.17
     333   118.750    36.250     76.97
     334   119.000    36.250     72.70
     335   119.250    36.250     68.42
     336   119.500    36.250     64.14
     337   119.750    36.250     59.89
     338   120.000    36.250     55.70
     339   120.250    36.250     51.61
     340   120.500    36.250     47.64
     341   120.750    36.250     43.85
     342   121.000    36.250     40.25
     343   121.250    36.250     36.88
     344   121.500    36.250     33.77
     345   121.750    36.250     30.98
     346   122.000    36.250     28.51
     347   122.250    36.250     26.40
     348   122.500    36.250     24.67
     349   122.750    36.250     23.35
     350   123.000    36.250     22.46
     351   114.500    36.500    129.82
     352   114.750    36.500    128.56
     353   115.000    36.500    127.01
     354   115.250    36.500    125.17
     355   115.500    36.500    123.07
     356   115.750    36.500    120.71
     357   116.000    36.500    118.12
     358   116.250    36.500    115.30
     359   116.500    36.500    112.28
     360   116.750    36.500    109.05
     361   117.000    36.500    105.66
     362   117.250    36.500    102.09
     363   117.500    36.500     98.37
     364   117.750    36.500     94.53
     365   118.000    36.500     90.56
     366   118.250    36.500     86.50
     367   118.500    36.500     82.35
     368   118.750    36.500     78.14
     369   119.000    36.500     73.88
     370   119.250    36.500     69.61
     371   119.500    36.500     65.34
     372   119.750    36.500     61.11
     373   120.000    36.500     56.93
     374   120.250    36.500     52.84
     375   120.500    36.500     48.86
     376   120.750    36.500     45.03
     377   121.000    36.500     41.38
     378   121.250    36.500     37.93
     379   121.500    36.500     34.72
     380   121.750    36.500     31.79
     381   122.000    36.500     29.14
     382   122.250    36.500     26.83
     383   122.500    36.500     24.87
     384   122.750    36.500     23.27
     385   123.000    36.500     22.08
     386   114.500    36.750    130.25
     387   114.750    36.750    128.99
     388   115.000    36.750    127.43
     389   115.250    36.750    125.58
     390   115.500    36.750    123.46
     391   115.750    36.750    121.07
     392   116.000    36.750    118.44
     393   116.250    36.750    115.59
     394   116.500    36.750    112.53
     395   116.750    36.750    109.27
     396   117.000    36.750    105.85
     397   117.250    36.750    102.25
     398   117.500    36.750     98.53
     399   117.750    36.750     94.67
     400   118.000    36.750     90.71
     401   118.250    36.750     86.65
     402   118.500    36.750     82.53
     403   118.750    36.750     78.36
     404   119.000    36.750     74.14
     405   119.250    36.750     69.91
     406   119.500    36.750     65.69
     407   119.750    36.750     61.50
     408   120.000    36.750     57.36
     409   120.250    36.750     53.29
     410   120.500    36.750     49.32
     411   120.750    36.750     45.47
     412   121.000    36.750     41.78
     413   121.250    36.750     38.26
     414   121.500    36.750     34.95
     415   121.750    36.750     31.87
     416   122.000    36.750     29.05
     417   122.250    36.750     26.52
     418   122.500    36.750     24.31
     419   122.750    36.750     22.44
     420   123.000    36.750     20.92
     421   114.500    37.000    129.65
     422   114.750    37.000    128.36
     423   115.000    37.000    126.77
     424   115.250    37.000    124.89
     425   115.500    37.000    122.73
     426   115.750    37.000    120.31
     427   116.000    37.000    117.65
     428   116.250    37.000    114.76
     429   116.500    37.000    111.66
     430   116.750    37.000    108.39
     431   117.000    37.000    104.95
     432   117.250    37.000    101.36
     433   117.500    37.000     97.64
     434   117.750    37.000     93.81
     435   118.000    37.000     89.87
     436   118.250    37.000     85.86
     437   118.500    37.000     81.80
     438   118.750    37.000     77.68
     439   119.000    37.000     73.54
     440   119.250    37.000     69.38
     441   119.500    37.000     65.24
     442   119.750    37.000     61.12
     443   120.000    37.000     57.03
     444   120.250    37.000     53.01
     445   120.500    37.000     49.07
     446   120.750    37.000     45.22
     447   121.000    37.000     41.50
     448   121.250    37.000     37.92
     449   121.500    37.000     34.52
     450   121.750    37.000     31.30
     451   122.000    37.000     28.30
     452   122.250    37.000     25.56
     453   122.500    37.000     23.09
     454   122.750    37.000     20.92
     455   123.000    37.000     19.07
     456   114.500    37.250    128.13
     457   114.750    37.250    126.78
     458   115.000    37.250    125.14
     459   115.250    37.250    123.21
     460   115.500    37.250    121.00
     461   115.750    37.250    118.53
     462   116.000    37.250    115.83
     463   116.250    37.250    112.91
     464   116.500    37.250    109.80
     465   116.750    37.250    106.52
     466   117.000    37.250    103.08
     467   117.250    37.250     99.50
     468   117.500    37.250     95.81
     469   117.750    37.250     92.02
     470   118.000    37.250     88.15
     471   118.250    37.250     84.22
     472   118.500    37.250     80.23
     473   118.750    37.250     76.21
     474   119.000    37.250     72.18
     475   119.250    37.250     68.12
     476   119.500    37.250     64.08
     477   119.750    37.250     60.05
     478   120.000    37.250     56.05
     479   120.250    37.250     52.09
     480   120.500    37.250     48.19
     481   120.750    37.250     44.37
     482   121.000    37.250     40.63
     483   121.250    37.250     37.00
     484   121.500    37.250     33.51
     485   121.750    37.250     30.17
     486   122.000    37.250     27.01
     487   122.250    37.250     24.04
     488   122.500    37.250     21.31
     489   122.750    37.250     18.84
     490   123.000    37.250     16.66
     491   114.500    37.500    125.78
     492   114.750    37.500    124.38
     493   115.000    37.500    122.65
     494   115.250    37.500    120.65
     495   115.500    37.500    118.39
     496   115.750    37.500    115.88
     497   116.000    37.500    113.14
     498   116.250    37.500    110.20
     499   116.500    37.500    107.08
     500   116.750    37.500    103.79
     501   117.000    37.500    100.37
     502   117.250    37.500     96.82
     503   117.500    37.500     93.18
     504   117.750    37.500     89.47
     505   118.000    37.500     85.68
     506   118.250    37.500     81.84
     507   118.500    37.500     77.97
     508   118.750    37.500     74.07
     509   119.000    37.500     70.15
     510   119.250    37.500     66.23
     511   119.500    37.500     62.32
     512   119.750    37.500     58.40
     513   120.000    37.500     54.51
     514   120.250    37.500     50.64
     515   120.500    37.500     46.81
     516   120.750    37.500     43.03
     517   121.000    37.500     39.29
     518   121.250    37.500     35.63
     519   121.500    37.500     32.07
     520   121.750    37.500     28.60
     521   122.000    37.500     25.27
     522   122.250    37.500     22.11
     523   122.500    37.500     19.12
     524   122.750    37.500     16.35
     525   123.000    37.500     13.83
     526   114.500    37.750    122.76
     527   114.750    37.750    121.25
     528   115.000    37.750    119.45
     529   115.250    37.750    117.38
     530   115.500    37.750    115.05
     531   115.750    37.750    112.49
     532   116.000    37.750    109.72
     533   116.250    37.750    106.75
     534   116.500    37.750    103.63
     535   116.750    37.750    100.35
     536   117.000    37.750     96.96
     537   117.250    37.750     93.47
     538   117.500    37.750     89.90
     539   117.750    37.750     86.27
     540   118.000    37.750     82.59
     541   118.250    37.750     78.88
     542   118.500    37.750     75.15
     543   118.750    37.750     71.39
     544   119.000    37.750     67.63
     545   119.250    37.750     63.86
     546   119.500    37.750     60.10
     547   119.750    37.750     56.33
     548   120.000    37.750     52.56
     549   120.250    37.750     48.81
     550   120.500    37.750     45.06
     551   120.750    37.750     41.33
     552   121.000    37.750     37.61
     553   121.250    37.750     33.94
     554   121.500    37.750     30.31
     555   121.750    37.750     26.75
     556   122.000    37.750     23.26
     557   122.250    37.750     19.90
     558   122.500    37.750     16.67
     559   122.750    37.750     13.62
     560   123.000    37.750     10.77
     561   114.500    38.000    119.17
     562   114.750    38.000    117.55
     563   115.000    38.000    115.67
     564   115.250    38.000    113.52
     565   115.500    38.000    111.12
     566   115.750    38.000    108.51
     567   116.000    38.000    105.71
     568   116.250    38.000    102.73
     569   116.500    38.000     99.61
     570   116.750    38.000     96.36
     571   117.000    38.000     93.02
     572   117.250    38.000     89.60
     573   117.500    38.000     86.12
     574   117.750    38.000     82.60
     575   118.000    38.000     79.05
     576   118.250    38.000     75.48
     577   118.500    38.000     71.90
     578   118.750    38.000     68.32
     579   119.000    38.000     64.75
     580   119.250    38.000     61.16
     581   119.500    38.000     57.56
     582   119.750    38.000     53.96
     583   120.000    38.000     50.35
     584   120.250    38.000     46.73
     585   120.500    38.000     43.08
     586   120.750    38.000     39.42
     587   121.000    38.000     35.76
     588   121.250    38.000     32.08
     589   121.500    38.000     28.41
     590   121.750    38.000     24.76
     591   122.000    38.000     21.15
     592   122.250    38.000     17.60
     593   122.500    38.000     14.16
     594   122.750    38.000     10.83
     595   123.000    38.000      7.67
     596   114.500    38.250    115.12
     597   114.750    38.250    113.40
     598   115.000    38.250    111.43
     599   115.250    38.250    109.21
     600   115.500    38.250    106.76
     601   115.750    38.250    104.10
     602   116.000    38.250    101.28
     603   116.250    38.250     98.31
     604   116.500    38.250     95.20
     605   116.750    38.250     91.99
     606   117.000    38.250     88.72
     607   117.250    38.250     85.37
     608   117.500    38.250     82.01
     609   117.750    38.250     78.62
     610   118.000    38.250     75.22
     611   118.250    38.250     71.82
     612   118.500    38.250     68.42
     613   118.750    38.250     65.03
     614   119.000    38.250     61.64
     615   119.250    38.250     58.26
     616   119.500    38.250     54.86
     617   119.750    38.250     51.45
     618   120.000    38.250     48.01
     619   120.250    38.250     44.54
     620   120.500    38.250     41.03
     621   120.750    38.250     37.46
     622   121.000    38.250     33.86
     623   121.250    38.250     30.21
     624   121.500    38.250     26.53
     625   121.750    38.250     22.81
     626   122.000    38.250     19.10
     627   122.250    38.250     15.40
     628   122.500    38.250     11.74
     629   122.750    38.250      8.18
     630   123.000    38.250      4.72
     631   114.500    38.500    110.74
     632   114.750    38.500    108.94
     633   115.000    38.500    106.88
     634   115.250    38.500    104.59
     635   115.500    38.500    102.10
     636   115.750    38.500     99.41
     637   116.000    38.500     96.58
     638   116.250    38.500     93.60
     639   116.500    38.500     90.54
     640   116.750    38.500     87.38
     641   117.000    38.500     84.19
     642   117.250    38.500     80.96
     643   117.500    38.500     77.72
     644   117.750    38.500     74.47
     645   118.000    38.500     71.24
     646   118.250    38.500     68.03
     647   118.500    38.500     64.84
     648   118.750    38.500     61.66
     649   119.000    38.500     58.49
     650   119.250    38.500     55.33
     651   119.500    38.500     52.14
     652   119.750    38.500     48.94
     653   120.000    38.500     45.69
     654   120.250    38.500     42.40
     655   120.500    38.500     39.05
     656   120.750    38.500     35.61
     657   121.000    38.500     32.09
     658   121.250    38.500     28.50
     659   121.500    38.500     24.82
     660   121.750    38.500     21.08
     661   122.000    38.500     17.28
     662   122.250    38.500     13.46
     663   122.500    38.500      9.63
     664   122.750    38.500      5.84
     665   123.000    38.500      2.13
