# Supplementary material for: The analysis on groundwater storage variations from GRACE/GRACE-FO in recent 20 years driven by influencing factors and prediction in Shandong Province, China
Source: Sci Rep. 2024 Mar 9;14:5819. doi: 10.1038/s41598-024-55588-3 (PMC10925065; doi:10.1038/s41598-024-55588-3)
Supplement: Supplementary file 1 — Supplementary Information. [file 41598_2024_55588_MOESM1_ESM.zip › data/GWS derived from GRACE/gws200404.txt]

       1   114.500    34.000     76.54
       2   114.750    34.000     74.46
       3   115.000    34.000     72.29
       4   115.250    34.000     70.05
       5   115.500    34.000     67.72
       6   115.750    34.000     65.29
       7   116.000    34.000     62.76
       8   116.250    34.000     60.11
       9   116.500    34.000     57.31
      10   116.750    34.000     54.35
      11   117.000    34.000     51.20
      12   117.250    34.000     47.86
      13   117.500    34.000     44.30
      14   117.750    34.000     40.52
      15   118.000    34.000     36.54
      16   118.250    34.000     32.34
      17   118.500    34.000     27.97
      18   118.750    34.000     23.43
      19   119.000    34.000     18.77
      20   119.250    34.000     14.05
      21   119.500    34.000      9.30
      22   119.750    34.000      4.58
      23   120.000    34.000     -0.04
      24   120.250    34.000     -4.48
      25   120.500    34.000     -8.69
      26   120.750    34.000    -12.61
      27   121.000    34.000    -16.17
      28   121.250    34.000    -19.32
      29   121.500    34.000    -22.02
      30   121.750    34.000    -24.22
      31   122.000    34.000    -25.89
      32   122.250    34.000    -27.05
      33   122.500    34.000    -27.66
      34   122.750    34.000    -27.76
      35   123.000    34.000    -27.37
      36   114.500    34.250     87.88
      37   114.750    34.250     85.85
      38   115.000    34.250     83.69
      39   115.250    34.250     81.38
      40   115.500    34.250     78.94
      41   115.750    34.250     76.34
      42   116.000    34.250     73.59
      43   116.250    34.250     70.66
      44   116.500    34.250     67.56
      45   116.750    34.250     64.25
      46   117.000    34.250     60.71
      47   117.250    34.250     56.97
      48   117.500    34.250     52.99
      49   117.750    34.250     48.79
      50   118.000    34.250     44.37
      51   118.250    34.250     39.74
      52   118.500    34.250     34.94
      53   118.750    34.250     29.99
      54   119.000    34.250     24.95
      55   119.250    34.250     19.85
      56   119.500    34.250     14.77
      57   119.750    34.250      9.74
      58   120.000    34.250      4.85
      59   120.250    34.250      0.14
      60   120.500    34.250     -4.30
      61   120.750    34.250     -8.40
      62   121.000    34.250    -12.14
      63   121.250    34.250    -15.43
      64   121.500    34.250    -18.25
      65   121.750    34.250    -20.55
      66   122.000    34.250    -22.32
      67   122.250    34.250    -23.55
      68   122.500    34.250    -24.23
      69   122.750    34.250    -24.38
      70   123.000    34.250    -24.03
      71   114.500    34.500     98.52
      72   114.750    34.500     96.55
      73   115.000    34.500     94.37
      74   115.250    34.500     92.01
      75   115.500    34.500     89.45
      76   115.750    34.500     86.69
      77   116.000    34.500     83.73
      78   116.250    34.500     80.55
      79   116.500    34.500     77.13
      80   116.750    34.500     73.49
      81   117.000    34.500     69.61
      82   117.250    34.500     65.48
      83   117.500    34.500     61.11
      84   117.750    34.500     56.49
      85   118.000    34.500     51.67
      86   118.250    34.500     46.65
      87   118.500    34.500     41.47
      88   118.750    34.500     36.16
      89   119.000    34.500     30.77
      90   119.250    34.500     25.36
      91   119.500    34.500     19.98
      92   119.750    34.500     14.69
      93   120.000    34.500      9.56
      94   120.250    34.500      4.65
      95   120.500    34.500      0.03
      96   120.750    34.500     -4.23
      97   121.000    34.500     -8.09
      98   121.250    34.500    -11.50
      99   121.500    34.500    -14.42
     100   121.750    34.500    -16.80
     101   122.000    34.500    -18.63
     102   122.250    34.500    -19.92
     103   122.500    34.500    -20.65
     104   122.750    34.500    -20.85
     105   123.000    34.500    -20.54
     106   114.500    34.750    108.29
     107   114.750    34.750    106.37
     108   115.000    34.750    104.19
     109   115.250    34.750    101.76
     110   115.500    34.750     99.10
     111   115.750    34.750     96.18
     112   116.000    34.750     93.01
     113   116.250    34.750     89.57
     114   116.500    34.750     85.88
     115   116.750    34.750     81.93
     116   117.000    34.750     77.70
     117   117.250    34.750     73.21
     118   117.500    34.750     68.48
     119   117.750    34.750     63.51
     120   118.000    34.750     58.32
     121   118.250    34.750     52.95
     122   118.500    34.750     47.44
     123   118.750    34.750     41.82
     124   119.000    34.750     36.13
     125   119.250    34.750     30.45
     126   119.500    34.750     24.83
     127   119.750    34.750     19.33
     128   120.000    34.750     14.02
     129   120.250    34.750      8.95
     130   120.500    34.750      4.20
     131   120.750    34.750     -0.18
     132   121.000    34.750     -4.14
     133   121.250    34.750     -7.62
     134   121.500    34.750    -10.59
     135   121.750    34.750    -13.03
     136   122.000    34.750    -14.92
     137   122.250    34.750    -16.25
     138   122.500    34.750    -17.02
     139   122.750    34.750    -17.26
     140   123.000    34.750    -17.00
     141   114.500    35.000    117.07
     142   114.750    35.000    115.18
     143   115.000    35.000    112.99
     144   115.250    35.000    110.49
     145   115.500    35.000    107.72
     146   115.750    35.000    104.63
     147   116.000    35.000    101.27
     148   116.250    35.000     97.60
     149   116.500    35.000     93.63
     150   116.750    35.000     89.38
     151   117.000    35.000     84.86
     152   117.250    35.000     80.06
     153   117.500    35.000     74.99
     154   117.750    35.000     69.70
     155   118.000    35.000     64.20
     156   118.250    35.000     58.53
     157   118.500    35.000     52.73
     158   118.750    35.000     46.84
     159   119.000    35.000     40.92
     160   119.250    35.000     35.03
     161   119.500    35.000     29.22
     162   119.750    35.000     23.56
     163   120.000    35.000     18.12
     164   120.250    35.000     12.95
     165   120.500    35.000      8.11
     166   120.750    35.000      3.65
     167   121.000    35.000     -0.35
     168   121.250    35.000     -3.88
     169   121.500    35.000     -6.89
     170   121.750    35.000     -9.37
     171   122.000    35.000    -11.29
     172   122.250    35.000    -12.65
     173   122.500    35.000    -13.46
     174   122.750    35.000    -13.75
     175   123.000    35.000    -13.52
     176   114.500    35.250    124.72
     177   114.750    35.250    122.85
     178   115.000    35.250    120.62
     179   115.250    35.250    118.06
     180   115.500    35.250    115.15
     181   115.750    35.250    111.92
     182   116.000    35.250    108.36
     183   116.250    35.250    104.47
     184   116.500    35.250    100.26
     185   116.750    35.250     95.75
     186   117.000    35.250     90.94
     187   117.250    35.250     85.85
     188   117.500    35.250     80.51
     189   117.750    35.250     74.94
     190   118.000    35.250     69.17
     191   118.250    35.250     63.26
     192   118.500    35.250     57.23
     193   118.750    35.250     51.13
     194   119.000    35.250     45.04
     195   119.250    35.250     39.00
     196   119.500    35.250     33.06
     197   119.750    35.250     27.30
     198   120.000    35.250     21.78
     199   120.250    35.250     16.54
     200   120.500    35.250     11.65
     201   120.750    35.250      7.18
     202   121.000    35.250      3.15
     203   121.250    35.250     -0.40
     204   121.500    35.250     -3.43
     205   121.750    35.250     -5.92
     206   122.000    35.250     -7.85
     207   122.250    35.250     -9.24
     208   122.500    35.250    -10.08
     209   122.750    35.250    -10.41
     210   123.000    35.250    -10.24
     211   114.500    35.500    131.16
     212   114.750    35.500    129.27
     213   115.000    35.500    127.00
     214   115.250    35.500    124.35
     215   115.500    35.500    121.32
     216   115.750    35.500    117.93
     217   116.000    35.500    114.18
     218   116.250    35.500    110.09
     219   116.500    35.500    105.65
     220   116.750    35.500    100.89
     221   117.000    35.500     95.83
     222   117.250    35.500     90.50
     223   117.500    35.500     84.92
     224   117.750    35.500     79.12
     225   118.000    35.500     73.14
     226   118.250    35.500     67.04
     227   118.500    35.500     60.84
     228   118.750    35.500     54.60
     229   119.000    35.500     48.38
     230   119.250    35.500     42.25
     231   119.500    35.500     36.24
     232   119.750    35.500     30.43
     233   120.000    35.500     24.88
     234   120.250    35.500     19.64
     235   120.500    35.500     14.76
     236   120.750    35.500     10.29
     237   121.000    35.500      6.28
     238   121.250    35.500      2.74
     239   121.500    35.500     -0.28
     240   121.750    35.500     -2.76
     241   122.000    35.500     -4.70
     242   122.250    35.500     -6.12
     243   122.500    35.500     -7.00
     244   122.750    35.500     -7.38
     245   123.000    35.500     -7.28
     246   114.500    35.750    136.30
     247   114.750    35.750    134.37
     248   115.000    35.750    132.04
     249   115.250    35.750    129.29
     250   115.500    35.750    126.13
     251   115.750    35.750    122.58
     252   116.000    35.750    118.65
     253   116.250    35.750    114.35
     254   116.500    35.750    109.71
     255   116.750    35.750    104.74
     256   117.000    35.750     99.47
     257   117.250    35.750     93.94
     258   117.500    35.750     88.15
     259   117.750    35.750     82.18
     260   118.000    35.750     76.04
     261   118.250    35.750     69.79
     262   118.500    35.750     63.48
     263   118.750    35.750     57.16
     264   119.000    35.750     50.89
     265   119.250    35.750     44.71
     266   119.500    35.750     38.70
     267   119.750    35.750     32.90
     268   120.000    35.750     27.38
     269   120.250    35.750     22.17
     270   120.500    35.750     17.34
     271   120.750    35.750     12.91
     272   121.000    35.750      8.95
     273   121.250    35.750      5.46
     274   121.500    35.750      2.47
     275   121.750    35.750     -0.01
     276   122.000    35.750     -1.95
     277   122.250    35.750     -3.39
     278   122.500    35.750     -4.32
     279   122.750    35.750     -4.75
     280   123.000    35.750     -4.73
     281   114.500    36.000    140.13
     282   114.750    36.000    138.14
     283   115.000    36.000    135.70
     284   115.250    36.000    132.82
     285   115.500    36.000    129.52
     286   115.750    36.000    125.81
     287   116.000    36.000    121.71
     288   116.250    36.000    117.22
     289   116.500    36.000    112.39
     290   116.750    36.000    107.24
     291   117.000    36.000    101.80
     292   117.250    36.000     96.08
     293   117.500    36.000     90.16
     294   117.750    36.000     84.06
     295   118.000    36.000     77.81
     296   118.250    36.000     71.48
     297   118.500    36.000     65.12
     298   118.750    36.000     58.77
     299   119.000    36.000     52.50
     300   119.250    36.000     46.35
     301   119.500    36.000     40.38
     302   119.750    36.000     34.64
     303   120.000    36.000     29.19
     304   120.250    36.000     24.08
     305   120.500    36.000     19.33
     306   120.750    36.000     14.99
     307   121.000    36.000     11.10
     308   121.250    36.000      7.67
     309   121.500    36.000      4.72
     310   121.750    36.000      2.28
     311   122.000    36.000      0.33
     312   122.250    36.000     -1.13
     313   122.500    36.000     -2.11
     314   122.750    36.000     -2.62
     315   123.000    36.000     -2.71
     316   114.500    36.250    142.63
     317   114.750    36.250    140.54
     318   115.000    36.250    137.98
     319   115.250    36.250    134.96
     320   115.500    36.250    131.51
     321   115.750    36.250    127.62
     322   116.000    36.250    123.35
     323   116.250    36.250    118.70
     324   116.500    36.250    113.70
     325   116.750    36.250    108.38
     326   117.000    36.250    102.79
     327   117.250    36.250     96.96
     328   117.500    36.250     90.92
     329   117.750    36.250     84.74
     330   118.000    36.250     78.44
     331   118.250    36.250     72.09
     332   118.500    36.250     65.73
     333   118.750    36.250     59.42
     334   119.000    36.250     53.20
     335   119.250    36.250     47.13
     336   119.500    36.250     41.26
     337   119.750    36.250     35.64
     338   120.000    36.250     30.31
     339   120.250    36.250     25.31
     340   120.500    36.250     20.69
     341   120.750    36.250     16.47
     342   121.000    36.250     12.68
     343   121.250    36.250      9.33
     344   121.500    36.250      6.46
     345   121.750    36.250      4.04
     346   122.000    36.250      2.09
     347   122.250    36.250      0.61
     348   122.500    36.250     -0.42
     349   122.750    36.250     -1.03
     350   123.000    36.250     -1.23
     351   114.500    36.500    143.84
     352   114.750    36.500    141.61
     353   115.000    36.500    138.89
     354   115.250    36.500    135.72
     355   115.500    36.500    132.10
     356   115.750    36.500    128.05
     357   116.000    36.500    123.61
     358   116.250    36.500    118.80
     359   116.500    36.500    113.65
     360   116.750    36.500    108.20
     361   117.000    36.500    102.50
     362   117.250    36.500     96.57
     363   117.500    36.500     90.48
     364   117.750    36.500     84.26
     365   118.000    36.500     77.96
     366   118.250    36.500     71.63
     367   118.500    36.500     65.33
     368   118.750    36.500     59.10
     369   119.000    36.500     53.00
     370   119.250    36.500     47.06
     371   119.500    36.500     41.35
     372   119.750    36.500     35.88
     373   120.000    36.500     30.72
     374   120.250    36.500     25.89
     375   120.500    36.500     21.42
     376   120.750    36.500     17.35
     377   121.000    36.500     13.68
     378   121.250    36.500     10.44
     379   121.500    36.500      7.63
     380   121.750    36.500      5.25
     381   122.000    36.500      3.32
     382   122.250    36.500      1.81
     383   122.500    36.500      0.70
     384   122.750    36.500      0.00
     385   123.000    36.500     -0.34
     386   114.500    36.750    143.81
     387   114.750    36.750    141.42
     388   115.000    36.750    138.53
     389   115.250    36.750    135.18
     390   115.500    36.750    131.37
     391   115.750    36.750    127.16
     392   116.000    36.750    122.56
     393   116.250    36.750    117.59
     394   116.500    36.750    112.32
     395   116.750    36.750    106.77
     396   117.000    36.750    100.98
     397   117.250    36.750     95.00
     398   117.500    36.750     88.89
     399   117.750    36.750     82.68
     400   118.000    36.750     76.42
     401   118.250    36.750     70.18
     402   118.500    36.750     63.98
     403   118.750    36.750     57.89
     404   119.000    36.750     51.95
     405   119.250    36.750     46.20
     406   119.500    36.750     40.67
     407   119.750    36.750     35.42
     408   120.000    36.750     30.45
     409   120.250    36.750     25.83
     410   120.500    36.750     21.55
     411   120.750    36.750     17.64
     412   121.000    36.750     14.13
     413   121.250    36.750     11.00
     414   121.500    36.750      8.27
     415   121.750    36.750      5.94
     416   122.000    36.750      4.00
     417   122.250    36.750      2.46
     418   122.500    36.750      1.27
     419   122.750    36.750      0.45
     420   123.000    36.750     -0.04
     421   114.500    37.000    142.66
     422   114.750    37.000    140.06
     423   115.000    37.000    136.97
     424   115.250    37.000    133.42
     425   115.500    37.000    129.44
     426   115.750    37.000    125.06
     427   116.000    37.000    120.30
     428   116.250    37.000    115.20
     429   116.500    37.000    109.81
     430   116.750    37.000    104.18
     431   117.000    37.000     98.34
     432   117.250    37.000     92.35
     433   117.500    37.000     86.25
     434   117.750    37.000     80.09
     435   118.000    37.000     73.93
     436   118.250    37.000     67.81
     437   118.500    37.000     61.77
     438   118.750    37.000     55.86
     439   119.000    37.000     50.13
     440   119.250    37.000     44.60
     441   119.500    37.000     39.31
     442   119.750    37.000     34.29
     443   120.000    37.000     29.58
     444   120.250    37.000     25.18
     445   120.500    37.000     21.12
     446   120.750    37.000     17.40
     447   121.000    37.000     14.05
     448   121.250    37.000     11.05
     449   121.500    37.000      8.41
     450   121.750    37.000      6.13
     451   122.000    37.000      4.20
     452   122.250    37.000      2.61
     453   122.500    37.000      1.34
     454   122.750    37.000      0.39
     455   123.000    37.000     -0.27
     456   114.500    37.250    140.48
     457   114.750    37.250    137.65
     458   115.000    37.250    134.36
     459   115.250    37.250    130.60
     460   115.500    37.250    126.43
     461   115.750    37.250    121.87
     462   116.000    37.250    116.97
     463   116.250    37.250    111.75
     464   116.500    37.250    106.27
     465   116.750    37.250    100.58
     466   117.000    37.250     94.72
     467   117.250    37.250     88.75
     468   117.500    37.250     82.70
     469   117.750    37.250     76.65
     470   118.000    37.250     70.61
     471   118.250    37.250     64.65
     472   118.500    37.250     58.82
     473   118.750    37.250     53.13
     474   119.000    37.250     47.65
     475   119.250    37.250     42.37
     476   119.500    37.250     37.36
     477   119.750    37.250     32.62
     478   120.000    37.250     28.17
     479   120.250    37.250     24.03
     480   120.500    37.250     20.20
     481   120.750    37.250     16.70
     482   121.000    37.250     13.52
     483   121.250    37.250     10.67
     484   121.500    37.250      8.12
     485   121.750    37.250      5.89
     486   122.000    37.250      3.96
     487   122.250    37.250      2.33
     488   122.500    37.250      0.97
     489   122.750    37.250     -0.13
     490   123.000    37.250     -0.97
     491   114.500    37.500    137.41
     492   114.750    37.500    134.35
     493   115.000    37.500    130.83
     494   115.250    37.500    126.87
     495   115.500    37.500    122.52
     496   115.750    37.500    117.79
     497   116.000    37.500    112.75
     498   116.250    37.500    107.42
     499   116.500    37.500    101.87
     500   116.750    37.500     96.15
     501   117.000    37.500     90.30
     502   117.250    37.500     84.38
     503   117.500    37.500     78.42
     504   117.750    37.500     72.49
     505   118.000    37.500     66.63
     506   118.250    37.500     60.87
     507   118.500    37.500     55.27
     508   118.750    37.500     49.85
     509   119.000    37.500     44.64
     510   119.250    37.500     39.67
     511   119.500    37.500     34.96
     512   119.750    37.500     30.52
     513   120.000    37.500     26.36
     514   120.250    37.500     22.50
     515   120.500    37.500     18.93
     516   120.750    37.500     15.64
     517   121.000    37.500     12.65
     518   121.250    37.500      9.94
     519   121.500    37.500      7.51
     520   121.750    37.500      5.33
     521   122.000    37.500      3.40
     522   122.250    37.500      1.71
     523   122.500    37.500      0.26
     524   122.750    37.500     -0.98
     525   123.000    37.500     -2.01
     526   114.500    37.750    133.61
     527   114.750    37.750    130.31
     528   115.000    37.750    126.55
     529   115.250    37.750    122.40
     530   115.500    37.750    117.85
     531   115.750    37.750    112.97
     532   116.000    37.750    107.81
     533   116.250    37.750    102.40
     534   116.500    37.750     96.81
     535   116.750    37.750     91.08
     536   117.000    37.750     85.26
     537   117.250    37.750     79.41
     538   117.500    37.750     73.59
     539   117.750    37.750     67.82
     540   118.000    37.750     62.15
     541   118.250    37.750     56.64
     542   118.500    37.750     51.29
     543   118.750    37.750     46.17
     544   119.000    37.750     41.27
     545   119.250    37.750     36.62
     546   119.500    37.750     32.23
     547   119.750    37.750     28.11
     548   120.000    37.750     24.28
     549   120.250    37.750     20.71
     550   120.500    37.750     17.40
     551   120.750    37.750     14.36
     552   121.000    37.750     11.56
     553   121.250    37.750      9.01
     554   121.500    37.750      6.68
     555   121.750    37.750      4.55
     556   122.000    37.750      2.63
     557   122.250    37.750      0.89
     558   122.500    37.750     -0.66
     559   122.750    37.750     -2.05
     560   123.000    37.750     -3.28
     561   114.500    38.000    129.24
     562   114.750    38.000    125.70
     563   115.000    38.000    121.72
     564   115.250    38.000    117.36
     565   115.500    38.000    112.64
     566   115.750    38.000    107.63
     567   116.000    38.000    102.35
     568   116.250    38.000     96.89
     569   116.500    38.000     91.27
     570   116.750    38.000     85.56
     571   117.000    38.000     79.81
     572   117.250    38.000     74.07
     573   117.500    38.000     68.39
     574   117.750    38.000     62.82
     575   118.000    38.000     57.38
     576   118.250    38.000     52.13
     577   118.500    38.000     47.09
     578   118.750    38.000     42.28
     579   119.000    38.000     37.71
     580   119.250    38.000     33.40
     581   119.500    38.000     29.36
     582   119.750    38.000     25.59
     583   120.000    38.000     22.07
     584   120.250    38.000     18.81
     585   120.500    38.000     15.78
     586   120.750    38.000     12.99
     587   121.000    38.000     10.39
     588   121.250    38.000      7.99
     589   121.500    38.000      5.77
     590   121.750    38.000      3.70
     591   122.000    38.000      1.79
     592   122.250    38.000      0.00
     593   122.500    38.000     -1.66
     594   122.750    38.000     -3.20
     595   123.000    38.000     -4.62
     596   114.500    38.250    124.47
     597   114.750    38.250    120.68
     598   115.000    38.250    116.49
     599   115.250    38.250    111.94
     600   115.500    38.250    107.08
     601   115.750    38.250    101.94
     602   116.000    38.250     96.59
     603   116.250    38.250     91.08
     604   116.500    38.250     85.47
     605   116.750    38.250     79.81
     606   117.000    38.250     74.15
     607   117.250    38.250     68.56
     608   117.500    38.250     63.06
     609   117.750    38.250     57.70
     610   118.000    38.250     52.52
     611   118.250    38.250     47.56
     612   118.500    38.250     42.83
     613   118.750    38.250     38.35
     614   119.000    38.250     34.14
     615   119.250    38.250     30.19
     616   119.500    38.250     26.51
     617   119.750    38.250     23.08
     618   120.000    38.250     19.90
     619   120.250    38.250     16.95
     620   120.500    38.250     14.22
     621   120.750    38.250     11.67
     622   121.000    38.250      9.29
     623   121.250    38.250      7.04
     624   121.500    38.250      4.93
     625   121.750    38.250      2.92
     626   122.000    38.250      1.01
     627   122.250    38.250     -0.83
     628   122.500    38.250     -2.58
     629   122.750    38.250     -4.27
     630   123.000    38.250     -5.89
     631   114.500    38.500    119.42
     632   114.750    38.500    115.43
     633   115.000    38.500    111.04
     634   115.250    38.500    106.34
     635   115.500    38.500    101.35
     636   115.750    38.500     96.12
     637   116.000    38.500     90.72
     638   116.250    38.500     85.20
     639   116.500    38.500     79.62
     640   116.750    38.500     74.03
     641   117.000    38.500     68.49
     642   117.250    38.500     63.06
     643   117.500    38.500     57.76
     644   117.750    38.500     52.65
     645   118.000    38.500     47.76
     646   118.250    38.500     43.10
     647   118.500    38.500     38.70
     648   118.750    38.500     34.57
     649   119.000    38.500     30.73
     650   119.250    38.500     27.15
     651   119.500    38.500     23.84
     652   119.750    38.500     20.77
     653   120.000    38.500     17.94
     654   120.250    38.500     15.30
     655   120.500    38.500     12.85
     656   120.750    38.500     10.55
     657   121.000    38.500      8.37
     658   121.250    38.500      6.30
     659   121.500    38.500      4.30
     660   121.750    38.500      2.35
     661   122.000    38.500      0.44
     662   122.250    38.500     -1.42
     663   122.500    38.500     -3.27
     664   122.750    38.500     -5.10
     665   123.000    38.500     -6.90
