# Supplementary material for: The analysis on groundwater storage variations from GRACE/GRACE-FO in recent 20 years driven by influencing factors and prediction in Shandong Province, China
Source: Sci Rep. 2024 Mar 9;14:5819. doi: 10.1038/s41598-024-55588-3 (PMC10925065; doi:10.1038/s41598-024-55588-3)
Supplement: Supplementary file 1 — Supplementary Information. [file 41598_2024_55588_MOESM1_ESM.zip › data/GWS derived from GRACE/gws200405.txt]

       1   114.500    34.000     65.88
       2   114.750    34.000     66.13
       3   115.000    34.000     66.14
       4   115.250    34.000     65.90
       5   115.500    34.000     65.37
       6   115.750    34.000     64.53
       7   116.000    34.000     63.36
       8   116.250    34.000     61.84
       9   116.500    34.000     59.97
      10   116.750    34.000     57.73
      11   117.000    34.000     55.15
      12   117.250    34.000     52.22
      13   117.500    34.000     48.98
      14   117.750    34.000     45.44
      15   118.000    34.000     41.66
      16   118.250    34.000     37.68
      17   118.500    34.000     33.55
      18   118.750    34.000     29.33
      19   119.000    34.000     25.08
      20   119.250    34.000     20.86
      21   119.500    34.000     16.75
      22   119.750    34.000     12.82
      23   120.000    34.000      9.10
      24   120.250    34.000      5.70
      25   120.500    34.000      2.63
      26   120.750    34.000     -0.05
      27   121.000    34.000     -2.30
      28   121.250    34.000     -4.08
      29   121.500    34.000     -5.38
      30   121.750    34.000     -6.20
      31   122.000    34.000     -6.52
      32   122.250    34.000     -6.39
      33   122.500    34.000     -5.80
      34   122.750    34.000     -4.80
      35   123.000    34.000     -3.42
      36   114.500    34.250     75.99
      37   114.750    34.250     76.18
      38   115.000    34.250     76.12
      39   115.250    34.250     75.77
      40   115.500    34.250     75.11
      41   115.750    34.250     74.11
      42   116.000    34.250     72.76
      43   116.250    34.250     71.05
      44   116.500    34.250     68.96
      45   116.750    34.250     66.50
      46   117.000    34.250     63.70
      47   117.250    34.250     60.54
      48   117.500    34.250     57.07
      49   117.750    34.250     53.33
      50   118.000    34.250     49.36
      51   118.250    34.250     45.19
      52   118.500    34.250     40.91
      53   118.750    34.250     36.55
      54   119.000    34.250     32.18
      55   119.250    34.250     27.88
      56   119.500    34.250     23.70
      57   119.750    34.250     19.71
      58   120.000    34.250     15.96
      59   120.250    34.250     12.53
      60   120.500    34.250      9.45
      61   120.750    34.250      6.76
      62   121.000    34.250      4.51
      63   121.250    34.250      2.71
      64   121.500    34.250      1.38
      65   121.750    34.250      0.52
      66   122.000    34.250      0.13
      67   122.250    34.250      0.20
      68   122.500    34.250      0.69
      69   122.750    34.250      1.56
      70   123.000    34.250      2.78
      71   114.500    34.500     84.88
      72   114.750    34.500     84.99
      73   115.000    34.500     84.82
      74   115.250    34.500     84.33
      75   115.500    34.500     83.51
      76   115.750    34.500     82.34
      77   116.000    34.500     80.80
      78   116.250    34.500     78.88
      79   116.500    34.500     76.58
      80   116.750    34.500     73.91
      81   117.000    34.500     70.89
      82   117.250    34.500     67.54
      83   117.500    34.500     63.88
      84   117.750    34.500     59.97
      85   118.000    34.500     55.84
      86   118.250    34.500     51.56
      87   118.500    34.500     47.17
      88   118.750    34.500     42.73
      89   119.000    34.500     38.31
      90   119.250    34.500     33.98
      91   119.500    34.500     29.78
      92   119.750    34.500     25.81
      93   120.000    34.500     22.08
      94   120.250    34.500     18.68
      95   120.500    34.500     15.64
      96   120.750    34.500     12.99
      97   121.000    34.500     10.77
      98   121.250    34.500      8.99
      99   121.500    34.500      7.67
     100   121.750    34.500      6.80
     101   122.000    34.500      6.37
     102   122.250    34.500      6.37
     103   122.500    34.500      6.76
     104   122.750    34.500      7.51
     105   123.000    34.500      8.58
     106   114.500    34.750     92.42
     107   114.750    34.750     92.41
     108   115.000    34.750     92.09
     109   115.250    34.750     91.44
     110   115.500    34.750     90.44
     111   115.750    34.750     89.07
     112   116.000    34.750     87.32
     113   116.250    34.750     85.20
     114   116.500    34.750     82.69
     115   116.750    34.750     79.82
     116   117.000    34.750     76.61
     117   117.250    34.750     73.09
     118   117.500    34.750     69.28
     119   117.750    34.750     65.25
     120   118.000    34.750     61.01
     121   118.250    34.750     56.64
     122   118.500    34.750     52.21
     123   118.750    34.750     47.75
     124   119.000    34.750     43.33
     125   119.250    34.750     39.02
     126   119.500    34.750     34.89
     127   119.750    34.750     30.98
     128   120.000    34.750     27.34
     129   120.250    34.750     24.03
     130   120.500    34.750     21.07
     131   120.750    34.750     18.51
     132   121.000    34.750     16.36
     133   121.250    34.750     14.65
     134   121.500    34.750     13.36
     135   121.750    34.750     12.50
     136   122.000    34.750     12.05
     137   122.250    34.750     11.99
     138   122.500    34.750     12.30
     139   122.750    34.750     12.94
     140   123.000    34.750     13.85
     141   114.500    35.000     98.52
     142   114.750    35.000     98.35
     143   115.000    35.000     97.85
     144   115.250    35.000     97.00
     145   115.500    35.000     95.79
     146   115.750    35.000     94.21
     147   116.000    35.000     92.25
     148   116.250    35.000     89.91
     149   116.500    35.000     87.21
     150   116.750    35.000     84.16
     151   117.000    35.000     80.78
     152   117.250    35.000     77.10
     153   117.500    35.000     73.18
     154   117.750    35.000     69.05
     155   118.000    35.000     64.76
     156   118.250    35.000     60.37
     157   118.500    35.000     55.93
     158   118.750    35.000     51.51
     159   119.000    35.000     47.17
     160   119.250    35.000     42.95
     161   119.500    35.000     38.93
     162   119.750    35.000     35.14
     163   120.000    35.000     31.64
     164   120.250    35.000     28.47
     165   120.500    35.000     25.66
     166   120.750    35.000     23.23
     167   121.000    35.000     21.19
     168   121.250    35.000     19.57
     169   121.500    35.000     18.35
     170   121.750    35.000     17.52
     171   122.000    35.000     17.08
     172   122.250    35.000     16.98
     173   122.500    35.000     17.21
     174   122.750    35.000     17.72
     175   123.000    35.000     18.49
     176   114.500    35.250    103.14
     177   114.750    35.250    102.77
     178   115.000    35.250    102.05
     179   115.250    35.250    100.97
     180   115.500    35.250     99.54
     181   115.750    35.250     97.72
     182   116.000    35.250     95.55
     183   116.250    35.250     92.99
     184   116.500    35.250     90.09
     185   116.750    35.250     86.86
     186   117.000    35.250     83.34
     187   117.250    35.250     79.55
     188   117.500    35.250     75.54
     189   117.750    35.250     71.36
     190   118.000    35.250     67.05
     191   118.250    35.250     62.69
     192   118.500    35.250     58.32
     193   118.750    35.250     53.98
     194   119.000    35.250     49.77
     195   119.250    35.250     45.70
     196   119.500    35.250     41.85
     197   119.750    35.250     38.25
     198   120.000    35.250     34.94
     199   120.250    35.250     31.96
     200   120.500    35.250     29.33
     201   120.750    35.250     27.07
     202   121.000    35.250     25.19
     203   121.250    35.250     23.69
     204   121.500    35.250     22.56
     205   121.750    35.250     21.79
     206   122.000    35.250     21.35
     207   122.250    35.250     21.23
     208   122.500    35.250     21.38
     209   122.750    35.250     21.78
     210   123.000    35.250     22.38
     211   114.500    35.500    106.26
     212   114.750    35.500    105.65
     213   115.000    35.500    104.68
     214   115.250    35.500    103.36
     215   115.500    35.500    101.66
     216   115.750    35.500     99.61
     217   116.000    35.500     97.19
     218   116.250    35.500     94.44
     219   116.500    35.500     91.34
     220   116.750    35.500     87.95
     221   117.000    35.500     84.30
     222   117.250    35.500     80.42
     223   117.500    35.500     76.37
     224   117.750    35.500     72.17
     225   118.000    35.500     67.90
     226   118.250    35.500     63.60
     227   118.500    35.500     59.34
     228   118.750    35.500     55.15
     229   119.000    35.500     51.11
     230   119.250    35.500     47.25
     231   119.500    35.500     43.61
     232   119.750    35.500     40.24
     233   120.000    35.500     37.18
     234   120.250    35.500     34.44
     235   120.500    35.500     32.04
     236   120.750    35.500     29.99
     237   121.000    35.500     28.29
     238   121.250    35.500     26.94
     239   121.500    35.500     25.93
     240   121.750    35.500     25.22
     241   122.000    35.500     24.82
     242   122.250    35.500     24.67
     243   122.500    35.500     24.75
     244   122.750    35.500     25.03
     245   123.000    35.500     25.46
     246   114.500    35.750    107.92
     247   114.750    35.750    107.03
     248   115.000    35.750    105.79
     249   115.250    35.750    104.19
     250   115.500    35.750    102.23
     251   115.750    35.750     99.92
     252   116.000    35.750     97.27
     253   116.250    35.750     94.29
     254   116.500    35.750     91.02
     255   116.750    35.750     87.49
     256   117.000    35.750     83.72
     257   117.250    35.750     79.78
     258   117.500    35.750     75.70
     259   117.750    35.750     71.53
     260   118.000    35.750     67.33
     261   118.250    35.750     63.14
     262   118.500    35.750     59.03
     263   118.750    35.750     55.04
     264   119.000    35.750     51.22
     265   119.250    35.750     47.61
     266   119.500    35.750     44.25
     267   119.750    35.750     41.16
     268   120.000    35.750     38.37
     269   120.250    35.750     35.91
     270   120.500    35.750     33.77
     271   120.750    35.750     31.97
     272   121.000    35.750     30.48
     273   121.250    35.750     29.31
     274   121.500    35.750     28.43
     275   121.750    35.750     27.81
     276   122.000    35.750     27.44
     277   122.250    35.750     27.27
     278   122.500    35.750     27.28
     279   122.750    35.750     27.44
     280   123.000    35.750     27.69
     281   114.500    36.000    108.19
     282   114.750    36.000    107.00
     283   115.000    36.000    105.45
     284   115.250    36.000    103.55
     285   115.500    36.000    101.31
     286   115.750    36.000     98.74
     287   116.000    36.000     95.85
     288   116.250    36.000     92.67
     289   116.500    36.000     89.22
     290   116.750    36.000     85.55
     291   117.000    36.000     81.70
     292   117.250    36.000     77.71
     293   117.500    36.000     73.64
     294   117.750    36.000     69.53
     295   118.000    36.000     65.44
     296   118.250    36.000     61.40
     297   118.500    36.000     57.49
     298   118.750    36.000     53.73
     299   119.000    36.000     50.17
     300   119.250    36.000     46.85
     301   119.500    36.000     43.79
     302   119.750    36.000     41.03
     303   120.000    36.000     38.57
     304   120.250    36.000     36.41
     305   120.500    36.000     34.57
     306   120.750    36.000     33.03
     307   121.000    36.000     31.77
     308   121.250    36.000     30.80
     309   121.500    36.000     30.07
     310   121.750    36.000     29.54
     311   122.000    36.000     29.22
     312   122.250    36.000     29.03
     313   122.500    36.000     28.98
     314   122.750    36.000     28.99
     315   123.000    36.000     29.07
     316   114.500    36.250    107.18
     317   114.750    36.250    105.66
     318   115.000    36.250    103.79
     319   115.250    36.250    101.58
     320   115.500    36.250     99.04
     321   115.750    36.250     96.20
     322   116.000    36.250     93.07
     323   116.250    36.250     89.68
     324   116.500    36.250     86.07
     325   116.750    36.250     82.29
     326   117.000    36.250     78.37
     327   117.250    36.250     74.36
     328   117.500    36.250     70.32
     329   117.750    36.250     66.30
     330   118.000    36.250     62.34
     331   118.250    36.250     58.50
     332   118.500    36.250     54.81
     333   118.750    36.250     51.32
     334   119.000    36.250     48.06
     335   119.250    36.250     45.07
     336   119.500    36.250     42.35
     337   119.750    36.250     39.93
     338   120.000    36.250     37.82
     339   120.250    36.250     36.00
     340   120.500    36.250     34.47
     341   120.750    36.250     33.22
     342   121.000    36.250     32.23
     343   121.250    36.250     31.46
     344   121.500    36.250     30.87
     345   121.750    36.250     30.46
     346   122.000    36.250     30.18
     347   122.250    36.250     29.98
     348   122.500    36.250     29.84
     349   122.750    36.250     29.73
     350   123.000    36.250     29.63
     351   114.500    36.500    105.02
     352   114.750    36.500    103.15
     353   115.000    36.500    100.95
     354   115.250    36.500     98.42
     355   115.500    36.500     95.58
     356   115.750    36.500     92.46
     357   116.000    36.500     89.10
     358   116.250    36.500     85.51
     359   116.500    36.500     81.75
     360   116.750    36.500     77.87
     361   117.000    36.500     73.89
     362   117.250    36.500     69.90
     363   117.500    36.500     65.91
     364   117.750    36.500     62.00
     365   118.000    36.500     58.20
     366   118.250    36.500     54.57
     367   118.500    36.500     51.14
     368   118.750    36.500     47.95
     369   119.000    36.500     45.03
     370   119.250    36.500     42.38
     371   119.500    36.500     40.04
     372   119.750    36.500     37.99
     373   120.000    36.500     36.24
     374   120.250    36.500     34.78
     375   120.500    36.500     33.58
     376   120.750    36.500     32.64
     377   121.000    36.500     31.91
     378   121.250    36.500     31.35
     379   121.500    36.500     30.93
     380   121.750    36.500     30.63
     381   122.000    36.500     30.39
     382   122.250    36.500     30.17
     383   122.500    36.500     29.97
     384   122.750    36.500     29.72
     385   123.000    36.500     29.42
     386   114.500    36.750    101.86
     387   114.750    36.750     99.64
     388   115.000    36.750     97.10
     389   115.250    36.750     94.25
     390   115.500    36.750     91.11
     391   115.750    36.750     87.72
     392   116.000    36.750     84.12
     393   116.250    36.750     80.36
     394   116.500    36.750     76.45
     395   116.750    36.750     72.48
     396   117.000    36.750     68.48
     397   117.250    36.750     64.51
     398   117.500    36.750     60.61
     399   117.750    36.750     56.83
     400   118.000    36.750     53.22
     401   118.250    36.750     49.83
     402   118.500    36.750     46.68
     403   118.750    36.750     43.81
     404   119.000    36.750     41.22
     405   119.250    36.750     38.95
     406   119.500    36.750     37.00
     407   119.750    36.750     35.34
     408   120.000    36.750     33.97
     409   120.250    36.750     32.88
     410   120.500    36.750     32.03
     411   120.750    36.750     31.39
     412   121.000    36.750     30.93
     413   121.250    36.750     30.60
     414   121.500    36.750     30.35
     415   121.750    36.750     30.15
     416   122.000    36.750     29.95
     417   122.250    36.750     29.73
     418   122.500    36.750     29.43
     419   122.750    36.750     29.04
     420   123.000    36.750     28.54
     421   114.500    37.000     97.89
     422   114.750    37.000     95.31
     423   115.000    37.000     92.43
     424   115.250    37.000     89.26
     425   115.500    37.000     85.84
     426   115.750    37.000     82.19
     427   116.000    37.000     78.38
     428   116.250    37.000     74.43
     429   116.500    37.000     70.41
     430   116.750    37.000     66.37
     431   117.000    37.000     62.35
     432   117.250    37.000     58.42
     433   117.500    37.000     54.61
     434   117.750    37.000     50.99
     435   118.000    37.000     47.60
     436   118.250    37.000     44.46
     437   118.500    37.000     41.61
     438   118.750    37.000     39.06
     439   119.000    37.000     36.86
     440   119.250    37.000     34.96
     441   119.500    37.000     33.40
     442   119.750    37.000     32.14
     443   120.000    37.000     31.18
     444   120.250    37.000     30.46
     445   120.500    37.000     29.96
     446   120.750    37.000     29.63
     447   121.000    37.000     29.43
     448   121.250    37.000     29.32
     449   121.500    37.000     29.24
     450   121.750    37.000     29.15
     451   122.000    37.000     28.99
     452   122.250    37.000     28.75
     453   122.500    37.000     28.37
     454   122.750    37.000     27.83
     455   123.000    37.000     27.13
     456   114.500    37.250     93.28
     457   114.750    37.250     90.35
     458   115.000    37.250     87.14
     459   115.250    37.250     83.66
     460   115.500    37.250     79.97
     461   115.750    37.250     76.08
     462   116.000    37.250     72.06
     463   116.250    37.250     67.96
     464   116.500    37.250     63.84
     465   116.750    37.250     59.74
     466   117.000    37.250     55.74
     467   117.250    37.250     51.86
     468   117.500    37.250     48.18
     469   117.750    37.250     44.73
     470   118.000    37.250     41.56
     471   118.250    37.250     38.68
     472   118.500    37.250     36.15
     473   118.750    37.250     33.96
     474   119.000    37.250     32.11
     475   119.250    37.250     30.62
     476   119.500    37.250     29.45
     477   119.750    37.250     28.60
     478   120.000    37.250     28.01
     479   120.250    37.250     27.67
     480   120.500    37.250     27.52
     481   120.750    37.250     27.51
     482   121.000    37.250     27.58
     483   121.250    37.250     27.68
     484   121.500    37.250     27.77
     485   121.750    37.250     27.78
     486   122.000    37.250     27.67
     487   122.250    37.250     27.40
     488   122.500    37.250     26.94
     489   122.750    37.250     26.25
     490   123.000    37.250     25.35
     491   114.500    37.500     88.21
     492   114.750    37.500     84.96
     493   115.000    37.500     81.43
     494   115.250    37.500     77.67
     495   115.500    37.500     73.72
     496   115.750    37.500     69.62
     497   116.000    37.500     65.42
     498   116.250    37.500     61.20
     499   116.500    37.500     56.99
     500   116.750    37.500     52.87
     501   117.000    37.500     48.87
     502   117.250    37.500     45.09
     503   117.500    37.500     41.53
     504   117.750    37.500     38.27
     505   118.000    37.500     35.33
     506   118.250    37.500     32.73
     507   118.500    37.500     30.51
     508   118.750    37.500     28.68
     509   119.000    37.500     27.21
     510   119.250    37.500     26.10
     511   119.500    37.500     25.34
     512   119.750    37.500     24.88
     513   120.000    37.500     24.69
     514   120.250    37.500     24.72
     515   120.500    37.500     24.91
     516   120.750    37.500     25.20
     517   121.000    37.500     25.53
     518   121.250    37.500     25.86
     519   121.500    37.500     26.10
     520   121.750    37.500     26.21
     521   122.000    37.500     26.14
     522   122.250    37.500     25.85
     523   122.500    37.500     25.30
     524   122.750    37.500     24.48
     525   123.000    37.500     23.37
     526   114.500    37.750     82.85
     527   114.750    37.750     79.30
     528   115.000    37.750     75.50
     529   115.250    37.750     71.47
     530   115.500    37.750     67.29
     531   115.750    37.750     63.01
     532   116.000    37.750     58.66
     533   116.250    37.750     54.33
     534   116.500    37.750     50.07
     535   116.750    37.750     45.93
     536   117.000    37.750     41.99
     537   117.250    37.750     38.30
     538   117.500    37.750     34.90
     539   117.750    37.750     31.84
     540   118.000    37.750     29.14
     541   118.250    37.750     26.84
     542   118.500    37.750     24.94
     543   118.750    37.750     23.45
     544   119.000    37.750     22.35
     545   119.250    37.750     21.64
     546   119.500    37.750     21.27
     547   119.750    37.750     21.21
     548   120.000    37.750     21.40
     549   120.250    37.750     21.78
     550   120.500    37.750     22.30
     551   120.750    37.750     22.89
     552   121.000    37.750     23.49
     553   121.250    37.750     24.00
     554   121.500    37.750     24.41
     555   121.750    37.750     24.61
     556   122.000    37.750     24.58
     557   122.250    37.750     24.27
     558   122.500    37.750     23.65
     559   122.750    37.750     22.68
     560   123.000    37.750     21.38
     561   114.500    38.000     77.38
     562   114.750    38.000     73.57
     563   115.000    38.000     69.52
     564   115.250    38.000     65.27
     565   115.500    38.000     60.90
     566   115.750    38.000     56.45
     567   116.000    38.000     52.00
     568   116.250    38.000     47.59
     569   116.500    38.000     43.30
     570   116.750    38.000     39.19
     571   117.000    38.000     35.31
     572   117.250    38.000     31.75
     573   117.500    38.000     28.51
     574   117.750    38.000     25.66
     575   118.000    38.000     23.21
     576   118.250    38.000     21.20
     577   118.500    38.000     19.63
     578   118.750    38.000     18.48
     579   119.000    38.000     17.76
     580   119.250    38.000     17.43
     581   119.500    38.000     17.43
     582   119.750    38.000     17.76
     583   120.000    38.000     18.31
     584   120.250    38.000     19.04
     585   120.500    38.000     19.88
     586   120.750    38.000     20.75
     587   121.000    38.000     21.60
     588   121.250    38.000     22.32
     589   121.500    38.000     22.86
     590   121.750    38.000     23.16
     591   122.000    38.000     23.17
     592   122.250    38.000     22.84
     593   122.500    38.000     22.14
     594   122.750    38.000     21.05
     595   123.000    38.000     19.57
     596   114.500    38.250     71.93
     597   114.750    38.250     67.89
     598   115.000    38.250     63.64
     599   115.250    38.250     59.23
     600   115.500    38.250     54.70
     601   115.750    38.250     50.14
     602   116.000    38.250     45.61
     603   116.250    38.250     41.16
     604   116.500    38.250     36.88
     605   116.750    38.250     32.82
     606   117.000    38.250     29.03
     607   117.250    38.250     25.59
     608   117.500    38.250     22.55
     609   117.750    38.250     19.91
     610   118.000    38.250     17.73
     611   118.250    38.250     16.01
     612   118.500    38.250     14.76
     613   118.750    38.250     13.96
     614   119.000    38.250     13.59
     615   119.250    38.250     13.63
     616   119.500    38.250     14.01
     617   119.750    38.250     14.69
     618   120.000    38.250     15.60
     619   120.250    38.250     16.66
     620   120.500    38.250     17.81
     621   120.750    38.250     18.96
     622   121.000    38.250     20.03
     623   121.250    38.250     20.95
     624   121.500    38.250     21.63
     625   121.750    38.250     22.03
     626   122.000    38.250     22.08
     627   122.250    38.250     21.74
     628   122.500    38.250     20.97
     629   122.750    38.250     19.78
     630   123.000    38.250     18.14
     631   114.500    38.500     66.62
     632   114.750    38.500     62.42
     633   115.000    38.500     58.02
     634   115.250    38.500     53.47
     635   115.500    38.500     48.84
     636   115.750    38.500     44.21
     637   116.000    38.500     39.64
     638   116.250    38.500     35.19
     639   116.500    38.500     30.95
     640   116.750    38.500     26.97
     641   117.000    38.500     23.31
     642   117.250    38.500     20.03
     643   117.500    38.500     17.18
     644   117.750    38.500     14.78
     645   118.000    38.500     12.86
     646   118.250    38.500     11.44
     647   118.500    38.500     10.50
     648   118.750    38.500     10.04
     649   119.000    38.500     10.02
     650   119.250    38.500     10.41
     651   119.500    38.500     11.15
     652   119.750    38.500     12.18
     653   120.000    38.500     13.42
     654   120.250    38.500     14.80
     655   120.500    38.500     16.24
     656   120.750    38.500     17.65
     657   121.000    38.500     18.94
     658   121.250    38.500     20.04
     659   121.500    38.500     20.87
     660   121.750    38.500     21.36
     661   122.000    38.500     21.46
     662   122.250    38.500     21.12
     663   122.500    38.500     20.30
     664   122.750    38.500     19.01
     665   123.000    38.500     17.23
