# Supplementary material for: The analysis on groundwater storage variations from GRACE/GRACE-FO in recent 20 years driven by influencing factors and prediction in Shandong Province, China
Source: Sci Rep. 2024 Mar 9;14:5819. doi: 10.1038/s41598-024-55588-3 (PMC10925065; doi:10.1038/s41598-024-55588-3)
Supplement: Supplementary file 1 — Supplementary Information. [file 41598_2024_55588_MOESM1_ESM.zip › data/GWS derived from GRACE/gws200406.txt]

       1   114.500    34.000     45.16
       2   114.750    34.000     43.81
       3   115.000    34.000     42.50
       4   115.250    34.000     41.22
       5   115.500    34.000     39.96
       6   115.750    34.000     38.76
       7   116.000    34.000     37.61
       8   116.250    34.000     36.52
       9   116.500    34.000     35.48
      10   116.750    34.000     34.49
      11   117.000    34.000     33.57
      12   117.250    34.000     32.70
      13   117.500    34.000     31.87
      14   117.750    34.000     31.08
      15   118.000    34.000     30.32
      16   118.250    34.000     29.57
      17   118.500    34.000     28.82
      18   118.750    34.000     28.06
      19   119.000    34.000     27.26
      20   119.250    34.000     26.41
      21   119.500    34.000     25.50
      22   119.750    34.000     24.52
      23   120.000    34.000     23.43
      24   120.250    34.000     22.25
      25   120.500    34.000     20.95
      26   120.750    34.000     19.55
      27   121.000    34.000     18.03
      28   121.250    34.000     16.40
      29   121.500    34.000     14.67
      30   121.750    34.000     12.85
      31   122.000    34.000     10.94
      32   122.250    34.000      8.98
      33   122.500    34.000      6.98
      34   122.750    34.000      4.96
      35   123.000    34.000      2.96
      36   114.500    34.250     53.20
      37   114.750    34.250     51.67
      38   115.000    34.250     50.16
      39   115.250    34.250     48.68
      40   115.500    34.250     47.24
      41   115.750    34.250     45.85
      42   116.000    34.250     44.51
      43   116.250    34.250     43.25
      44   116.500    34.250     42.04
      45   116.750    34.250     40.89
      46   117.000    34.250     39.82
      47   117.250    34.250     38.80
      48   117.500    34.250     37.83
      49   117.750    34.250     36.90
      50   118.000    34.250     35.99
      51   118.250    34.250     35.10
      52   118.500    34.250     34.19
      53   118.750    34.250     33.27
      54   119.000    34.250     32.32
      55   119.250    34.250     31.29
      56   119.500    34.250     30.19
      57   119.750    34.250     28.98
      58   120.000    34.250     27.67
      59   120.250    34.250     26.25
      60   120.500    34.250     24.69
      61   120.750    34.250     23.01
      62   121.000    34.250     21.20
      63   121.250    34.250     19.27
      64   121.500    34.250     17.23
      65   121.750    34.250     15.08
      66   122.000    34.250     12.87
      67   122.250    34.250     10.60
      68   122.500    34.250      8.31
      69   122.750    34.250      6.01
      70   123.000    34.250      3.77
      71   114.500    34.500     59.98
      72   114.750    34.500     58.26
      73   115.000    34.500     56.56
      74   115.250    34.500     54.89
      75   115.500    34.500     53.27
      76   115.750    34.500     51.71
      77   116.000    34.500     50.20
      78   116.250    34.500     48.76
      79   116.500    34.500     47.40
      80   116.750    34.500     46.11
      81   117.000    34.500     44.89
      82   117.250    34.500     43.74
      83   117.500    34.500     42.65
      84   117.750    34.500     41.59
      85   118.000    34.500     40.57
      86   118.250    34.500     39.55
      87   118.500    34.500     38.54
      88   118.750    34.500     37.48
      89   119.000    34.500     36.37
      90   119.250    34.500     35.19
      91   119.500    34.500     33.92
      92   119.750    34.500     32.54
      93   120.000    34.500     31.04
      94   120.250    34.500     29.40
      95   120.500    34.500     27.61
      96   120.750    34.500     25.68
      97   121.000    34.500     23.60
      98   121.250    34.500     21.39
      99   121.500    34.500     19.07
     100   121.750    34.500     16.64
     101   122.000    34.500     14.13
     102   122.250    34.500     11.58
     103   122.500    34.500      9.02
     104   122.750    34.500      6.47
     105   123.000    34.500      3.98
     106   114.500    34.750     65.41
     107   114.750    34.750     63.51
     108   115.000    34.750     61.63
     109   115.250    34.750     59.78
     110   115.500    34.750     57.97
     111   115.750    34.750     56.23
     112   116.000    34.750     54.56
     113   116.250    34.750     52.97
     114   116.500    34.750     51.47
     115   116.750    34.750     50.04
     116   117.000    34.750     48.70
     117   117.250    34.750     47.43
     118   117.500    34.750     46.23
     119   117.750    34.750     45.07
     120   118.000    34.750     43.95
     121   118.250    34.750     42.83
     122   118.500    34.750     41.71
     123   118.750    34.750     40.55
     124   119.000    34.750     39.33
     125   119.250    34.750     38.03
     126   119.500    34.750     36.62
     127   119.750    34.750     35.08
     128   120.000    34.750     33.41
     129   120.250    34.750     31.58
     130   120.500    34.750     29.59
     131   120.750    34.750     27.44
     132   121.000    34.750     25.13
     133   121.250    34.750     22.68
     134   121.500    34.750     20.10
     135   121.750    34.750     17.41
     136   122.000    34.750     14.65
     137   122.250    34.750     11.84
     138   122.500    34.750      9.03
     139   122.750    34.750      6.25
     140   123.000    34.750      3.55
     141   114.500    35.000     69.45
     142   114.750    35.000     67.37
     143   115.000    35.000     65.31
     144   115.250    35.000     63.28
     145   115.500    35.000     61.30
     146   115.750    35.000     59.40
     147   116.000    35.000     57.57
     148   116.250    35.000     55.83
     149   116.500    35.000     54.19
     150   116.750    35.000     52.64
     151   117.000    35.000     51.18
     152   117.250    35.000     49.81
     153   117.500    35.000     48.51
     154   117.750    35.000     47.26
     155   118.000    35.000     46.06
     156   118.250    35.000     44.86
     157   118.500    35.000     43.66
     158   118.750    35.000     42.40
     159   119.000    35.000     41.09
     160   119.250    35.000     39.69
     161   119.500    35.000     38.17
     162   119.750    35.000     36.51
     163   120.000    35.000     34.70
     164   120.250    35.000     32.71
     165   120.500    35.000     30.56
     166   120.750    35.000     28.23
     167   121.000    35.000     25.72
     168   121.250    35.000     23.05
     169   121.500    35.000     20.25
     170   121.750    35.000     17.35
     171   122.000    35.000     14.35
     172   122.250    35.000     11.32
     173   122.500    35.000      8.29
     174   122.750    35.000      5.30
     175   123.000    35.000      2.41
     176   114.500    35.250     72.11
     177   114.750    35.250     69.86
     178   115.000    35.250     67.62
     179   115.250    35.250     65.42
     180   115.500    35.250     63.28
     181   115.750    35.250     61.21
     182   116.000    35.250     59.23
     183   116.250    35.250     57.34
     184   116.500    35.250     55.57
     185   116.750    35.250     53.90
     186   117.000    35.250     52.34
     187   117.250    35.250     50.87
     188   117.500    35.250     49.48
     189   117.750    35.250     48.16
     190   118.000    35.250     46.88
     191   118.250    35.250     45.62
     192   118.500    35.250     44.34
     193   118.750    35.250     43.03
     194   119.000    35.250     41.65
     195   119.250    35.250     40.16
     196   119.500    35.250     38.56
     197   119.750    35.250     36.80
     198   120.000    35.250     34.87
     199   120.250    35.250     32.78
     200   120.500    35.250     30.48
     201   120.750    35.250     27.99
     202   121.000    35.250     25.33
     203   121.250    35.250     22.49
     204   121.500    35.250     19.51
     205   121.750    35.250     16.40
     206   122.000    35.250     13.22
     207   122.250    35.250      9.99
     208   122.500    35.250      6.77
     209   122.750    35.250      3.61
     210   123.000    35.250      0.56
     211   114.500    35.500     73.47
     212   114.750    35.500     71.05
     213   115.000    35.500     68.63
     214   115.250    35.500     66.27
     215   115.500    35.500     63.95
     216   115.750    35.500     61.72
     217   116.000    35.500     59.60
     218   116.250    35.500     57.58
     219   116.500    35.500     55.67
     220   116.750    35.500     53.89
     221   117.000    35.500     52.22
     222   117.250    35.500     50.66
     223   117.500    35.500     49.19
     224   117.750    35.500     47.80
     225   118.000    35.500     46.45
     226   118.250    35.500     45.13
     227   118.500    35.500     43.80
     228   118.750    35.500     42.43
     229   119.000    35.500     41.00
     230   119.250    35.500     39.46
     231   119.500    35.500     37.79
     232   119.750    35.500     35.97
     233   120.000    35.500     33.95
     234   120.250    35.500     31.76
     235   120.500    35.500     29.36
     236   120.750    35.500     26.77
     237   121.000    35.500     23.97
     238   121.250    35.500     20.99
     239   121.500    35.500     17.87
     240   121.750    35.500     14.61
     241   122.000    35.500     11.26
     242   122.250    35.500      7.89
     243   122.500    35.500      4.51
     244   122.750    35.500      1.20
     245   123.000    35.500     -1.99
     246   114.500    35.750     73.65
     247   114.750    35.750     71.05
     248   115.000    35.750     68.47
     249   115.250    35.750     65.93
     250   115.500    35.750     63.45
     251   115.750    35.750     61.07
     252   116.000    35.750     58.78
     253   116.250    35.750     56.62
     254   116.500    35.750     54.59
     255   116.750    35.750     52.69
     256   117.000    35.750     50.91
     257   117.250    35.750     49.27
     258   117.500    35.750     47.71
     259   117.750    35.750     46.25
     260   118.000    35.750     44.84
     261   118.250    35.750     43.48
     262   118.500    35.750     42.11
     263   118.750    35.750     40.69
     264   119.000    35.750     39.22
     265   119.250    35.750     37.64
     266   119.500    35.750     35.93
     267   119.750    35.750     34.06
     268   120.000    35.750     32.00
     269   120.250    35.750     29.74
     270   120.500    35.750     27.27
     271   120.750    35.750     24.59
     272   121.000    35.750     21.70
     273   121.250    35.750     18.63
     274   121.500    35.750     15.39
     275   121.750    35.750     12.02
     276   122.000    35.750      8.56
     277   122.250    35.750      5.05
     278   122.500    35.750      1.55
     279   122.750    35.750     -1.88
     280   123.000    35.750     -5.19
     281   114.500    36.000     72.79
     282   114.750    36.000     70.03
     283   115.000    36.000     67.28
     284   115.250    36.000     64.57
     285   115.500    36.000     61.93
     286   115.750    36.000     59.39
     287   116.000    36.000     56.95
     288   116.250    36.000     54.64
     289   116.500    36.000     52.47
     290   116.750    36.000     50.45
     291   117.000    36.000     48.57
     292   117.250    36.000     46.83
     293   117.500    36.000     45.20
     294   117.750    36.000     43.66
     295   118.000    36.000     42.20
     296   118.250    36.000     40.78
     297   118.500    36.000     39.37
     298   118.750    36.000     37.93
     299   119.000    36.000     36.42
     300   119.250    36.000     34.82
     301   119.500    36.000     33.09
     302   119.750    36.000     31.19
     303   120.000    36.000     29.09
     304   120.250    36.000     26.80
     305   120.500    36.000     24.29
     306   120.750    36.000     21.56
     307   121.000    36.000     18.62
     308   121.250    36.000     15.48
     309   121.500    36.000     12.17
     310   121.750    36.000      8.72
     311   122.000    36.000      5.17
     312   122.250    36.000      1.58
     313   122.500    36.000     -2.01
     314   122.750    36.000     -5.53
     315   123.000    36.000     -8.92
     316   114.500    36.250     71.08
     317   114.750    36.250     68.16
     318   115.000    36.250     65.25
     319   115.250    36.250     62.37
     320   115.500    36.250     59.56
     321   115.750    36.250     56.85
     322   116.000    36.250     54.27
     323   116.250    36.250     51.81
     324   116.500    36.250     49.51
     325   116.750    36.250     47.36
     326   117.000    36.250     45.37
     327   117.250    36.250     43.52
     328   117.500    36.250     41.80
     329   117.750    36.250     40.19
     330   118.000    36.250     38.67
     331   118.250    36.250     37.21
     332   118.500    36.250     35.76
     333   118.750    36.250     34.29
     334   119.000    36.250     32.76
     335   119.250    36.250     31.15
     336   119.500    36.250     29.40
     337   119.750    36.250     27.49
     338   120.000    36.250     25.40
     339   120.250    36.250     23.09
     340   120.500    36.250     20.57
     341   120.750    36.250     17.83
     342   121.000    36.250     14.86
     343   121.250    36.250     11.69
     344   121.500    36.250      8.35
     345   121.750    36.250      4.85
     346   122.000    36.250      1.27
     347   122.250    36.250     -2.38
     348   122.500    36.250     -6.02
     349   122.750    36.250     -9.61
     350   123.000    36.250    -13.06
     351   114.500    36.500     68.74
     352   114.750    36.500     65.66
     353   115.000    36.500     62.59
     354   115.250    36.500     59.55
     355   115.500    36.500     56.57
     356   115.750    36.500     53.69
     357   116.000    36.500     50.95
     358   116.250    36.500     48.35
     359   116.500    36.500     45.90
     360   116.750    36.500     43.61
     361   117.000    36.500     41.49
     362   117.250    36.500     39.54
     363   117.500    36.500     37.73
     364   117.750    36.500     36.05
     365   118.000    36.500     34.46
     366   118.250    36.500     32.95
     367   118.500    36.500     31.45
     368   118.750    36.500     29.97
     369   119.000    36.500     28.43
     370   119.250    36.500     26.81
     371   119.500    36.500     25.06
     372   119.750    36.500     23.15
     373   120.000    36.500     21.07
     374   120.250    36.500     18.78
     375   120.500    36.500     16.28
     376   120.750    36.500     13.55
     377   121.000    36.500     10.59
     378   121.250    36.500      7.43
     379   121.500    36.500      4.10
     380   121.750    36.500      0.60
     381   122.000    36.500     -3.01
     382   122.250    36.500     -6.67
     383   122.500    36.500    -10.34
     384   122.750    36.500    -13.95
     385   123.000    36.500    -17.43
     386   114.500    36.750     65.98
     387   114.750    36.750     62.76
     388   115.000    36.750     59.52
     389   115.250    36.750     56.31
     390   115.500    36.750     53.17
     391   115.750    36.750     50.13
     392   116.000    36.750     47.22
     393   116.250    36.750     44.46
     394   116.500    36.750     41.86
     395   116.750    36.750     39.43
     396   117.000    36.750     37.20
     397   117.250    36.750     35.12
     398   117.500    36.750     33.21
     399   117.750    36.750     31.44
     400   118.000    36.750     29.79
     401   118.250    36.750     28.21
     402   118.500    36.750     26.69
     403   118.750    36.750     25.17
     404   119.000    36.750     23.63
     405   119.250    36.750     22.00
     406   119.500    36.750     20.27
     407   119.750    36.750     18.39
     408   120.000    36.750     16.34
     409   120.250    36.750     14.09
     410   120.500    36.750     11.63
     411   120.750    36.750      8.94
     412   121.000    36.750      6.02
     413   121.250    36.750      2.91
     414   121.500    36.750     -0.40
     415   121.750    36.750     -3.87
     416   122.000    36.750     -7.45
     417   122.250    36.750    -11.09
     418   122.500    36.750    -14.75
     419   122.750    36.750    -18.37
     420   123.000    36.750    -21.87
     421   114.500    37.000     63.03
     422   114.750    37.000     59.66
     423   115.000    37.000     56.27
     424   115.250    37.000     52.91
     425   115.500    37.000     49.61
     426   115.750    37.000     46.39
     427   116.000    37.000     43.32
     428   116.250    37.000     40.39
     429   116.500    37.000     37.63
     430   116.750    37.000     35.06
     431   117.000    37.000     32.69
     432   117.250    37.000     30.49
     433   117.500    37.000     28.47
     434   117.750    37.000     26.60
     435   118.000    37.000     24.88
     436   118.250    37.000     23.25
     437   118.500    37.000     21.68
     438   118.750    37.000     20.14
     439   119.000    37.000     18.58
     440   119.250    37.000     16.97
     441   119.500    37.000     15.26
     442   119.750    37.000     13.43
     443   120.000    37.000     11.42
     444   120.250    37.000      9.23
     445   120.500    37.000      6.83
     446   120.750    37.000      4.21
     447   121.000    37.000      1.37
     448   121.250    37.000     -1.68
     449   121.500    37.000     -4.92
     450   121.750    37.000     -8.32
     451   122.000    37.000    -11.84
     452   122.250    37.000    -15.44
     453   122.500    37.000    -19.06
     454   122.750    37.000    -22.64
     455   123.000    37.000    -26.13
     456   114.500    37.250     60.09
     457   114.750    37.250     56.58
     458   115.000    37.250     53.05
     459   115.250    37.250     49.53
     460   115.500    37.250     46.07
     461   115.750    37.250     42.70
     462   116.000    37.250     39.45
     463   116.250    37.250     36.35
     464   116.500    37.250     33.45
     465   116.750    37.250     30.73
     466   117.000    37.250     28.20
     467   117.250    37.250     25.88
     468   117.500    37.250     23.75
     469   117.750    37.250     21.78
     470   118.000    37.250     19.97
     471   118.250    37.250     18.27
     472   118.500    37.250     16.66
     473   118.750    37.250     15.10
     474   119.000    37.250     13.54
     475   119.250    37.250     11.94
     476   119.500    37.250     10.27
     477   119.750    37.250      8.48
     478   120.000    37.250      6.53
     479   120.250    37.250      4.42
     480   120.500    37.250      2.11
     481   120.750    37.250     -0.41
     482   121.000    37.250     -3.15
     483   121.250    37.250     -6.10
     484   121.500    37.250     -9.23
     485   121.750    37.250    -12.53
     486   122.000    37.250    -15.96
     487   122.250    37.250    -19.48
     488   122.500    37.250    -23.04
     489   122.750    37.250    -26.56
     490   123.000    37.250    -30.00
     491   114.500    37.500     57.35
     492   114.750    37.500     53.72
     493   115.000    37.500     50.05
     494   115.250    37.500     46.39
     495   115.500    37.500     42.77
     496   115.750    37.500     39.24
     497   116.000    37.500     35.83
     498   116.250    37.500     32.57
     499   116.500    37.500     29.51
     500   116.750    37.500     26.63
     501   117.000    37.500     23.96
     502   117.250    37.500     21.50
     503   117.500    37.500     19.25
     504   117.750    37.500     17.18
     505   118.000    37.500     15.29
     506   118.250    37.500     13.53
     507   118.500    37.500     11.87
     508   118.750    37.500     10.29
     509   119.000    37.500      8.72
     510   119.250    37.500      7.15
     511   119.500    37.500      5.51
     512   119.750    37.500      3.79
     513   120.000    37.500      1.92
     514   120.250    37.500     -0.09
     515   120.500    37.500     -2.30
     516   120.750    37.500     -4.70
     517   121.000    37.500     -7.31
     518   121.250    37.500    -10.12
     519   121.500    37.500    -13.12
     520   121.750    37.500    -16.29
     521   122.000    37.500    -19.59
     522   122.250    37.500    -23.00
     523   122.500    37.500    -26.45
     524   122.750    37.500    -29.90
     525   123.000    37.500    -33.28
     526   114.500    37.750     54.97
     527   114.750    37.750     51.24
     528   115.000    37.750     47.44
     529   115.250    37.750     43.64
     530   115.500    37.750     39.88
     531   115.750    37.750     36.19
     532   116.000    37.750     32.63
     533   116.250    37.750     29.22
     534   116.500    37.750     26.00
     535   116.750    37.750     22.97
     536   117.000    37.750     20.16
     537   117.250    37.750     17.56
     538   117.500    37.750     15.20
     539   117.750    37.750     13.02
     540   118.000    37.750     11.03
     541   118.250    37.750      9.22
     542   118.500    37.750      7.52
     543   118.750    37.750      5.91
     544   119.000    37.750      4.35
     545   119.250    37.750      2.79
     546   119.500    37.750      1.21
     547   119.750    37.750     -0.44
     548   120.000    37.750     -2.20
     549   120.250    37.750     -4.11
     550   120.500    37.750     -6.19
     551   120.750    37.750     -8.44
     552   121.000    37.750    -10.89
     553   121.250    37.750    -13.54
     554   121.500    37.750    -16.38
     555   121.750    37.750    -19.39
     556   122.000    37.750    -22.54
     557   122.250    37.750    -25.79
     558   122.500    37.750    -29.11
     559   122.750    37.750    -32.44
     560   123.000    37.750    -35.74
     561   114.500    38.000     53.06
     562   114.750    38.000     49.23
     563   115.000    38.000     45.34
     564   115.250    38.000     41.42
     565   115.500    38.000     37.52
     566   115.750    38.000     33.71
     567   116.000    38.000     30.00
     568   116.250    38.000     26.44
     569   116.500    38.000     23.06
     570   116.750    38.000     19.90
     571   117.000    38.000     16.95
     572   117.250    38.000     14.23
     573   117.500    38.000     11.74
     574   117.750    38.000      9.46
     575   118.000    38.000      7.40
     576   118.250    38.000      5.51
     577   118.500    38.000      3.77
     578   118.750    38.000      2.15
     579   119.000    38.000      0.60
     580   119.250    38.000     -0.92
     581   119.500    38.000     -2.43
     582   119.750    38.000     -4.01
     583   120.000    38.000     -5.66
     584   120.250    38.000     -7.43
     585   120.500    38.000     -9.35
     586   120.750    38.000    -11.44
     587   121.000    38.000    -13.72
     588   121.250    38.000    -16.17
     589   121.500    38.000    -18.82
     590   121.750    38.000    -21.62
     591   122.000    38.000    -24.59
     592   122.250    38.000    -27.66
     593   122.500    38.000    -30.82
     594   122.750    38.000    -34.02
     595   123.000    38.000    -37.19
     596   114.500    38.250     51.69
     597   114.750    38.250     47.80
     598   115.000    38.250     43.82
     599   115.250    38.250     39.80
     600   115.500    38.250     35.80
     601   115.750    38.250     31.86
     602   116.000    38.250     28.03
     603   116.250    38.250     24.33
     604   116.500    38.250     20.83
     605   116.750    38.250     17.53
     606   117.000    38.250     14.45
     607   117.250    38.250     11.61
     608   117.500    38.250      9.01
     609   117.750    38.250      6.64
     610   118.000    38.250      4.50
     611   118.250    38.250      2.56
     612   118.500    38.250      0.78
     613   118.750    38.250     -0.85
     614   119.000    38.250     -2.38
     615   119.250    38.250     -3.84
     616   119.500    38.250     -5.29
     617   119.750    38.250     -6.76
     618   120.000    38.250     -8.28
     619   120.250    38.250     -9.90
     620   120.500    38.250    -11.65
     621   120.750    38.250    -13.55
     622   121.000    38.250    -15.62
     623   121.250    38.250    -17.86
     624   121.500    38.250    -20.28
     625   121.750    38.250    -22.87
     626   122.000    38.250    -25.61
     627   122.250    38.250    -28.48
     628   122.500    38.250    -31.44
     629   122.750    38.250    -34.46
     630   123.000    38.250    -37.50
     631   114.500    38.500     50.90
     632   114.750    38.500     46.96
     633   115.000    38.500     42.92
     634   115.250    38.500     38.84
     635   115.500    38.500     34.75
     636   115.750    38.500     30.71
     637   116.000    38.500     26.78
     638   116.250    38.500     22.97
     639   116.500    38.500     19.35
     640   116.750    38.500     15.94
     641   117.000    38.500     12.74
     642   117.250    38.500      9.80
     643   117.500    38.500      7.10
     644   117.750    38.500      4.66
     645   118.000    38.500      2.45
     646   118.250    38.500      0.46
     647   118.500    38.500     -1.32
     648   118.750    38.500     -2.95
     649   119.000    38.500     -4.46
     650   119.250    38.500     -5.86
     651   119.500    38.500     -7.22
     652   119.750    38.500     -8.58
     653   120.000    38.500     -9.96
     654   120.250    38.500    -11.41
     655   120.500    38.500    -12.97
     656   120.750    38.500    -14.65
     657   121.000    38.500    -16.48
     658   121.250    38.500    -18.49
     659   121.500    38.500    -20.65
     660   121.750    38.500    -22.99
     661   122.000    38.500    -25.49
     662   122.250    38.500    -28.11
     663   122.500    38.500    -30.86
     664   122.750    38.500    -33.68
     665   123.000    38.500    -36.54
