# Supplementary material for: The analysis on groundwater storage variations from GRACE/GRACE-FO in recent 20 years driven by influencing factors and prediction in Shandong Province, China
Source: Sci Rep. 2024 Mar 9;14:5819. doi: 10.1038/s41598-024-55588-3 (PMC10925065; doi:10.1038/s41598-024-55588-3)
Supplement: Supplementary file 1 — Supplementary Information. [file 41598_2024_55588_MOESM1_ESM.zip › data/GWS derived from GRACE/gws200407.txt]

       1   114.500    34.000     30.33
       2   114.750    34.000     28.73
       3   115.000    34.000     27.01
       4   115.250    34.000     25.21
       5   115.500    34.000     23.36
       6   115.750    34.000     21.49
       7   116.000    34.000     19.62
       8   116.250    34.000     17.82
       9   116.500    34.000     16.10
      10   116.750    34.000     14.53
      11   117.000    34.000     13.12
      12   117.250    34.000     11.91
      13   117.500    34.000     10.95
      14   117.750    34.000     10.24
      15   118.000    34.000      9.84
      16   118.250    34.000      9.73
      17   118.500    34.000      9.93
      18   118.750    34.000     10.45
      19   119.000    34.000     11.26
      20   119.250    34.000     12.36
      21   119.500    34.000     13.72
      22   119.750    34.000     15.30
      23   120.000    34.000     17.08
      24   120.250    34.000     18.99
      25   120.500    34.000     21.00
      26   120.750    34.000     23.06
      27   121.000    34.000     25.12
      28   121.250    34.000     27.11
      29   121.500    34.000     29.01
      30   121.750    34.000     30.77
      31   122.000    34.000     32.34
      32   122.250    34.000     33.70
      33   122.500    34.000     34.83
      34   122.750    34.000     35.70
      35   123.000    34.000     36.33
      36   114.500    34.250     40.64
      37   114.750    34.250     38.35
      38   115.000    34.250     35.95
      39   115.250    34.250     33.47
      40   115.500    34.250     30.96
      41   115.750    34.250     28.47
      42   116.000    34.250     26.01
      43   116.250    34.250     23.66
      44   116.500    34.250     21.46
      45   116.750    34.250     19.44
      46   117.000    34.250     17.66
      47   117.250    34.250     16.15
      48   117.500    34.250     14.94
      49   117.750    34.250     14.06
      50   118.000    34.250     13.53
      51   118.250    34.250     13.34
      52   118.500    34.250     13.51
      53   118.750    34.250     14.03
      54   119.000    34.250     14.87
      55   119.250    34.250     16.02
      56   119.500    34.250     17.42
      57   119.750    34.250     19.05
      58   120.000    34.250     20.85
      59   120.250    34.250     22.78
      60   120.500    34.250     24.76
      61   120.750    34.250     26.76
      62   121.000    34.250     28.70
      63   121.250    34.250     30.53
      64   121.500    34.250     32.22
      65   121.750    34.250     33.70
      66   122.000    34.250     34.96
      67   122.250    34.250     35.95
      68   122.500    34.250     36.68
      69   122.750    34.250     37.12
      70   123.000    34.250     37.29
      71   114.500    34.500     50.09
      72   114.750    34.500     47.16
      73   115.000    34.500     44.11
      74   115.250    34.500     40.99
      75   115.500    34.500     37.86
      76   115.750    34.500     34.77
      77   116.000    34.500     31.77
      78   116.250    34.500     28.93
      79   116.500    34.500     26.27
      80   116.750    34.500     23.87
      81   117.000    34.500     21.76
      82   117.250    34.500     19.98
      83   117.500    34.500     18.56
      84   117.750    34.500     17.54
      85   118.000    34.500     16.90
      86   118.250    34.500     16.67
      87   118.500    34.500     16.84
      88   118.750    34.500     17.38
      89   119.000    34.500     18.27
      90   119.250    34.500     19.48
      91   119.500    34.500     20.95
      92   119.750    34.500     22.64
      93   120.000    34.500     24.47
      94   120.250    34.500     26.40
      95   120.500    34.500     28.36
      96   120.750    34.500     30.28
      97   121.000    34.500     32.10
      98   121.250    34.500     33.76
      99   121.500    34.500     35.21
     100   121.750    34.500     36.41
     101   122.000    34.500     37.33
     102   122.250    34.500     37.94
     103   122.500    34.500     38.24
     104   122.750    34.500     38.22
     105   123.000    34.500     37.90
     106   114.500    34.750     58.51
     107   114.750    34.750     54.97
     108   115.000    34.750     51.32
     109   115.250    34.750     47.61
     110   115.500    34.750     43.91
     111   115.750    34.750     40.29
     112   116.000    34.750     36.79
     113   116.250    34.750     33.48
     114   116.500    34.750     30.44
     115   116.750    34.750     27.69
     116   117.000    34.750     25.29
     117   117.250    34.750     23.29
     118   117.500    34.750     21.71
     119   117.750    34.750     20.57
     120   118.000    34.750     19.87
     121   118.250    34.750     19.63
     122   118.500    34.750     19.82
     123   118.750    34.750     20.41
     124   119.000    34.750     21.37
     125   119.250    34.750     22.66
     126   119.500    34.750     24.20
     127   119.750    34.750     25.95
     128   120.000    34.750     27.84
     129   120.250    34.750     29.78
     130   120.500    34.750     31.70
     131   120.750    34.750     33.55
     132   121.000    34.750     35.24
     133   121.250    34.750     36.72
     134   121.500    34.750     37.93
     135   121.750    34.750     38.84
     136   122.000    34.750     39.41
     137   122.250    34.750     39.62
     138   122.500    34.750     39.47
     139   122.750    34.750     38.98
     140   123.000    34.750     38.15
     141   114.500    35.000     65.76
     142   114.750    35.000     61.66
     143   115.000    35.000     57.46
     144   115.250    35.000     53.22
     145   115.500    35.000     49.01
     146   115.750    35.000     44.91
     147   116.000    35.000     40.97
     148   116.250    35.000     37.27
     149   116.500    35.000     33.86
     150   116.750    35.000     30.83
     151   117.000    35.000     28.19
     152   117.250    35.000     26.02
     153   117.500    35.000     24.30
     154   117.750    35.000     23.09
     155   118.000    35.000     22.38
     156   118.250    35.000     22.15
     157   118.500    35.000     22.39
     158   118.750    35.000     23.06
     159   119.000    35.000     24.11
     160   119.250    35.000     25.50
     161   119.500    35.000     27.13
     162   119.750    35.000     28.95
     163   120.000    35.000     30.89
     164   120.250    35.000     32.84
     165   120.500    35.000     34.74
     166   120.750    35.000     36.50
     167   121.000    35.000     38.06
     168   121.250    35.000     39.37
     169   121.500    35.000     40.33
     170   121.750    35.000     40.93
     171   122.000    35.000     41.15
     172   122.250    35.000     40.95
     173   122.500    35.000     40.35
     174   122.750    35.000     39.35
     175   123.000    35.000     38.01
     176   114.500    35.250     71.73
     177   114.750    35.250     67.16
     178   115.000    35.250     62.47
     179   115.250    35.250     57.76
     180   115.500    35.250     53.10
     181   115.750    35.250     48.57
     182   116.000    35.250     44.24
     183   116.250    35.250     40.21
     184   116.500    35.250     36.52
     185   116.750    35.250     33.24
     186   117.000    35.250     30.42
     187   117.250    35.250     28.11
     188   117.500    35.250     26.32
     189   117.750    35.250     25.08
     190   118.000    35.250     24.38
     191   118.250    35.250     24.20
     192   118.500    35.250     24.52
     193   118.750    35.250     25.28
     194   119.000    35.250     26.45
     195   119.250    35.250     27.94
     196   119.500    35.250     29.68
     197   119.750    35.250     31.58
     198   120.000    35.250     33.57
     199   120.250    35.250     35.55
     200   120.500    35.250     37.42
     201   120.750    35.250     39.11
     202   121.000    35.250     40.54
     203   121.250    35.250     41.65
     204   121.500    35.250     42.37
     205   121.750    35.250     42.67
     206   122.000    35.250     42.52
     207   122.250    35.250     41.92
     208   122.500    35.250     40.85
     209   122.750    35.250     39.36
     210   123.000    35.250     37.48
     211   114.500    35.500     76.42
     212   114.750    35.500     71.41
     213   115.000    35.500     66.32
     214   115.250    35.500     61.20
     215   115.500    35.500     56.15
     216   115.750    35.500     51.27
     217   116.000    35.500     46.63
     218   116.250    35.500     42.31
     219   116.500    35.500     38.39
     220   116.750    35.500     34.93
     221   117.000    35.500     31.98
     222   117.250    35.500     29.58
     223   117.500    35.500     27.76
     224   117.750    35.500     26.52
     225   118.000    35.500     25.86
     226   118.250    35.500     25.77
     227   118.500    35.500     26.19
     228   118.750    35.500     27.08
     229   119.000    35.500     28.36
     230   119.250    35.500     29.98
     231   119.500    35.500     31.83
     232   119.750    35.500     33.83
     233   120.000    35.500     35.88
     234   120.250    35.500     37.89
     235   120.500    35.500     39.74
     236   120.750    35.500     41.36
     237   121.000    35.500     42.66
     238   121.250    35.500     43.58
     239   121.500    35.500     44.06
     240   121.750    35.500     44.06
     241   122.000    35.500     43.54
     242   122.250    35.500     42.52
     243   122.500    35.500     41.00
     244   122.750    35.500     39.01
     245   123.000    35.500     36.60
     246   114.500    35.750     79.83
     247   114.750    35.750     74.47
     248   115.000    35.750     69.02
     249   115.250    35.750     63.56
     250   115.500    35.750     58.20
     251   115.750    35.750     53.03
     252   116.000    35.750     48.14
     253   116.250    35.750     43.61
     254   116.500    35.750     39.51
     255   116.750    35.750     35.93
     256   117.000    35.750     32.89
     257   117.250    35.750     30.45
     258   117.500    35.750     28.64
     259   117.750    35.750     27.44
     260   118.000    35.750     26.86
     261   118.250    35.750     26.87
     262   118.500    35.750     27.42
     263   118.750    35.750     28.45
     264   119.000    35.750     29.88
     265   119.250    35.750     31.64
     266   119.500    35.750     33.62
     267   119.750    35.750     35.72
     268   120.000    35.750     37.83
     269   120.250    35.750     39.86
     270   120.500    35.750     41.70
     271   120.750    35.750     43.25
     272   121.000    35.750     44.43
     273   121.250    35.750     45.17
     274   121.500    35.750     45.40
     275   121.750    35.750     45.09
     276   122.000    35.750     44.23
     277   122.250    35.750     42.79
     278   122.500    35.750     40.82
     279   122.750    35.750     38.33
     280   123.000    35.750     35.39
     281   114.500    36.000     82.02
     282   114.750    36.000     76.36
     283   115.000    36.000     70.63
     284   115.250    36.000     64.91
     285   115.500    36.000     59.31
     286   115.750    36.000     53.92
     287   116.000    36.000     48.84
     288   116.250    36.000     44.15
     289   116.500    36.000     39.95
     290   116.750    36.000     36.29
     291   117.000    36.000     33.22
     292   117.250    36.000     30.79
     293   117.500    36.000     29.02
     294   117.750    36.000     27.90
     295   118.000    36.000     27.43
     296   118.250    36.000     27.57
     297   118.500    36.000     28.27
     298   118.750    36.000     29.44
     299   119.000    36.000     31.03
     300   119.250    36.000     32.93
     301   119.500    36.000     35.04
     302   119.750    36.000     37.25
     303   120.000    36.000     39.43
     304   120.250    36.000     41.50
     305   120.500    36.000     43.32
     306   120.750    36.000     44.81
     307   121.000    36.000     45.88
     308   121.250    36.000     46.43
     309   121.500    36.000     46.43
     310   121.750    36.000     45.83
     311   122.000    36.000     44.61
     312   122.250    36.000     42.78
     313   122.500    36.000     40.35
     314   122.750    36.000     37.38
     315   123.000    36.000     33.92
     316   114.500    36.250     83.07
     317   114.750    36.250     77.21
     318   115.000    36.250     71.27
     319   115.250    36.250     65.36
     320   115.500    36.250     59.58
     321   115.750    36.250     54.04
     322   116.000    36.250     48.83
     323   116.250    36.250     44.05
     324   116.500    36.250     39.79
     325   116.750    36.250     36.11
     326   117.000    36.250     33.05
     327   117.250    36.250     30.67
     328   117.500    36.250     28.98
     329   117.750    36.250     27.97
     330   118.000    36.250     27.63
     331   118.250    36.250     27.92
     332   118.500    36.250     28.77
     333   118.750    36.250     30.12
     334   119.000    36.250     31.88
     335   119.250    36.250     33.93
     336   119.500    36.250     36.17
     337   119.750    36.250     38.49
     338   120.000    36.250     40.75
     339   120.250    36.250     42.84
     340   120.500    36.250     44.66
     341   120.750    36.250     46.09
     342   121.000    36.250     47.03
     343   121.250    36.250     47.43
     344   121.500    36.250     47.20
     345   121.750    36.250     46.31
     346   122.000    36.250     44.76
     347   122.250    36.250     42.53
     348   122.500    36.250     39.67
     349   122.750    36.250     36.23
     350   123.000    36.250     32.27
     351   114.500    36.500     83.15
     352   114.750    36.500     77.13
     353   115.000    36.500     71.06
     354   115.250    36.500     65.01
     355   115.500    36.500     59.12
     356   115.750    36.500     53.49
     357   116.000    36.500     48.23
     358   116.250    36.500     43.42
     359   116.500    36.500     39.16
     360   116.750    36.500     35.49
     361   117.000    36.500     32.50
     362   117.250    36.500     30.20
     363   117.500    36.500     28.62
     364   117.750    36.500     27.75
     365   118.000    36.500     27.57
     366   118.250    36.500     28.02
     367   118.500    36.500     29.04
     368   118.750    36.500     30.58
     369   119.000    36.500     32.49
     370   119.250    36.500     34.70
     371   119.500    36.500     37.08
     372   119.750    36.500     39.50
     373   120.000    36.500     41.84
     374   120.250    36.500     43.97
     375   120.500    36.500     45.77
     376   120.750    36.500     47.15
     377   121.000    36.500     47.99
     378   121.250    36.500     48.21
     379   121.500    36.500     47.77
     380   121.750    36.500     46.61
     381   122.000    36.500     44.74
     382   122.250    36.500     42.14
     383   122.500    36.500     38.87
     384   122.750    36.500     34.96
     385   123.000    36.500     30.52
     386   114.500    36.750     82.38
     387   114.750    36.750     76.28
     388   115.000    36.750     70.13
     389   115.250    36.750     64.03
     390   115.500    36.750     58.10
     391   115.750    36.750     52.44
     392   116.000    36.750     47.18
     393   116.250    36.750     42.39
     394   116.500    36.750     38.17
     395   116.750    36.750     34.58
     396   117.000    36.750     31.68
     397   117.250    36.750     29.51
     398   117.500    36.750     28.07
     399   117.750    36.750     27.35
     400   118.000    36.750     27.33
     401   118.250    36.750     27.96
     402   118.500    36.750     29.17
     403   118.750    36.750     30.87
     404   119.000    36.750     32.97
     405   119.250    36.750     35.33
     406   119.500    36.750     37.84
     407   119.750    36.750     40.36
     408   120.000    36.750     42.78
     409   120.250    36.750     44.94
     410   120.500    36.750     46.74
     411   120.750    36.750     48.05
     412   121.000    36.750     48.79
     413   121.250    36.750     48.86
     414   121.500    36.750     48.22
     415   121.750    36.750     46.81
     416   122.000    36.750     44.62
     417   122.250    36.750     41.67
     418   122.500    36.750     38.01
     419   122.750    36.750     33.67
     420   123.000    36.750     28.76
     421   114.500    37.000     80.95
     422   114.750    37.000     74.84
     423   115.000    37.000     68.68
     424   115.250    37.000     62.58
     425   115.500    37.000     56.66
     426   115.750    37.000     51.05
     427   116.000    37.000     45.82
     428   116.250    37.000     41.11
     429   116.500    37.000     36.98
     430   116.750    37.000     33.50
     431   117.000    37.000     30.73
     432   117.250    37.000     28.70
     433   117.500    37.000     27.42
     434   117.750    37.000     26.88
     435   118.000    37.000     27.04
     436   118.250    37.000     27.86
     437   118.500    37.000     29.25
     438   118.750    37.000     31.14
     439   119.000    37.000     33.38
     440   119.250    37.000     35.90
     441   119.500    37.000     38.53
     442   119.750    37.000     41.16
     443   120.000    37.000     43.64
     444   120.250    37.000     45.85
     445   120.500    37.000     47.63
     446   120.750    37.000     48.90
     447   121.000    37.000     49.53
     448   121.250    37.000     49.46
     449   121.500    37.000     48.62
     450   121.750    37.000     46.97
     451   122.000    37.000     44.50
     452   122.250    37.000     41.23
     453   122.500    37.000     37.19
     454   122.750    37.000     32.46
     455   123.000    37.000     27.11
     456   114.500    37.250     79.02
     457   114.750    37.250     72.96
     458   115.000    37.250     66.85
     459   115.250    37.250     60.81
     460   115.500    37.250     54.97
     461   115.750    37.250     49.43
     462   116.000    37.250     44.32
     463   116.250    37.250     39.71
     464   116.500    37.250     35.72
     465   116.750    37.250     32.39
     466   117.000    37.250     29.77
     467   117.250    37.250     27.92
     468   117.500    37.250     26.82
     469   117.750    37.250     26.46
     470   118.000    37.250     26.81
     471   118.250    37.250     27.81
     472   118.500    37.250     29.38
     473   118.750    37.250     31.44
     474   119.000    37.250     33.85
     475   119.250    37.250     36.51
     476   119.500    37.250     39.26
     477   119.750    37.250     41.99
     478   120.000    37.250     44.53
     479   120.250    37.250     46.74
     480   120.500    37.250     48.53
     481   120.750    37.250     49.74
     482   121.000    37.250     50.29
     483   121.250    37.250     50.08
     484   121.500    37.250     49.06
     485   121.750    37.250     47.19
     486   122.000    37.250     44.47
     487   122.250    37.250     40.89
     488   122.500    37.250     36.51
     489   122.750    37.250     31.40
     490   123.000    37.250     25.66
     491   114.500    37.500     76.78
     492   114.750    37.500     70.81
     493   115.000    37.500     64.80
     494   115.250    37.500     58.88
     495   115.500    37.500     53.16
     496   115.750    37.500     47.77
     497   116.000    37.500     42.80
     498   116.250    37.500     38.35
     499   116.500    37.500     34.52
     500   116.750    37.500     31.37
     501   117.000    37.500     28.94
     502   117.250    37.500     27.26
     503   117.500    37.500     26.35
     504   117.750    37.500     26.19
     505   118.000    37.500     26.73
     506   118.250    37.500     27.91
     507   118.500    37.500     29.67
     508   118.750    37.500     31.89
     509   119.000    37.500     34.45
     510   119.250    37.500     37.23
     511   119.500    37.500     40.10
     512   119.750    37.500     42.89
     513   120.000    37.500     45.49
     514   120.250    37.500     47.73
     515   120.500    37.500     49.50
     516   120.750    37.500     50.67
     517   121.000    37.500     51.13
     518   121.250    37.500     50.80
     519   121.500    37.500     49.62
     520   121.750    37.500     47.55
     521   122.000    37.500     44.58
     522   122.250    37.500     40.74
     523   122.500    37.500     36.06
     524   122.750    37.500     30.61
     525   123.000    37.500     24.51
     526   114.500    37.750     74.38
     527   114.750    37.750     68.54
     528   115.000    37.750     62.70
     529   115.250    37.750     56.93
     530   115.500    37.750     51.39
     531   115.750    37.750     46.17
     532   116.000    37.750     41.39
     533   116.250    37.750     37.13
     534   116.500    37.750     33.50
     535   116.750    37.750     30.54
     536   117.000    37.750     28.31
     537   117.250    37.750     26.84
     538   117.500    37.750     26.13
     539   117.750    37.750     26.16
     540   118.000    37.750     26.89
     541   118.250    37.750     28.25
     542   118.500    37.750     30.17
     543   118.750    37.750     32.54
     544   119.000    37.750     35.24
     545   119.250    37.750     38.14
     546   119.500    37.750     41.09
     547   119.750    37.750     43.96
     548   120.000    37.750     46.60
     549   120.250    37.750     48.86
     550   120.500    37.750     50.61
     551   120.750    37.750     51.73
     552   121.000    37.750     52.11
     553   121.250    37.750     51.68
     554   121.500    37.750     50.36
     555   121.750    37.750     48.11
     556   122.000    37.750     44.94
     557   122.250    37.750     40.86
     558   122.500    37.750     35.91
     559   122.750    37.750     30.17
     560   123.000    37.750     23.74
     561   114.500    38.000     71.93
     562   114.750    38.000     66.29
     563   115.000    38.000     60.64
     564   115.250    38.000     55.09
     565   115.500    38.000     49.76
     566   115.750    38.000     44.76
     567   116.000    38.000     40.19
     568   116.250    38.000     36.16
     569   116.500    38.000     32.75
     570   116.750    38.000     30.01
     571   117.000    38.000     27.99
     572   117.250    38.000     26.74
     573   117.500    38.000     26.22
     574   117.750    38.000     26.45
     575   118.000    38.000     27.35
     576   118.250    38.000     28.89
     577   118.500    38.000     30.95
     578   118.750    38.000     33.46
     579   119.000    38.000     36.28
     580   119.250    38.000     39.28
     581   119.500    38.000     42.31
     582   119.750    38.000     45.23
     583   120.000    38.000     47.90
     584   120.250    38.000     50.17
     585   120.500    38.000     51.90
     586   120.750    38.000     52.98
     587   121.000    38.000     53.29
     588   121.250    38.000     52.76
     589   121.500    38.000     51.31
     590   121.750    38.000     48.92
     591   122.000    38.000     45.57
     592   122.250    38.000     41.29
     593   122.500    38.000     36.11
     594   122.750    38.000     30.13
     595   123.000    38.000     23.43
     596   114.500    38.250     69.57
     597   114.750    38.250     64.17
     598   115.000    38.250     58.76
     599   115.250    38.250     53.45
     600   115.500    38.250     48.36
     601   115.750    38.250     43.61
     602   116.000    38.250     39.29
     603   116.250    38.250     35.51
     604   116.500    38.250     32.34
     605   116.750    38.250     29.82
     606   117.000    38.250     28.04
     607   117.250    38.250     26.99
     608   117.500    38.250     26.68
     609   117.750    38.250     27.08
     610   118.000    38.250     28.16
     611   118.250    38.250     29.84
     612   118.500    38.250     32.05
     613   118.750    38.250     34.68
     614   119.000    38.250     37.60
     615   119.250    38.250     40.67
     616   119.500    38.250     43.77
     617   119.750    38.250     46.74
     618   120.000    38.250     49.42
     619   120.250    38.250     51.69
     620   120.500    38.250     53.40
     621   120.750    38.250     54.44
     622   121.000    38.250     54.69
     623   121.250    38.250     54.08
     624   121.500    38.250     52.53
     625   121.750    38.250     50.01
     626   122.000    38.250     46.52
     627   122.250    38.250     42.08
     628   122.500    38.250     36.73
     629   122.750    38.250     30.54
     630   123.000    38.250     23.62
     631   114.500    38.500     67.35
     632   114.750    38.500     62.22
     633   115.000    38.500     57.08
     634   115.250    38.500     52.06
     635   115.500    38.500     47.26
     636   115.750    38.500     42.78
     637   116.000    38.500     38.73
     638   116.250    38.500     35.21
     639   116.500    38.500     32.29
     640   116.750    38.500     30.03
     641   117.000    38.500     28.47
     642   117.250    38.500     27.63
     643   117.500    38.500     27.52
     644   117.750    38.500     28.10
     645   118.000    38.500     29.33
     646   118.250    38.500     31.16
     647   118.500    38.500     33.48
     648   118.750    38.500     36.21
     649   119.000    38.500     39.20
     650   119.250    38.500     42.34
     651   119.500    38.500     45.47
     652   119.750    38.500     48.47
     653   120.000    38.500     51.16
     654   120.250    38.500     53.42
     655   120.500    38.500     55.11
     656   120.750    38.500     56.11
     657   121.000    38.500     56.31
     658   121.250    38.500     55.63
     659   121.500    38.500     54.01
     660   121.750    38.500     51.40
     661   122.000    38.500     47.80
     662   122.250    38.500     43.24
     663   122.500    38.500     37.75
     664   122.750    38.500     31.41
     665   123.000    38.500     24.33
