# Supplementary material for: The analysis on groundwater storage variations from GRACE/GRACE-FO in recent 20 years driven by influencing factors and prediction in Shandong Province, China
Source: Sci Rep. 2024 Mar 9;14:5819. doi: 10.1038/s41598-024-55588-3 (PMC10925065; doi:10.1038/s41598-024-55588-3)
Supplement: Supplementary file 1 — Supplementary Information. [file 41598_2024_55588_MOESM1_ESM.zip › data/GWS derived from GRACE/gws200408.txt]

       1   114.500    34.000     -2.88
       2   114.750    34.000     -9.89
       3   115.000    34.000    -16.57
       4   115.250    34.000    -22.82
       5   115.500    34.000    -28.51
       6   115.750    34.000    -33.54
       7   116.000    34.000    -37.80
       8   116.250    34.000    -41.19
       9   116.500    34.000    -43.64
      10   116.750    34.000    -45.08
      11   117.000    34.000    -45.47
      12   117.250    34.000    -44.79
      13   117.500    34.000    -43.03
      14   117.750    34.000    -40.20
      15   118.000    34.000    -36.35
      16   118.250    34.000    -31.55
      17   118.500    34.000    -25.88
      18   118.750    34.000    -19.44
      19   119.000    34.000    -12.35
      20   119.250    34.000     -4.74
      21   119.500    34.000      3.24
      22   119.750    34.000     11.41
      23   120.000    34.000     19.65
      24   120.250    34.000     27.77
      25   120.500    34.000     35.64
      26   120.750    34.000     43.08
      27   121.000    34.000     50.00
      28   121.250    34.000     56.25
      29   121.500    34.000     61.74
      30   121.750    34.000     66.39
      31   122.000    34.000     70.15
      32   122.250    34.000     72.98
      33   122.500    34.000     74.87
      34   122.750    34.000     75.85
      35   123.000    34.000     75.97
      36   114.500    34.250      5.38
      37   114.750    34.250     -2.91
      38   115.000    34.250    -10.86
      39   115.250    34.250    -18.36
      40   115.500    34.250    -25.24
      41   115.750    34.250    -31.40
      42   116.000    34.250    -36.71
      43   116.250    34.250    -41.07
      44   116.500    34.250    -44.38
      45   116.750    34.250    -46.55
      46   117.000    34.250    -47.56
      47   117.250    34.250    -47.36
      48   117.500    34.250    -45.96
      49   117.750    34.250    -43.36
      50   118.000    34.250    -39.62
      51   118.250    34.250    -34.80
      52   118.500    34.250    -29.00
      53   118.750    34.250    -22.33
      54   119.000    34.250    -14.93
      55   119.250    34.250     -6.93
      56   119.500    34.250      1.48
      57   119.750    34.250     10.15
      58   120.000    34.250     18.90
      59   120.250    34.250     27.56
      60   120.500    34.250     35.95
      61   120.750    34.250     43.92
      62   121.000    34.250     51.32
      63   121.250    34.250     58.01
      64   121.500    34.250     63.90
      65   121.750    34.250     68.90
      66   122.000    34.250     72.94
      67   122.250    34.250     75.99
      68   122.500    34.250     78.05
      69   122.750    34.250     79.14
      70   123.000    34.250     79.29
      71   114.500    34.500     14.09
      72   114.750    34.500      4.63
      73   115.000    34.500     -4.50
      74   115.250    34.500    -13.14
      75   115.500    34.500    -21.16
      76   115.750    34.500    -28.38
      77   116.000    34.500    -34.70
      78   116.250    34.500    -39.97
      79   116.500    34.500    -44.10
      80   116.750    34.500    -47.00
      81   117.000    34.500    -48.63
      82   117.250    34.500    -48.93
      83   117.500    34.500    -47.91
      84   117.750    34.500    -45.58
      85   118.000    34.500    -42.00
      86   118.250    34.500    -37.22
      87   118.500    34.500    -31.37
      88   118.750    34.500    -24.56
      89   119.000    34.500    -16.94
      90   119.250    34.500     -8.65
      91   119.500    34.500      0.11
      92   119.750    34.500      9.17
      93   120.000    34.500     18.34
      94   120.250    34.500     27.42
      95   120.500    34.500     36.25
      96   120.750    34.500     44.63
      97   121.000    34.500     52.42
      98   121.250    34.500     59.49
      99   121.500    34.500     65.71
     100   121.750    34.500     70.98
     101   122.000    34.500     75.26
     102   122.250    34.500     78.48
     103   122.500    34.500     80.66
     104   122.750    34.500     81.82
     105   123.000    34.500     82.00
     106   114.500    34.750     23.13
     107   114.750    34.750     12.63
     108   115.000    34.750      2.45
     109   115.250    34.750     -7.25
     110   115.500    34.750    -16.28
     111   115.750    34.750    -24.50
     112   116.000    34.750    -31.74
     113   116.250    34.750    -37.88
     114   116.500    34.750    -42.80
     115   116.750    34.750    -46.40
     116   117.000    34.750    -48.62
     117   117.250    34.750    -49.43
     118   117.500    34.750    -48.82
     119   117.750    34.750    -46.80
     120   118.000    34.750    -43.41
     121   118.250    34.750    -38.75
     122   118.500    34.750    -32.92
     123   118.750    34.750    -26.05
     124   119.000    34.750    -18.29
     125   119.250    34.750     -9.81
     126   119.500    34.750     -0.81
     127   119.750    34.750      8.54
     128   120.000    34.750     18.01
     129   120.250    34.750     27.41
     130   120.500    34.750     36.57
     131   120.750    34.750     45.27
     132   121.000    34.750     53.37
     133   121.250    34.750     60.71
     134   121.500    34.750     67.18
     135   121.750    34.750     72.66
     136   122.000    34.750     77.11
     137   122.250    34.750     80.46
     138   122.500    34.750     82.72
     139   122.750    34.750     83.91
     140   123.000    34.750     84.08
     141   114.500    35.000     32.42
     142   114.750    35.000     21.01
     143   115.000    35.000      9.90
     144   115.250    35.000     -0.72
     145   115.500    35.000    -10.68
     146   115.750    35.000    -19.77
     147   116.000    35.000    -27.87
     148   116.250    35.000    -34.80
     149   116.500    35.000    -40.44
     150   116.750    35.000    -44.70
     151   117.000    35.000    -47.52
     152   117.250    35.000    -48.83
     153   117.500    35.000    -48.63
     154   117.750    35.000    -46.93
     155   118.000    35.000    -43.80
     156   118.250    35.000    -39.31
     157   118.500    35.000    -33.56
     158   118.750    35.000    -26.71
     159   119.000    35.000    -18.91
     160   119.250    35.000    -10.34
     161   119.500    35.000     -1.19
     162   119.750    35.000      8.32
     163   120.000    35.000     17.99
     164   120.250    35.000     27.61
     165   120.500    35.000     36.98
     166   120.750    35.000     45.91
     167   121.000    35.000     54.21
     168   121.250    35.000     61.73
     169   121.500    35.000     68.36
     170   121.750    35.000     73.98
     171   122.000    35.000     78.52
     172   122.250    35.000     81.95
     173   122.500    35.000     84.24
     174   122.750    35.000     85.43
     175   123.000    35.000     85.57
     176   114.500    35.250     41.85
     177   114.750    35.250     29.68
     178   115.000    35.250     17.78
     179   115.250    35.250      6.37
     180   115.500    35.250     -4.37
     181   115.750    35.250    -14.24
     182   116.000    35.250    -23.08
     183   116.250    35.250    -30.73
     184   116.500    35.250    -37.03
     185   116.750    35.250    -41.91
     186   117.000    35.250    -45.28
     187   117.250    35.250    -47.08
     188   117.500    35.250    -47.30
     189   117.750    35.250    -45.96
     190   118.000    35.250    -43.11
     191   118.250    35.250    -38.84
     192   118.500    35.250    -33.25
     193   118.750    35.250    -26.50
     194   119.000    35.250    -18.74
     195   119.250    35.250    -10.18
     196   119.500    35.250     -1.00
     197   119.750    35.250      8.58
     198   120.000    35.250     18.34
     199   120.250    35.250     28.07
     200   120.500    35.250     37.54
     201   120.750    35.250     46.57
     202   121.000    35.250     54.98
     203   121.250    35.250     62.60
     204   121.500    35.250     69.30
     205   121.750    35.250     74.97
     206   122.000    35.250     79.55
     207   122.250    35.250     82.98
     208   122.500    35.250     85.26
     209   122.750    35.250     86.41
     210   123.000    35.250     86.49
     211   114.500    35.500     51.32
     212   114.750    35.500     38.54
     213   115.000    35.500     26.03
     214   115.250    35.500     13.96
     215   115.500    35.500      2.57
     216   115.750    35.500     -7.96
     217   116.000    35.500    -17.43
     218   116.250    35.500    -25.69
     219   116.500    35.500    -32.60
     220   116.750    35.500    -38.03
     221   117.000    35.500    -41.91
     222   117.250    35.500    -44.18
     223   117.500    35.500    -44.81
     224   117.750    35.500    -43.84
     225   118.000    35.500    -41.31
     226   118.250    35.500    -37.30
     227   118.500    35.500    -31.94
     228   118.750    35.500    -25.37
     229   119.000    35.500    -17.74
     230   119.250    35.500     -9.27
     231   119.500    35.500     -0.16
     232   119.750    35.500      9.38
     233   120.000    35.500     19.11
     234   120.250    35.500     28.82
     235   120.500    35.500     38.31
     236   120.750    35.500     47.34
     237   121.000    35.500     55.74
     238   121.250    35.500     63.36
     239   121.500    35.500     70.06
     240   121.750    35.500     75.70
     241   122.000    35.500     80.25
     242   122.250    35.500     83.62
     243   122.500    35.500     85.84
     244   122.750    35.500     86.90
     245   123.000    35.500     86.88
     246   114.500    35.750     60.73
     247   114.750    35.750     47.53
     248   115.000    35.750     34.54
     249   115.250    35.750     21.99
     250   115.500    35.750     10.09
     251   115.750    35.750     -0.97
     252   116.000    35.750    -10.96
     253   116.250    35.750    -19.74
     254   116.500    35.750    -27.15
     255   116.750    35.750    -33.07
     256   117.000    35.750    -37.42
     257   117.250    35.750    -40.12
     258   117.500    35.750    -41.17
     259   117.750    35.750    -40.57
     260   118.000    35.750    -38.39
     261   118.250    35.750    -34.69
     262   118.500    35.750    -29.61
     263   118.750    35.750    -23.27
     264   119.000    35.750    -15.87
     265   119.250    35.750     -7.59
     266   119.500    35.750      1.35
     267   119.750    35.750     10.75
     268   120.000    35.750     20.36
     269   120.250    35.750     29.95
     270   120.500    35.750     39.32
     271   120.750    35.750     48.26
     272   121.000    35.750     56.56
     273   121.250    35.750     64.09
     274   121.500    35.750     70.67
     275   121.750    35.750     76.22
     276   122.000    35.750     80.64
     277   122.250    35.750     83.91
     278   122.500    35.750     86.00
     279   122.750    35.750     86.94
     280   123.000    35.750     86.78
     281   114.500    36.000     70.00
     282   114.750    36.000     56.54
     283   115.000    36.000     43.25
     284   115.250    36.000     30.37
     285   115.500    36.000     18.09
     286   115.750    36.000      6.67
     287   116.000    36.000     -3.73
     288   116.250    36.000    -12.93
     289   116.500    36.000    -20.76
     290   116.750    36.000    -27.09
     291   117.000    36.000    -31.84
     292   117.250    36.000    -34.96
     293   117.500    36.000    -36.39
     294   117.750    36.000    -36.18
     295   118.000    36.000    -34.35
     296   118.250    36.000    -30.99
     297   118.500    36.000    -26.24
     298   118.750    36.000    -20.22
     299   119.000    36.000    -13.10
     300   119.250    36.000     -5.10
     301   119.500    36.000      3.59
     302   119.750    36.000     12.74
     303   120.000    36.000     22.11
     304   120.250    36.000     31.49
     305   120.500    36.000     40.64
     306   120.750    36.000     49.37
     307   121.000    36.000     57.48
     308   121.250    36.000     64.81
     309   121.500    36.000     71.20
     310   121.750    36.000     76.56
     311   122.000    36.000     80.80
     312   122.250    36.000     83.89
     313   122.500    36.000     85.80
     314   122.750    36.000     86.57
     315   123.000    36.000     86.25
     316   114.500    36.250     79.04
     317   114.750    36.250     65.49
     318   115.000    36.250     52.08
     319   115.250    36.250     39.01
     320   115.500    36.250     26.53
     321   115.750    36.250     14.85
     322   116.000    36.250      4.18
     323   116.250    36.250     -5.32
     324   116.500    36.250    -13.47
     325   116.750    36.250    -20.15
     326   117.000    36.250    -25.25
     327   117.250    36.250    -28.72
     328   117.500    36.250    -30.53
     329   117.750    36.250    -30.68
     330   118.000    36.250    -29.23
     331   118.250    36.250    -26.25
     332   118.500    36.250    -21.86
     333   118.750    36.250    -16.20
     334   119.000    36.250     -9.44
     335   119.250    36.250     -1.79
     336   119.500    36.250      6.54
     337   119.750    36.250     15.35
     338   120.000    36.250     24.39
     339   120.250    36.250     33.45
     340   120.500    36.250     42.29
     341   120.750    36.250     50.72
     342   121.000    36.250     58.53
     343   121.250    36.250     65.57
     344   121.500    36.250     71.69
     345   121.750    36.250     76.79
     346   122.000    36.250     80.78
     347   122.250    36.250     83.62
     348   122.500    36.250     85.31
     349   122.750    36.250     85.86
     350   123.000    36.250     85.34
     351   114.500    36.500     87.78
     352   114.750    36.500     74.31
     353   115.000    36.500     60.92
     354   115.250    36.500     47.83
     355   115.500    36.500     35.28
     356   115.750    36.500     23.49
     357   116.000    36.500     12.66
     358   116.250    36.500      2.98
     359   116.500    36.500     -5.39
     360   116.750    36.500    -12.32
     361   117.000    36.500    -17.72
     362   117.250    36.500    -21.50
     363   117.500    36.500    -23.65
     364   117.750    36.500    -24.16
     365   118.000    36.500    -23.08
     366   118.250    36.500    -20.50
     367   118.500    36.500    -16.51
     368   118.750    36.500    -11.27
     369   119.000    36.500     -4.94
     370   119.250    36.500      2.29
     371   119.500    36.500     10.21
     372   119.750    36.500     18.59
     373   120.000    36.500     27.21
     374   120.250    36.500     35.85
     375   120.500    36.500     44.29
     376   120.750    36.500     52.32
     377   121.000    36.500     59.75
     378   121.250    36.500     66.42
     379   121.500    36.500     72.19
     380   121.750    36.500     76.95
     381   122.000    36.500     80.62
     382   122.250    36.500     83.16
     383   122.500    36.500     84.57
     384   122.750    36.500     84.85
     385   123.000    36.500     84.09
     386   114.500    36.750     96.14
     387   114.750    36.750     82.89
     388   115.000    36.750     69.68
     389   115.250    36.750     56.73
     390   115.500    36.750     44.26
     391   115.750    36.750     32.49
     392   116.000    36.750     21.63
     393   116.250    36.750     11.87
     394   116.500    36.750      3.37
     395   116.750    36.750     -3.74
     396   117.000    36.750     -9.35
     397   117.250    36.750    -13.39
     398   117.500    36.750    -15.85
     399   117.750    36.750    -16.71
     400   118.000    36.750    -16.00
     401   118.250    36.750    -13.83
     402   118.500    36.750    -10.27
     403   118.750    36.750     -5.48
     404   119.000    36.750      0.39
     405   119.250    36.750      7.12
     406   119.500    36.750     14.54
     407   119.750    36.750     22.43
     408   120.000    36.750     30.54
     409   120.250    36.750     38.69
     410   120.500    36.750     46.64
     411   120.750    36.750     54.18
     412   121.000    36.750     61.15
     413   121.250    36.750     67.37
     414   121.500    36.750     72.72
     415   121.750    36.750     77.07
     416   122.000    36.750     80.37
     417   122.250    36.750     82.54
     418   122.500    36.750     83.62
     419   122.750    36.750     83.61
     420   123.000    36.750     82.58
     421   114.500    37.000    104.03
     422   114.750    37.000     91.17
     423   115.000    37.000     78.28
     424   115.250    37.000     65.60
     425   115.500    37.000     53.33
     426   115.750    37.000     41.73
     427   116.000    37.000     30.97
     428   116.250    37.000     21.23
     429   116.500    37.000     12.69
     430   116.750    37.000      5.50
     431   117.000    37.000     -0.27
     432   117.250    37.000     -4.53
     433   117.500    37.000     -7.25
     434   117.750    37.000     -8.43
     435   118.000    37.000     -8.09
     436   118.250    37.000     -6.32
     437   118.500    37.000     -3.22
     438   118.750    37.000      1.08
     439   119.000    37.000      6.43
     440   119.250    37.000     12.63
     441   119.500    37.000     19.49
     442   119.750    37.000     26.80
     443   120.000    37.000     34.36
     444   120.250    37.000     41.94
     445   120.500    37.000     49.31
     446   120.750    37.000     56.31
     447   121.000    37.000     62.75
     448   121.250    37.000     68.45
     449   121.500    37.000     73.30
     450   121.750    37.000     77.19
     451   122.000    37.000     80.04
     452   122.250    37.000     81.83
     453   122.500    37.000     82.53
     454   122.750    37.000     82.17
     455   123.000    37.000     80.83
     456   114.500    37.250    111.39
     457   114.750    37.250     99.04
     458   115.000    37.250     86.61
     459   115.250    37.250     74.32
     460   115.500    37.250     62.41
     461   115.750    37.250     51.06
     462   116.000    37.250     40.50
     463   116.250    37.250     30.90
     464   116.500    37.250     22.44
     465   116.750    37.250     15.22
     466   117.000    37.250      9.37
     467   117.250    37.250      4.95
     468   117.500    37.250      2.01
     469   117.750    37.250      0.54
     470   118.000    37.250      0.52
     471   118.250    37.250      1.87
     472   118.500    37.250      4.52
     473   118.750    37.250      8.31
     474   119.000    37.250     13.10
     475   119.250    37.250     18.73
     476   119.500    37.250     24.99
     477   119.750    37.250     31.68
     478   120.000    37.250     38.60
     479   120.250    37.250     45.53
     480   120.500    37.250     52.29
     481   120.750    37.250     58.67
     482   121.000    37.250     64.51
     483   121.250    37.250     69.64
     484   121.500    37.250     73.94
     485   121.750    37.250     77.31
     486   122.000    37.250     79.68
     487   122.250    37.250     81.01
     488   122.500    37.250     81.31
     489   122.750    37.250     80.59
     490   123.000    37.250     78.91
     491   114.500    37.500    118.13
     492   114.750    37.500    106.41
     493   115.000    37.500     94.56
     494   115.250    37.500     82.78
     495   115.500    37.500     71.32
     496   115.750    37.500     60.36
     497   116.000    37.500     50.11
     498   116.250    37.500     40.74
     499   116.500    37.500     32.42
     500   116.750    37.500     25.27
     501   117.000    37.500     19.40
     502   117.250    37.500     14.88
     503   117.500    37.500     11.75
     504   117.750    37.500     10.03
     505   118.000    37.500      9.67
     506   118.250    37.500     10.62
     507   118.500    37.500     12.80
     508   118.750    37.500     16.07
     509   119.000    37.500     20.29
     510   119.250    37.500     25.31
     511   119.500    37.500     30.92
     512   119.750    37.500     36.94
     513   120.000    37.500     43.19
     514   120.250    37.500     49.45
     515   120.500    37.500     55.51
     516   120.750    37.500     61.23
     517   121.000    37.500     66.41
     518   121.250    37.500     70.92
     519   121.500    37.500     74.62
     520   121.750    37.500     77.43
     521   122.000    37.500     79.28
     522   122.250    37.500     80.13
     523   122.500    37.500     79.99
     524   122.750    37.500     78.89
     525   123.000    37.500     76.85
     526   114.500    37.750    124.19
     527   114.750    37.750    113.19
     528   115.000    37.750    102.01
     529   115.250    37.750     90.86
     530   115.500    37.750     79.95
     531   115.750    37.750     69.48
     532   116.000    37.750     59.62
     533   116.250    37.750     50.58
     534   116.500    37.750     42.48
     535   116.750    37.750     35.47
     536   117.000    37.750     29.64
     537   117.250    37.750     25.08
     538   117.500    37.750     21.81
     539   117.750    37.750     19.86
     540   118.000    37.750     19.19
     541   118.250    37.750     19.75
     542   118.500    37.750     21.46
     543   118.750    37.750     24.19
     544   119.000    37.750     27.84
     545   119.250    37.750     32.22
     546   119.500    37.750     37.17
     547   119.750    37.750     42.50
     548   120.000    37.750     48.03
     549   120.250    37.750     53.56
     550   120.500    37.750     58.92
     551   120.750    37.750     63.92
     552   121.000    37.750     68.41
     553   121.250    37.750     72.25
     554   121.500    37.750     75.33
     555   121.750    37.750     77.55
     556   122.000    37.750     78.85
     557   122.250    37.750     79.20
     558   122.500    37.750     78.60
     559   122.750    37.750     77.07
     560   123.000    37.750     74.69
     561   114.500    38.000    129.48
     562   114.750    38.000    119.28
     563   115.000    38.000    108.87
     564   115.250    38.000     98.43
     565   115.500    38.000     88.16
     566   115.750    38.000     78.25
     567   116.000    38.000     68.88
     568   116.250    38.000     60.23
     569   116.500    38.000     52.44
     570   116.750    38.000     45.62
     571   117.000    38.000     39.90
     572   117.250    38.000     35.34
     573   117.500    38.000     31.97
     574   117.750    38.000     29.83
     575   118.000    38.000     28.87
     576   118.250    38.000     29.07
     577   118.500    38.000     30.32
     578   118.750    38.000     32.53
     579   119.000    38.000     35.59
     580   119.250    38.000     39.33
     581   119.500    38.000     43.59
     582   119.750    38.000     48.21
     583   120.000    38.000     53.01
     584   120.250    38.000     57.79
     585   120.500    38.000     62.40
     586   120.750    38.000     66.67
     587   121.000    38.000     70.44
     588   121.250    38.000     73.60
     589   121.500    38.000     76.02
     590   121.750    38.000     77.63
     591   122.000    38.000     78.36
     592   122.250    38.000     78.19
     593   122.500    38.000     77.12
     594   122.750    38.000     75.18
     595   123.000    38.000     72.42
     596   114.500    38.250    133.94
     597   114.750    38.250    124.60
     598   115.000    38.250    115.02
     599   115.250    38.250    105.35
     600   115.500    38.250     95.78
     601   115.750    38.250     86.51
     602   116.000    38.250     77.70
     603   116.250    38.250     69.51
     604   116.500    38.250     62.08
     605   116.750    38.250     55.54
     606   117.000    38.250     49.98
     607   117.250    38.250     45.47
     608   117.500    38.250     42.05
     609   117.750    38.250     39.75
     610   118.000    38.250     38.54
     611   118.250    38.250     38.38
     612   118.500    38.250     39.20
     613   118.750    38.250     40.90
     614   119.000    38.250     43.37
     615   119.250    38.250     46.47
     616   119.500    38.250     50.05
     617   119.750    38.250     53.95
     618   120.000    38.250     57.99
     619   120.250    38.250     62.02
     620   120.500    38.250     65.87
     621   120.750    38.250     69.40
     622   121.000    38.250     72.44
     623   121.250    38.250     74.89
     624   121.500    38.250     76.65
     625   121.750    38.250     77.64
     626   122.000    38.250     77.79
     627   122.250    38.250     77.10
     628   122.500    38.250     75.56
     629   122.750    38.250     73.20
     630   123.000    38.250     70.08
     631   114.500    38.500    137.47
     632   114.750    38.500    129.05
     633   115.000    38.500    120.33
     634   115.250    38.500    111.50
     635   115.500    38.500    102.71
     636   115.750    38.500     94.13
     637   116.000    38.500     85.93
     638   116.250    38.500     78.25
     639   116.500    38.500     71.25
     640   116.750    38.500     65.02
     641   117.000    38.500     59.66
     642   117.250    38.500     55.25
     643   117.500    38.500     51.83
     644   117.750    38.500     49.40
     645   118.000    38.500     47.97
     646   118.250    38.500     47.48
     647   118.500    38.500     47.89
     648   118.750    38.500     49.10
     649   119.000    38.500     51.01
     650   119.250    38.500     53.48
     651   119.500    38.500     56.37
     652   119.750    38.500     59.56
     653   120.000    38.500     62.86
     654   120.250    38.500     66.13
     655   120.500    38.500     69.22
     656   120.750    38.500     71.99
     657   121.000    38.500     74.31
     658   121.250    38.500     76.06
     659   121.500    38.500     77.15
     660   121.750    38.500     77.51
     661   122.000    38.500     77.10
     662   122.250    38.500     75.89
     663   122.500    38.500     73.89
     664   122.750    38.500     71.12
     665   123.000    38.500     67.64
