# Supplementary material for: The analysis on groundwater storage variations from GRACE/GRACE-FO in recent 20 years driven by influencing factors and prediction in Shandong Province, China
Source: Sci Rep. 2024 Mar 9;14:5819. doi: 10.1038/s41598-024-55588-3 (PMC10925065; doi:10.1038/s41598-024-55588-3)
Supplement: Supplementary file 1 — Supplementary Information. [file 41598_2024_55588_MOESM1_ESM.zip › data/GWS derived from GRACE/gws200409.txt]

       1   114.500    34.000     21.21
       2   114.750    34.000     16.10
       3   115.000    34.000     11.28
       4   115.250    34.000      6.82
       5   115.500    34.000      2.81
       6   115.750    34.000     -0.67
       7   116.000    34.000     -3.58
       8   116.250    34.000     -5.87
       9   116.500    34.000     -7.50
      10   116.750    34.000     -8.46
      11   117.000    34.000     -8.75
      12   117.250    34.000     -8.37
      13   117.500    34.000     -7.37
      14   117.750    34.000     -5.77
      15   118.000    34.000     -3.65
      16   118.250    34.000     -1.06
      17   118.500    34.000      1.90
      18   118.750    34.000      5.15
      19   119.000    34.000      8.60
      20   119.250    34.000     12.13
      21   119.500    34.000     15.68
      22   119.750    34.000     19.11
      23   120.000    34.000     22.36
      24   120.250    34.000     25.33
      25   120.500    34.000     27.93
      26   120.750    34.000     30.12
      27   121.000    34.000     31.84
      28   121.250    34.000     33.04
      29   121.500    34.000     33.72
      30   121.750    34.000     33.86
      31   122.000    34.000     33.47
      32   122.250    34.000     32.59
      33   122.500    34.000     31.25
      34   122.750    34.000     29.49
      35   123.000    34.000     27.39
      36   114.500    34.250     24.39
      37   114.750    34.250     18.40
      38   115.000    34.250     12.75
      39   115.250    34.250      7.52
      40   115.500    34.250      2.80
      41   115.750    34.250     -1.32
      42   116.000    34.250     -4.79
      43   116.250    34.250     -7.53
      44   116.500    34.250     -9.52
      45   116.750    34.250    -10.75
      46   117.000    34.250    -11.19
      47   117.250    34.250    -10.87
      48   117.500    34.250     -9.82
      49   117.750    34.250     -8.10
      50   118.000    34.250     -5.75
      51   118.250    34.250     -2.87
      52   118.500    34.250      0.46
      53   118.750    34.250      4.15
      54   119.000    34.250      8.06
      55   119.250    34.250     12.10
      56   119.500    34.250     16.16
      57   119.750    34.250     20.12
      58   120.000    34.250     23.89
      59   120.250    34.250     27.35
      60   120.500    34.250     30.42
      61   120.750    34.250     33.02
      62   121.000    34.250     35.11
      63   121.250    34.250     36.64
      64   121.500    34.250     37.57
      65   121.750    34.250     37.89
      66   122.000    34.250     37.62
      67   122.250    34.250     36.78
      68   122.500    34.250     35.42
      69   122.750    34.250     33.60
      70   123.000    34.250     31.38
      71   114.500    34.500     28.48
      72   114.750    34.500     21.68
      73   115.000    34.500     15.23
      74   115.250    34.500      9.25
      75   115.500    34.500      3.84
      76   115.750    34.500     -0.92
      77   116.000    34.500     -4.94
      78   116.250    34.500     -8.17
      79   116.500    34.500    -10.55
      80   116.750    34.500    -12.08
      81   117.000    34.500    -12.73
      82   117.250    34.500    -12.54
      83   117.500    34.500    -11.51
      84   117.750    34.500     -9.73
      85   118.000    34.500     -7.25
      86   118.250    34.500     -4.14
      87   118.500    34.500     -0.54
      88   118.750    34.500      3.47
      89   119.000    34.500      7.76
      90   119.250    34.500     12.21
      91   119.500    34.500     16.70
      92   119.750    34.500     21.09
      93   120.000    34.500     25.28
      94   120.250    34.500     29.15
      95   120.500    34.500     32.62
      96   120.750    34.500     35.57
      97   121.000    34.500     37.97
      98   121.250    34.500     39.75
      99   121.500    34.500     40.87
     100   121.750    34.500     41.34
     101   122.000    34.500     41.16
     102   122.250    34.500     40.35
     103   122.500    34.500     38.96
     104   122.750    34.500     37.05
     105   123.000    34.500     34.70
     106   114.500    34.750     33.46
     107   114.750    34.750     25.90
     108   115.000    34.750     18.73
     109   115.250    34.750     12.05
     110   115.500    34.750      5.97
     111   115.750    34.750      0.61
     112   116.000    34.750     -3.96
     113   116.250    34.750     -7.67
     114   116.500    34.750    -10.47
     115   116.750    34.750    -12.33
     116   117.000    34.750    -13.25
     117   117.250    34.750    -13.22
     118   117.500    34.750    -12.30
     119   117.750    34.750    -10.54
     120   118.000    34.750     -8.00
     121   118.250    34.750     -4.79
     122   118.500    34.750     -1.01
     123   118.750    34.750      3.24
     124   119.000    34.750      7.80
     125   119.250    34.750     12.55
     126   119.500    34.750     17.35
     127   119.750    34.750     22.08
     128   120.000    34.750     26.61
     129   120.250    34.750     30.80
     130   120.500    34.750     34.56
     131   120.750    34.750     37.79
     132   121.000    34.750     40.42
     133   121.250    34.750     42.40
     134   121.500    34.750     43.66
     135   121.750    34.750     44.23
     136   122.000    34.750     44.09
     137   122.250    34.750     43.28
     138   122.500    34.750     41.84
     139   122.750    34.750     39.83
     140   123.000    34.750     37.34
     141   114.500    35.000     39.26
     142   114.750    35.000     31.06
     143   115.000    35.000     23.24
     144   115.250    35.000     15.92
     145   115.500    35.000      9.24
     146   115.750    35.000      3.30
     147   116.000    35.000     -1.80
     148   116.250    35.000     -6.00
     149   116.500    35.000     -9.22
     150   116.750    35.000    -11.44
     151   117.000    35.000    -12.65
     152   117.250    35.000    -12.86
     153   117.500    35.000    -12.10
     154   117.750    35.000    -10.43
     155   118.000    35.000     -7.93
     156   118.250    35.000     -4.69
     157   118.500    35.000     -0.83
     158   118.750    35.000      3.54
     159   119.000    35.000      8.25
     160   119.250    35.000     13.20
     161   119.500    35.000     18.22
     162   119.750    35.000     23.17
     163   120.000    35.000     27.92
     164   120.250    35.000     32.33
     165   120.500    35.000     36.30
     166   120.750    35.000     39.72
     167   121.000    35.000     42.50
     168   121.250    35.000     44.60
     169   121.500    35.000     45.96
     170   121.750    35.000     46.56
     171   122.000    35.000     46.43
     172   122.250    35.000     45.58
     173   122.500    35.000     44.06
     174   122.750    35.000     41.94
     175   123.000    35.000     39.30
     176   114.500    35.250     45.82
     177   114.750    35.250     37.07
     178   115.000    35.250     28.69
     179   115.250    35.250     20.83
     180   115.500    35.250     13.61
     181   115.750    35.250      7.15
     182   116.000    35.250      1.55
     183   116.250    35.250     -3.11
     184   116.500    35.250     -6.75
     185   116.750    35.250     -9.35
     186   117.000    35.250    -10.89
     187   117.250    35.250    -11.37
     188   117.500    35.250    -10.84
     189   117.750    35.250     -9.34
     190   118.000    35.250     -6.94
     191   118.250    35.250     -3.78
     192   118.500    35.250      0.06
     193   118.750    35.250      4.45
     194   119.000    35.250      9.22
     195   119.250    35.250     14.24
     196   119.500    35.250     19.36
     197   119.750    35.250     24.43
     198   120.000    35.250     29.29
     199   120.250    35.250     33.82
     200   120.500    35.250     37.89
     201   120.750    35.250     41.41
     202   121.000    35.250     44.27
     203   121.250    35.250     46.40
     204   121.500    35.250     47.78
     205   121.750    35.250     48.38
     206   122.000    35.250     48.20
     207   122.250    35.250     47.27
     208   122.500    35.250     45.64
     209   122.750    35.250     43.38
     210   123.000    35.250     40.59
     211   114.500    35.500     53.04
     212   114.750    35.500     43.86
     213   115.000    35.500     35.04
     214   115.250    35.500     26.72
     215   115.500    35.500     19.03
     216   115.750    35.500     12.11
     217   116.000    35.500      6.06
     218   116.250    35.500      0.97
     219   116.500    35.500     -3.09
     220   116.750    35.500     -6.07
     221   117.000    35.500     -7.94
     222   117.250    35.500     -8.74
     223   117.500    35.500     -8.47
     224   117.750    35.500     -7.20
     225   118.000    35.500     -5.01
     226   118.250    35.500     -1.99
     227   118.500    35.500      1.73
     228   118.750    35.500      6.03
     229   119.000    35.500     10.74
     230   119.250    35.500     15.74
     231   119.500    35.500     20.84
     232   119.750    35.500     25.90
     233   120.000    35.500     30.78
     234   120.250    35.500     35.32
     235   120.500    35.500     39.40
     236   120.750    35.500     42.91
     237   121.000    35.500     45.75
     238   121.250    35.500     47.86
     239   121.500    35.500     49.18
     240   121.750    35.500     49.72
     241   122.000    35.500     49.44
     242   122.250    35.500     48.40
     243   122.500    35.500     46.63
     244   122.750    35.500     44.21
     245   123.000    35.500     41.24
     246   114.500    35.750     60.77
     247   114.750    35.750     51.31
     248   115.000    35.750     42.16
     249   115.250    35.750     33.49
     250   115.500    35.750     25.43
     251   115.750    35.750     18.12
     252   116.000    35.750     11.68
     253   116.250    35.750      6.20
     254   116.500    35.750      1.76
     255   116.750    35.750     -1.59
     256   117.000    35.750     -3.83
     257   117.250    35.750     -4.95
     258   117.500    35.750     -5.00
     259   117.750    35.750     -4.02
     260   118.000    35.750     -2.09
     261   118.250    35.750      0.70
     262   118.500    35.750      4.21
     263   118.750    35.750      8.33
     264   119.000    35.750     12.89
     265   119.250    35.750     17.73
     266   119.500    35.750     22.71
     267   119.750    35.750     27.67
     268   120.000    35.750     32.44
     269   120.250    35.750     36.89
     270   120.500    35.750     40.88
     271   120.750    35.750     44.28
     272   121.000    35.750     47.02
     273   121.250    35.750     49.03
     274   121.500    35.750     50.23
     275   121.750    35.750     50.63
     276   122.000    35.750     50.21
     277   122.250    35.750     49.01
     278   122.500    35.750     47.07
     279   122.750    35.750     44.48
     280   123.000    35.750     41.32
     281   114.500    36.000     68.90
     282   114.750    36.000     59.27
     283   115.000    36.000     49.92
     284   115.250    36.000     41.00
     285   115.500    36.000     32.67
     286   115.750    36.000     25.07
     287   116.000    36.000     18.31
     288   116.250    36.000     12.50
     289   116.500    36.000      7.70
     290   116.750    36.000      4.00
     291   117.000    36.000      1.41
     292   117.250    36.000     -0.07
     293   117.500    36.000     -0.45
     294   117.750    36.000      0.20
     295   118.000    36.000      1.80
     296   118.250    36.000      4.29
     297   118.500    36.000      7.52
     298   118.750    36.000     11.35
     299   119.000    36.000     15.66
     300   119.250    36.000     20.26
     301   119.500    36.000     25.02
     302   119.750    36.000     29.76
     303   120.000    36.000     34.32
     304   120.250    36.000     38.58
     305   120.500    36.000     42.37
     306   120.750    36.000     45.60
     307   121.000    36.000     48.16
     308   121.250    36.000     49.97
     309   121.500    36.000     50.99
     310   121.750    36.000     51.20
     311   122.000    36.000     50.59
     312   122.250    36.000     49.18
     313   122.500    36.000     47.04
     314   122.750    36.000     44.24
     315   123.000    36.000     40.87
     316   114.500    36.250     77.25
     317   114.750    36.250     67.60
     318   115.000    36.250     58.17
     319   115.250    36.250     49.14
     320   115.500    36.250     40.65
     321   115.750    36.250     32.83
     322   116.000    36.250     25.82
     323   116.250    36.250     19.73
     324   116.500    36.250     14.65
     325   116.750    36.250     10.62
     326   117.000    36.250      7.68
     327   117.250    36.250      5.85
     328   117.500    36.250      5.09
     329   117.750    36.250      5.38
     330   118.000    36.250      6.63
     331   118.250    36.250      8.74
     332   118.500    36.250     11.61
     333   118.750    36.250     15.10
     334   119.000    36.250     19.07
     335   119.250    36.250     23.35
     336   119.500    36.250     27.78
     337   119.750    36.250     32.21
     338   120.000    36.250     36.47
     339   120.250    36.250     40.43
     340   120.500    36.250     43.95
     341   120.750    36.250     46.90
     342   121.000    36.250     49.20
     343   121.250    36.250     50.75
     344   121.500    36.250     51.52
     345   121.750    36.250     51.48
     346   122.000    36.250     50.63
     347   122.250    36.250     48.98
     348   122.500    36.250     46.61
     349   122.750    36.250     43.59
     350   123.000    36.250     40.00
     351   114.500    36.500     85.67
     352   114.750    36.500     76.13
     353   115.000    36.500     66.76
     354   115.250    36.500     57.72
     355   115.500    36.500     49.17
     356   115.750    36.500     41.25
     357   116.000    36.500     34.08
     358   116.250    36.500     27.78
     359   116.500    36.500     22.45
     360   116.750    36.500     18.13
     361   117.000    36.500     14.88
     362   117.250    36.500     12.70
     363   117.500    36.500     11.58
     364   117.750    36.500     11.48
     365   118.000    36.500     12.32
     366   118.250    36.500     14.03
     367   118.500    36.500     16.47
     368   118.750    36.500     19.55
     369   119.000    36.500     23.09
     370   119.250    36.500     26.96
     371   119.500    36.500     30.99
     372   119.750    36.500     35.02
     373   120.000    36.500     38.91
     374   120.250    36.500     42.49
     375   120.500    36.500     45.64
     376   120.750    36.500     48.25
     377   121.000    36.500     50.20
     378   121.250    36.500     51.44
     379   121.500    36.500     51.89
     380   121.750    36.500     51.55
     381   122.000    36.500     50.41
     382   122.250    36.500     48.50
     383   122.500    36.500     45.87
     384   122.750    36.500     42.59
     385   123.000    36.500     38.78
     386   114.500    36.750     93.97
     387   114.750    36.750     84.69
     388   115.000    36.750     75.50
     389   115.250    36.750     66.58
     390   115.500    36.750     58.08
     391   115.750    36.750     50.14
     392   116.000    36.750     42.89
     393   116.250    36.750     36.46
     394   116.500    36.750     30.94
     395   116.750    36.750     26.39
     396   117.000    36.750     22.85
     397   117.250    36.750     20.34
     398   117.500    36.750     18.85
     399   117.750    36.750     18.35
     400   118.000    36.750     18.78
     401   118.250    36.750     20.03
     402   118.500    36.750     22.03
     403   118.750    36.750     24.63
     404   119.000    36.750     27.69
     405   119.250    36.750     31.08
     406   119.500    36.750     34.63
     407   119.750    36.750     38.19
     408   120.000    36.750     41.62
     409   120.250    36.750     44.76
     410   120.500    36.750     47.47
     411   120.750    36.750     49.66
     412   121.000    36.750     51.22
     413   121.250    36.750     52.07
     414   121.500    36.750     52.16
     415   121.750    36.750     51.48
     416   122.000    36.750     50.02
     417   122.250    36.750     47.81
     418   122.500    36.750     44.90
     419   122.750    36.750     41.36
     420   123.000    36.750     37.28
     421   114.500    37.000    102.00
     422   114.750    37.000     93.09
     423   115.000    37.000     84.19
     424   115.250    37.000     75.50
     425   115.500    37.000     67.16
     426   115.750    37.000     59.31
     427   116.000    37.000     52.09
     428   116.250    37.000     45.61
     429   116.500    37.000     39.96
     430   116.750    37.000     35.21
     431   117.000    37.000     31.43
     432   117.250    37.000     28.62
     433   117.500    37.000     26.79
     434   117.750    37.000     25.89
     435   118.000    37.000     25.88
     436   118.250    37.000     26.67
     437   118.500    37.000     28.18
     438   118.750    37.000     30.26
     439   119.000    37.000     32.80
     440   119.250    37.000     35.67
     441   119.500    37.000     38.69
     442   119.750    37.000     41.72
     443   120.000    37.000     44.62
     444   120.250    37.000     47.25
     445   120.500    37.000     49.48
     446   120.750    37.000     51.19
     447   121.000    37.000     52.29
     448   121.250    37.000     52.71
     449   121.500    37.000     52.41
     450   121.750    37.000     51.34
     451   122.000    37.000     49.52
     452   122.250    37.000     46.98
     453   122.500    37.000     43.76
     454   122.750    37.000     39.95
     455   123.000    37.000     35.62
     456   114.500    37.250    109.59
     457   114.750    37.250    101.15
     458   115.000    37.250     92.67
     459   115.250    37.250     84.32
     460   115.500    37.250     76.24
     461   115.750    37.250     68.57
     462   116.000    37.250     61.45
     463   116.250    37.250     54.99
     464   116.500    37.250     49.29
     465   116.750    37.250     44.42
     466   117.000    37.250     40.44
     467   117.250    37.250     37.37
     468   117.500    37.250     35.20
     469   117.750    37.250     33.92
     470   118.000    37.250     33.48
     471   118.250    37.250     33.81
     472   118.500    37.250     34.80
     473   118.750    37.250     36.35
     474   119.000    37.250     38.35
     475   119.250    37.250     40.63
     476   119.500    37.250     43.08
     477   119.750    37.250     45.54
     478   120.000    37.250     47.88
     479   120.250    37.250     49.95
     480   120.500    37.250     51.64
     481   120.750    37.250     52.83
     482   121.000    37.250     53.45
     483   121.250    37.250     53.40
     484   121.500    37.250     52.66
     485   121.750    37.250     51.18
     486   122.000    37.250     48.99
     487   122.250    37.250     46.09
     488   122.500    37.250     42.56
     489   122.750    37.250     38.46
     490   123.000    37.250     33.88
     491   114.500    37.500    116.56
     492   114.750    37.500    108.71
     493   115.000    37.500    100.74
     494   115.250    37.500     92.83
     495   115.500    37.500     85.09
     496   115.750    37.500     77.70
     497   116.000    37.500     70.77
     498   116.250    37.500     64.42
     499   116.500    37.500     58.74
     500   116.750    37.500     53.80
     501   117.000    37.500     49.67
     502   117.250    37.500     46.38
     503   117.500    37.500     43.93
     504   117.750    37.500     42.29
     505   118.000    37.500     41.43
     506   118.250    37.500     41.29
     507   118.500    37.500     41.78
     508   118.750    37.500     42.78
     509   119.000    37.500     44.20
     510   119.250    37.500     45.91
     511   119.500    37.500     47.75
     512   119.750    37.500     49.61
     513   120.000    37.500     51.34
     514   120.250    37.500     52.83
     515   120.500    37.500     53.95
     516   120.750    37.500     54.60
     517   121.000    37.500     54.69
     518   121.250    37.500     54.15
     519   121.500    37.500     52.94
     520   121.750    37.500     51.04
     521   122.000    37.500     48.46
     522   122.250    37.500     45.21
     523   122.500    37.500     41.35
     524   122.750    37.500     36.96
     525   123.000    37.500     32.11
     526   114.500    37.750    122.78
     527   114.750    37.750    115.59
     528   115.000    37.750    108.22
     529   115.250    37.750    100.83
     530   115.500    37.750     93.54
     531   115.750    37.750     86.51
     532   116.000    37.750     79.85
     533   116.250    37.750     73.67
     534   116.500    37.750     68.08
     535   116.750    37.750     63.15
     536   117.000    37.750     58.93
     537   117.250    37.750     55.46
     538   117.500    37.750     52.75
     539   117.750    37.750     50.80
     540   118.000    37.750     49.55
     541   118.250    37.750     48.96
     542   118.500    37.750     48.95
     543   118.750    37.750     49.42
     544   119.000    37.750     50.27
     545   119.250    37.750     51.37
     546   119.500    37.750     52.61
     547   119.750    37.750     53.85
     548   120.000    37.750     54.98
     549   120.250    37.750     55.87
     550   120.500    37.750     56.39
     551   120.750    37.750     56.47
     552   121.000    37.750     56.02
     553   121.250    37.750     54.98
     554   121.500    37.750     53.31
     555   121.750    37.750     50.96
     556   122.000    37.750     47.98
     557   122.250    37.750     44.37
     558   122.500    37.750     40.19
     559   122.750    37.750     35.51
     560   123.000    37.750     30.40
     561   114.500    38.000    128.12
     562   114.750    38.000    121.65
     563   115.000    38.000    114.96
     564   115.250    38.000    108.15
     565   115.500    38.000    101.39
     566   115.750    38.000     94.78
     567   116.000    38.000     88.46
     568   116.250    38.000     82.54
     569   116.500    38.000     77.11
     570   116.750    38.000     72.23
     571   117.000    38.000     67.99
     572   117.250    38.000     64.41
     573   117.500    38.000     61.49
     574   117.750    38.000     59.25
     575   118.000    38.000     57.65
     576   118.250    38.000     56.65
     577   118.500    38.000     56.15
     578   118.750    38.000     56.10
     579   119.000    38.000     56.39
     580   119.250    38.000     56.91
     581   119.500    38.000     57.54
     582   119.750    38.000     58.17
     583   120.000    38.000     58.69
     584   120.250    38.000     58.97
     585   120.500    38.000     58.92
     586   120.750    38.000     58.42
     587   121.000    38.000     57.43
     588   121.250    38.000     55.88
     589   121.500    38.000     53.74
     590   121.750    38.000     50.96
     591   122.000    38.000     47.58
     592   122.250    38.000     43.61
     593   122.500    38.000     39.12
     594   122.750    38.000     34.16
     595   123.000    38.000     28.81
     596   114.500    38.250    132.44
     597   114.750    38.250    126.76
     598   115.000    38.250    120.78
     599   115.250    38.250    114.64
     600   115.500    38.250    108.45
     601   115.750    38.250    102.34
     602   116.000    38.250     96.43
     603   116.250    38.250     90.82
     604   116.500    38.250     85.60
     605   116.750    38.250     80.86
     606   117.000    38.250     76.65
     607   117.250    38.250     73.00
     608   117.500    38.250     69.94
     609   117.750    38.250     67.46
     610   118.000    38.250     65.56
     611   118.250    38.250     64.17
     612   118.500    38.250     63.23
     613   118.750    38.250     62.70
     614   119.000    38.250     62.45
     615   119.250    38.250     62.40
     616   119.500    38.250     62.46
     617   119.750    38.250     62.49
     618   120.000    38.250     62.40
     619   120.250    38.250     62.08
     620   120.500    38.250     61.45
     621   120.750    38.250     60.41
     622   121.000    38.250     58.90
     623   121.250    38.250     56.84
     624   121.500    38.250     54.23
     625   121.750    38.250     51.04
     626   122.000    38.250     47.28
     627   122.250    38.250     42.97
     628   122.500    38.250     38.17
     629   122.750    38.250     32.94
     630   123.000    38.250     27.37
     631   114.500    38.500    135.66
     632   114.750    38.500    130.78
     633   115.000    38.500    125.56
     634   115.250    38.500    120.13
     635   115.500    38.500    114.57
     636   115.750    38.500    109.01
     637   116.000    38.500    103.56
     638   116.250    38.500     98.32
     639   116.500    38.500     93.39
     640   116.750    38.500     88.83
     641   117.000    38.500     84.71
     642   117.250    38.500     81.05
     643   117.500    38.500     77.90
     644   117.750    38.500     75.23
     645   118.000    38.500     73.07
     646   118.250    38.500     71.35
     647   118.500    38.500     70.02
     648   118.750    38.500     69.02
     649   119.000    38.500     68.28
     650   119.250    38.500     67.71
     651   119.500    38.500     67.21
     652   119.750    38.500     66.67
     653   120.000    38.500     66.01
     654   120.250    38.500     65.14
     655   120.500    38.500     63.94
     656   120.750    38.500     62.36
     657   121.000    38.500     60.35
     658   121.250    38.500     57.82
     659   121.500    38.500     54.78
     660   121.750    38.500     51.18
     661   122.000    38.500     47.06
     662   122.250    38.500     42.43
     663   122.500    38.500     37.36
     664   122.750    38.500     31.88
     665   123.000    38.500     26.11
