# Supplementary material for: The analysis on groundwater storage variations from GRACE/GRACE-FO in recent 20 years driven by influencing factors and prediction in Shandong Province, China
Source: Sci Rep. 2024 Mar 9;14:5819. doi: 10.1038/s41598-024-55588-3 (PMC10925065; doi:10.1038/s41598-024-55588-3)
Supplement: Supplementary file 1 — Supplementary Information. [file 41598_2024_55588_MOESM1_ESM.zip › data/GWS derived from GRACE/gws200410.txt]

       1   114.500    34.000     26.64
       2   114.750    34.000     22.25
       3   115.000    34.000     18.00
       4   115.250    34.000     13.98
       5   115.500    34.000     10.26
       6   115.750    34.000      6.89
       7   116.000    34.000      3.92
       8   116.250    34.000      1.37
       9   116.500    34.000     -0.73
      10   116.750    34.000     -2.39
      11   117.000    34.000     -3.60
      12   117.250    34.000     -4.41
      13   117.500    34.000     -4.84
      14   117.750    34.000     -4.96
      15   118.000    34.000     -4.81
      16   118.250    34.000     -4.46
      17   118.500    34.000     -4.00
      18   118.750    34.000     -3.48
      19   119.000    34.000     -3.00
      20   119.250    34.000     -2.61
      21   119.500    34.000     -2.36
      22   119.750    34.000     -2.33
      23   120.000    34.000     -2.55
      24   120.250    34.000     -3.02
      25   120.500    34.000     -3.79
      26   120.750    34.000     -4.85
      27   121.000    34.000     -6.16
      28   121.250    34.000     -7.69
      29   121.500    34.000     -9.41
      30   121.750    34.000    -11.24
      31   122.000    34.000    -13.11
      32   122.250    34.000    -14.94
      33   122.500    34.000    -16.65
      34   122.750    34.000    -18.15
      35   123.000    34.000    -19.36
      36   114.500    34.250     29.91
      37   114.750    34.250     24.74
      38   115.000    34.250     19.74
      39   115.250    34.250     15.00
      40   115.500    34.250     10.61
      41   115.750    34.250      6.63
      42   116.000    34.250      3.11
      43   116.250    34.250      0.10
      44   116.500    34.250     -2.37
      45   116.750    34.250     -4.30
      46   117.000    34.250     -5.71
      47   117.250    34.250     -6.61
      48   117.500    34.250     -7.05
      49   117.750    34.250     -7.08
      50   118.000    34.250     -6.76
      51   118.250    34.250     -6.17
      52   118.500    34.250     -5.39
      53   118.750    34.250     -4.50
      54   119.000    34.250     -3.59
      55   119.250    34.250     -2.74
      56   119.500    34.250     -2.01
      57   119.750    34.250     -1.48
      58   120.000    34.250     -1.18
      59   120.250    34.250     -1.16
      60   120.500    34.250     -1.46
      61   120.750    34.250     -2.06
      62   121.000    34.250     -2.95
      63   121.250    34.250     -4.12
      64   121.500    34.250     -5.51
      65   121.750    34.250     -7.07
      66   122.000    34.250     -8.73
      67   122.250    34.250    -10.40
      68   122.500    34.250    -12.01
      69   122.750    34.250    -13.46
      70   123.000    34.250    -14.65
      71   114.500    34.500     33.33
      72   114.750    34.500     27.41
      73   115.000    34.500     21.68
      74   115.250    34.500     16.25
      75   115.500    34.500     11.20
      76   115.750    34.500      6.63
      77   116.000    34.500      2.58
      78   116.250    34.500     -0.89
      79   116.500    34.500     -3.74
      80   116.750    34.500     -5.97
      81   117.000    34.500     -7.59
      82   117.250    34.500     -8.62
      83   117.500    34.500     -9.09
      84   117.750    34.500     -9.07
      85   118.000    34.500     -8.62
      86   118.250    34.500     -7.83
      87   118.500    34.500     -6.79
      88   118.750    34.500     -5.58
      89   119.000    34.500     -4.29
      90   119.250    34.500     -3.02
      91   119.500    34.500     -1.85
      92   119.750    34.500     -0.85
      93   120.000    34.500     -0.09
      94   120.250    34.500      0.38
      95   120.500    34.500      0.54
      96   120.750    34.500      0.37
      97   121.000    34.500     -0.14
      98   121.250    34.500     -0.95
      99   121.500    34.500     -2.03
     100   121.750    34.500     -3.32
     101   122.000    34.500     -4.77
     102   122.250    34.500     -6.29
     103   122.500    34.500     -7.78
     104   122.750    34.500     -9.15
     105   123.000    34.500    -10.33
     106   114.500    34.750     36.94
     107   114.750    34.750     30.32
     108   115.000    34.750     23.91
     109   115.250    34.750     17.81
     110   115.500    34.750     12.15
     111   115.750    34.750      7.00
     112   116.000    34.750      2.44
     113   116.250    34.750     -1.48
     114   116.500    34.750     -4.73
     115   116.750    34.750     -7.26
     116   117.000    34.750     -9.11
     117   117.250    34.750    -10.29
     118   117.500    34.750    -10.84
     119   117.750    34.750    -10.81
     120   118.000    34.750    -10.28
     121   118.250    34.750     -9.34
     122   118.500    34.750     -8.08
     123   118.750    34.750     -6.59
     124   119.000    34.750     -4.98
     125   119.250    34.750     -3.36
     126   119.500    34.750     -1.80
     127   119.750    34.750     -0.40
     128   120.000    34.750      0.78
     129   120.250    34.750      1.67
     130   120.500    34.750      2.23
     131   120.750    34.750      2.44
     132   121.000    34.750      2.30
     133   121.250    34.750      1.82
     134   121.500    34.750      1.03
     135   121.750    34.750     -0.01
     136   122.000    34.750     -1.25
     137   122.250    34.750     -2.61
     138   122.500    34.750     -3.98
     139   122.750    34.750     -5.28
     140   123.000    34.750     -6.44
     141   114.500    35.000     40.79
     142   114.750    35.000     33.52
     143   115.000    35.000     26.49
     144   115.250    35.000     19.79
     145   115.500    35.000     13.55
     146   115.750    35.000      7.85
     147   116.000    35.000      2.80
     148   116.250    35.000     -1.57
     149   116.500    35.000     -5.19
     150   116.750    35.000     -8.04
     151   117.000    35.000    -10.15
     152   117.250    35.000    -11.50
     153   117.500    35.000    -12.15
     154   117.750    35.000    -12.15
     155   118.000    35.000    -11.59
     156   118.250    35.000    -10.56
     157   118.500    35.000     -9.14
     158   118.750    35.000     -7.45
     159   119.000    35.000     -5.59
     160   119.250    35.000     -3.66
     161   119.500    35.000     -1.77
     162   119.750    35.000     -0.03
     163   120.000    35.000      1.50
     164   120.250    35.000      2.75
     165   120.500    35.000      3.67
     166   120.750    35.000      4.22
     167   121.000    35.000      4.40
     168   121.250    35.000      4.22
     169   121.500    35.000      3.69
     170   121.750    35.000      2.87
     171   122.000    35.000      1.83
     172   122.250    35.000      0.63
     173   122.500    35.000     -0.64
     174   122.750    35.000     -1.88
     175   123.000    35.000     -2.99
     176   114.500    35.250     44.90
     177   114.750    35.250     37.09
     178   115.000    35.250     29.49
     179   115.250    35.250     22.25
     180   115.500    35.250     15.47
     181   115.750    35.250      9.28
     182   116.000    35.250      3.76
     183   116.250    35.250     -1.03
     184   116.500    35.250     -5.03
     185   116.750    35.250     -8.21
     186   117.000    35.250    -10.57
     187   117.250    35.250    -12.12
     188   117.500    35.250    -12.91
     189   117.750    35.250    -12.99
     190   118.000    35.250    -12.45
     191   118.250    35.250    -11.37
     192   118.500    35.250     -9.86
     193   118.750    35.250     -8.02
     194   119.000    35.250     -5.97
     195   119.250    35.250     -3.83
     196   119.500    35.250     -1.70
     197   119.750    35.250      0.33
     198   120.000    35.250      2.14
     199   120.250    35.250      3.69
     200   120.500    35.250      4.91
     201   120.750    35.250      5.74
     202   121.000    35.250      6.20
     203   121.250    35.250      6.27
     204   121.500    35.250      5.97
     205   121.750    35.250      5.35
     206   122.000    35.250      4.47
     207   122.250    35.250      3.41
     208   122.500    35.250      2.24
     209   122.750    35.250      1.06
     210   123.000    35.250     -0.02
     211   114.500    35.500     49.29
     212   114.750    35.500     41.01
     213   115.000    35.500     32.93
     214   115.250    35.500     25.20
     215   115.500    35.500     17.97
     216   115.750    35.500     11.32
     217   116.000    35.500      5.37
     218   116.250    35.500      0.19
     219   116.500    35.500     -4.17
     220   116.750    35.500     -7.66
     221   117.000    35.500    -10.29
     222   117.250    35.500    -12.07
     223   117.500    35.500    -13.03
     224   117.750    35.500    -13.23
     225   118.000    35.500    -12.76
     226   118.250    35.500    -11.69
     227   118.500    35.500    -10.15
     228   118.750    35.500     -8.24
     229   119.000    35.500     -6.08
     230   119.250    35.500     -3.78
     231   119.500    35.500     -1.47
     232   119.750    35.500      0.75
     233   120.000    35.500      2.78
     234   120.250    35.500      4.56
     235   120.500    35.500      6.00
     236   120.750    35.500      7.07
     237   121.000    35.500      7.74
     238   121.250    35.500      8.02
     239   121.500    35.500      7.90
     240   121.750    35.500      7.45
     241   122.000    35.500      6.71
     242   122.250    35.500      5.76
     243   122.500    35.500      4.67
     244   122.750    35.500      3.56
     245   123.000    35.500      2.49
     246   114.500    35.750     53.95
     247   114.750    35.750     45.30
     248   115.000    35.750     36.82
     249   115.250    35.750     28.70
     250   115.500    35.750     21.06
     251   115.750    35.750     14.02
     252   116.000    35.750      7.69
     253   116.250    35.750      2.15
     254   116.500    35.750     -2.55
     255   116.750    35.750     -6.35
     256   117.000    35.750     -9.25
     257   117.250    35.750    -11.26
     258   117.500    35.750    -12.43
     259   117.750    35.750    -12.79
     260   118.000    35.750    -12.42
     261   118.250    35.750    -11.43
     262   118.500    35.750     -9.92
     263   118.750    35.750     -8.00
     264   119.000    35.750     -5.80
     265   119.250    35.750     -3.44
     266   119.500    35.750     -1.02
     267   119.750    35.750      1.32
     268   120.000    35.750      3.49
     269   120.250    35.750      5.42
     270   120.500    35.750      7.02
     271   120.750    35.750      8.26
     272   121.000    35.750      9.09
     273   121.250    35.750      9.51
     274   121.500    35.750      9.54
     275   121.750    35.750      9.21
     276   122.000    35.750      8.57
     277   122.250    35.750      7.70
     278   122.500    35.750      6.68
     279   122.750    35.750      5.60
     280   123.000    35.750      4.55
     281   114.500    36.000     58.87
     282   114.750    36.000     49.92
     283   115.000    36.000     41.15
     284   115.250    36.000     32.72
     285   115.500    36.000     24.75
     286   115.750    36.000     17.38
     287   116.000    36.000     10.72
     288   116.250    36.000      4.86
     289   116.500    36.000     -0.14
     290   116.750    36.000     -4.24
     291   117.000    36.000     -7.41
     292   117.250    36.000     -9.67
     293   117.500    36.000    -11.05
     294   117.750    36.000    -11.60
     295   118.000    36.000    -11.40
     296   118.250    36.000    -10.53
     297   118.500    36.000     -9.11
     298   118.750    36.000     -7.26
     299   119.000    36.000     -5.09
     300   119.250    36.000     -2.73
     301   119.500    36.000     -0.30
     302   119.750    36.000      2.10
     303   120.000    36.000      4.33
     304   120.250    36.000      6.34
     305   120.500    36.000      8.02
     306   120.750    36.000      9.35
     307   121.000    36.000     10.28
     308   121.250    36.000     10.80
     309   121.500    36.000     10.92
     310   121.750    36.000     10.67
     311   122.000    36.000     10.11
     312   122.250    36.000      9.29
     313   122.500    36.000      8.30
     314   122.750    36.000      7.23
     315   123.000    36.000      6.18
     316   114.500    36.250     63.98
     317   114.750    36.250     54.86
     318   115.000    36.250     45.89
     319   115.250    36.250     37.22
     320   115.500    36.250     29.01
     321   115.750    36.250     21.38
     322   116.000    36.250     14.45
     323   116.250    36.250      8.32
     324   116.500    36.250      3.04
     325   116.750    36.250     -1.33
     326   117.000    36.250     -4.76
     327   117.250    36.250     -7.26
     328   117.500    36.250     -8.88
     329   117.750    36.250     -9.65
     330   118.000    36.250     -9.64
     331   118.250    36.250     -8.95
     332   118.500    36.250     -7.69
     333   118.750    36.250     -5.96
     334   119.000    36.250     -3.89
     335   119.250    36.250     -1.60
     336   119.500    36.250      0.78
     337   119.750    36.250      3.14
     338   120.000    36.250      5.36
     339   120.250    36.250      7.37
     340   120.500    36.250      9.08
     341   120.750    36.250     10.42
     342   121.000    36.250     11.39
     343   121.250    36.250     11.95
     344   121.500    36.250     12.10
     345   121.750    36.250     11.88
     346   122.000    36.250     11.35
     347   122.250    36.250     10.54
     348   122.500    36.250      9.56
     349   122.750    36.250      8.49
     350   123.000    36.250      7.41
     351   114.500    36.500     69.22
     352   114.750    36.500     60.03
     353   115.000    36.500     50.96
     354   115.250    36.500     42.17
     355   115.500    36.500     33.79
     356   115.750    36.500     25.98
     357   116.000    36.500     18.85
     358   116.250    36.500     12.49
     359   116.500    36.500      6.98
     360   116.750    36.500      2.37
     361   117.000    36.500     -1.31
     362   117.250    36.500     -4.07
     363   117.500    36.500     -5.93
     364   117.750    36.500     -6.93
     365   118.000    36.500     -7.15
     366   118.250    36.500     -6.68
     367   118.500    36.500     -5.61
     368   118.750    36.500     -4.07
     369   119.000    36.500     -2.16
     370   119.250    36.500     -0.02
     371   119.500    36.500      2.23
     372   119.750    36.500      4.49
     373   120.000    36.500      6.62
     374   120.250    36.500      8.56
     375   120.500    36.500     10.22
     376   120.750    36.500     11.53
     377   121.000    36.500     12.47
     378   121.250    36.500     13.01
     379   121.500    36.500     13.14
     380   121.750    36.500     12.91
     381   122.000    36.500     12.36
     382   122.250    36.500     11.54
     383   122.500    36.500     10.53
     384   122.750    36.500      9.42
     385   123.000    36.500      8.31
     386   114.500    36.750     74.52
     387   114.750    36.750     65.36
     388   115.000    36.750     56.30
     389   115.250    36.750     47.46
     390   115.500    36.750     39.02
     391   115.750    36.750     31.10
     392   116.000    36.750     23.84
     393   116.250    36.750     17.31
     394   116.500    36.750     11.62
     395   116.750    36.750      6.80
     396   117.000    36.750      2.90
     397   117.250    36.750     -0.11
     398   117.500    36.750     -2.21
     399   117.750    36.750     -3.47
     400   118.000    36.750     -3.94
     401   118.250    36.750     -3.72
     402   118.500    36.750     -2.89
     403   118.750    36.750     -1.58
     404   119.000    36.750      0.10
     405   119.250    36.750      2.04
     406   119.500    36.750      4.10
     407   119.750    36.750      6.18
     408   120.000    36.750      8.16
     409   120.250    36.750      9.97
     410   120.500    36.750     11.50
     411   120.750    36.750     12.72
     412   121.000    36.750     13.56
     413   121.250    36.750     14.02
     414   121.500    36.750     14.10
     415   121.750    36.750     13.81
     416   122.000    36.750     13.19
     417   122.250    36.750     12.32
     418   122.500    36.750     11.25
     419   122.750    36.750     10.09
     420   123.000    36.750      8.90
     421   114.500    37.000     79.78
     422   114.750    37.000     70.77
     423   115.000    37.000     61.79
     424   115.250    37.000     53.01
     425   115.500    37.000     44.59
     426   115.750    37.000     36.65
     427   116.000    37.000     29.31
     428   116.250    37.000     22.69
     429   116.500    37.000     16.86
     430   116.750    37.000     11.87
     431   117.000    37.000      7.77
     432   117.250    37.000      4.55
     433   117.500    37.000      2.20
     434   117.750    37.000      0.68
     435   118.000    37.000     -0.06
     436   118.250    37.000     -0.11
     437   118.500    37.000      0.44
     438   118.750    37.000      1.47
     439   119.000    37.000      2.89
     440   119.250    37.000      4.57
     441   119.500    37.000      6.38
     442   119.750    37.000      8.24
     443   120.000    37.000     10.00
     444   120.250    37.000     11.61
     445   120.500    37.000     12.97
     446   120.750    37.000     14.02
     447   121.000    37.000     14.72
     448   121.250    37.000     15.06
     449   121.500    37.000     15.01
     450   121.750    37.000     14.62
     451   122.000    37.000     13.92
     452   122.250    37.000     12.95
     453   122.500    37.000     11.80
     454   122.750    37.000     10.54
     455   123.000    37.000      9.27
     456   114.500    37.250     84.90
     457   114.750    37.250     76.12
     458   115.000    37.250     67.34
     459   115.250    37.250     58.71
     460   115.500    37.250     50.39
     461   115.750    37.250     42.50
     462   116.000    37.250     35.18
     463   116.250    37.250     28.52
     464   116.500    37.250     22.60
     465   116.750    37.250     17.49
     466   117.000    37.250     13.23
     467   117.250    37.250      9.81
     468   117.500    37.250      7.23
     469   117.750    37.250      5.46
     470   118.000    37.250      4.44
     471   118.250    37.250      4.10
     472   118.500    37.250      4.34
     473   118.750    37.250      5.08
     474   119.000    37.250      6.18
     475   119.250    37.250      7.56
     476   119.500    37.250      9.07
     477   119.750    37.250     10.65
     478   120.000    37.250     12.15
     479   120.250    37.250     13.51
     480   120.500    37.250     14.64
     481   120.750    37.250     15.47
     482   121.000    37.250     15.99
     483   121.250    37.250     16.14
     484   121.500    37.250     15.94
     485   121.750    37.250     15.41
     486   122.000    37.250     14.57
     487   122.250    37.250     13.48
     488   122.500    37.250     12.21
     489   122.750    37.250     10.84
     490   123.000    37.250      9.46
     491   114.500    37.500     89.77
     492   114.750    37.500     81.31
     493   115.000    37.500     72.82
     494   115.250    37.500     64.43
     495   115.500    37.500     56.29
     496   115.750    37.500     48.54
     497   116.000    37.500     41.29
     498   116.250    37.500     34.66
     499   116.500    37.500     28.72
     500   116.750    37.500     23.53
     501   117.000    37.500     19.15
     502   117.250    37.500     15.55
     503   117.500    37.500     12.77
     504   117.750    37.500     10.76
     505   118.000    37.500      9.46
     506   118.250    37.500      8.82
     507   118.500    37.500      8.75
     508   118.750    37.500      9.15
     509   119.000    37.500      9.92
     510   119.250    37.500     10.95
     511   119.500    37.500     12.15
     512   119.750    37.500     13.39
     513   120.000    37.500     14.60
     514   120.250    37.500     15.66
     515   120.500    37.500     16.51
     516   120.750    37.500     17.09
     517   121.000    37.500     17.37
     518   121.250    37.500     17.32
     519   121.500    37.500     16.92
     520   121.750    37.500     16.21
     521   122.000    37.500     15.21
     522   122.250    37.500     13.97
     523   122.500    37.500     12.56
     524   122.750    37.500     11.04
     525   123.000    37.500      9.52
     526   114.500    37.750     94.26
     527   114.750    37.750     86.22
     528   115.000    37.750     78.09
     529   115.250    37.750     70.02
     530   115.500    37.750     62.15
     531   115.750    37.750     54.61
     532   116.000    37.750     47.52
     533   116.250    37.750     40.98
     534   116.500    37.750     35.08
     535   116.750    37.750     29.86
     536   117.000    37.750     25.39
     537   117.250    37.750     21.67
     538   117.500    37.750     18.70
     539   117.750    37.750     16.46
     540   118.000    37.750     14.90
     541   118.250    37.750     13.96
     542   118.500    37.750     13.56
     543   118.750    37.750     13.63
     544   119.000    37.750     14.05
     545   119.250    37.750     14.73
     546   119.500    37.750     15.56
     547   119.750    37.750     16.45
     548   120.000    37.750     17.31
     549   120.250    37.750     18.05
     550   120.500    37.750     18.58
     551   120.750    37.750     18.88
     552   121.000    37.750     18.89
     553   121.250    37.750     18.59
     554   121.500    37.750     17.97
     555   121.750    37.750     17.05
     556   122.000    37.750     15.87
     557   122.250    37.750     14.45
     558   122.500    37.750     12.88
     559   122.750    37.750     11.21
     560   123.000    37.750      9.54
     561   114.500    38.000     98.27
     562   114.750    38.000     90.71
     563   115.000    38.000     83.04
     564   115.250    38.000     75.36
     565   115.500    38.000     67.82
     566   115.750    38.000     60.57
     567   116.000    38.000     53.70
     568   116.250    38.000     47.32
     569   116.500    38.000     41.50
     570   116.750    38.000     36.33
     571   117.000    38.000     31.81
     572   117.250    38.000     28.00
     573   117.500    38.000     24.88
     574   117.750    38.000     22.43
     575   118.000    38.000     20.63
     576   118.250    38.000     19.40
     577   118.500    38.000     18.69
     578   118.750    38.000     18.41
     579   119.000    38.000     18.48
     580   119.250    38.000     18.78
     581   119.500    38.000     19.24
     582   119.750    38.000     19.76
     583   120.000    38.000     20.25
     584   120.250    38.000     20.64
     585   120.500    38.000     20.85
     586   120.750    38.000     20.83
     587   121.000    38.000     20.55
     588   121.250    38.000     19.97
     589   121.500    38.000     19.12
     590   121.750    38.000     17.97
     591   122.000    38.000     16.57
     592   122.250    38.000     14.97
     593   122.500    38.000     13.21
     594   122.750    38.000     11.38
     595   123.000    38.000      9.54
     596   114.500    38.250    101.68
     597   114.750    38.250     94.68
     598   115.000    38.250     87.50
     599   115.250    38.250     80.29
     600   115.500    38.250     73.17
     601   115.750    38.250     66.27
     602   116.000    38.250     59.69
     603   116.250    38.250     53.52
     604   116.500    38.250     47.86
     605   116.750    38.250     42.76
     606   117.000    38.250     38.26
     607   117.250    38.250     34.39
     608   117.500    38.250     31.16
     609   117.750    38.250     28.55
     610   118.000    38.250     26.52
     611   118.250    38.250     25.03
     612   118.500    38.250     24.01
     613   118.750    38.250     23.40
     614   119.000    38.250     23.10
     615   119.250    38.250     23.04
     616   119.500    38.250     23.12
     617   119.750    38.250     23.26
     618   120.000    38.250     23.38
     619   120.250    38.250     23.41
     620   120.500    38.250     23.26
     621   120.750    38.250     22.92
     622   121.000    38.250     22.33
     623   121.250    38.250     21.47
     624   121.500    38.250     20.35
     625   121.750    38.250     18.97
     626   122.000    38.250     17.34
     627   122.250    38.250     15.53
     628   122.500    38.250     13.59
     629   122.750    38.250     11.58
     630   123.000    38.250      9.57
     631   114.500    38.500    104.39
     632   114.750    38.500     97.99
     633   115.000    38.500     91.38
     634   115.250    38.500     84.70
     635   115.500    38.500     78.05
     636   115.750    38.500     71.56
     637   116.000    38.500     65.31
     638   116.250    38.500     59.43
     639   116.500    38.500     53.98
     640   116.750    38.500     49.00
     641   117.000    38.500     44.58
     642   117.250    38.500     40.70
     643   117.500    38.500     37.39
     644   117.750    38.500     34.65
     645   118.000    38.500     32.43
     646   118.250    38.500     30.70
     647   118.500    38.500     29.40
     648   118.750    38.500     28.46
     649   119.000    38.500     27.82
     650   119.250    38.500     27.39
     651   119.500    38.500     27.11
     652   119.750    38.500     26.87
     653   120.000    38.500     26.62
     654   120.250    38.500     26.28
     655   120.500    38.500     25.78
     656   120.750    38.500     25.10
     657   121.000    38.500     24.20
     658   121.250    38.500     23.05
     659   121.500    38.500     21.66
     660   121.750    38.500     20.02
     661   122.000    38.500     18.18
     662   122.250    38.500     16.17
     663   122.500    38.500     14.04
     664   122.750    38.500     11.84
     665   123.000    38.500      9.66
