# Supplementary material for: The analysis on groundwater storage variations from GRACE/GRACE-FO in recent 20 years driven by influencing factors and prediction in Shandong Province, China
Source: Sci Rep. 2024 Mar 9;14:5819. doi: 10.1038/s41598-024-55588-3 (PMC10925065; doi:10.1038/s41598-024-55588-3)
Supplement: Supplementary file 1 — Supplementary Information. [file 41598_2024_55588_MOESM1_ESM.zip › data/GWS derived from GRACE/gws200411.txt]

       1   114.500    34.000     32.44
       2   114.750    34.000     31.72
       3   115.000    34.000     31.16
       4   115.250    34.000     30.79
       5   115.500    34.000     30.65
       6   115.750    34.000     30.75
       7   116.000    34.000     31.09
       8   116.250    34.000     31.69
       9   116.500    34.000     32.52
      10   116.750    34.000     33.57
      11   117.000    34.000     34.79
      12   117.250    34.000     36.17
      13   117.500    34.000     37.63
      14   117.750    34.000     39.14
      15   118.000    34.000     40.64
      16   118.250    34.000     42.08
      17   118.500    34.000     43.40
      18   118.750    34.000     44.55
      19   119.000    34.000     45.47
      20   119.250    34.000     46.15
      21   119.500    34.000     46.52
      22   119.750    34.000     46.59
      23   120.000    34.000     46.33
      24   120.250    34.000     45.73
      25   120.500    34.000     44.81
      26   120.750    34.000     43.57
      27   121.000    34.000     42.05
      28   121.250    34.000     40.28
      29   121.500    34.000     38.29
      30   121.750    34.000     36.14
      31   122.000    34.000     33.88
      32   122.250    34.000     31.55
      33   122.500    34.000     29.23
      34   122.750    34.000     26.94
      35   123.000    34.000     24.76
      36   114.500    34.250     37.75
      37   114.750    34.250     36.56
      38   115.000    34.250     35.50
      39   115.250    34.250     34.65
      40   115.500    34.250     34.03
      41   115.750    34.250     33.67
      42   116.000    34.250     33.59
      43   116.250    34.250     33.79
      44   116.500    34.250     34.27
      45   116.750    34.250     35.01
      46   117.000    34.250     35.96
      47   117.250    34.250     37.12
      48   117.500    34.250     38.41
      49   117.750    34.250     39.80
      50   118.000    34.250     41.23
      51   118.250    34.250     42.63
      52   118.500    34.250     43.95
      53   118.750    34.250     45.14
      54   119.000    34.250     46.14
      55   119.250    34.250     46.90
      56   119.500    34.250     47.39
      57   119.750    34.250     47.57
      58   120.000    34.250     47.43
      59   120.250    34.250     46.95
      60   120.500    34.250     46.13
      61   120.750    34.250     44.98
      62   121.000    34.250     43.52
      63   121.250    34.250     41.80
      64   121.500    34.250     39.83
      65   121.750    34.250     37.68
      66   122.000    34.250     35.39
      67   122.250    34.250     33.02
      68   122.500    34.250     30.62
      69   122.750    34.250     28.26
      70   123.000    34.250     25.97
      71   114.500    34.500     43.08
      72   114.750    34.500     41.40
      73   115.000    34.500     39.87
      74   115.250    34.500     38.54
      75   115.500    34.500     37.46
      76   115.750    34.500     36.67
      77   116.000    34.500     36.17
      78   116.250    34.500     35.99
      79   116.500    34.500     36.11
      80   116.750    34.500     36.54
      81   117.000    34.500     37.24
      82   117.250    34.500     38.17
      83   117.500    34.500     39.29
      84   117.750    34.500     40.55
      85   118.000    34.500     41.88
      86   118.250    34.500     43.24
      87   118.500    34.500     44.56
      88   118.750    34.500     45.77
      89   119.000    34.500     46.81
      90   119.250    34.500     47.65
      91   119.500    34.500     48.22
      92   119.750    34.500     48.50
      93   120.000    34.500     48.44
      94   120.250    34.500     48.05
      95   120.500    34.500     47.31
      96   120.750    34.500     46.22
      97   121.000    34.500     44.81
      98   121.250    34.500     43.11
      99   121.500    34.500     41.15
     100   121.750    34.500     38.97
     101   122.000    34.500     36.63
     102   122.250    34.500     34.19
     103   122.500    34.500     31.72
     104   122.750    34.500     29.25
     105   123.000    34.500     26.87
     106   114.500    34.750     48.43
     107   114.750    34.750     46.29
     108   115.000    34.750     44.29
     109   115.250    34.750     42.51
     110   115.500    34.750     40.99
     111   115.750    34.750     39.76
     112   116.000    34.750     38.87
     113   116.250    34.750     38.31
     114   116.500    34.750     38.10
     115   116.750    34.750     38.22
     116   117.000    34.750     38.65
     117   117.250    34.750     39.35
     118   117.500    34.750     40.29
     119   117.750    34.750     41.41
     120   118.000    34.750     42.66
     121   118.250    34.750     43.95
     122   118.500    34.750     45.24
     123   118.750    34.750     46.45
     124   119.000    34.750     47.52
     125   119.250    34.750     48.40
     126   119.500    34.750     49.03
     127   119.750    34.750     49.36
     128   120.000    34.750     49.38
     129   120.250    34.750     49.04
     130   120.500    34.750     48.35
     131   120.750    34.750     47.30
     132   121.000    34.750     45.91
     133   121.250    34.750     44.20
     134   121.500    34.750     42.22
     135   121.750    34.750     40.00
     136   122.000    34.750     37.60
     137   122.250    34.750     35.08
     138   122.500    34.750     32.50
     139   122.750    34.750     29.93
     140   123.000    34.750     27.44
     141   114.500    35.000     53.81
     142   114.750    35.000     51.23
     143   115.000    35.000     48.80
     144   115.250    35.000     46.58
     145   115.500    35.000     44.63
     146   115.750    35.000     43.00
     147   116.000    35.000     41.72
     148   116.250    35.000     40.80
     149   116.500    35.000     40.25
     150   116.750    35.000     40.07
     151   117.000    35.000     40.23
     152   117.250    35.000     40.72
     153   117.500    35.000     41.47
     154   117.750    35.000     42.44
     155   118.000    35.000     43.56
     156   118.250    35.000     44.78
     157   118.500    35.000     46.01
     158   118.750    35.000     47.20
     159   119.000    35.000     48.28
     160   119.250    35.000     49.16
     161   119.500    35.000     49.83
     162   119.750    35.000     50.19
     163   120.000    35.000     50.24
     164   120.250    35.000     49.93
     165   120.500    35.000     49.27
     166   120.750    35.000     48.23
     167   121.000    35.000     46.82
     168   121.250    35.000     45.09
     169   121.500    35.000     43.07
     170   121.750    35.000     40.78
     171   122.000    35.000     38.30
     172   122.250    35.000     35.68
     173   122.500    35.000     33.00
     174   122.750    35.000     30.31
     175   123.000    35.000     27.68
     176   114.500    35.250     59.23
     177   114.750    35.250     56.23
     178   115.000    35.250     53.39
     179   115.250    35.250     50.76
     180   115.500    35.250     48.41
     181   115.750    35.250     46.39
     182   116.000    35.250     44.73
     183   116.250    35.250     43.46
     184   116.500    35.250     42.59
     185   116.750    35.250     42.13
     186   117.000    35.250     42.02
     187   117.250    35.250     42.27
     188   117.500    35.250     42.83
     189   117.750    35.250     43.63
     190   118.000    35.250     44.63
     191   118.250    35.250     45.75
     192   118.500    35.250     46.91
     193   118.750    35.250     48.04
     194   119.000    35.250     49.09
     195   119.250    35.250     49.97
     196   119.500    35.250     50.62
     197   119.750    35.250     50.99
     198   120.000    35.250     51.04
     199   120.250    35.250     50.73
     200   120.500    35.250     50.05
     201   120.750    35.250     48.99
     202   121.000    35.250     47.55
     203   121.250    35.250     45.77
     204   121.500    35.250     43.68
     205   121.750    35.250     41.31
     206   122.000    35.250     38.73
     207   122.250    35.250     36.00
     208   122.500    35.250     33.19
     209   122.750    35.250     30.37
     210   123.000    35.250     27.62
     211   114.500    35.500     64.66
     212   114.750    35.500     61.28
     213   115.000    35.500     58.06
     214   115.250    35.500     55.05
     215   115.500    35.500     52.33
     216   115.750    35.500     49.94
     217   116.000    35.500     47.93
     218   116.250    35.500     46.33
     219   116.500    35.500     45.14
     220   116.750    35.500     44.38
     221   117.000    35.500     44.03
     222   117.250    35.500     44.05
     223   117.500    35.500     44.39
     224   117.750    35.500     45.02
     225   118.000    35.500     45.86
     226   118.250    35.500     46.86
     227   118.500    35.500     47.92
     228   118.750    35.500     48.99
     229   119.000    35.500     49.97
     230   119.250    35.500     50.80
     231   119.500    35.500     51.42
     232   119.750    35.500     51.76
     233   120.000    35.500     51.78
     234   120.250    35.500     51.44
     235   120.500    35.500     50.71
     236   120.750    35.500     49.60
     237   121.000    35.500     48.11
     238   121.250    35.500     46.27
     239   121.500    35.500     44.08
     240   121.750    35.500     41.61
     241   122.000    35.500     38.91
     242   122.250    35.500     36.05
     243   122.500    35.500     33.11
     244   122.750    35.500     30.14
     245   123.000    35.500     27.25
     246   114.500    35.750     70.08
     247   114.750    35.750     66.37
     248   115.000    35.750     62.79
     249   115.250    35.750     59.44
     250   115.500    35.750     56.37
     251   115.750    35.750     53.65
     252   116.000    35.750     51.30
     253   116.250    35.750     49.38
     254   116.500    35.750     47.90
     255   116.750    35.750     46.86
     256   117.000    35.750     46.24
     257   117.250    35.750     46.03
     258   117.500    35.750     46.17
     259   117.750    35.750     46.61
     260   118.000    35.750     47.29
     261   118.250    35.750     48.13
     262   118.500    35.750     49.08
     263   118.750    35.750     50.03
     264   119.000    35.750     50.93
     265   119.250    35.750     51.68
     266   119.500    35.750     52.24
     267   119.750    35.750     52.51
     268   120.000    35.750     52.47
     269   120.250    35.750     52.07
     270   120.500    35.750     51.28
     271   120.750    35.750     50.10
     272   121.000    35.750     48.52
     273   121.250    35.750     46.56
     274   121.500    35.750     44.27
     275   121.750    35.750     41.69
     276   122.000    35.750     38.86
     277   122.250    35.750     35.86
     278   122.500    35.750     32.77
     279   122.750    35.750     29.66
     280   123.000    35.750     26.61
     281   114.500    36.000     75.45
     282   114.750    36.000     71.45
     283   115.000    36.000     67.57
     284   115.250    36.000     63.90
     285   115.500    36.000     60.53
     286   115.750    36.000     57.49
     287   116.000    36.000     54.84
     288   116.250    36.000     52.62
     289   116.500    36.000     50.86
     290   116.750    36.000     49.55
     291   117.000    36.000     48.68
     292   117.250    36.000     48.23
     293   117.500    36.000     48.14
     294   117.750    36.000     48.39
     295   118.000    36.000     48.89
     296   118.250    36.000     49.58
     297   118.500    36.000     50.37
     298   118.750    36.000     51.21
     299   119.000    36.000     51.98
     300   119.250    36.000     52.63
     301   119.500    36.000     53.09
     302   119.750    36.000     53.27
     303   120.000    36.000     53.14
     304   120.250    36.000     52.65
     305   120.500    36.000     51.76
     306   120.750    36.000     50.47
     307   121.000    36.000     48.79
     308   121.250    36.000     46.73
     309   121.500    36.000     44.31
     310   121.750    36.000     41.58
     311   122.000    36.000     38.61
     312   122.250    36.000     35.46
     313   122.500    36.000     32.21
     314   122.750    36.000     28.93
     315   123.000    36.000     25.74
     316   114.500    36.250     80.72
     317   114.750    36.250     76.47
     318   115.000    36.250     72.33
     319   115.250    36.250     68.40
     320   115.500    36.250     64.75
     321   115.750    36.250     61.43
     322   116.000    36.250     58.51
     323   116.250    36.250     56.04
     324   116.500    36.250     54.01
     325   116.750    36.250     52.44
     326   117.000    36.250     51.32
     327   117.250    36.250     50.63
     328   117.500    36.250     50.34
     329   117.750    36.250     50.37
     330   118.000    36.250     50.68
     331   118.250    36.250     51.19
     332   118.500    36.250     51.83
     333   118.750    36.250     52.51
     334   119.000    36.250     53.14
     335   119.250    36.250     53.66
     336   119.500    36.250     53.98
     337   119.750    36.250     54.04
     338   120.000    36.250     53.80
     339   120.250    36.250     53.18
     340   120.500    36.250     52.18
     341   120.750    36.250     50.77
     342   121.000    36.250     48.95
     343   121.250    36.250     46.75
     344   121.500    36.250     44.19
     345   121.750    36.250     41.31
     346   122.000    36.250     38.19
     347   122.250    36.250     34.88
     348   122.500    36.250     31.46
     349   122.750    36.250     28.04
     350   123.000    36.250     24.67
     351   114.500    36.500     85.84
     352   114.750    36.500     81.39
     353   115.000    36.500     77.04
     354   115.250    36.500     72.89
     355   115.500    36.500     69.00
     356   115.750    36.500     65.45
     357   116.000    36.500     62.30
     358   116.250    36.500     59.57
     359   116.500    36.500     57.30
     360   116.750    36.500     55.50
     361   117.000    36.500     54.14
     362   117.250    36.500     53.23
     363   117.500    36.500     52.72
     364   117.750    36.500     52.55
     365   118.000    36.500     52.65
     366   118.250    36.500     52.98
     367   118.500    36.500     53.43
     368   118.750    36.500     53.93
     369   119.000    36.500     54.40
     370   119.250    36.500     54.76
     371   119.500    36.500     54.94
     372   119.750    36.500     54.85
     373   120.000    36.500     54.46
     374   120.250    36.500     53.71
     375   120.500    36.500     52.55
     376   120.750    36.500     51.00
     377   121.000    36.500     49.04
     378   121.250    36.500     46.68
     379   121.500    36.500     43.97
     380   121.750    36.500     40.93
     381   122.000    36.500     37.64
     382   122.250    36.500     34.17
     383   122.500    36.500     30.59
     384   122.750    36.500     26.99
     385   123.000    36.500     23.47
     386   114.500    36.750     90.75
     387   114.750    36.750     86.15
     388   115.000    36.750     81.64
     389   115.250    36.750     77.31
     390   115.500    36.750     73.24
     391   115.750    36.750     69.50
     392   116.000    36.750     66.14
     393   116.250    36.750     63.20
     394   116.500    36.750     60.73
     395   116.750    36.750     58.70
     396   117.000    36.750     57.13
     397   117.250    36.750     56.00
     398   117.500    36.750     55.27
     399   117.750    36.750     54.89
     400   118.000    36.750     54.79
     401   118.250    36.750     54.92
     402   118.500    36.750     55.18
     403   118.750    36.750     55.49
     404   119.000    36.750     55.78
     405   119.250    36.750     55.96
     406   119.500    36.750     55.96
     407   119.750    36.750     55.72
     408   120.000    36.750     55.15
     409   120.250    36.750     54.23
     410   120.500    36.750     52.93
     411   120.750    36.750     51.21
     412   121.000    36.750     49.08
     413   121.250    36.750     46.56
     414   121.500    36.750     43.68
     415   121.750    36.750     40.48
     416   122.000    36.750     37.03
     417   122.250    36.750     33.38
     418   122.500    36.750     29.63
     419   122.750    36.750     25.86
     420   123.000    36.750     22.18
     421   114.500    37.000     95.37
     422   114.750    37.000     90.68
     423   115.000    37.000     86.07
     424   115.250    37.000     81.62
     425   115.500    37.000     77.42
     426   115.750    37.000     73.52
     427   116.000    37.000     70.00
     428   116.250    37.000     66.90
     429   116.500    37.000     64.24
     430   116.750    37.000     62.02
     431   117.000    37.000     60.26
     432   117.250    37.000     58.92
     433   117.500    37.000     57.99
     434   117.750    37.000     57.40
     435   118.000    37.000     57.09
     436   118.250    37.000     57.01
     437   118.500    37.000     57.07
     438   118.750    37.000     57.19
     439   119.000    37.000     57.28
     440   119.250    37.000     57.26
     441   119.500    37.000     57.08
     442   119.750    37.000     56.64
     443   120.000    37.000     55.90
     444   120.250    37.000     54.80
     445   120.500    37.000     53.31
     446   120.750    37.000     51.42
     447   121.000    37.000     49.12
     448   121.250    37.000     46.43
     449   121.500    37.000     43.37
     450   121.750    37.000     40.00
     451   122.000    37.000     36.37
     452   122.250    37.000     32.56
     453   122.500    37.000     28.64
     454   122.750    37.000     24.71
     455   123.000    37.000     20.86
     456   114.500    37.250     99.65
     457   114.750    37.250     94.93
     458   115.000    37.250     90.27
     459   115.250    37.250     85.76
     460   115.500    37.250     81.47
     461   115.750    37.250     77.48
     462   116.000    37.250     73.84
     463   116.250    37.250     70.61
     464   116.500    37.250     67.79
     465   116.750    37.250     65.42
     466   117.000    37.250     63.48
     467   117.250    37.250     61.96
     468   117.500    37.250     60.84
     469   117.750    37.250     60.05
     470   118.000    37.250     59.54
     471   118.250    37.250     59.25
     472   118.500    37.250     59.10
     473   118.750    37.250     59.01
     474   119.000    37.250     58.89
     475   119.250    37.250     58.68
     476   119.500    37.250     58.28
     477   119.750    37.250     57.65
     478   120.000    37.250     56.70
     479   120.250    37.250     55.42
     480   120.500    37.250     53.74
     481   120.750    37.250     51.66
     482   121.000    37.250     49.19
     483   121.250    37.250     46.31
     484   121.500    37.250     43.08
     485   121.750    37.250     39.54
     486   122.000    37.250     35.73
     487   122.250    37.250     31.76
     488   122.500    37.250     27.67
     489   122.750    37.250     23.58
     490   123.000    37.250     19.57
     491   114.500    37.500    103.52
     492   114.750    37.500     98.84
     493   115.000    37.500     94.19
     494   115.250    37.500     89.67
     495   115.500    37.500     85.36
     496   115.750    37.500     81.32
     497   116.000    37.500     77.61
     498   116.250    37.500     74.28
     499   116.500    37.500     71.35
     500   116.750    37.500     68.86
     501   117.000    37.500     66.77
     502   117.250    37.500     65.09
     503   117.500    37.500     63.79
     504   117.750    37.500     62.82
     505   118.000    37.500     62.12
     506   118.250    37.500     61.62
     507   118.500    37.500     61.26
     508   118.750    37.500     60.96
     509   119.000    37.500     60.63
     510   119.250    37.500     60.21
     511   119.500    37.500     59.60
     512   119.750    37.500     58.76
     513   120.000    37.500     57.61
     514   120.250    37.500     56.12
     515   120.500    37.500     54.25
     516   120.750    37.500     51.98
     517   121.000    37.500     49.31
     518   121.250    37.500     46.26
     519   121.500    37.500     42.85
     520   121.750    37.500     39.14
     521   122.000    37.500     35.16
     522   122.250    37.500     31.02
     523   122.500    37.500     26.78
     524   122.750    37.500     22.53
     525   123.000    37.500     18.37
     526   114.500    37.750    106.94
     527   114.750    37.750    102.35
     528   115.000    37.750     97.77
     529   115.250    37.750     93.30
     530   115.500    37.750     89.01
     531   115.750    37.750     84.98
     532   116.000    37.750     81.24
     533   116.250    37.750     77.87
     534   116.500    37.750     74.88
     535   116.750    37.750     72.28
     536   117.000    37.750     70.08
     537   117.250    37.750     68.28
     538   117.500    37.750     66.81
     539   117.750    37.750     65.68
     540   118.000    37.750     64.79
     541   118.250    37.750     64.10
     542   118.500    37.750     63.53
     543   118.750    37.750     63.03
     544   119.000    37.750     62.48
     545   119.250    37.750     61.85
     546   119.500    37.750     61.03
     547   119.750    37.750     59.97
     548   120.000    37.750     58.61
     549   120.250    37.750     56.92
     550   120.500    37.750     54.84
     551   120.750    37.750     52.39
     552   121.000    37.750     49.53
     553   121.250    37.750     46.29
     554   121.500    37.750     42.72
     555   121.750    37.750     38.84
     556   122.000    37.750     34.70
     557   122.250    37.750     30.40
     558   122.500    37.750     26.01
     559   122.750    37.750     21.61
     560   123.000    37.750     17.31
     561   114.500    38.000    109.85
     562   114.750    38.000    105.41
     563   115.000    38.000    100.96
     564   115.250    38.000     96.59
     565   115.500    38.000     92.39
     566   115.750    38.000     88.42
     567   116.000    38.000     84.71
     568   116.250    38.000     81.33
     569   116.500    38.000     78.31
     570   116.750    38.000     75.67
     571   117.000    38.000     73.39
     572   117.250    38.000     71.47
     573   117.500    38.000     69.89
     574   117.750    38.000     68.59
     575   118.000    38.000     67.54
     576   118.250    38.000     66.67
     577   118.500    38.000     65.91
     578   118.750    38.000     65.20
     579   119.000    38.000     64.44
     580   119.250    38.000     63.59
     581   119.500    38.000     62.56
     582   119.750    38.000     61.28
     583   120.000    38.000     59.71
     584   120.250    38.000     57.82
     585   120.500    38.000     55.55
     586   120.750    38.000     52.90
     587   121.000    38.000     49.86
     588   121.250    38.000     46.45
     589   121.500    38.000     42.70
     590   121.750    38.000     38.66
     591   122.000    38.000     34.38
     592   122.250    38.000     29.93
     593   122.500    38.000     25.40
     594   122.750    38.000     20.87
     595   123.000    38.000     16.44
     596   114.500    38.250    112.21
     597   114.750    38.250    107.98
     598   115.000    38.250    103.72
     599   115.250    38.250     99.51
     600   115.500    38.250     95.45
     601   115.750    38.250     91.57
     602   116.000    38.250     87.96
     603   116.250    38.250     84.63
     604   116.500    38.250     81.62
     605   116.750    38.250     78.95
     606   117.000    38.250     76.63
     607   117.250    38.250     74.64
     608   117.500    38.250     72.95
     609   117.750    38.250     71.53
     610   118.000    38.250     70.33
     611   118.250    38.250     69.29
     612   118.500    38.250     68.35
     613   118.750    38.250     67.44
     614   119.000    38.250     66.49
     615   119.250    38.250     65.42
     616   119.500    38.250     64.18
     617   119.750    38.250     62.69
     618   120.000    38.250     60.92
     619   120.250    38.250     58.83
     620   120.500    38.250     56.36
     621   120.750    38.250     53.52
     622   121.000    38.250     50.30
     623   121.250    38.250     46.74
     624   121.500    38.250     42.83
     625   121.750    38.250     38.63
     626   122.000    38.250     34.22
     627   122.250    38.250     29.64
     628   122.500    38.250     24.98
     629   122.750    38.250     20.32
     630   123.000    38.250     15.78
     631   114.500    38.500    113.99
     632   114.750    38.500    110.01
     633   115.000    38.500    106.00
     634   115.250    38.500    102.02
     635   115.500    38.500     98.14
     636   115.750    38.500     94.43
     637   116.000    38.500     90.94
     638   116.250    38.500     87.70
     639   116.500    38.500     84.75
     640   116.750    38.500     82.11
     641   117.000    38.500     79.77
     642   117.250    38.500     77.73
     643   117.500    38.500     75.97
     644   117.750    38.500     74.45
     645   118.000    38.500     73.12
     646   118.250    38.500     71.94
     647   118.500    38.500     70.83
     648   118.750    38.500     69.74
     649   119.000    38.500     68.60
     650   119.250    38.500     67.33
     651   119.500    38.500     65.89
     652   119.750    38.500     64.20
     653   120.000    38.500     62.23
     654   120.250    38.500     59.93
     655   120.500    38.500     57.28
     656   120.750    38.500     54.27
     657   121.000    38.500     50.88
     658   121.250    38.500     47.15
     659   121.500    38.500     43.10
     660   121.750    38.500     38.77
     661   122.000    38.500     34.22
     662   122.250    38.500     29.52
     663   122.500    38.500     24.75
     664   122.750    38.500     20.01
     665   123.000    38.500     15.35
