# Supplementary material for: The analysis on groundwater storage variations from GRACE/GRACE-FO in recent 20 years driven by influencing factors and prediction in Shandong Province, China
Source: Sci Rep. 2024 Mar 9;14:5819. doi: 10.1038/s41598-024-55588-3 (PMC10925065; doi:10.1038/s41598-024-55588-3)
Supplement: Supplementary file 1 — Supplementary Information. [file 41598_2024_55588_MOESM1_ESM.zip › data/GWS derived from GRACE/gws200412.txt]

       1   114.500    34.000     54.62
       2   114.750    34.000     51.75
       3   115.000    34.000     49.04
       4   115.250    34.000     46.52
       5   115.500    34.000     44.23
       6   115.750    34.000     42.18
       7   116.000    34.000     40.38
       8   116.250    34.000     38.81
       9   116.500    34.000     37.45
      10   116.750    34.000     36.25
      11   117.000    34.000     35.21
      12   117.250    34.000     34.26
      13   117.500    34.000     33.35
      14   117.750    34.000     32.46
      15   118.000    34.000     31.51
      16   118.250    34.000     30.48
      17   118.500    34.000     29.34
      18   118.750    34.000     28.04
      19   119.000    34.000     26.58
      20   119.250    34.000     24.95
      21   119.500    34.000     23.16
      22   119.750    34.000     21.22
      23   120.000    34.000     19.16
      24   120.250    34.000     17.05
      25   120.500    34.000     14.89
      26   120.750    34.000     12.77
      27   121.000    34.000     10.76
      28   121.250    34.000      8.91
      29   121.500    34.000      7.30
      30   121.750    34.000      6.00
      31   122.000    34.000      5.09
      32   122.250    34.000      4.61
      33   122.500    34.000      4.63
      34   122.750    34.000      5.18
      35   123.000    34.000      6.29
      36   114.500    34.250     62.42
      37   114.750    34.250     59.28
      38   115.000    34.250     56.27
      39   115.250    34.250     53.45
      40   115.500    34.250     50.83
      41   115.750    34.250     48.46
      42   116.000    34.250     46.32
      43   116.250    34.250     44.41
      44   116.500    34.250     42.72
      45   116.750    34.250     41.23
      46   117.000    34.250     39.89
      47   117.250    34.250     38.67
      48   117.500    34.250     37.52
      49   117.750    34.250     36.41
      50   118.000    34.250     35.26
      51   118.250    34.250     34.08
      52   118.500    34.250     32.80
      53   118.750    34.250     31.39
      54   119.000    34.250     29.86
      55   119.250    34.250     28.17
      56   119.500    34.250     26.34
      57   119.750    34.250     24.37
      58   120.000    34.250     22.31
      59   120.250    34.250     20.17
      60   120.500    34.250     18.02
      61   120.750    34.250     15.90
      62   121.000    34.250     13.87
      63   121.250    34.250     12.01
      64   121.500    34.250     10.36
      65   121.750    34.250      9.04
      66   122.000    34.250      8.07
      67   122.250    34.250      7.53
      68   122.500    34.250      7.46
      69   122.750    34.250      7.94
      70   123.000    34.250      8.98
      71   114.500    34.500     70.19
      72   114.750    34.500     66.77
      73   115.000    34.500     63.47
      74   115.250    34.500     60.33
      75   115.500    34.500     57.39
      76   115.750    34.500     54.67
      77   116.000    34.500     52.19
      78   116.250    34.500     49.95
      79   116.500    34.500     47.93
      80   116.750    34.500     46.12
      81   117.000    34.500     44.48
      82   117.250    34.500     42.98
      83   117.500    34.500     41.59
      84   117.750    34.500     40.25
      85   118.000    34.500     38.92
      86   118.250    34.500     37.58
      87   118.500    34.500     36.16
      88   118.750    34.500     34.65
      89   119.000    34.500     33.03
      90   119.250    34.500     31.30
      91   119.500    34.500     29.43
      92   119.750    34.500     27.44
      93   120.000    34.500     25.38
      94   120.250    34.500     23.24
      95   120.500    34.500     21.09
      96   120.750    34.500     18.97
      97   121.000    34.500     16.93
      98   121.250    34.500     15.06
      99   121.500    34.500     13.40
     100   121.750    34.500     12.04
     101   122.000    34.500     11.02
     102   122.250    34.500     10.43
     103   122.500    34.500     10.30
     104   122.750    34.500     10.70
     105   123.000    34.500     11.65
     106   114.500    34.750     77.94
     107   114.750    34.750     74.25
     108   115.000    34.750     70.64
     109   115.250    34.750     67.19
     110   115.500    34.750     63.92
     111   115.750    34.750     60.86
     112   116.000    34.750     58.03
     113   116.250    34.750     55.45
     114   116.500    34.750     53.09
     115   116.750    34.750     50.95
     116   117.000    34.750     49.01
     117   117.250    34.750     47.24
     118   117.500    34.750     45.58
     119   117.750    34.750     44.01
     120   118.000    34.750     42.49
     121   118.250    34.750     40.97
     122   118.500    34.750     39.42
     123   118.750    34.750     37.81
     124   119.000    34.750     36.12
     125   119.250    34.750     34.32
     126   119.500    34.750     32.42
     127   119.750    34.750     30.42
     128   120.000    34.750     28.34
     129   120.250    34.750     26.21
     130   120.500    34.750     24.06
     131   120.750    34.750     21.96
     132   121.000    34.750     19.93
     133   121.250    34.750     18.05
     134   121.500    34.750     16.38
     135   121.750    34.750     14.99
     136   122.000    34.750     13.93
     137   122.250    34.750     13.28
     138   122.500    34.750     13.09
     139   122.750    34.750     13.40
     140   123.000    34.750     14.27
     141   114.500    35.000     85.65
     142   114.750    35.000     81.69
     143   115.000    35.000     77.80
     144   115.250    35.000     74.02
     145   115.500    35.000     70.41
     146   115.750    35.000     67.00
     147   116.000    35.000     63.83
     148   116.250    35.000     60.90
     149   116.500    35.000     58.21
     150   116.750    35.000     55.74
     151   117.000    35.000     53.48
     152   117.250    35.000     51.42
     153   117.500    35.000     49.50
     154   117.750    35.000     47.71
     155   118.000    35.000     45.98
     156   118.250    35.000     44.28
     157   118.500    35.000     42.60
     158   118.750    35.000     40.87
     159   119.000    35.000     39.09
     160   119.250    35.000     37.23
     161   119.500    35.000     35.30
     162   119.750    35.000     33.29
     163   120.000    35.000     31.20
     164   120.250    35.000     29.08
     165   120.500    35.000     26.95
     166   120.750    35.000     24.85
     167   121.000    35.000     22.82
     168   121.250    35.000     20.94
     169   121.500    35.000     19.26
     170   121.750    35.000     17.85
     171   122.000    35.000     16.76
     172   122.250    35.000     16.04
     173   122.500    35.000     15.79
     174   122.750    35.000     16.03
     175   123.000    35.000     16.81
     176   114.500    35.250     93.31
     177   114.750    35.250     89.08
     178   115.000    35.250     84.89
     179   115.250    35.250     80.79
     180   115.500    35.250     76.85
     181   115.750    35.250     73.11
     182   116.000    35.250     69.59
     183   116.250    35.250     66.31
     184   116.500    35.250     63.27
     185   116.750    35.250     60.47
     186   117.000    35.250     57.91
     187   117.250    35.250     55.54
     188   117.500    35.250     53.36
     189   117.750    35.250     51.32
     190   118.000    35.250     49.38
     191   118.250    35.250     47.51
     192   118.500    35.250     45.67
     193   118.750    35.250     43.83
     194   119.000    35.250     41.96
     195   119.250    35.250     40.04
     196   119.500    35.250     38.06
     197   119.750    35.250     36.03
     198   120.000    35.250     33.95
     199   120.250    35.250     31.82
     200   120.500    35.250     29.70
     201   120.750    35.250     27.61
     202   121.000    35.250     25.59
     203   121.250    35.250     23.71
     204   121.500    35.250     22.03
     205   121.750    35.250     20.58
     206   122.000    35.250     19.45
     207   122.250    35.250     18.70
     208   122.500    35.250     18.37
     209   122.750    35.250     18.53
     210   123.000    35.250     19.21
     211   114.500    35.500    100.84
     212   114.750    35.500     96.35
     213   115.000    35.500     91.88
     214   115.250    35.500     87.48
     215   115.500    35.500     83.22
     216   115.750    35.500     79.14
     217   116.000    35.500     75.27
     218   116.250    35.500     71.64
     219   116.500    35.500     68.26
     220   116.750    35.500     65.14
     221   117.000    35.500     62.26
     222   117.250    35.500     59.61
     223   117.500    35.500     57.14
     224   117.750    35.500     54.86
     225   118.000    35.500     52.70
     226   118.250    35.500     50.65
     227   118.500    35.500     48.65
     228   118.750    35.500     46.68
     229   119.000    35.500     44.72
     230   119.250    35.500     42.74
     231   119.500    35.500     40.71
     232   119.750    35.500     38.66
     233   120.000    35.500     36.55
     234   120.250    35.500     34.43
     235   120.500    35.500     32.31
     236   120.750    35.500     30.23
     237   121.000    35.500     28.22
     238   121.250    35.500     26.34
     239   121.500    35.500     24.63
     240   121.750    35.500     23.17
     241   122.000    35.500     22.00
     242   122.250    35.500     21.19
     243   122.500    35.500     20.80
     244   122.750    35.500     20.86
     245   123.000    35.500     21.45
     246   114.500    35.750    108.17
     247   114.750    35.750    103.44
     248   115.000    35.750     98.71
     249   115.250    35.750     94.03
     250   115.500    35.750     89.45
     251   115.750    35.750     85.05
     252   116.000    35.750     80.85
     253   116.250    35.750     76.88
     254   116.500    35.750     73.17
     255   116.750    35.750     69.72
     256   117.000    35.750     66.53
     257   117.250    35.750     63.58
     258   117.500    35.750     60.85
     259   117.750    35.750     58.31
     260   118.000    35.750     55.94
     261   118.250    35.750     53.69
     262   118.500    35.750     51.53
     263   118.750    35.750     49.43
     264   119.000    35.750     47.37
     265   119.250    35.750     45.30
     266   119.500    35.750     43.23
     267   119.750    35.750     41.13
     268   120.000    35.750     39.01
     269   120.250    35.750     36.89
     270   120.500    35.750     34.77
     271   120.750    35.750     32.69
     272   121.000    35.750     30.68
     273   121.250    35.750     28.79
     274   121.500    35.750     27.07
     275   121.750    35.750     25.58
     276   122.000    35.750     24.38
     277   122.250    35.750     23.50
     278   122.500    35.750     23.03
     279   122.750    35.750     23.01
     280   123.000    35.750     23.48
     281   114.500    36.000    115.22
     282   114.750    36.000    110.28
     283   115.000    36.000    105.30
     284   115.250    36.000    100.35
     285   115.500    36.000     95.48
     286   115.750    36.000     90.78
     287   116.000    36.000     86.26
     288   116.250    36.000     81.98
     289   116.500    36.000     77.95
     290   116.750    36.000     74.18
     291   117.000    36.000     70.69
     292   117.250    36.000     67.45
     293   117.500    36.000     64.45
     294   117.750    36.000     61.67
     295   118.000    36.000     59.07
     296   118.250    36.000     56.63
     297   118.500    36.000     54.30
     298   118.750    36.000     52.08
     299   119.000    36.000     49.89
     300   119.250    36.000     47.74
     301   119.500    36.000     45.61
     302   119.750    36.000     43.47
     303   120.000    36.000     41.33
     304   120.250    36.000     39.19
     305   120.500    36.000     37.06
     306   120.750    36.000     34.98
     307   121.000    36.000     32.97
     308   121.250    36.000     31.07
     309   121.500    36.000     29.32
     310   121.750    36.000     27.79
     311   122.000    36.000     26.54
     312   122.250    36.000     25.60
     313   122.500    36.000     25.04
     314   122.750    36.000     24.92
     315   123.000    36.000     25.28
     316   114.500    36.250    121.87
     317   114.750    36.250    116.76
     318   115.000    36.250    111.56
     319   115.250    36.250    106.37
     320   115.500    36.250    101.25
     321   115.750    36.250     96.26
     322   116.000    36.250     91.46
     323   116.250    36.250     86.87
     324   116.500    36.250     82.55
     325   116.750    36.250     78.48
     326   117.000    36.250     74.70
     327   117.250    36.250     71.18
     328   117.500    36.250     67.92
     329   117.750    36.250     64.89
     330   118.000    36.250     62.09
     331   118.250    36.250     59.45
     332   118.500    36.250     56.96
     333   118.750    36.250     54.58
     334   119.000    36.250     52.30
     335   119.250    36.250     50.06
     336   119.500    36.250     47.85
     337   119.750    36.250     45.66
     338   120.000    36.250     43.48
     339   120.250    36.250     41.33
     340   120.500    36.250     39.19
     341   120.750    36.250     37.08
     342   121.000    36.250     35.05
     343   121.250    36.250     33.13
     344   121.500    36.250     31.37
     345   121.750    36.250     29.79
     346   122.000    36.250     28.48
     347   122.250    36.250     27.47
     348   122.500    36.250     26.81
     349   122.750    36.250     26.58
     350   123.000    36.250     26.81
     351   114.500    36.500    128.03
     352   114.750    36.500    122.77
     353   115.000    36.500    117.39
     354   115.250    36.500    112.00
     355   115.500    36.500    106.65
     356   115.750    36.500    101.42
     357   116.000    36.500     96.36
     358   116.250    36.500     91.51
     359   116.500    36.500     86.90
     360   116.750    36.500     82.57
     361   117.000    36.500     78.51
     362   117.250    36.500     74.73
     363   117.500    36.500     71.23
     364   117.750    36.500     67.98
     365   118.000    36.500     64.96
     366   118.250    36.500     62.14
     367   118.500    36.500     59.49
     368   118.750    36.500     56.97
     369   119.000    36.500     54.56
     370   119.250    36.500     52.23
     371   119.500    36.500     49.95
     372   119.750    36.500     47.70
     373   120.000    36.500     45.49
     374   120.250    36.500     43.29
     375   120.500    36.500     41.12
     376   120.750    36.500     39.00
     377   121.000    36.500     36.95
     378   121.250    36.500     35.00
     379   121.500    36.500     33.19
     380   121.750    36.500     31.56
     381   122.000    36.500     30.17
     382   122.250    36.500     29.08
     383   122.500    36.500     28.32
     384   122.750    36.500     27.97
     385   123.000    36.500     28.07
     386   114.500    36.750    133.59
     387   114.750    36.750    128.22
     388   115.000    36.750    122.71
     389   115.250    36.750    117.16
     390   115.500    36.750    111.63
     391   115.750    36.750    106.19
     392   116.000    36.750    100.91
     393   116.250    36.750     95.82
     394   116.500    36.750     90.98
     395   116.750    36.750     86.41
     396   117.000    36.750     82.11
     397   117.250    36.750     78.09
     398   117.500    36.750     74.36
     399   117.750    36.750     70.89
     400   118.000    36.750     67.68
     401   118.250    36.750     64.68
     402   118.500    36.750     61.87
     403   118.750    36.750     59.22
     404   119.000    36.750     56.69
     405   119.250    36.750     54.26
     406   119.500    36.750     51.90
     407   119.750    36.750     49.59
     408   120.000    36.750     47.32
     409   120.250    36.750     45.08
     410   120.500    36.750     42.88
     411   120.750    36.750     40.72
     412   121.000    36.750     38.63
     413   121.250    36.750     36.64
     414   121.500    36.750     34.78
     415   121.750    36.750     33.09
     416   122.000    36.750     31.63
     417   122.250    36.750     30.43
     418   122.500    36.750     29.56
     419   122.750    36.750     29.07
     420   123.000    36.750     29.01
     421   114.500    37.000    138.43
     422   114.750    37.000    133.01
     423   115.000    37.000    127.41
     424   115.250    37.000    121.75
     425   115.500    37.000    116.08
     426   115.750    37.000    110.48
     427   116.000    37.000    105.03
     428   116.250    37.000     99.75
     429   116.500    37.000     94.71
     430   116.750    37.000     89.93
     431   117.000    37.000     85.43
     432   117.250    37.000     81.21
     433   117.500    37.000     77.28
     434   117.750    37.000     73.62
     435   118.000    37.000     70.22
     436   118.250    37.000     67.06
     437   118.500    37.000     64.10
     438   118.750    37.000     61.31
     439   119.000    37.000     58.67
     440   119.250    37.000     56.14
     441   119.500    37.000     53.70
     442   119.750    37.000     51.33
     443   120.000    37.000     49.00
     444   120.250    37.000     46.71
     445   120.500    37.000     44.46
     446   120.750    37.000     42.26
     447   121.000    37.000     40.13
     448   121.250    37.000     38.08
     449   121.500    37.000     36.16
     450   121.750    37.000     34.39
     451   122.000    37.000     32.83
     452   122.250    37.000     31.52
     453   122.500    37.000     30.53
     454   122.750    37.000     29.89
     455   123.000    37.000     29.67
     456   114.500    37.250    142.48
     457   114.750    37.250    137.04
     458   115.000    37.250    131.41
     459   115.250    37.250    125.68
     460   115.500    37.250    119.93
     461   115.750    37.250    114.24
     462   116.000    37.250    108.66
     463   116.250    37.250    103.25
     464   116.500    37.250     98.05
     465   116.750    37.250     93.11
     466   117.000    37.250     88.43
     467   117.250    37.250     84.05
     468   117.500    37.250     79.95
     469   117.750    37.250     76.13
     470   118.000    37.250     72.58
     471   118.250    37.250     69.26
     472   118.500    37.250     66.17
     473   118.750    37.250     63.26
     474   119.000    37.250     60.51
     475   119.250    37.250     57.89
     476   119.500    37.250     55.36
     477   119.750    37.250     52.91
     478   120.000    37.250     50.52
     479   120.250    37.250     48.18
     480   120.500    37.250     45.87
     481   120.750    37.250     43.62
     482   121.000    37.250     41.42
     483   121.250    37.250     39.31
     484   121.500    37.250     37.30
     485   121.750    37.250     35.44
     486   122.000    37.250     33.78
     487   122.250    37.250     32.36
     488   122.500    37.250     31.22
     489   122.750    37.250     30.42
     490   123.000    37.250     30.01
     491   114.500    37.500    145.63
     492   114.750    37.500    140.23
     493   115.000    37.500    134.64
     494   115.250    37.500    128.91
     495   115.500    37.500    123.13
     496   115.750    37.500    117.40
     497   116.000    37.500    111.74
     498   116.250    37.500    106.25
     499   116.500    37.500    100.95
     500   116.750    37.500     95.90
     501   117.000    37.500     91.10
     502   117.250    37.500     86.58
     503   117.500    37.500     82.35
     504   117.750    37.500     78.40
     505   118.000    37.500     74.71
     506   118.250    37.500     71.28
     507   118.500    37.500     68.07
     508   118.750    37.500     65.05
     509   119.000    37.500     62.20
     510   119.250    37.500     59.48
     511   119.500    37.500     56.87
     512   119.750    37.500     54.35
     513   120.000    37.500     51.89
     514   120.250    37.500     49.48
     515   120.500    37.500     47.11
     516   120.750    37.500     44.79
     517   121.000    37.500     42.52
     518   121.250    37.500     40.33
     519   121.500    37.500     38.23
     520   121.750    37.500     36.28
     521   122.000    37.500     34.49
     522   122.250    37.500     32.94
     523   122.500    37.500     31.64
     524   122.750    37.500     30.67
     525   123.000    37.500     30.06
     526   114.500    37.750    147.83
     527   114.750    37.750    142.54
     528   115.000    37.750    137.02
     529   115.250    37.750    131.36
     530   115.500    37.750    125.62
     531   115.750    37.750    119.89
     532   116.000    37.750    114.23
     533   116.250    37.750    108.71
     534   116.500    37.750    103.37
     535   116.750    37.750     98.25
     536   117.000    37.750     93.38
     537   117.250    37.750     88.78
     538   117.500    37.750     84.46
     539   117.750    37.750     80.41
     540   118.000    37.750     76.63
     541   118.250    37.750     73.09
     542   118.500    37.750     69.78
     543   118.750    37.750     66.67
     544   119.000    37.750     63.74
     545   119.250    37.750     60.93
     546   119.500    37.750     58.25
     547   119.750    37.750     55.65
     548   120.000    37.750     53.11
     549   120.250    37.750     50.63
     550   120.500    37.750     48.19
     551   120.750    37.750     45.78
     552   121.000    37.750     43.44
     553   121.250    37.750     41.15
     554   121.500    37.750     38.96
     555   121.750    37.750     36.89
     556   122.000    37.750     34.98
     557   122.250    37.750     33.27
     558   122.500    37.750     31.81
     559   122.750    37.750     30.64
     560   123.000    37.750     29.83
     561   114.500    38.000    149.04
     562   114.750    38.000    143.91
     563   115.000    38.000    138.53
     564   115.250    38.000    132.99
     565   115.500    38.000    127.35
     566   115.750    38.000    121.70
     567   116.000    38.000    116.09
     568   116.250    38.000    110.61
     569   116.500    38.000    105.27
     570   116.750    38.000    100.15
     571   117.000    38.000     95.26
     572   117.250    38.000     90.62
     573   117.500    38.000     86.25
     574   117.750    38.000     82.14
     575   118.000    38.000     78.29
     576   118.250    38.000     74.69
     577   118.500    38.000     71.31
     578   118.750    38.000     68.13
     579   119.000    38.000     65.11
     580   119.250    38.000     62.23
     581   119.500    38.000     59.48
     582   119.750    38.000     56.80
     583   120.000    38.000     54.19
     584   120.250    38.000     51.63
     585   120.500    38.000     49.11
     586   120.750    38.000     46.62
     587   121.000    38.000     44.18
     588   121.250    38.000     41.80
     589   121.500    38.000     39.49
     590   121.750    38.000     37.29
     591   122.000    38.000     35.24
     592   122.250    38.000     33.36
     593   122.500    38.000     31.72
     594   122.750    38.000     30.36
     595   123.000    38.000     29.33
     596   114.500    38.250    149.23
     597   114.750    38.250    144.31
     598   115.000    38.250    139.14
     599   115.250    38.250    133.77
     600   115.500    38.250    128.30
     601   115.750    38.250    122.78
     602   116.000    38.250    117.30
     603   116.250    38.250    111.90
     604   116.500    38.250    106.64
     605   116.750    38.250    101.57
     606   117.000    38.250     96.70
     607   117.250    38.250     92.07
     608   117.500    38.250     87.70
     609   117.750    38.250     83.57
     610   118.000    38.250     79.70
     611   118.250    38.250     76.06
     612   118.500    38.250     72.63
     613   118.750    38.250     69.39
     614   119.000    38.250     66.32
     615   119.250    38.250     63.38
     616   119.500    38.250     60.56
     617   119.750    38.250     57.81
     618   120.000    38.250     55.12
     619   120.250    38.250     52.48
     620   120.500    38.250     49.87
     621   120.750    38.250     47.30
     622   121.000    38.250     44.76
     623   121.250    38.250     42.26
     624   121.500    38.250     39.83
     625   121.750    38.250     37.50
     626   122.000    38.250     35.28
     627   122.250    38.250     33.25
     628   122.500    38.250     31.42
     629   122.750    38.250     29.84
     630   123.000    38.250     28.59
     631   114.500    38.500    148.40
     632   114.750    38.500    143.75
     633   115.000    38.500    138.83
     634   115.250    38.500    133.71
     635   115.500    38.500    128.45
     636   115.750    38.500    123.14
     637   116.000    38.500    117.83
     638   116.250    38.500    112.58
     639   116.500    38.500    107.45
     640   116.750    38.500    102.48
     641   117.000    38.500     97.70
     642   117.250    38.500     93.14
     643   117.500    38.500     88.81
     644   117.750    38.500     84.71
     645   118.000    38.500     80.84
     646   118.250    38.500     77.18
     647   118.500    38.500     73.74
     648   118.750    38.500     70.46
     649   119.000    38.500     67.35
     650   119.250    38.500     64.36
     651   119.500    38.500     61.48
     652   119.750    38.500     58.66
     653   120.000    38.500     55.91
     654   120.250    38.500     53.18
     655   120.500    38.500     50.50
     656   120.750    38.500     47.82
     657   121.000    38.500     45.17
     658   121.250    38.500     42.56
     659   121.500    38.500     39.99
     660   121.750    38.500     37.51
     661   122.000    38.500     35.14
     662   122.250    38.500     32.92
     663   122.500    38.500     30.90
     664   122.750    38.500     29.12
     665   123.000    38.500     27.63
