# Supplementary material for: The analysis on groundwater storage variations from GRACE/GRACE-FO in recent 20 years driven by influencing factors and prediction in Shandong Province, China
Source: Sci Rep. 2024 Mar 9;14:5819. doi: 10.1038/s41598-024-55588-3 (PMC10925065; doi:10.1038/s41598-024-55588-3)
Supplement: Supplementary file 1 — Supplementary Information. [file 41598_2024_55588_MOESM1_ESM.zip › data/GWS derived from GRACE/gws200501.txt]

       1   114.500    34.000     41.19
       2   114.750    34.000     39.18
       3   115.000    34.000     37.28
       4   115.250    34.000     35.54
       5   115.500    34.000     33.98
       6   115.750    34.000     32.61
       7   116.000    34.000     31.42
       8   116.250    34.000     30.40
       9   116.500    34.000     29.55
      10   116.750    34.000     28.83
      11   117.000    34.000     28.22
      12   117.250    34.000     27.68
      13   117.500    34.000     27.17
      14   117.750    34.000     26.66
      15   118.000    34.000     26.14
      16   118.250    34.000     25.58
      17   118.500    34.000     24.95
      18   118.750    34.000     24.25
      19   119.000    34.000     23.47
      20   119.250    34.000     22.63
      21   119.500    34.000     21.75
      22   119.750    34.000     20.84
      23   120.000    34.000     19.94
      24   120.250    34.000     19.09
      25   120.500    34.000     18.34
      26   120.750    34.000     17.71
      27   121.000    34.000     17.27
      28   121.250    34.000     17.05
      29   121.500    34.000     17.10
      30   121.750    34.000     17.44
      31   122.000    34.000     18.11
      32   122.250    34.000     19.13
      33   122.500    34.000     20.51
      34   122.750    34.000     22.25
      35   123.000    34.000     24.33
      36   114.500    34.250     49.67
      37   114.750    34.250     47.49
      38   115.000    34.250     45.42
      39   115.250    34.250     43.49
      40   115.500    34.250     41.73
      41   115.750    34.250     40.15
      42   116.000    34.250     38.79
      43   116.250    34.250     37.60
      44   116.500    34.250     36.59
      45   116.750    34.250     35.73
      46   117.000    34.250     35.00
      47   117.250    34.250     34.37
      48   117.500    34.250     33.81
      49   117.750    34.250     33.28
      50   118.000    34.250     32.76
      51   118.250    34.250     32.22
      52   118.500    34.250     31.65
      53   118.750    34.250     31.03
      54   119.000    34.250     30.35
      55   119.250    34.250     29.64
      56   119.500    34.250     28.87
      57   119.750    34.250     28.10
      58   120.000    34.250     27.32
      59   120.250    34.250     26.59
      60   120.500    34.250     25.95
      61   120.750    34.250     25.41
      62   121.000    34.250     25.05
      63   121.250    34.250     24.87
      64   121.500    34.250     24.94
      65   121.750    34.250     25.28
      66   122.000    34.250     25.92
      67   122.250    34.250     26.87
      68   122.500    34.250     28.16
      69   122.750    34.250     29.79
      70   123.000    34.250     31.73
      71   114.500    34.500     58.11
      72   114.750    34.500     55.74
      73   115.000    34.500     53.47
      74   115.250    34.500     51.32
      75   115.500    34.500     49.36
      76   115.750    34.500     47.58
      77   116.000    34.500     46.00
      78   116.250    34.500     44.63
      79   116.500    34.500     43.44
      80   116.750    34.500     42.44
      81   117.000    34.500     41.58
      82   117.250    34.500     40.86
      83   117.500    34.500     40.23
      84   117.750    34.500     39.66
      85   118.000    34.500     39.15
      86   118.250    34.500     38.64
      87   118.500    34.500     38.13
      88   118.750    34.500     37.59
      89   119.000    34.500     37.02
      90   119.250    34.500     36.42
      91   119.500    34.500     35.81
      92   119.750    34.500     35.17
      93   120.000    34.500     34.55
      94   120.250    34.500     33.96
      95   120.500    34.500     33.44
      96   120.750    34.500     33.03
      97   121.000    34.500     32.75
      98   121.250    34.500     32.65
      99   121.500    34.500     32.76
     100   121.750    34.500     33.11
     101   122.000    34.500     33.73
     102   122.250    34.500     34.65
     103   122.500    34.500     35.87
     104   122.750    34.500     37.41
     105   123.000    34.500     39.25
     106   114.500    34.750     66.45
     107   114.750    34.750     63.88
     108   115.000    34.750     61.40
     109   115.250    34.750     59.03
     110   115.500    34.750     56.83
     111   115.750    34.750     54.83
     112   116.000    34.750     53.04
     113   116.250    34.750     51.45
     114   116.500    34.750     50.08
     115   116.750    34.750     48.91
     116   117.000    34.750     47.91
     117   117.250    34.750     47.08
     118   117.500    34.750     46.38
     119   117.750    34.750     45.78
     120   118.000    34.750     45.25
     121   118.250    34.750     44.77
     122   118.500    34.750     44.31
     123   118.750    34.750     43.86
     124   119.000    34.750     43.40
     125   119.250    34.750     42.94
     126   119.500    34.750     42.46
     127   119.750    34.750     41.99
     128   120.000    34.750     41.51
     129   120.250    34.750     41.08
     130   120.500    34.750     40.71
     131   120.750    34.750     40.43
     132   121.000    34.750     40.26
     133   121.250    34.750     40.26
     134   121.500    34.750     40.42
     135   121.750    34.750     40.82
     136   122.000    34.750     41.45
     137   122.250    34.750     42.35
     138   122.500    34.750     43.52
     139   122.750    34.750     44.97
     140   123.000    34.750     46.71
     141   114.500    35.000     74.66
     142   114.750    35.000     71.89
     143   115.000    35.000     69.17
     144   115.250    35.000     66.56
     145   115.500    35.000     64.12
     146   115.750    35.000     61.87
     147   116.000    35.000     59.84
     148   116.250    35.000     58.05
     149   116.500    35.000     56.46
     150   116.750    35.000     55.12
     151   117.000    35.000     53.97
     152   117.250    35.000     53.02
     153   117.500    35.000     52.23
     154   117.750    35.000     51.57
     155   118.000    35.000     51.03
     156   118.250    35.000     50.56
     157   118.500    35.000     50.16
     158   118.750    35.000     49.78
     159   119.000    35.000     49.44
     160   119.250    35.000     49.10
     161   119.500    35.000     48.76
     162   119.750    35.000     48.45
     163   120.000    35.000     48.14
     164   120.250    35.000     47.87
     165   120.500    35.000     47.66
     166   120.750    35.000     47.52
     167   121.000    35.000     47.48
     168   121.250    35.000     47.58
     169   121.500    35.000     47.84
     170   121.750    35.000     48.27
     171   122.000    35.000     48.93
     172   122.250    35.000     49.82
     173   122.500    35.000     50.95
     174   122.750    35.000     52.34
     175   123.000    35.000     53.99
     176   114.500    35.250     82.70
     177   114.750    35.250     79.68
     178   115.000    35.250     76.72
     179   115.250    35.250     73.87
     180   115.500    35.250     71.16
     181   115.750    35.250     68.66
     182   116.000    35.250     66.39
     183   116.250    35.250     64.34
     184   116.500    35.250     62.55
     185   116.750    35.250     61.01
     186   117.000    35.250     59.70
     187   117.250    35.250     58.60
     188   117.500    35.250     57.71
     189   117.750    35.250     56.99
     190   118.000    35.250     56.42
     191   118.250    35.250     55.95
     192   118.500    35.250     55.59
     193   118.750    35.250     55.30
     194   119.000    35.250     55.05
     195   119.250    35.250     54.83
     196   119.500    35.250     54.65
     197   119.750    35.250     54.49
     198   120.000    35.250     54.34
     199   120.250    35.250     54.25
     200   120.500    35.250     54.19
     201   120.750    35.250     54.20
     202   121.000    35.250     54.30
     203   121.250    35.250     54.51
     204   121.500    35.250     54.85
     205   121.750    35.250     55.35
     206   122.000    35.250     56.05
     207   122.250    35.250     56.93
     208   122.500    35.250     58.04
     209   122.750    35.250     59.38
     210   123.000    35.250     60.94
     211   114.500    35.500     90.45
     212   114.750    35.500     87.21
     213   115.000    35.500     83.98
     214   115.250    35.500     80.87
     215   115.500    35.500     77.90
     216   115.750    35.500     75.13
     217   116.000    35.500     72.59
     218   116.250    35.500     70.31
     219   116.500    35.500     68.29
     220   116.750    35.500     66.53
     221   117.000    35.500     65.04
     222   117.250    35.500     63.80
     223   117.500    35.500     62.79
     224   117.750    35.500     62.00
     225   118.000    35.500     61.38
     226   118.250    35.500     60.92
     227   118.500    35.500     60.58
     228   118.750    35.500     60.34
     229   119.000    35.500     60.18
     230   119.250    35.500     60.08
     231   119.500    35.500     60.04
     232   119.750    35.500     60.03
     233   120.000    35.500     60.05
     234   120.250    35.500     60.11
     235   120.500    35.500     60.22
     236   120.750    35.500     60.38
     237   121.000    35.500     60.61
     238   121.250    35.500     60.94
     239   121.500    35.500     61.39
     240   121.750    35.500     61.95
     241   122.000    35.500     62.68
     242   122.250    35.500     63.57
     243   122.500    35.500     64.66
     244   122.750    35.500     65.94
     245   123.000    35.500     67.43
     246   114.500    35.750     97.86
     247   114.750    35.750     94.37
     248   115.000    35.750     90.89
     249   115.250    35.750     87.50
     250   115.500    35.750     84.27
     251   115.750    35.750     81.23
     252   116.000    35.750     78.43
     253   116.250    35.750     75.89
     254   116.500    35.750     73.63
     255   116.750    35.750     71.66
     256   117.000    35.750     69.98
     257   117.250    35.750     68.58
     258   117.500    35.750     67.45
     259   117.750    35.750     66.55
     260   118.000    35.750     65.88
     261   118.250    35.750     65.39
     262   118.500    35.750     65.07
     263   118.750    35.750     64.88
     264   119.000    35.750     64.80
     265   119.250    35.750     64.81
     266   119.500    35.750     64.89
     267   119.750    35.750     65.02
     268   120.000    35.750     65.20
     269   120.250    35.750     65.41
     270   120.500    35.750     65.68
     271   120.750    35.750     65.98
     272   121.000    35.750     66.35
     273   121.250    35.750     66.79
     274   121.500    35.750     67.32
     275   121.750    35.750     67.96
     276   122.000    35.750     68.72
     277   122.250    35.750     69.62
     278   122.500    35.750     70.69
     279   122.750    35.750     71.92
     280   123.000    35.750     73.32
     281   114.500    36.000    104.82
     282   114.750    36.000    101.08
     283   115.000    36.000     97.35
     284   115.250    36.000     93.71
     285   115.500    36.000     90.20
     286   115.750    36.000     86.89
     287   116.000    36.000     83.82
     288   116.250    36.000     81.02
     289   116.500    36.000     78.53
     290   116.750    36.000     76.33
     291   117.000    36.000     74.46
     292   117.250    36.000     72.88
     293   117.500    36.000     71.61
     294   117.750    36.000     70.62
     295   118.000    36.000     69.88
     296   118.250    36.000     69.36
     297   118.500    36.000     69.04
     298   118.750    36.000     68.89
     299   119.000    36.000     68.87
     300   119.250    36.000     68.97
     301   119.500    36.000     69.16
     302   119.750    36.000     69.42
     303   120.000    36.000     69.73
     304   120.250    36.000     70.09
     305   120.500    36.000     70.49
     306   120.750    36.000     70.94
     307   121.000    36.000     71.43
     308   121.250    36.000     71.97
     309   121.500    36.000     72.59
     310   121.750    36.000     73.29
     311   122.000    36.000     74.08
     312   122.250    36.000     74.98
     313   122.500    36.000     76.02
     314   122.750    36.000     77.19
     315   123.000    36.000     78.52
     316   114.500    36.250    111.23
     317   114.750    36.250    107.27
     318   115.000    36.250    103.29
     319   115.250    36.250     99.38
     320   115.500    36.250     95.62
     321   115.750    36.250     92.05
     322   116.000    36.250     88.71
     323   116.250    36.250     85.67
     324   116.500    36.250     82.93
     325   116.750    36.250     80.52
     326   117.000    36.250     78.45
     327   117.250    36.250     76.70
     328   117.500    36.250     75.29
     329   117.750    36.250     74.18
     330   118.000    36.250     73.36
     331   118.250    36.250     72.80
     332   118.500    36.250     72.46
     333   118.750    36.250     72.33
     334   119.000    36.250     72.36
     335   119.250    36.250     72.53
     336   119.500    36.250     72.82
     337   119.750    36.250     73.19
     338   120.000    36.250     73.61
     339   120.250    36.250     74.10
     340   120.500    36.250     74.63
     341   120.750    36.250     75.19
     342   121.000    36.250     75.80
     343   121.250    36.250     76.43
     344   121.500    36.250     77.11
     345   121.750    36.250     77.86
     346   122.000    36.250     78.68
     347   122.250    36.250     79.58
     348   122.500    36.250     80.57
     349   122.750    36.250     81.69
     350   123.000    36.250     82.92
     351   114.500    36.500    117.00
     352   114.750    36.500    112.81
     353   115.000    36.500    108.62
     354   115.250    36.500    104.48
     355   115.500    36.500    100.46
     356   115.750    36.500     96.65
     357   116.000    36.500     93.07
     358   116.250    36.500     89.79
     359   116.500    36.500     86.81
     360   116.750    36.500     84.20
     361   117.000    36.500     81.92
     362   117.250    36.500     80.01
     363   117.500    36.500     78.45
     364   117.750    36.500     77.23
     365   118.000    36.500     76.32
     366   118.250    36.500     75.70
     367   118.500    36.500     75.34
     368   118.750    36.500     75.21
     369   119.000    36.500     75.27
     370   119.250    36.500     75.49
     371   119.500    36.500     75.85
     372   119.750    36.500     76.31
     373   120.000    36.500     76.84
     374   120.250    36.500     77.43
     375   120.500    36.500     78.06
     376   120.750    36.500     78.73
     377   121.000    36.500     79.41
     378   121.250    36.500     80.13
     379   121.500    36.500     80.86
     380   121.750    36.500     81.64
     381   122.000    36.500     82.46
     382   122.250    36.500     83.35
     383   122.500    36.500     84.30
     384   122.750    36.500     85.34
     385   123.000    36.500     86.47
     386   114.500    36.750    122.03
     387   114.750    36.750    117.67
     388   115.000    36.750    113.27
     389   115.250    36.750    108.91
     390   115.500    36.750    104.68
     391   115.750    36.750    100.64
     392   116.000    36.750     96.84
     393   116.250    36.750     93.34
     394   116.500    36.750     90.16
     395   116.750    36.750     87.33
     396   117.000    36.750     84.87
     397   117.250    36.750     82.80
     398   117.500    36.750     81.09
     399   117.750    36.750     79.76
     400   118.000    36.750     78.76
     401   118.250    36.750     78.07
     402   118.500    36.750     77.68
     403   118.750    36.750     77.53
     404   119.000    36.750     77.60
     405   119.250    36.750     77.87
     406   119.500    36.750     78.27
     407   119.750    36.750     78.79
     408   120.000    36.750     79.40
     409   120.250    36.750     80.08
     410   120.500    36.750     80.79
     411   120.750    36.750     81.52
     412   121.000    36.750     82.27
     413   121.250    36.750     83.04
     414   121.500    36.750     83.81
     415   121.750    36.750     84.60
     416   122.000    36.750     85.42
     417   122.250    36.750     86.26
     418   122.500    36.750     87.15
     419   122.750    36.750     88.10
     420   123.000    36.750     89.12
     421   114.500    37.000    126.26
     422   114.750    37.000    121.74
     423   115.000    37.000    117.17
     424   115.250    37.000    112.65
     425   115.500    37.000    108.23
     426   115.750    37.000    104.00
     427   116.000    37.000    100.01
     428   116.250    37.000     96.30
     429   116.500    37.000     92.93
     430   116.750    37.000     89.92
     431   117.000    37.000     87.30
     432   117.250    37.000     85.07
     433   117.500    37.000     83.23
     434   117.750    37.000     81.78
     435   118.000    37.000     80.69
     436   118.250    37.000     79.93
     437   118.500    37.000     79.49
     438   118.750    37.000     79.32
     439   119.000    37.000     79.39
     440   119.250    37.000     79.67
     441   119.500    37.000     80.10
     442   119.750    37.000     80.66
     443   120.000    37.000     81.32
     444   120.250    37.000     82.04
     445   120.500    37.000     82.81
     446   120.750    37.000     83.59
     447   121.000    37.000     84.38
     448   121.250    37.000     85.17
     449   121.500    37.000     85.95
     450   121.750    37.000     86.74
     451   122.000    37.000     87.52
     452   122.250    37.000     88.31
     453   122.500    37.000     89.11
     454   122.750    37.000     89.95
     455   123.000    37.000     90.84
     456   114.500    37.250    129.60
     457   114.750    37.250    124.97
     458   115.000    37.250    120.29
     459   115.250    37.250    115.63
     460   115.500    37.250    111.07
     461   115.750    37.250    106.68
     462   116.000    37.250    102.53
     463   116.250    37.250     98.67
     464   116.500    37.250     95.14
     465   116.750    37.250     91.98
     466   117.000    37.250     89.21
     467   117.250    37.250     86.84
     468   117.500    37.250     84.89
     469   117.750    37.250     83.32
     470   118.000    37.250     82.13
     471   118.250    37.250     81.30
     472   118.500    37.250     80.81
     473   118.750    37.250     80.60
     474   119.000    37.250     80.65
     475   119.250    37.250     80.93
     476   119.500    37.250     81.37
     477   119.750    37.250     81.95
     478   120.000    37.250     82.62
     479   120.250    37.250     83.37
     480   120.500    37.250     84.16
     481   120.750    37.250     84.97
     482   121.000    37.250     85.77
     483   121.250    37.250     86.56
     484   121.500    37.250     87.32
     485   121.750    37.250     88.06
     486   122.000    37.250     88.78
     487   122.250    37.250     89.49
     488   122.500    37.250     90.19
     489   122.750    37.250     90.92
     490   123.000    37.250     91.66
     491   114.500    37.500    132.02
     492   114.750    37.500    127.34
     493   115.000    37.500    122.59
     494   115.250    37.500    117.84
     495   115.500    37.500    113.18
     496   115.750    37.500    108.69
     497   116.000    37.500    104.42
     498   116.250    37.500    100.44
     499   116.500    37.500     96.80
     500   116.750    37.500     93.51
     501   117.000    37.500     90.63
     502   117.250    37.500     88.14
     503   117.500    37.500     86.08
     504   117.750    37.500     84.41
     505   118.000    37.500     83.15
     506   118.250    37.500     82.24
     507   118.500    37.500     81.69
     508   118.750    37.500     81.43
     509   119.000    37.500     81.45
     510   119.250    37.500     81.70
     511   119.500    37.500     82.12
     512   119.750    37.500     82.69
     513   120.000    37.500     83.37
     514   120.250    37.500     84.12
     515   120.500    37.500     84.89
     516   120.750    37.500     85.69
     517   121.000    37.500     86.46
     518   121.250    37.500     87.22
     519   121.500    37.500     87.93
     520   121.750    37.500     88.61
     521   122.000    37.500     89.25
     522   122.250    37.500     89.86
     523   122.500    37.500     90.44
     524   122.750    37.500     91.02
     525   123.000    37.500     91.60
     526   114.500    37.750    133.49
     527   114.750    37.750    128.80
     528   115.000    37.750    124.04
     529   115.250    37.750    119.27
     530   115.500    37.750    114.57
     531   115.750    37.750    110.02
     532   116.000    37.750    105.69
     533   116.250    37.750    101.64
     534   116.500    37.750     97.92
     535   116.750    37.750     94.55
     536   117.000    37.750     91.58
     537   117.250    37.750     89.00
     538   117.500    37.750     86.86
     539   117.750    37.750     85.11
     540   118.000    37.750     83.76
     541   118.250    37.750     82.80
     542   118.500    37.750     82.18
     543   118.750    37.750     81.87
     544   119.000    37.750     81.83
     545   119.250    37.750     82.03
     546   119.500    37.750     82.42
     547   119.750    37.750     82.96
     548   120.000    37.750     83.61
     549   120.250    37.750     84.32
     550   120.500    37.750     85.06
     551   120.750    37.750     85.81
     552   121.000    37.750     86.54
     553   121.250    37.750     87.23
     554   121.500    37.750     87.86
     555   121.750    37.750     88.45
     556   122.000    37.750     88.97
     557   122.250    37.750     89.45
     558   122.500    37.750     89.89
     559   122.750    37.750     90.30
     560   123.000    37.750     90.71
     561   114.500    38.000    134.01
     562   114.750    38.000    129.38
     563   115.000    38.000    124.66
     564   115.250    38.000    119.91
     565   115.500    38.000    115.23
     566   115.750    38.000    110.69
     567   116.000    38.000    106.36
     568   116.250    38.000    102.28
     569   116.500    38.000     98.52
     570   116.750    38.000     95.11
     571   117.000    38.000     92.09
     572   117.250    38.000     89.46
     573   117.500    38.000     87.25
     574   117.750    38.000     85.45
     575   118.000    38.000     84.03
     576   118.250    38.000     83.00
     577   118.500    38.000     82.32
     578   118.750    38.000     81.95
     579   119.000    38.000     81.86
     580   119.250    38.000     82.00
     581   119.500    38.000     82.33
     582   119.750    38.000     82.81
     583   120.000    38.000     83.40
     584   120.250    38.000     84.05
     585   120.500    38.000     84.72
     586   120.750    38.000     85.40
     587   121.000    38.000     86.03
     588   121.250    38.000     86.63
     589   121.500    38.000     87.16
     590   121.750    38.000     87.62
     591   122.000    38.000     88.01
     592   122.250    38.000     88.34
     593   122.500    38.000     88.62
     594   122.750    38.000     88.85
     595   123.000    38.000     89.07
     596   114.500    38.250    133.58
     597   114.750    38.250    129.08
     598   115.000    38.250    124.46
     599   115.250    38.250    119.81
     600   115.500    38.250    115.21
     601   115.750    38.250    110.73
     602   116.000    38.250    106.44
     603   116.250    38.250    102.40
     604   116.500    38.250     98.66
     605   116.750    38.250     95.25
     606   117.000    38.250     92.22
     607   117.250    38.250     89.57
     608   117.500    38.250     87.32
     609   117.750    38.250     85.48
     610   118.000    38.250     84.02
     611   118.250    38.250     82.94
     612   118.500    38.250     82.19
     613   118.750    38.250     81.76
     614   119.000    38.250     81.59
     615   119.250    38.250     81.66
     616   119.500    38.250     81.92
     617   119.750    38.250     82.32
     618   120.000    38.250     82.81
     619   120.250    38.250     83.37
     620   120.500    38.250     83.95
     621   120.750    38.250     84.52
     622   121.000    38.250     85.05
     623   121.250    38.250     85.52
     624   121.500    38.250     85.91
     625   121.750    38.250     86.23
     626   122.000    38.250     86.46
     627   122.250    38.250     86.61
     628   122.500    38.250     86.69
     629   122.750    38.250     86.74
     630   123.000    38.250     86.75
     631   114.500    38.500    132.25
     632   114.750    38.500    127.93
     633   115.000    38.500    123.48
     634   115.250    38.500    118.99
     635   115.500    38.500    114.53
     636   115.750    38.500    110.19
     637   116.000    38.500    106.00
     638   116.250    38.500    102.04
     639   116.500    38.500     98.37
     640   116.750    38.500     95.01
     641   117.000    38.500     92.00
     642   117.250    38.500     89.36
     643   117.500    38.500     87.12
     644   117.750    38.500     85.26
     645   118.000    38.500     83.76
     646   118.250    38.500     82.63
     647   118.500    38.500     81.82
     648   118.750    38.500     81.33
     649   119.000    38.500     81.09
     650   119.250    38.500     81.07
     651   119.500    38.500     81.23
     652   119.750    38.500     81.54
     653   120.000    38.500     81.93
     654   120.250    38.500     82.37
     655   120.500    38.500     82.82
     656   120.750    38.500     83.26
     657   121.000    38.500     83.64
     658   121.250    38.500     83.96
     659   121.500    38.500     84.19
     660   121.750    38.500     84.33
     661   122.000    38.500     84.38
     662   122.250    38.500     84.34
     663   122.500    38.500     84.23
     664   122.750    38.500     84.05
     665   123.000    38.500     83.85
