# Supplementary material for: The analysis on groundwater storage variations from GRACE/GRACE-FO in recent 20 years driven by influencing factors and prediction in Shandong Province, China
Source: Sci Rep. 2024 Mar 9;14:5819. doi: 10.1038/s41598-024-55588-3 (PMC10925065; doi:10.1038/s41598-024-55588-3)
Supplement: Supplementary file 1 — Supplementary Information. [file 41598_2024_55588_MOESM1_ESM.zip › data/GWS derived from GRACE/gws200502.txt]

       1   114.500    34.000     57.68
       2   114.750    34.000     59.85
       3   115.000    34.000     62.18
       4   115.250    34.000     64.66
       5   115.500    34.000     67.29
       6   115.750    34.000     70.02
       7   116.000    34.000     72.80
       8   116.250    34.000     75.57
       9   116.500    34.000     78.27
      10   116.750    34.000     80.85
      11   117.000    34.000     83.22
      12   117.250    34.000     85.31
      13   117.500    34.000     87.06
      14   117.750    34.000     88.44
      15   118.000    34.000     89.36
      16   118.250    34.000     89.81
      17   118.500    34.000     89.74
      18   118.750    34.000     89.14
      19   119.000    34.000     88.02
      20   119.250    34.000     86.37
      21   119.500    34.000     84.24
      22   119.750    34.000     81.65
      23   120.000    34.000     78.66
      24   120.250    34.000     75.33
      25   120.500    34.000     71.72
      26   120.750    34.000     67.92
      27   121.000    34.000     63.99
      28   121.250    34.000     60.02
      29   121.500    34.000     56.09
      30   121.750    34.000     52.28
      31   122.000    34.000     48.65
      32   122.250    34.000     45.27
      33   122.500    34.000     42.17
      34   122.750    34.000     39.44
      35   123.000    34.000     37.06
      36   114.500    34.250     65.97
      37   114.750    34.250     68.10
      38   115.000    34.250     70.39
      39   115.250    34.250     72.85
      40   115.500    34.250     75.45
      41   115.750    34.250     78.14
      42   116.000    34.250     80.90
      43   116.250    34.250     83.66
      44   116.500    34.250     86.36
      45   116.750    34.250     88.94
      46   117.000    34.250     91.33
      47   117.250    34.250     93.45
      48   117.500    34.250     95.24
      49   117.750    34.250     96.65
      50   118.000    34.250     97.62
      51   118.250    34.250     98.11
      52   118.500    34.250     98.07
      53   118.750    34.250     97.50
      54   119.000    34.250     96.41
      55   119.250    34.250     94.77
      56   119.500    34.250     92.62
      57   119.750    34.250     90.00
      58   120.000    34.250     86.95
      59   120.250    34.250     83.53
      60   120.500    34.250     79.80
      61   120.750    34.250     75.84
      62   121.000    34.250     71.74
      63   121.250    34.250     67.56
      64   121.500    34.250     63.39
      65   121.750    34.250     59.30
      66   122.000    34.250     55.37
      67   122.250    34.250     51.68
      68   122.500    34.250     48.27
      69   122.750    34.250     45.18
      70   123.000    34.250     42.46
      71   114.500    34.500     74.44
      72   114.750    34.500     76.49
      73   115.000    34.500     78.70
      74   115.250    34.500     81.07
      75   115.500    34.500     83.58
      76   115.750    34.500     86.19
      77   116.000    34.500     88.88
      78   116.250    34.500     91.56
      79   116.500    34.500     94.21
      80   116.750    34.500     96.74
      81   117.000    34.500     99.09
      82   117.250    34.500    101.19
      83   117.500    34.500    102.97
      84   117.750    34.500    104.38
      85   118.000    34.500    105.36
      86   118.250    34.500    105.86
      87   118.500    34.500    105.84
      88   118.750    34.500    105.29
      89   119.000    34.500    104.20
      90   119.250    34.500    102.57
      91   119.500    34.500    100.42
      92   119.750    34.500     97.78
      93   120.000    34.500     94.69
      94   120.250    34.500     91.20
      95   120.500    34.500     87.40
      96   120.750    34.500     83.33
      97   121.000    34.500     79.09
      98   121.250    34.500     74.74
      99   121.500    34.500     70.38
     100   121.750    34.500     66.07
     101   122.000    34.500     61.90
     102   122.250    34.500     57.94
     103   122.500    34.500     54.24
     104   122.750    34.500     50.87
     105   123.000    34.500     47.85
     106   114.500    34.750     83.04
     107   114.750    34.750     84.96
     108   115.000    34.750     87.03
     109   115.250    34.750     89.27
     110   115.500    34.750     91.64
     111   115.750    34.750     94.12
     112   116.000    34.750     96.66
     113   116.250    34.750     99.22
     114   116.500    34.750    101.76
     115   116.750    34.750    104.17
     116   117.000    34.750    106.44
     117   117.250    34.750    108.47
     118   117.500    34.750    110.19
     119   117.750    34.750    111.55
     120   118.000    34.750    112.50
     121   118.250    34.750    112.99
     122   118.500    34.750    112.96
     123   118.750    34.750    112.42
     124   119.000    34.750    111.34
     125   119.250    34.750    109.70
     126   119.500    34.750    107.56
     127   119.750    34.750    104.91
     128   120.000    34.750    101.80
     129   120.250    34.750     98.29
     130   120.500    34.750     94.43
     131   120.750    34.750     90.29
     132   121.000    34.750     85.95
     133   121.250    34.750     81.48
     134   121.500    34.750     76.96
     135   121.750    34.750     72.49
     136   122.000    34.750     68.13
     137   122.250    34.750     63.95
     138   122.500    34.750     60.02
     139   122.750    34.750     56.40
     140   123.000    34.750     53.13
     141   114.500    35.000     91.70
     142   114.750    35.000     93.44
     143   115.000    35.000     95.33
     144   115.250    35.000     97.37
     145   115.500    35.000     99.55
     146   115.750    35.000    101.83
     147   116.000    35.000    104.18
     148   116.250    35.000    106.56
     149   116.500    35.000    108.93
     150   116.750    35.000    111.19
     151   117.000    35.000    113.31
     152   117.250    35.000    115.21
     153   117.500    35.000    116.83
     154   117.750    35.000    118.12
     155   118.000    35.000    119.00
     156   118.250    35.000    119.44
     157   118.500    35.000    119.39
     158   118.750    35.000    118.82
     159   119.000    35.000    117.74
     160   119.250    35.000    116.11
     161   119.500    35.000    113.97
     162   119.750    35.000    111.33
     163   120.000    35.000    108.23
     164   120.250    35.000    104.70
     165   120.500    35.000    100.81
     166   120.750    35.000     96.63
     167   121.000    35.000     92.23
     168   121.250    35.000     87.69
     169   121.500    35.000     83.08
     170   121.750    35.000     78.48
     171   122.000    35.000     73.97
     172   122.250    35.000     69.62
     173   122.500    35.000     65.51
     174   122.750    35.000     61.68
     175   123.000    35.000     58.20
     176   114.500    35.250    100.29
     177   114.750    35.250    101.82
     178   115.000    35.250    103.49
     179   115.250    35.250    105.29
     180   115.500    35.250    107.23
     181   115.750    35.250    109.27
     182   116.000    35.250    111.38
     183   116.250    35.250    113.52
     184   116.500    35.250    115.65
     185   116.750    35.250    117.71
     186   117.000    35.250    119.65
     187   117.250    35.250    121.37
     188   117.500    35.250    122.85
     189   117.750    35.250    124.01
     190   118.000    35.250    124.80
     191   118.250    35.250    125.15
     192   118.500    35.250    125.05
     193   118.750    35.250    124.47
     194   119.000    35.250    123.36
     195   119.250    35.250    121.73
     196   119.500    35.250    119.60
     197   119.750    35.250    116.97
     198   120.000    35.250    113.89
     199   120.250    35.250    110.38
     200   120.500    35.250    106.50
     201   120.750    35.250    102.32
     202   121.000    35.250     97.89
     203   121.250    35.250     93.31
     204   121.500    35.250     88.64
     205   121.750    35.250     83.96
     206   122.000    35.250     79.35
     207   122.250    35.250     74.87
     208   122.500    35.250     70.62
     209   122.750    35.250     66.63
     210   123.000    35.250     62.97
     211   114.500    35.500    108.72
     212   114.750    35.500    110.01
     213   115.000    35.500    111.41
     214   115.250    35.500    112.94
     215   115.500    35.500    114.58
     216   115.750    35.500    116.33
     217   116.000    35.500    118.16
     218   116.250    35.500    120.02
     219   116.500    35.500    121.88
     220   116.750    35.500    123.68
     221   117.000    35.500    125.38
     222   117.250    35.500    126.91
     223   117.500    35.500    128.19
     224   117.750    35.500    129.19
     225   118.000    35.500    129.85
     226   118.250    35.500    130.11
     227   118.500    35.500    129.93
     228   118.750    35.500    129.29
     229   119.000    35.500    128.17
     230   119.250    35.500    126.54
     231   119.500    35.500    124.42
     232   119.750    35.500    121.82
     233   120.000    35.500    118.76
     234   120.250    35.500    115.28
     235   120.500    35.500    111.43
     236   120.750    35.500    107.27
     237   121.000    35.500    102.86
     238   121.250    35.500     98.27
     239   121.500    35.500     93.58
     240   121.750    35.500     88.86
     241   122.000    35.500     84.19
     242   122.250    35.500     79.63
     243   122.500    35.500     75.27
     244   122.750    35.500     71.15
     245   123.000    35.500     67.35
     246   114.500    35.750    116.87
     247   114.750    35.750    117.88
     248   115.000    35.750    118.98
     249   115.250    35.750    120.20
     250   115.500    35.750    121.52
     251   115.750    35.750    122.94
     252   116.000    35.750    124.44
     253   116.250    35.750    125.99
     254   116.500    35.750    127.54
     255   116.750    35.750    129.05
     256   117.000    35.750    130.48
     257   117.250    35.750    131.75
     258   117.500    35.750    132.82
     259   117.750    35.750    133.64
     260   118.000    35.750    134.13
     261   118.250    35.750    134.27
     262   118.500    35.750    134.01
     263   118.750    35.750    133.31
     264   119.000    35.750    132.14
     265   119.250    35.750    130.51
     266   119.500    35.750    128.40
     267   119.750    35.750    125.83
     268   120.000    35.750    122.82
     269   120.250    35.750    119.38
     270   120.500    35.750    115.59
     271   120.750    35.750    111.48
     272   121.000    35.750    107.11
     273   121.250    35.750    102.55
     274   121.500    35.750     97.87
     275   121.750    35.750     93.14
     276   122.000    35.750     88.43
     277   122.250    35.750     83.82
     278   122.500    35.750     79.39
     279   122.750    35.750     75.19
     280   123.000    35.750     71.28
     281   114.500    36.000    124.60
     282   114.750    36.000    125.31
     283   115.000    36.000    126.09
     284   115.250    36.000    126.98
     285   115.500    36.000    127.95
     286   115.750    36.000    129.01
     287   116.000    36.000    130.16
     288   116.250    36.000    131.36
     289   116.500    36.000    132.58
     290   116.750    36.000    133.77
     291   117.000    36.000    134.89
     292   117.250    36.000    135.90
     293   117.500    36.000    136.72
     294   117.750    36.000    137.32
     295   118.000    36.000    137.65
     296   118.250    36.000    137.64
     297   118.500    36.000    137.26
     298   118.750    36.000    136.49
     299   119.000    36.000    135.29
     300   119.250    36.000    133.64
     301   119.500    36.000    131.55
     302   119.750    36.000    129.01
     303   120.000    36.000    126.05
     304   120.250    36.000    122.68
     305   120.500    36.000    118.95
     306   120.750    36.000    114.91
     307   121.000    36.000    110.59
     308   121.250    36.000    106.09
     309   121.500    36.000    101.45
     310   121.750    36.000     96.74
     311   122.000    36.000     92.04
     312   122.250    36.000     87.42
     313   122.500    36.000     82.94
     314   122.750    36.000     78.67
     315   123.000    36.000     74.67
     316   114.500    36.250    131.79
     317   114.750    36.250    132.19
     318   115.000    36.250    132.64
     319   115.250    36.250    133.17
     320   115.500    36.250    133.79
     321   115.750    36.250    134.48
     322   116.000    36.250    135.26
     323   116.250    36.250    136.08
     324   116.500    36.250    136.95
     325   116.750    36.250    137.80
     326   117.000    36.250    138.60
     327   117.250    36.250    139.31
     328   117.500    36.250    139.88
     329   117.750    36.250    140.25
     330   118.000    36.250    140.37
     331   118.250    36.250    140.21
     332   118.500    36.250    139.73
     333   118.750    36.250    138.87
     334   119.000    36.250    137.62
     335   119.250    36.250    135.96
     336   119.500    36.250    133.87
     337   119.750    36.250    131.38
     338   120.000    36.250    128.47
     339   120.250    36.250    125.17
     340   120.500    36.250    121.53
     341   120.750    36.250    117.56
     342   121.000    36.250    113.34
     343   121.250    36.250    108.90
     344   121.500    36.250    104.32
     345   121.750    36.250     99.66
     346   122.000    36.250     94.99
     347   122.250    36.250     90.37
     348   122.500    36.250     85.88
     349   122.750    36.250     81.57
     350   123.000    36.250     77.51
     351   114.500    36.500    138.31
     352   114.750    36.500    138.40
     353   115.000    36.500    138.52
     354   115.250    36.500    138.70
     355   115.500    36.500    138.94
     356   115.750    36.500    139.27
     357   116.000    36.500    139.67
     358   116.250    36.500    140.13
     359   116.500    36.500    140.62
     360   116.750    36.500    141.12
     361   117.000    36.500    141.60
     362   117.250    36.500    142.01
     363   117.500    36.500    142.30
     364   117.750    36.500    142.43
     365   118.000    36.500    142.36
     366   118.250    36.500    142.04
     367   118.500    36.500    141.41
     368   118.750    36.500    140.47
     369   119.000    36.500    139.17
     370   119.250    36.500    137.48
     371   119.500    36.500    135.42
     372   119.750    36.500    132.96
     373   120.000    36.500    130.11
     374   120.250    36.500    126.89
     375   120.500    36.500    123.34
     376   120.750    36.500    119.47
     377   121.000    36.500    115.34
     378   121.250    36.500    110.99
     379   121.500    36.500    106.49
     380   121.750    36.500    101.89
     381   122.000    36.500     97.26
     382   122.250    36.500     92.67
     383   122.500    36.500     88.18
     384   122.750    36.500     83.85
     385   123.000    36.500     79.73
     386   114.500    36.750    144.06
     387   114.750    36.750    143.85
     388   115.000    36.750    143.64
     389   115.250    36.750    143.49
     390   115.500    36.750    143.37
     391   115.750    36.750    143.33
     392   116.000    36.750    143.36
     393   116.250    36.750    143.45
     394   116.500    36.750    143.59
     395   116.750    36.750    143.74
     396   117.000    36.750    143.89
     397   117.250    36.750    143.99
     398   117.500    36.750    144.01
     399   117.750    36.750    143.90
     400   118.000    36.750    143.62
     401   118.250    36.750    143.12
     402   118.500    36.750    142.37
     403   118.750    36.750    141.33
     404   119.000    36.750    139.98
     405   119.250    36.750    138.28
     406   119.500    36.750    136.23
     407   119.750    36.750    133.81
     408   120.000    36.750    131.02
     409   120.250    36.750    127.89
     410   120.500    36.750    124.42
     411   120.750    36.750    120.65
     412   121.000    36.750    116.62
     413   121.250    36.750    112.38
     414   121.500    36.750    107.97
     415   121.750    36.750    103.44
     416   122.000    36.750     98.88
     417   122.250    36.750     94.32
     418   122.500    36.750     89.85
     419   122.750    36.750     85.50
     420   123.000    36.750     81.35
     421   114.500    37.000    148.93
     422   114.750    37.000    148.45
     423   115.000    37.000    147.95
     424   115.250    37.000    147.46
     425   115.500    37.000    147.02
     426   115.750    37.000    146.63
     427   116.000    37.000    146.31
     428   116.250    37.000    146.05
     429   116.500    37.000    145.83
     430   116.750    37.000    145.65
     431   117.000    37.000    145.49
     432   117.250    37.000    145.29
     433   117.500    37.000    145.04
     434   117.750    37.000    144.69
     435   118.000    37.000    144.21
     436   118.250    37.000    143.55
     437   118.500    37.000    142.67
     438   118.750    37.000    141.54
     439   119.000    37.000    140.13
     440   119.250    37.000    138.40
     441   119.500    37.000    136.36
     442   119.750    37.000    133.97
     443   120.000    37.000    131.25
     444   120.250    37.000    128.20
     445   120.500    37.000    124.83
     446   120.750    37.000    121.17
     447   121.000    37.000    117.25
     448   121.250    37.000    113.11
     449   121.500    37.000    108.79
     450   121.750    37.000    104.35
     451   122.000    37.000     99.85
     452   122.250    37.000     95.34
     453   122.500    37.000     90.88
     454   122.750    37.000     86.53
     455   123.000    37.000     82.36
     456   114.500    37.250    152.86
     457   114.750    37.250    152.14
     458   115.000    37.250    151.38
     459   115.250    37.250    150.61
     460   115.500    37.250    149.86
     461   115.750    37.250    149.15
     462   116.000    37.250    148.50
     463   116.250    37.250    147.91
     464   116.500    37.250    147.38
     465   116.750    37.250    146.89
     466   117.000    37.250    146.43
     467   117.250    37.250    145.95
     468   117.500    37.250    145.45
     469   117.750    37.250    144.88
     470   118.000    37.250    144.20
     471   118.250    37.250    143.37
     472   118.500    37.250    142.36
     473   118.750    37.250    141.15
     474   119.000    37.250    139.68
     475   119.250    37.250    137.94
     476   119.500    37.250    135.89
     477   119.750    37.250    133.55
     478   120.000    37.250    130.89
     479   120.250    37.250    127.91
     480   120.500    37.250    124.65
     481   120.750    37.250    121.08
     482   121.000    37.250    117.27
     483   121.250    37.250    113.23
     484   121.500    37.250    109.00
     485   121.750    37.250    104.65
     486   122.000    37.250    100.21
     487   122.250    37.250     95.76
     488   122.500    37.250     91.32
     489   122.750    37.250     86.97
     490   123.000    37.250     82.79
     491   114.500    37.500    155.81
     492   114.750    37.500    154.89
     493   115.000    37.500    153.89
     494   115.250    37.500    152.88
     495   115.500    37.500    151.87
     496   115.750    37.500    150.89
     497   116.000    37.500    149.96
     498   116.250    37.500    149.07
     499   116.500    37.500    148.25
     500   116.750    37.500    147.48
     501   117.000    37.500    146.75
     502   117.250    37.500    146.02
     503   117.500    37.500    145.29
     504   117.750    37.500    144.50
     505   118.000    37.500    143.64
     506   118.250    37.500    142.66
     507   118.500    37.500    141.54
     508   118.750    37.500    140.24
     509   119.000    37.500    138.72
     510   119.250    37.500    136.95
     511   119.500    37.500    134.92
     512   119.750    37.500    132.61
     513   120.000    37.500    130.01
     514   120.250    37.500    127.11
     515   120.500    37.500    123.91
     516   120.750    37.500    120.46
     517   121.000    37.500    116.74
     518   121.250    37.500    112.79
     519   121.500    37.500    108.67
     520   121.750    37.500    104.39
     521   122.000    37.500    100.03
     522   122.250    37.500     95.61
     523   122.500    37.500     91.20
     524   122.750    37.500     86.86
     525   123.000    37.500     82.64
     526   114.500    37.750    157.74
     527   114.750    37.750    156.66
     528   115.000    37.750    155.50
     529   115.250    37.750    154.29
     530   115.500    37.750    153.07
     531   115.750    37.750    151.86
     532   116.000    37.750    150.68
     533   116.250    37.750    149.56
     534   116.500    37.750    148.50
     535   116.750    37.750    147.49
     536   117.000    37.750    146.51
     537   117.250    37.750    145.56
     538   117.500    37.750    144.61
     539   117.750    37.750    143.65
     540   118.000    37.750    142.62
     541   118.250    37.750    141.52
     542   118.500    37.750    140.29
     543   118.750    37.750    138.90
     544   119.000    37.750    137.33
     545   119.250    37.750    135.55
     546   119.500    37.750    133.52
     547   119.750    37.750    131.24
     548   120.000    37.750    128.68
     549   120.250    37.750    125.84
     550   120.500    37.750    122.74
     551   120.750    37.750    119.36
     552   121.000    37.750    115.74
     553   121.250    37.750    111.89
     554   121.500    37.750    107.84
     555   121.750    37.750    103.65
     556   122.000    37.750     99.34
     557   122.250    37.750     94.96
     558   122.500    37.750     90.57
     559   122.750    37.750     86.23
     560   123.000    37.750     81.99
     561   114.500    38.000    158.65
     562   114.750    38.000    157.48
     563   115.000    38.000    156.20
     564   115.250    38.000    154.85
     565   115.500    38.000    153.47
     566   115.750    38.000    152.09
     567   116.000    38.000    150.73
     568   116.250    38.000    149.42
     569   116.500    38.000    148.16
     570   116.750    38.000    146.94
     571   117.000    38.000    145.77
     572   117.250    38.000    144.64
     573   117.500    38.000    143.52
     574   117.750    38.000    142.40
     575   118.000    38.000    141.23
     576   118.250    38.000    140.01
     577   118.500    38.000    138.68
     578   118.750    38.000    137.23
     579   119.000    38.000    135.61
     580   119.250    38.000    133.81
     581   119.500    38.000    131.77
     582   119.750    38.000    129.51
     583   120.000    38.000    127.00
     584   120.250    38.000    124.23
     585   120.500    38.000    121.18
     586   120.750    38.000    117.89
     587   121.000    38.000    114.34
     588   121.250    38.000    110.57
     589   121.500    38.000    106.60
     590   121.750    38.000    102.46
     591   122.000    38.000     98.21
     592   122.250    38.000     93.87
     593   122.500    38.000     89.49
     594   122.750    38.000     85.15
     595   123.000    38.000     80.88
     596   114.500    38.250    158.57
     597   114.750    38.250    157.36
     598   115.000    38.250    156.02
     599   115.250    38.250    154.59
     600   115.500    38.250    153.13
     601   115.750    38.250    151.63
     602   116.000    38.250    150.14
     603   116.250    38.250    148.69
     604   116.500    38.250    147.28
     605   116.750    38.250    145.92
     606   117.000    38.250    144.60
     607   117.250    38.250    143.32
     608   117.500    38.250    142.06
     609   117.750    38.250    140.81
     610   118.000    38.250    139.53
     611   118.250    38.250    138.21
     612   118.500    38.250    136.80
     613   118.750    38.250    135.28
     614   119.000    38.250    133.63
     615   119.250    38.250    131.80
     616   119.500    38.250    129.78
     617   119.750    38.250    127.53
     618   120.000    38.250    125.05
     619   120.250    38.250    122.32
     620   120.500    38.250    119.34
     621   120.750    38.250    116.10
     622   121.000    38.250    112.63
     623   121.250    38.250    108.91
     624   121.500    38.250    105.00
     625   121.750    38.250    100.92
     626   122.000    38.250     96.70
     627   122.250    38.250     92.39
     628   122.500    38.250     88.02
     629   122.750    38.250     83.67
     630   123.000    38.250     79.37
     631   114.500    38.500    157.54
     632   114.750    38.500    156.35
     633   115.000    38.500    155.02
     634   115.250    38.500    153.58
     635   115.500    38.500    152.07
     636   115.750    38.500    150.53
     637   116.000    38.500    148.98
     638   116.250    38.500    147.44
     639   116.500    38.500    145.94
     640   116.750    38.500    144.48
     641   117.000    38.500    143.05
     642   117.250    38.500    141.68
     643   117.500    38.500    140.31
     644   117.750    38.500    138.96
     645   118.000    38.500    137.59
     646   118.250    38.500    136.19
     647   118.500    38.500    134.72
     648   118.750    38.500    133.16
     649   119.000    38.500    131.47
     650   119.250    38.500    129.61
     651   119.500    38.500    127.59
     652   119.750    38.500    125.35
     653   120.000    38.500    122.90
     654   120.250    38.500    120.20
     655   120.500    38.500    117.26
     656   120.750    38.500    114.07
     657   121.000    38.500    110.64
     658   121.250    38.500    106.98
     659   121.500    38.500    103.11
     660   121.750    38.500     99.07
     661   122.000    38.500     94.88
     662   122.250    38.500     90.58
     663   122.500    38.500     86.23
     664   122.750    38.500     81.84
     665   123.000    38.500     77.50
