# Supplementary material for: The analysis on groundwater storage variations from GRACE/GRACE-FO in recent 20 years driven by influencing factors and prediction in Shandong Province, China
Source: Sci Rep. 2024 Mar 9;14:5819. doi: 10.1038/s41598-024-55588-3 (PMC10925065; doi:10.1038/s41598-024-55588-3)
Supplement: Supplementary file 1 — Supplementary Information. [file 41598_2024_55588_MOESM1_ESM.zip › data/GWS derived from GRACE/gws200503.txt]

       1   114.500    34.000     38.33
       2   114.750    34.000     38.41
       3   115.000    34.000     38.71
       4   115.250    34.000     39.21
       5   115.500    34.000     39.89
       6   115.750    34.000     40.73
       7   116.000    34.000     41.69
       8   116.250    34.000     42.73
       9   116.500    34.000     43.78
      10   116.750    34.000     44.79
      11   117.000    34.000     45.69
      12   117.250    34.000     46.40
      13   117.500    34.000     46.88
      14   117.750    34.000     47.05
      15   118.000    34.000     46.87
      16   118.250    34.000     46.27
      17   118.500    34.000     45.24
      18   118.750    34.000     43.75
      19   119.000    34.000     41.77
      20   119.250    34.000     39.32
      21   119.500    34.000     36.41
      22   119.750    34.000     33.09
      23   120.000    34.000     29.37
      24   120.250    34.000     25.34
      25   120.500    34.000     21.04
      26   120.750    34.000     16.57
      27   121.000    34.000     11.99
      28   121.250    34.000      7.41
      29   121.500    34.000      2.91
      30   121.750    34.000     -1.43
      31   122.000    34.000     -5.52
      32   122.250    34.000     -9.29
      33   122.500    34.000    -12.65
      34   122.750    34.000    -15.55
      35   123.000    34.000    -17.95
      36   114.500    34.250     47.36
      37   114.750    34.250     47.38
      38   115.000    34.250     47.57
      39   115.250    34.250     47.94
      40   115.500    34.250     48.46
      41   115.750    34.250     49.12
      42   116.000    34.250     49.87
      43   116.250    34.250     50.66
      44   116.500    34.250     51.45
      45   116.750    34.250     52.17
      46   117.000    34.250     52.77
      47   117.250    34.250     53.18
      48   117.500    34.250     53.33
      49   117.750    34.250     53.17
      50   118.000    34.250     52.66
      51   118.250    34.250     51.74
      52   118.500    34.250     50.38
      53   118.750    34.250     48.56
      54   119.000    34.250     46.29
      55   119.250    34.250     43.56
      56   119.500    34.250     40.39
      57   119.750    34.250     36.81
      58   120.000    34.250     32.88
      59   120.250    34.250     28.65
      60   120.500    34.250     24.19
      61   120.750    34.250     19.57
      62   121.000    34.250     14.88
      63   121.250    34.250     10.21
      64   121.500    34.250      5.63
      65   121.750    34.250      1.25
      66   122.000    34.250     -2.86
      67   122.250    34.250     -6.62
      68   122.500    34.250     -9.96
      69   122.750    34.250    -12.83
      70   123.000    34.250    -15.18
      71   114.500    34.500     56.22
      72   114.750    34.500     56.12
      73   115.000    34.500     56.16
      74   115.250    34.500     56.36
      75   115.500    34.500     56.68
      76   115.750    34.500     57.09
      77   116.000    34.500     57.58
      78   116.250    34.500     58.10
      79   116.500    34.500     58.59
      80   116.750    34.500     58.98
      81   117.000    34.500     59.24
      82   117.250    34.500     59.31
      83   117.500    34.500     59.11
      84   117.750    34.500     58.60
      85   118.000    34.500     57.74
      86   118.250    34.500     56.49
      87   118.500    34.500     54.81
      88   118.750    34.500     52.70
      89   119.000    34.500     50.13
      90   119.250    34.500     47.14
      91   119.500    34.500     43.74
      92   119.750    34.500     39.96
      93   120.000    34.500     35.84
      94   120.250    34.500     31.46
      95   120.500    34.500     26.88
      96   120.750    34.500     22.17
      97   121.000    34.500     17.41
      98   121.250    34.500     12.70
      99   121.500    34.500      8.11
     100   121.750    34.500      3.73
     101   122.000    34.500     -0.35
     102   122.250    34.500     -4.07
     103   122.500    34.500     -7.35
     104   122.750    34.500    -10.14
     105   123.000    34.500    -12.40
     106   114.500    34.750     64.83
     107   114.750    34.750     64.57
     108   115.000    34.750     64.44
     109   115.250    34.750     64.40
     110   115.500    34.750     64.48
     111   115.750    34.750     64.62
     112   116.000    34.750     64.81
     113   116.250    34.750     64.98
     114   116.500    34.750     65.13
     115   116.750    34.750     65.17
     116   117.000    34.750     65.06
     117   117.250    34.750     64.75
     118   117.500    34.750     64.18
     119   117.750    34.750     63.31
     120   118.000    34.750     62.10
     121   118.250    34.750     60.50
     122   118.500    34.750     58.50
     123   118.750    34.750     56.09
     124   119.000    34.750     53.27
     125   119.250    34.750     50.04
     126   119.500    34.750     46.43
     127   119.750    34.750     42.47
     128   120.000    34.750     38.22
     129   120.250    34.750     33.73
     130   120.500    34.750     29.07
     131   120.750    34.750     24.32
     132   121.000    34.750     19.55
     133   121.250    34.750     14.84
     134   121.500    34.750     10.29
     135   121.750    34.750      5.96
     136   122.000    34.750      1.95
     137   122.250    34.750     -1.68
     138   122.500    34.750     -4.86
     139   122.750    34.750     -7.54
     140   123.000    34.750     -9.68
     141   114.500    35.000     73.13
     142   114.750    35.000     72.68
     143   115.000    35.000     72.32
     144   115.250    35.000     72.02
     145   115.500    35.000     71.80
     146   115.750    35.000     71.62
     147   116.000    35.000     71.46
     148   116.250    35.000     71.28
     149   116.500    35.000     71.03
     150   116.750    35.000     70.68
     151   117.000    35.000     70.18
     152   117.250    35.000     69.47
     153   117.500    35.000     68.51
     154   117.750    35.000     67.26
     155   118.000    35.000     65.69
     156   118.250    35.000     63.75
     157   118.500    35.000     61.45
     158   118.750    35.000     58.76
     159   119.000    35.000     55.68
     160   119.250    35.000     52.24
     161   119.500    35.000     48.45
     162   119.750    35.000     44.36
     163   120.000    35.000     40.00
     164   120.250    35.000     35.45
     165   120.500    35.000     30.76
     166   120.750    35.000     26.00
     167   121.000    35.000     21.26
     168   121.250    35.000     16.61
     169   121.500    35.000     12.14
     170   121.750    35.000      7.91
     171   122.000    35.000      4.01
     172   122.250    35.000      0.50
     173   122.500    35.000     -2.55
     174   122.750    35.000     -5.10
     175   123.000    35.000     -7.09
     176   114.500    35.250     81.05
     177   114.750    35.250     80.37
     178   115.000    35.250     79.74
     179   115.250    35.250     79.14
     180   115.500    35.250     78.58
     181   115.750    35.250     78.05
     182   116.000    35.250     77.50
     183   116.250    35.250     76.93
     184   116.500    35.250     76.27
     185   116.750    35.250     75.50
     186   117.000    35.250     74.58
     187   117.250    35.250     73.45
     188   117.500    35.250     72.09
     189   117.750    35.250     70.45
     190   118.000    35.250     68.51
     191   118.250    35.250     66.25
     192   118.500    35.250     63.64
     193   118.750    35.250     60.68
     194   119.000    35.250     57.38
     195   119.250    35.250     53.74
     196   119.500    35.250     49.81
     197   119.750    35.250     45.61
     198   120.000    35.250     41.19
     199   120.250    35.250     36.61
     200   120.500    35.250     31.93
     201   120.750    35.250     27.22
     202   121.000    35.250     22.55
     203   121.250    35.250     17.99
     204   121.500    35.250     13.63
     205   121.750    35.250      9.55
     206   122.000    35.250      5.79
     207   122.250    35.250      2.44
     208   122.500    35.250     -0.45
     209   122.750    35.250     -2.83
     210   123.000    35.250     -4.67
     211   114.500    35.500     88.52
     212   114.750    35.500     87.59
     213   115.000    35.500     86.65
     214   115.250    35.500     85.72
     215   115.500    35.500     84.80
     216   115.750    35.500     83.87
     217   116.000    35.500     82.91
     218   116.250    35.500     81.90
     219   116.500    35.500     80.81
     220   116.750    35.500     79.60
     221   117.000    35.500     78.23
     222   117.250    35.500     76.69
     223   117.500    35.500     74.92
     224   117.750    35.500     72.89
     225   118.000    35.500     70.59
     226   118.250    35.500     67.99
     227   118.500    35.500     65.10
     228   118.750    35.500     61.89
     229   119.000    35.500     58.37
     230   119.250    35.500     54.58
     231   119.500    35.500     50.53
     232   119.750    35.500     46.26
     233   120.000    35.500     41.81
     234   120.250    35.500     37.23
     235   120.500    35.500     32.59
     236   120.750    35.500     27.96
     237   121.000    35.500     23.40
     238   121.250    35.500     18.99
     239   121.500    35.500     14.77
     240   121.750    35.500     10.85
     241   122.000    35.500      7.28
     242   122.250    35.500      4.10
     243   122.500    35.500      1.39
     244   122.750    35.500     -0.80
     245   123.000    35.500     -2.46
     246   114.500    35.750     95.50
     247   114.750    35.750     94.26
     248   115.000    35.750     93.00
     249   115.250    35.750     91.71
     250   115.500    35.750     90.39
     251   115.750    35.750     89.05
     252   116.000    35.750     87.66
     253   116.250    35.750     86.20
     254   116.500    35.750     84.66
     255   116.750    35.750     82.99
     256   117.000    35.750     81.18
     257   117.250    35.750     79.19
     258   117.500    35.750     77.00
     259   117.750    35.750     74.60
     260   118.000    35.750     71.94
     261   118.250    35.750     69.03
     262   118.500    35.750     65.86
     263   118.750    35.750     62.41
     264   119.000    35.750     58.72
     265   119.250    35.750     54.79
     266   119.500    35.750     50.64
     267   119.750    35.750     46.33
     268   120.000    35.750     41.88
     269   120.250    35.750     37.34
     270   120.500    35.750     32.78
     271   120.750    35.750     28.26
     272   121.000    35.750     23.84
     273   121.250    35.750     19.58
     274   121.500    35.750     15.55
     275   121.750    35.750     11.82
     276   122.000    35.750      8.44
     277   122.250    35.750      5.48
     278   122.500    35.750      2.97
     279   122.750    35.750      0.95
     280   123.000    35.750     -0.52
     281   114.500    36.000    101.89
     282   114.750    36.000    100.35
     283   115.000    36.000     98.73
     284   115.250    36.000     97.07
     285   115.500    36.000     95.35
     286   115.750    36.000     93.57
     287   116.000    36.000     91.72
     288   116.250    36.000     89.81
     289   116.500    36.000     87.80
     290   116.750    36.000     85.68
     291   117.000    36.000     83.41
     292   117.250    36.000     81.00
     293   117.500    36.000     78.41
     294   117.750    36.000     75.62
     295   118.000    36.000     72.63
     296   118.250    36.000     69.41
     297   118.500    36.000     65.98
     298   118.750    36.000     62.32
     299   119.000    36.000     58.46
     300   119.250    36.000     54.41
     301   119.500    36.000     50.20
     302   119.750    36.000     45.87
     303   120.000    36.000     41.44
     304   120.250    36.000     36.99
     305   120.500    36.000     32.53
     306   120.750    36.000     28.15
     307   121.000    36.000     23.89
     308   121.250    36.000     19.82
     309   121.500    36.000     15.99
     310   121.750    36.000     12.47
     311   122.000    36.000      9.31
     312   122.250    36.000      6.55
     313   122.500    36.000      4.24
     314   122.750    36.000      2.43
     315   123.000    36.000      1.13
     316   114.500    36.250    107.68
     317   114.750    36.250    105.81
     318   115.000    36.250    103.83
     319   115.250    36.250    101.77
     320   115.500    36.250     99.64
     321   115.750    36.250     97.42
     322   116.000    36.250     95.12
     323   116.250    36.250     92.75
     324   116.500    36.250     90.28
     325   116.750    36.250     87.70
     326   117.000    36.250     84.99
     327   117.250    36.250     82.16
     328   117.500    36.250     79.17
     329   117.750    36.250     76.01
     330   118.000    36.250     72.69
     331   118.250    36.250     69.19
     332   118.500    36.250     65.51
     333   118.750    36.250     61.68
     334   119.000    36.250     57.67
     335   119.250    36.250     53.54
     336   119.500    36.250     49.28
     337   119.750    36.250     44.96
     338   120.000    36.250     40.59
     339   120.250    36.250     36.22
     340   120.500    36.250     31.89
     341   120.750    36.250     27.66
     342   121.000    36.250     23.59
     343   121.250    36.250     19.72
     344   121.500    36.250     16.10
     345   121.750    36.250     12.81
     346   122.000    36.250      9.86
     347   122.250    36.250      7.32
     348   122.500    36.250      5.23
     349   122.750    36.250      3.62
     350   123.000    36.250      2.50
     351   114.500    36.500    112.82
     352   114.750    36.500    110.60
     353   115.000    36.500    108.26
     354   115.250    36.500    105.81
     355   115.500    36.500    103.25
     356   115.750    36.500    100.61
     357   116.000    36.500     97.86
     358   116.250    36.500     95.04
     359   116.500    36.500     92.12
     360   116.750    36.500     89.09
     361   117.000    36.500     85.96
     362   117.250    36.500     82.72
     363   117.500    36.500     79.35
     364   117.750    36.500     75.85
     365   118.000    36.500     72.22
     366   118.250    36.500     68.46
     367   118.500    36.500     64.57
     368   118.750    36.500     60.56
     369   119.000    36.500     56.44
     370   119.250    36.500     52.24
     371   119.500    36.500     47.96
     372   119.750    36.500     43.67
     373   120.000    36.500     39.36
     374   120.250    36.500     35.10
     375   120.500    36.500     30.92
     376   120.750    36.500     26.87
     377   121.000    36.500     22.98
     378   121.250    36.500     19.33
     379   121.500    36.500     15.94
     380   121.750    36.500     12.87
     381   122.000    36.500     10.14
     382   122.250    36.500      7.82
     383   122.500    36.500      5.94
     384   122.750    36.500      4.51
     385   123.000    36.500      3.57
     386   114.500    36.750    117.24
     387   114.750    36.750    114.71
     388   115.000    36.750    112.00
     389   115.250    36.750    109.18
     390   115.500    36.750    106.21
     391   115.750    36.750    103.15
     392   116.000    36.750     99.98
     393   116.250    36.750     96.72
     394   116.500    36.750     93.36
     395   116.750    36.750     89.92
     396   117.000    36.750     86.38
     397   117.250    36.750     82.76
     398   117.500    36.750     79.03
     399   117.750    36.750     75.21
     400   118.000    36.750     71.30
     401   118.250    36.750     67.30
     402   118.500    36.750     63.22
     403   118.750    36.750     59.07
     404   119.000    36.750     54.85
     405   119.250    36.750     50.60
     406   119.500    36.750     46.33
     407   119.750    36.750     42.08
     408   120.000    36.750     37.86
     409   120.250    36.750     33.72
     410   120.500    36.750     29.70
     411   120.750    36.750     25.82
     412   121.000    36.750     22.15
     413   121.250    36.750     18.70
     414   121.500    36.750     15.53
     415   121.750    36.750     12.68
     416   122.000    36.750     10.19
     417   122.250    36.750      8.08
     418   122.500    36.750      6.39
     419   122.750    36.750      5.14
     420   123.000    36.750      4.34
     421   114.500    37.000    120.95
     422   114.750    37.000    118.10
     423   115.000    37.000    115.07
     424   115.250    37.000    111.87
     425   115.500    37.000    108.53
     426   115.750    37.000    105.08
     427   116.000    37.000    101.51
     428   116.250    37.000     97.83
     429   116.500    37.000     94.08
     430   116.750    37.000     90.24
     431   117.000    37.000     86.33
     432   117.250    37.000     82.35
     433   117.500    37.000     78.30
     434   117.750    37.000     74.20
     435   118.000    37.000     70.03
     436   118.250    37.000     65.82
     437   118.500    37.000     61.57
     438   118.750    37.000     57.30
     439   119.000    37.000     53.02
     440   119.250    37.000     48.73
     441   119.500    37.000     44.48
     442   119.750    37.000     40.28
     443   120.000    37.000     36.17
     444   120.250    37.000     32.16
     445   120.500    37.000     28.30
     446   120.750    37.000     24.61
     447   121.000    37.000     21.13
     448   121.250    37.000     17.90
     449   121.500    37.000     14.95
     450   121.750    37.000     12.32
     451   122.000    37.000     10.03
     452   122.250    37.000      8.12
     453   122.500    37.000      6.61
     454   122.750    37.000      5.51
     455   123.000    37.000      4.87
     456   114.500    37.250    123.93
     457   114.750    37.250    120.79
     458   115.000    37.250    117.45
     459   115.250    37.250    113.91
     460   115.500    37.250    110.24
     461   115.750    37.250    106.41
     462   116.000    37.250    102.48
     463   116.250    37.250     98.43
     464   116.500    37.250     94.32
     465   116.750    37.250     90.12
     466   117.000    37.250     85.88
     467   117.250    37.250     81.59
     468   117.500    37.250     77.25
     469   117.750    37.250     72.88
     470   118.000    37.250     68.50
     471   118.250    37.250     64.12
     472   118.500    37.250     59.73
     473   118.750    37.250     55.35
     474   119.000    37.250     51.02
     475   119.250    37.250     46.73
     476   119.500    37.250     42.52
     477   119.750    37.250     38.38
     478   120.000    37.250     34.37
     479   120.250    37.250     30.50
     480   120.500    37.250     26.80
     481   120.750    37.250     23.29
     482   121.000    37.250     20.02
     483   121.250    37.250     16.99
     484   121.500    37.250     14.24
     485   121.750    37.250     11.82
     486   122.000    37.250      9.72
     487   122.250    37.250      7.99
     488   122.500    37.250      6.64
     489   122.750    37.250      5.69
     490   123.000    37.250      5.15
     491   114.500    37.500    126.17
     492   114.750    37.500    122.78
     493   115.000    37.500    119.16
     494   115.250    37.500    115.34
     495   115.500    37.500    111.35
     496   115.750    37.500    107.21
     497   116.000    37.500    102.95
     498   116.250    37.500     98.59
     499   116.500    37.500     94.15
     500   116.750    37.500     89.66
     501   117.000    37.500     85.11
     502   117.250    37.500     80.55
     503   117.500    37.500     75.96
     504   117.750    37.500     71.38
     505   118.000    37.500     66.81
     506   118.250    37.500     62.28
     507   118.500    37.500     57.78
     508   118.750    37.500     53.34
     509   119.000    37.500     48.96
     510   119.250    37.500     44.69
     511   119.500    37.500     40.51
     512   119.750    37.500     36.47
     513   120.000    37.500     32.56
     514   120.250    37.500     28.83
     515   120.500    37.500     25.28
     516   120.750    37.500     21.95
     517   121.000    37.500     18.85
     518   121.250    37.500     16.02
     519   121.500    37.500     13.47
     520   121.750    37.500     11.23
     521   122.000    37.500      9.31
     522   122.250    37.500      7.74
     523   122.500    37.500      6.53
     524   122.750    37.500      5.69
     525   123.000    37.500      5.24
     526   114.500    37.750    127.68
     527   114.750    37.750    124.08
     528   115.000    37.750    120.23
     529   115.250    37.750    116.17
     530   115.500    37.750    111.92
     531   115.750    37.750    107.51
     532   116.000    37.750    102.98
     533   116.250    37.750     98.36
     534   116.500    37.750     93.65
     535   116.750    37.750     88.89
     536   117.000    37.750     84.11
     537   117.250    37.750     79.32
     538   117.500    37.750     74.53
     539   117.750    37.750     69.78
     540   118.000    37.750     65.05
     541   118.250    37.750     60.40
     542   118.500    37.750     55.82
     543   118.750    37.750     51.33
     544   119.000    37.750     46.96
     545   119.250    37.750     42.69
     546   119.500    37.750     38.58
     547   119.750    37.750     34.61
     548   120.000    37.750     30.82
     549   120.250    37.750     27.22
     550   120.500    37.750     23.83
     551   120.750    37.750     20.65
     552   121.000    37.750     17.73
     553   121.250    37.750     15.07
     554   121.500    37.750     12.69
     555   121.750    37.750     10.60
     556   122.000    37.750      8.84
     557   122.250    37.750      7.41
     558   122.500    37.750      6.32
     559   122.750    37.750      5.57
     560   123.000    37.750      5.19
     561   114.500    38.000    128.47
     562   114.750    38.000    124.72
     563   115.000    38.000    120.69
     564   115.250    38.000    116.44
     565   115.500    38.000    111.99
     566   115.750    38.000    107.37
     567   116.000    38.000    102.63
     568   116.250    38.000     97.79
     569   116.500    38.000     92.87
     570   116.750    38.000     87.92
     571   117.000    38.000     82.94
     572   117.250    38.000     77.97
     573   117.500    38.000     73.03
     574   117.750    38.000     68.14
     575   118.000    38.000     63.31
     576   118.250    38.000     58.58
     577   118.500    38.000     53.95
     578   118.750    38.000     49.44
     579   119.000    38.000     45.06
     580   119.250    38.000     40.84
     581   119.500    38.000     36.78
     582   119.750    38.000     32.89
     583   120.000    38.000     29.22
     584   120.250    38.000     25.74
     585   120.500    38.000     22.48
     586   120.750    38.000     19.46
     587   121.000    38.000     16.69
     588   121.250    38.000     14.18
     589   121.500    38.000     11.95
     590   121.750    38.000     10.02
     591   122.000    38.000      8.37
     592   122.250    38.000      7.05
     593   122.500    38.000      6.04
     594   122.750    38.000      5.38
     595   123.000    38.000      5.03
     596   114.500    38.250    128.59
     597   114.750    38.250    124.71
     598   115.000    38.250    120.57
     599   115.250    38.250    116.19
     600   115.500    38.250    111.60
     601   115.750    38.250    106.84
     602   116.000    38.250    101.95
     603   116.250    38.250     96.96
     604   116.500    38.250     91.89
     605   116.750    38.250     86.79
     606   117.000    38.250     81.67
     607   117.250    38.250     76.58
     608   117.500    38.250     71.53
     609   117.750    38.250     66.55
     610   118.000    38.250     61.65
     611   118.250    38.250     56.87
     612   118.500    38.250     52.22
     613   118.750    38.250     47.70
     614   119.000    38.250     43.35
     615   119.250    38.250     39.17
     616   119.500    38.250     35.17
     617   119.750    38.250     31.38
     618   120.000    38.250     27.79
     619   120.250    38.250     24.43
     620   120.500    38.250     21.31
     621   120.750    38.250     18.42
     622   121.000    38.250     15.78
     623   121.250    38.250     13.41
     624   121.500    38.250     11.30
     625   121.750    38.250      9.47
     626   122.000    38.250      7.94
     627   122.250    38.250      6.70
     628   122.500    38.250      5.77
     629   122.750    38.250      5.13
     630   123.000    38.250      4.82
     631   114.500    38.500    128.03
     632   114.750    38.500    124.12
     633   115.000    38.500    119.91
     634   115.250    38.500    115.47
     635   115.500    38.500    110.80
     636   115.750    38.500    105.96
     637   116.000    38.500    100.98
     638   116.250    38.500     95.89
     639   116.500    38.500     90.74
     640   116.750    38.500     85.56
     641   117.000    38.500     80.36
     642   117.250    38.500     75.20
     643   117.500    38.500     70.09
     644   117.750    38.500     65.07
     645   118.000    38.500     60.13
     646   118.250    38.500     55.34
     647   118.500    38.500     50.68
     648   118.750    38.500     46.19
     649   119.000    38.500     41.86
     650   119.250    38.500     37.74
     651   119.500    38.500     33.81
     652   119.750    38.500     30.11
     653   120.000    38.500     26.61
     654   120.250    38.500     23.35
     655   120.500    38.500     20.33
     656   120.750    38.500     17.56
     657   121.000    38.500     15.03
     658   121.250    38.500     12.77
     659   121.500    38.500     10.77
     660   121.750    38.500      9.03
     661   122.000    38.500      7.58
     662   122.250    38.500      6.39
     663   122.500    38.500      5.50
     664   122.750    38.500      4.89
     665   123.000    38.500      4.57
