# Supplementary material for: The analysis on groundwater storage variations from GRACE/GRACE-FO in recent 20 years driven by influencing factors and prediction in Shandong Province, China
Source: Sci Rep. 2024 Mar 9;14:5819. doi: 10.1038/s41598-024-55588-3 (PMC10925065; doi:10.1038/s41598-024-55588-3)
Supplement: Supplementary file 1 — Supplementary Information. [file 41598_2024_55588_MOESM1_ESM.zip › data/GWS derived from GRACE/gws200504.txt]

       1   114.500    34.000     59.77
       2   114.750    34.000     59.05
       3   115.000    34.000     58.41
       4   115.250    34.000     57.84
       5   115.500    34.000     57.30
       6   115.750    34.000     56.77
       7   116.000    34.000     56.23
       8   116.250    34.000     55.61
       9   116.500    34.000     54.89
      10   116.750    34.000     54.03
      11   117.000    34.000     52.97
      12   117.250    34.000     51.68
      13   117.500    34.000     50.12
      14   117.750    34.000     48.26
      15   118.000    34.000     46.08
      16   118.250    34.000     43.56
      17   118.500    34.000     40.69
      18   118.750    34.000     37.48
      19   119.000    34.000     33.95
      20   119.250    34.000     30.11
      21   119.500    34.000     26.01
      22   119.750    34.000     21.70
      23   120.000    34.000     17.21
      24   120.250    34.000     12.61
      25   120.500    34.000      7.99
      26   120.750    34.000      3.38
      27   121.000    34.000     -1.15
      28   121.250    34.000     -5.49
      29   121.500    34.000     -9.62
      30   121.750    34.000    -13.45
      31   122.000    34.000    -16.93
      32   122.250    34.000    -20.01
      33   122.500    34.000    -22.66
      34   122.750    34.000    -24.83
      35   123.000    34.000    -26.52
      36   114.500    34.250     69.58
      37   114.750    34.250     68.90
      38   115.000    34.250     68.27
      39   115.250    34.250     67.65
      40   115.500    34.250     67.05
      41   115.750    34.250     66.41
      42   116.000    34.250     65.70
      43   116.250    34.250     64.90
      44   116.500    34.250     63.95
      45   116.750    34.250     62.81
      46   117.000    34.250     61.45
      47   117.250    34.250     59.82
      48   117.500    34.250     57.89
      49   117.750    34.250     55.65
      50   118.000    34.250     53.05
      51   118.250    34.250     50.11
      52   118.500    34.250     46.82
      53   118.750    34.250     43.17
      54   119.000    34.250     39.21
      55   119.250    34.250     34.96
      56   119.500    34.250     30.43
      57   119.750    34.250     25.72
      58   120.000    34.250     20.84
      59   120.250    34.250     15.88
      60   120.500    34.250     10.89
      61   120.750    34.250      5.95
      62   121.000    34.250      1.14
      63   121.250    34.250     -3.49
      64   121.500    34.250     -7.87
      65   121.750    34.250    -11.92
      66   122.000    34.250    -15.60
      67   122.250    34.250    -18.86
      68   122.500    34.250    -21.66
      69   122.750    34.250    -23.96
      70   123.000    34.250    -25.77
      71   114.500    34.500     78.54
      72   114.750    34.500     77.85
      73   115.000    34.500     77.18
      74   115.250    34.500     76.49
      75   115.500    34.500     75.77
      76   115.750    34.500     74.98
      77   116.000    34.500     74.09
      78   116.250    34.500     73.07
      79   116.500    34.500     71.86
      80   116.750    34.500     70.44
      81   117.000    34.500     68.77
      82   117.250    34.500     66.81
      83   117.500    34.500     64.53
      84   117.750    34.500     61.92
      85   118.000    34.500     58.95
      86   118.250    34.500     55.64
      87   118.500    34.500     51.96
      88   118.750    34.500     47.95
      89   119.000    34.500     43.61
      90   119.250    34.500     38.99
      91   119.500    34.500     34.13
      92   119.750    34.500     29.08
      93   120.000    34.500     23.89
      94   120.250    34.500     18.63
      95   120.500    34.500     13.38
      96   120.750    34.500      8.19
      97   121.000    34.500      3.14
      98   121.250    34.500     -1.70
      99   121.500    34.500     -6.26
     100   121.750    34.500    -10.49
     101   122.000    34.500    -14.32
     102   122.250    34.500    -17.71
     103   122.500    34.500    -20.63
     104   122.750    34.500    -23.04
     105   123.000    34.500    -24.93
     106   114.500    34.750     86.56
     107   114.750    34.750     85.83
     108   115.000    34.750     85.07
     109   115.250    34.750     84.26
     110   115.500    34.750     83.39
     111   115.750    34.750     82.42
     112   116.000    34.750     81.32
     113   116.250    34.750     80.05
     114   116.500    34.750     78.58
     115   116.750    34.750     76.87
     116   117.000    34.750     74.90
     117   117.250    34.750     72.61
     118   117.500    34.750     70.01
     119   117.750    34.750     67.07
     120   118.000    34.750     63.76
     121   118.250    34.750     60.10
     122   118.500    34.750     56.10
     123   118.750    34.750     51.77
     124   119.000    34.750     47.13
     125   119.250    34.750     42.22
     126   119.500    34.750     37.08
     127   119.750    34.750     31.78
     128   120.000    34.750     26.36
     129   120.250    34.750     20.89
     130   120.500    34.750     15.44
     131   120.750    34.750     10.07
     132   121.000    34.750      4.87
     133   121.250    34.750     -0.12
     134   121.500    34.750     -4.81
     135   121.750    34.750     -9.15
     136   122.000    34.750    -13.09
     137   122.250    34.750    -16.58
     138   122.500    34.750    -19.58
     139   122.750    34.750    -22.07
     140   123.000    34.750    -24.03
     141   114.500    35.000     93.61
     142   114.750    35.000     92.78
     143   115.000    35.000     91.90
     144   115.250    35.000     90.93
     145   115.500    35.000     89.88
     146   115.750    35.000     88.70
     147   116.000    35.000     87.37
     148   116.250    35.000     85.84
     149   116.500    35.000     84.10
     150   116.750    35.000     82.10
     151   117.000    35.000     79.82
     152   117.250    35.000     77.24
     153   117.500    35.000     74.33
     154   117.750    35.000     71.07
     155   118.000    35.000     67.48
     156   118.250    35.000     63.54
     157   118.500    35.000     59.26
     158   118.750    35.000     54.67
     159   119.000    35.000     49.79
     160   119.250    35.000     44.66
     161   119.500    35.000     39.33
     162   119.750    35.000     33.85
     163   120.000    35.000     28.27
     164   120.250    35.000     22.66
     165   120.500    35.000     17.09
     166   120.750    35.000     11.62
     167   121.000    35.000      6.32
     168   121.250    35.000      1.25
     169   121.500    35.000     -3.52
     170   121.750    35.000     -7.92
     171   122.000    35.000    -11.92
     172   122.250    35.000    -15.48
     173   122.500    35.000    -18.54
     174   122.750    35.000    -21.09
     175   123.000    35.000    -23.12
     176   114.500    35.250     99.64
     177   114.750    35.250     98.68
     178   115.000    35.250     97.63
     179   115.250    35.250     96.49
     180   115.500    35.250     95.22
     181   115.750    35.250     93.81
     182   116.000    35.250     92.22
     183   116.250    35.250     90.43
     184   116.500    35.250     88.42
     185   116.750    35.250     86.14
     186   117.000    35.250     83.58
     187   117.250    35.250     80.72
     188   117.500    35.250     77.52
     189   117.750    35.250     74.01
     190   118.000    35.250     70.16
     191   118.250    35.250     65.98
     192   118.500    35.250     61.49
     193   118.750    35.250     56.70
     194   119.000    35.250     51.65
     195   119.250    35.250     46.37
     196   119.500    35.250     40.91
     197   119.750    35.250     35.33
     198   120.000    35.250     29.66
     199   120.250    35.250     23.99
     200   120.500    35.250     18.36
     201   120.750    35.250     12.84
     202   121.000    35.250      7.51
     203   121.250    35.250      2.42
     204   121.500    35.250     -2.36
     205   121.750    35.250     -6.81
     206   122.000    35.250    -10.84
     207   122.250    35.250    -14.42
     208   122.500    35.250    -17.53
     209   122.750    35.250    -20.12
     210   123.000    35.250    -22.21
     211   114.500    35.500    104.66
     212   114.750    35.500    103.53
     213   115.000    35.500    102.30
     214   115.250    35.500    100.94
     215   115.500    35.500     99.45
     216   115.750    35.500     97.79
     217   116.000    35.500     95.95
     218   116.250    35.500     93.89
     219   116.500    35.500     91.61
     220   116.750    35.500     89.06
     221   117.000    35.500     86.23
     222   117.250    35.500     83.10
     223   117.500    35.500     79.68
     224   117.750    35.500     75.94
     225   118.000    35.500     71.88
     226   118.250    35.500     67.52
     227   118.500    35.500     62.86
     228   118.750    35.500     57.95
     229   119.000    35.500     52.79
     230   119.250    35.500     47.42
     231   119.500    35.500     41.90
     232   119.750    35.500     36.28
     233   120.000    35.500     30.60
     234   120.250    35.500     24.91
     235   120.500    35.500     19.29
     236   120.750    35.500     13.80
     237   121.000    35.500      8.49
     238   121.250    35.500      3.41
     239   121.500    35.500     -1.36
     240   121.750    35.500     -5.79
     241   122.000    35.500     -9.82
     242   122.250    35.500    -13.42
     243   122.500    35.500    -16.55
     244   122.750    35.500    -19.20
     245   123.000    35.500    -21.33
     246   114.500    35.750    108.70
     247   114.750    35.750    107.38
     248   115.000    35.750    105.93
     249   115.250    35.750    104.35
     250   115.500    35.750    102.61
     251   115.750    35.750    100.70
     252   116.000    35.750     98.60
     253   116.250    35.750     96.28
     254   116.500    35.750     93.73
     255   116.750    35.750     90.93
     256   117.000    35.750     87.86
     257   117.250    35.750     84.51
     258   117.500    35.750     80.89
     259   117.750    35.750     76.96
     260   118.000    35.750     72.74
     261   118.250    35.750     68.25
     262   118.500    35.750     63.49
     263   118.750    35.750     58.49
     264   119.000    35.750     53.29
     265   119.250    35.750     47.91
     266   119.500    35.750     42.39
     267   119.750    35.750     36.78
     268   120.000    35.750     31.14
     269   120.250    35.750     25.51
     270   120.500    35.750     19.95
     271   120.750    35.750     14.52
     272   121.000    35.750      9.27
     273   121.250    35.750      4.26
     274   121.500    35.750     -0.47
     275   121.750    35.750     -4.85
     276   122.000    35.750     -8.86
     277   122.250    35.750    -12.47
     278   122.500    35.750    -15.62
     279   122.750    35.750    -18.31
     280   123.000    35.750    -20.52
     281   114.500    36.000    111.79
     282   114.750    36.000    110.26
     283   115.000    36.000    108.60
     284   115.250    36.000    106.77
     285   115.500    36.000    104.79
     286   115.750    36.000    102.63
     287   116.000    36.000    100.28
     288   116.250    36.000     97.71
     289   116.500    36.000     94.91
     290   116.750    36.000     91.89
     291   117.000    36.000     88.61
     292   117.250    36.000     85.08
     293   117.500    36.000     81.27
     294   117.750    36.000     77.20
     295   118.000    36.000     72.88
     296   118.250    36.000     68.31
     297   118.500    36.000     63.50
     298   118.750    36.000     58.48
     299   119.000    36.000     53.28
     300   119.250    36.000     47.93
     301   119.500    36.000     42.46
     302   119.750    36.000     36.93
     303   120.000    36.000     31.38
     304   120.250    36.000     25.85
     305   120.500    36.000     20.40
     306   120.750    36.000     15.07
     307   121.000    36.000      9.92
     308   121.250    36.000      4.99
     309   121.500    36.000      0.35
     310   121.750    36.000     -3.99
     311   122.000    36.000     -7.98
     312   122.250    36.000    -11.57
     313   122.500    36.000    -14.75
     314   122.750    36.000    -17.49
     315   123.000    36.000    -19.78
     316   114.500    36.250    114.02
     317   114.750    36.250    112.27
     318   115.000    36.250    110.38
     319   115.250    36.250    108.32
     320   115.500    36.250    106.10
     321   115.750    36.250    103.69
     322   116.000    36.250    101.10
     323   116.250    36.250     98.31
     324   116.500    36.250     95.29
     325   116.750    36.250     92.06
     326   117.000    36.250     88.61
     327   117.250    36.250     84.91
     328   117.500    36.250     80.99
     329   117.750    36.250     76.83
     330   118.000    36.250     72.43
     331   118.250    36.250     67.82
     332   118.500    36.250     63.02
     333   118.750    36.250     58.03
     334   119.000    36.250     52.88
     335   119.250    36.250     47.62
     336   119.500    36.250     42.25
     337   119.750    36.250     36.84
     338   120.000    36.250     31.41
     339   120.250    36.250     26.03
     340   120.500    36.250     20.71
     341   120.750    36.250     15.51
     342   121.000    36.250     10.48
     343   121.250    36.250      5.67
     344   121.500    36.250      1.10
     345   121.750    36.250     -3.18
     346   122.000    36.250     -7.13
     347   122.250    36.250    -10.71
     348   122.500    36.250    -13.93
     349   122.750    36.250    -16.73
     350   123.000    36.250    -19.12
     351   114.500    36.500    115.44
     352   114.750    36.500    113.49
     353   115.000    36.500    111.37
     354   115.250    36.500    109.09
     355   115.500    36.500    106.64
     356   115.750    36.500    104.01
     357   116.000    36.500    101.20
     358   116.250    36.500     98.20
     359   116.500    36.500     95.00
     360   116.750    36.500     91.61
     361   117.000    36.500     88.01
     362   117.250    36.500     84.21
     363   117.500    36.500     80.19
     364   117.750    36.500     75.97
     365   118.000    36.500     71.56
     366   118.250    36.500     66.97
     367   118.500    36.500     62.19
     368   118.750    36.500     57.28
     369   119.000    36.500     52.23
     370   119.250    36.500     47.09
     371   119.500    36.500     41.87
     372   119.750    36.500     36.61
     373   120.000    36.500     31.34
     374   120.250    36.500     26.11
     375   120.500    36.500     20.96
     376   120.750    36.500     15.92
     377   121.000    36.500     11.02
     378   121.250    36.500      6.32
     379   121.500    36.500      1.84
     380   121.750    36.500     -2.37
     381   122.000    36.500     -6.29
     382   122.250    36.500     -9.89
     383   122.500    36.500    -13.15
     384   122.750    36.500    -16.03
     385   123.000    36.500    -18.54
     386   114.500    36.750    116.17
     387   114.750    36.750    114.02
     388   115.000    36.750    111.70
     389   115.250    36.750    109.21
     390   115.500    36.750    106.55
     391   115.750    36.750    103.73
     392   116.000    36.750    100.73
     393   116.250    36.750     97.56
     394   116.500    36.750     94.21
     395   116.750    36.750     90.69
     396   117.000    36.750     86.99
     397   117.250    36.750     83.11
     398   117.500    36.750     79.05
     399   117.750    36.750     74.82
     400   118.000    36.750     70.42
     401   118.250    36.750     65.88
     402   118.500    36.750     61.19
     403   118.750    36.750     56.38
     404   119.000    36.750     51.47
     405   119.250    36.750     46.47
     406   119.500    36.750     41.42
     407   119.750    36.750     36.34
     408   120.000    36.750     31.26
     409   120.250    36.750     26.21
     410   120.500    36.750     21.23
     411   120.750    36.750     16.34
     412   121.000    36.750     11.60
     413   121.250    36.750      7.00
     414   121.500    36.750      2.62
     415   121.750    36.750     -1.55
     416   122.000    36.750     -5.46
     417   122.250    36.750     -9.09
     418   122.500    36.750    -12.40
     419   122.750    36.750    -15.39
     420   123.000    36.750    -18.04
     421   114.500    37.000    116.29
     422   114.750    37.000    113.96
     423   115.000    37.000    111.46
     424   115.250    37.000    108.80
     425   115.500    37.000    105.97
     426   115.750    37.000    102.98
     427   116.000    37.000     99.83
     428   116.250    37.000     96.53
     429   116.500    37.000     93.07
     430   116.750    37.000     89.46
     431   117.000    37.000     85.70
     432   117.250    37.000     81.78
     433   117.500    37.000     77.72
     434   117.750    37.000     73.52
     435   118.000    37.000     69.18
     436   118.250    37.000     64.73
     437   118.500    37.000     60.15
     438   118.750    37.000     55.48
     439   119.000    37.000     50.73
     440   119.250    37.000     45.90
     441   119.500    37.000     41.04
     442   119.750    37.000     36.15
     443   120.000    37.000     31.27
     444   120.250    37.000     26.40
     445   120.500    37.000     21.60
     446   120.750    37.000     16.87
     447   121.000    37.000     12.25
     448   121.250    37.000      7.77
     449   121.500    37.000      3.45
     450   121.750    37.000     -0.68
     451   122.000    37.000     -4.59
     452   122.250    37.000     -8.26
     453   122.500    37.000    -11.66
     454   122.750    37.000    -14.79
     455   123.000    37.000    -17.60
     456   114.500    37.250    115.92
     457   114.750    37.250    113.44
     458   115.000    37.250    110.80
     459   115.250    37.250    107.99
     460   115.500    37.250    105.03
     461   115.750    37.250    101.91
     462   116.000    37.250     98.66
     463   116.250    37.250     95.27
     464   116.500    37.250     91.74
     465   116.750    37.250     88.07
     466   117.000    37.250     84.29
     467   117.250    37.250     80.39
     468   117.500    37.250     76.36
     469   117.750    37.250     72.22
     470   118.000    37.250     67.98
     471   118.250    37.250     63.63
     472   118.500    37.250     59.21
     473   118.750    37.250     54.69
     474   119.000    37.250     50.12
     475   119.250    37.250     45.49
     476   119.500    37.250     40.82
     477   119.750    37.250     36.13
     478   120.000    37.250     31.44
     479   120.250    37.250     26.76
     480   120.500    37.250     22.12
     481   120.750    37.250     17.54
     482   121.000    37.250     13.05
     483   121.250    37.250      8.65
     484   121.500    37.250      4.39
     485   121.750    37.250      0.27
     486   122.000    37.250     -3.67
     487   122.250    37.250     -7.41
     488   122.500    37.250    -10.93
     489   122.750    37.250    -14.20
     490   123.000    37.250    -17.21
     491   114.500    37.500    115.13
     492   114.750    37.500    112.56
     493   115.000    37.500    109.80
     494   115.250    37.500    106.90
     495   115.500    37.500    103.85
     496   115.750    37.500    100.66
     497   116.000    37.500     97.35
     498   116.250    37.500     93.91
     499   116.500    37.500     90.35
     500   116.750    37.500     86.70
     501   117.000    37.500     82.93
     502   117.250    37.500     79.07
     503   117.500    37.500     75.11
     504   117.750    37.500     71.07
     505   118.000    37.500     66.95
     506   118.250    37.500     62.74
     507   118.500    37.500     58.47
     508   118.750    37.500     54.14
     509   119.000    37.500     49.76
     510   119.250    37.500     45.32
     511   119.500    37.500     40.86
     512   119.750    37.500     36.36
     513   120.000    37.500     31.86
     514   120.250    37.500     27.35
     515   120.500    37.500     22.87
     516   120.750    37.500     18.42
     517   121.000    37.500     14.02
     518   121.250    37.500      9.69
     519   121.500    37.500      5.45
     520   121.750    37.500      1.32
     521   122.000    37.500     -2.66
     522   122.250    37.500     -6.50
     523   122.500    37.500    -10.16
     524   122.750    37.500    -13.61
     525   123.000    37.500    -16.84
     526   114.500    37.750    114.04
     527   114.750    37.750    111.40
     528   115.000    37.750    108.60
     529   115.250    37.750    105.65
     530   115.500    37.750    102.55
     531   115.750    37.750     99.34
     532   116.000    37.750     96.00
     533   116.250    37.750     92.57
     534   116.500    37.750     89.04
     535   116.750    37.750     85.43
     536   117.000    37.750     81.72
     537   117.250    37.750     77.94
     538   117.500    37.750     74.10
     539   117.750    37.750     70.17
     540   118.000    37.750     66.20
     541   118.250    37.750     62.16
     542   118.500    37.750     58.07
     543   118.750    37.750     53.92
     544   119.000    37.750     49.72
     545   119.250    37.750     45.48
     546   119.500    37.750     41.21
     547   119.750    37.750     36.90
     548   120.000    37.750     32.57
     549   120.250    37.750     28.23
     550   120.500    37.750     23.87
     551   120.750    37.750     19.53
     552   121.000    37.750     15.19
     553   121.250    37.750     10.91
     554   121.500    37.750      6.66
     555   121.750    37.750      2.50
     556   122.000    37.750     -1.57
     557   122.250    37.750     -5.52
     558   122.500    37.750     -9.34
     559   122.750    37.750    -13.00
     560   123.000    37.750    -16.46
     561   114.500    38.000    112.71
     562   114.750    38.000    110.07
     563   115.000    38.000    107.27
     564   115.250    38.000    104.32
     565   115.500    38.000    101.24
     566   115.750    38.000     98.04
     567   116.000    38.000     94.76
     568   116.250    38.000     91.37
     569   116.500    38.000     87.91
     570   116.750    38.000     84.37
     571   117.000    38.000     80.77
     572   117.250    38.000     77.11
     573   117.500    38.000     73.41
     574   117.750    38.000     69.64
     575   118.000    38.000     65.82
     576   118.250    38.000     61.96
     577   118.500    38.000     58.05
     578   118.750    38.000     54.09
     579   119.000    38.000     50.09
     580   119.250    38.000     46.04
     581   119.500    38.000     41.95
     582   119.750    38.000     37.81
     583   120.000    38.000     33.62
     584   120.250    38.000     29.41
     585   120.500    38.000     25.16
     586   120.750    38.000     20.89
     587   121.000    38.000     16.60
     588   121.250    38.000     12.32
     589   121.500    38.000      8.06
     590   121.750    38.000      3.82
     591   122.000    38.000     -0.36
     592   122.250    38.000     -4.47
     593   122.500    38.000     -8.46
     594   122.750    38.000    -12.35
     595   123.000    38.000    -16.06
     596   114.500    38.250    111.22
     597   114.750    38.250    108.62
     598   115.000    38.250    105.87
     599   115.250    38.250    102.98
     600   115.500    38.250     99.98
     601   115.750    38.250     96.86
     602   116.000    38.250     93.67
     603   116.250    38.250     90.38
     604   116.500    38.250     87.03
     605   116.750    38.250     83.62
     606   117.000    38.250     80.16
     607   117.250    38.250     76.65
     608   117.500    38.250     73.11
     609   117.750    38.250     69.51
     610   118.000    38.250     65.88
     611   118.250    38.250     62.20
     612   118.500    38.250     58.47
     613   118.750    38.250     54.70
     614   119.000    38.250     50.89
     615   119.250    38.250     47.01
     616   119.500    38.250     43.08
     617   119.750    38.250     39.08
     618   120.000    38.250     35.03
     619   120.250    38.250     30.91
     620   120.500    38.250     26.74
     621   120.750    38.250     22.52
     622   121.000    38.250     18.24
     623   121.250    38.250     13.93
     624   121.500    38.250      9.61
     625   121.750    38.250      5.28
     626   122.000    38.250      0.96
     627   122.250    38.250     -3.31
     628   122.500    38.250     -7.53
     629   122.750    38.250    -11.64
     630   123.000    38.250    -15.63
     631   114.500    38.500    109.61
     632   114.750    38.500    107.11
     633   115.000    38.500    104.47
     634   115.250    38.500    101.70
     635   115.500    38.500     98.83
     636   115.750    38.500     95.85
     637   116.000    38.500     92.79
     638   116.250    38.500     89.65
     639   116.500    38.500     86.46
     640   116.750    38.500     83.21
     641   117.000    38.500     79.93
     642   117.250    38.500     76.60
     643   117.500    38.500     73.23
     644   117.750    38.500     69.82
     645   118.000    38.500     66.38
     646   118.250    38.500     62.89
     647   118.500    38.500     59.36
     648   118.750    38.500     55.77
     649   119.000    38.500     52.12
     650   119.250    38.500     48.39
     651   119.500    38.500     44.60
     652   119.750    38.500     40.73
     653   120.000    38.500     36.77
     654   120.250    38.500     32.73
     655   120.500    38.500     28.60
     656   120.750    38.500     24.38
     657   121.000    38.500     20.09
     658   121.250    38.500     15.73
     659   121.500    38.500     11.31
     660   121.750    38.500      6.86
     661   122.000    38.500      2.39
     662   122.250    38.500     -2.07
     663   122.500    38.500     -6.50
     664   122.750    38.500    -10.87
     665   123.000    38.500    -15.12
