# Supplementary material for: The analysis on groundwater storage variations from GRACE/GRACE-FO in recent 20 years driven by influencing factors and prediction in Shandong Province, China
Source: Sci Rep. 2024 Mar 9;14:5819. doi: 10.1038/s41598-024-55588-3 (PMC10925065; doi:10.1038/s41598-024-55588-3)
Supplement: Supplementary file 1 — Supplementary Information. [file 41598_2024_55588_MOESM1_ESM.zip › data/GWS derived from GRACE/gws200505.txt]

       1   114.500    34.000     65.41
       2   114.750    34.000     66.69
       3   115.000    34.000     68.00
       4   115.250    34.000     69.24
       5   115.500    34.000     70.35
       6   115.750    34.000     71.26
       7   116.000    34.000     71.90
       8   116.250    34.000     72.18
       9   116.500    34.000     72.04
      10   116.750    34.000     71.43
      11   117.000    34.000     70.29
      12   117.250    34.000     68.57
      13   117.500    34.000     66.25
      14   117.750    34.000     63.30
      15   118.000    34.000     59.73
      16   118.250    34.000     55.55
      17   118.500    34.000     50.79
      18   118.750    34.000     45.49
      19   119.000    34.000     39.71
      20   119.250    34.000     33.52
      21   119.500    34.000     27.00
      22   119.750    34.000     20.25
      23   120.000    34.000     13.35
      24   120.250    34.000      6.43
      25   120.500    34.000     -0.42
      26   120.750    34.000     -7.08
      27   121.000    34.000    -13.45
      28   121.250    34.000    -19.42
      29   121.500    34.000    -24.91
      30   121.750    34.000    -29.82
      31   122.000    34.000    -34.10
      32   122.250    34.000    -37.65
      33   122.500    34.000    -40.48
      34   122.750    34.000    -42.51
      35   123.000    34.000    -43.75
      36   114.500    34.250     80.29
      37   114.750    34.250     81.45
      38   115.000    34.250     82.56
      39   115.250    34.250     83.54
      40   115.500    34.250     84.31
      41   115.750    34.250     84.83
      42   116.000    34.250     85.00
      43   116.250    34.250     84.77
      44   116.500    34.250     84.06
      45   116.750    34.250     82.82
      46   117.000    34.250     81.01
      47   117.250    34.250     78.60
      48   117.500    34.250     75.54
      49   117.750    34.250     71.85
      50   118.000    34.250     67.52
      51   118.250    34.250     62.58
      52   118.500    34.250     57.07
      53   118.750    34.250     51.02
      54   119.000    34.250     44.52
      55   119.250    34.250     37.63
      56   119.500    34.250     30.45
      57   119.750    34.250     23.08
      58   120.000    34.250     15.62
      59   120.250    34.250      8.17
      60   120.500    34.250      0.87
      61   120.750    34.250     -6.21
      62   121.000    34.250    -12.92
      63   121.250    34.250    -19.19
      64   121.500    34.250    -24.91
      65   121.750    34.250    -29.99
      66   122.000    34.250    -34.37
      67   122.250    34.250    -37.99
      68   122.500    34.250    -40.80
      69   122.750    34.250    -42.79
      70   123.000    34.250    -43.95
      71   114.500    34.500     93.96
      72   114.750    34.500     94.96
      73   115.000    34.500     95.82
      74   115.250    34.500     96.49
      75   115.500    34.500     96.90
      76   115.750    34.500     96.99
      77   116.000    34.500     96.68
      78   116.250    34.500     95.89
      79   116.500    34.500     94.59
      80   116.750    34.500     92.72
      81   117.000    34.500     90.25
      82   117.250    34.500     87.14
      83   117.500    34.500     83.38
      84   117.750    34.500     78.98
      85   118.000    34.500     73.93
      86   118.250    34.500     68.28
      87   118.500    34.500     62.07
      88   118.750    34.500     55.35
      89   119.000    34.500     48.21
      90   119.250    34.500     40.72
      91   119.500    34.500     32.98
      92   119.750    34.500     25.09
      93   120.000    34.500     17.16
      94   120.250    34.500      9.29
      95   120.500    34.500      1.62
      96   120.750    34.500     -5.76
      97   121.000    34.500    -12.73
      98   121.250    34.500    -19.19
      99   121.500    34.500    -25.06
     100   121.750    34.500    -30.23
     101   122.000    34.500    -34.65
     102   122.250    34.500    -38.26
     103   122.500    34.500    -41.04
     104   122.750    34.500    -42.94
     105   123.000    34.500    -43.96
     106   114.500    34.750    106.18
     107   114.750    34.750    106.97
     108   115.000    34.750    107.57
     109   115.250    34.750    107.91
     110   115.500    34.750    107.92
     111   115.750    34.750    107.54
     112   116.000    34.750    106.71
     113   116.250    34.750    105.38
     114   116.500    34.750    103.49
     115   116.750    34.750    101.00
     116   117.000    34.750     97.87
     117   117.250    34.750     94.10
     118   117.500    34.750     89.68
     119   117.750    34.750     84.59
     120   118.000    34.750     78.89
     121   118.250    34.750     72.60
     122   118.500    34.750     65.78
     123   118.750    34.750     58.49
     124   119.000    34.750     50.79
     125   119.250    34.750     42.80
     126   119.500    34.750     34.59
     127   119.750    34.750     26.28
     128   120.000    34.750     18.00
     129   120.250    34.750      9.83
     130   120.500    34.750      1.89
     131   120.750    34.750     -5.69
     132   121.000    34.750    -12.82
     133   121.250    34.750    -19.38
     134   121.500    34.750    -25.31
     135   121.750    34.750    -30.50
     136   122.000    34.750    -34.90
     137   122.250    34.750    -38.46
     138   122.500    34.750    -41.13
     139   122.750    34.750    -42.91
     140   123.000    34.750    -43.79
     141   114.500    35.000    116.78
     142   114.750    35.000    117.33
     143   115.000    35.000    117.64
     144   115.250    35.000    117.61
     145   115.500    35.000    117.21
     146   115.750    35.000    116.36
     147   116.000    35.000    115.02
     148   116.250    35.000    113.13
     149   116.500    35.000    110.66
     150   116.750    35.000    107.56
     151   117.000    35.000    103.82
     152   117.250    35.000     99.42
     153   117.500    35.000     94.38
     154   117.750    35.000     88.70
     155   118.000    35.000     82.41
     156   118.250    35.000     75.56
     157   118.500    35.000     68.21
     158   118.750    35.000     60.43
     159   119.000    35.000     52.30
     160   119.250    35.000     43.90
     161   119.500    35.000     35.34
     162   119.750    35.000     26.75
     163   120.000    35.000     18.20
     164   120.250    35.000      9.83
     165   120.500    35.000      1.75
     166   120.750    35.000     -5.94
     167   121.000    35.000    -13.12
     168   121.250    35.000    -19.71
     169   121.500    35.000    -25.61
     170   121.750    35.000    -30.75
     171   122.000    35.000    -35.07
     172   122.250    35.000    -38.52
     173   122.500    35.000    -41.07
     174   122.750    35.000    -42.70
     175   123.000    35.000    -43.43
     176   114.500    35.250    125.64
     177   114.750    35.250    125.94
     178   115.000    35.250    125.91
     179   115.250    35.250    125.51
     180   115.500    35.250    124.68
     181   115.750    35.250    123.36
     182   116.000    35.250    121.51
     183   116.250    35.250    119.09
     184   116.500    35.250    116.06
     185   116.750    35.250    112.39
     186   117.000    35.250    108.08
     187   117.250    35.250    103.12
     188   117.500    35.250     97.52
     189   117.750    35.250     91.32
     190   118.000    35.250     84.53
     191   118.250    35.250     77.21
     192   118.500    35.250     69.44
     193   118.750    35.250     61.27
     194   119.000    35.250     52.80
     195   119.250    35.250     44.12
     196   119.500    35.250     35.34
     197   119.750    35.250     26.55
     198   120.000    35.250     17.87
     199   120.250    35.250      9.42
     200   120.500    35.250      1.29
     201   120.750    35.250     -6.41
     202   121.000    35.250    -13.55
     203   121.250    35.250    -20.08
     204   121.500    35.250    -25.88
     205   121.750    35.250    -30.91
     206   122.000    35.250    -35.10
     207   122.250    35.250    -38.40
     208   122.500    35.250    -40.79
     209   122.750    35.250    -42.27
     210   123.000    35.250    -42.83
     211   114.500    35.500    132.70
     212   114.750    35.500    132.72
     213   115.000    35.500    132.36
     214   115.250    35.500    131.58
     215   115.500    35.500    130.32
     216   115.750    35.500    128.54
     217   116.000    35.500    126.21
     218   116.250    35.500    123.28
     219   116.500    35.500    119.72
     220   116.750    35.500    115.55
     221   117.000    35.500    110.72
     222   117.250    35.500    105.26
     223   117.500    35.500     99.19
     224   117.750    35.500     92.54
     225   118.000    35.500     85.35
     226   118.250    35.500     77.67
     227   118.500    35.500     69.57
     228   118.750    35.500     61.13
     229   119.000    35.500     52.45
     230   119.250    35.500     43.60
     231   119.500    35.500     34.68
     232   119.750    35.500     25.83
     233   120.000    35.500     17.13
     234   120.250    35.500      8.69
     235   120.500    35.500      0.62
     236   120.750    35.500     -6.98
     237   121.000    35.500    -14.02
     238   121.250    35.500    -20.40
     239   121.500    35.500    -26.05
     240   121.750    35.500    -30.91
     241   122.000    35.500    -34.93
     242   122.250    35.500    -38.05
     243   122.500    35.500    -40.28
     244   122.750    35.500    -41.59
     245   123.000    35.500    -42.00
     246   114.500    35.750    137.98
     247   114.750    35.750    137.72
     248   115.000    35.750    137.02
     249   115.250    35.750    135.87
     250   115.500    35.750    134.19
     251   115.750    35.750    131.97
     252   116.000    35.750    129.18
     253   116.250    35.750    125.78
     254   116.500    35.750    121.76
     255   116.750    35.750    117.12
     256   117.000    35.750    111.85
     257   117.250    35.750    105.97
     258   117.500    35.750     99.51
     259   117.750    35.750     92.51
     260   118.000    35.750     85.01
     261   118.250    35.750     77.07
     262   118.500    35.750     68.76
     263   118.750    35.750     60.17
     264   119.000    35.750     51.37
     265   119.250    35.750     42.47
     266   119.500    35.750     33.55
     267   119.750    35.750     24.73
     268   120.000    35.750     16.11
     269   120.250    35.750      7.79
     270   120.500    35.750     -0.13
     271   120.750    35.750     -7.56
     272   121.000    35.750    -14.40
     273   121.250    35.750    -20.58
     274   121.500    35.750    -26.03
     275   121.750    35.750    -30.68
     276   122.000    35.750    -34.49
     277   122.250    35.750    -37.43
     278   122.500    35.750    -39.48
     279   122.750    35.750    -40.64
     280   123.000    35.750    -40.91
     281   114.500    36.000    141.54
     282   114.750    36.000    140.99
     283   115.000    36.000    139.97
     284   115.250    36.000    138.44
     285   115.500    36.000    136.38
     286   115.750    36.000    133.76
     287   116.000    36.000    130.55
     288   116.250    36.000    126.73
     289   116.500    36.000    122.30
     290   116.750    36.000    117.27
     291   117.000    36.000    111.64
     292   117.250    36.000    105.43
     293   117.500    36.000     98.67
     294   117.750    36.000     91.41
     295   118.000    36.000     83.71
     296   118.250    36.000     75.61
     297   118.500    36.000     67.20
     298   118.750    36.000     58.56
     299   119.000    36.000     49.77
     300   119.250    36.000     40.92
     301   119.500    36.000     32.11
     302   119.750    36.000     23.44
     303   120.000    36.000     14.99
     304   120.250    36.000      6.88
     305   120.500    36.000     -0.82
     306   120.750    36.000     -8.00
     307   121.000    36.000    -14.59
     308   121.250    36.000    -20.51
     309   121.500    36.000    -25.71
     310   121.750    36.000    -30.12
     311   122.000    36.000    -33.72
     312   122.250    36.000    -36.47
     313   122.500    36.000    -38.36
     314   122.750    36.000    -39.38
     315   123.000    36.000    -39.54
     316   114.500    36.250    143.51
     317   114.750    36.250    142.67
     318   115.000    36.250    141.34
     319   115.250    36.250    139.47
     320   115.500    36.250    137.05
     321   115.750    36.250    134.06
     322   116.000    36.250    130.48
     323   116.250    36.250    126.30
     324   116.500    36.250    121.54
     325   116.750    36.250    116.19
     326   117.000    36.250    110.27
     327   117.250    36.250    103.82
     328   117.500    36.250     96.86
     329   117.750    36.250     89.46
     330   118.000    36.250     81.65
     331   118.250    36.250     73.51
     332   118.500    36.250     65.11
     333   118.750    36.250     56.53
     334   119.000    36.250     47.85
     335   119.250    36.250     39.15
     336   119.500    36.250     30.54
     337   119.750    36.250     22.09
     338   120.000    36.250     13.92
     339   120.250    36.250      6.09
     340   120.500    36.250     -1.31
     341   120.750    36.250     -8.18
     342   121.000    36.250    -14.48
     343   121.250    36.250    -20.11
     344   121.500    36.250    -25.03
     345   121.750    36.250    -29.20
     346   122.000    36.250    -32.56
     347   122.250    36.250    -35.13
     348   122.500    36.250    -36.86
     349   122.750    36.250    -37.78
     350   123.000    36.250    -37.89
     351   114.500    36.500    144.04
     352   114.750    36.500    142.93
     353   115.000    36.500    141.29
     354   115.250    36.500    139.12
     355   115.500    36.500    136.38
     356   115.750    36.500    133.07
     357   116.000    36.500    129.19
     358   116.250    36.500    124.73
     359   116.500    36.500    119.69
     360   116.750    36.500    114.11
     361   117.000    36.500    108.00
     362   117.250    36.500    101.40
     363   117.500    36.500     94.33
     364   117.750    36.500     86.88
     365   118.000    36.500     79.07
     366   118.250    36.500     71.00
     367   118.500    36.500     62.70
     368   118.750    36.500     54.28
     369   119.000    36.500     45.81
     370   119.250    36.500     37.36
     371   119.500    36.500     29.03
     372   119.750    36.500     20.90
     373   120.000    36.500     13.06
     374   120.250    36.500      5.58
     375   120.500    36.500     -1.46
     376   120.750    36.500     -7.99
     377   121.000    36.500    -13.94
     378   121.250    36.500    -19.25
     379   121.500    36.500    -23.89
     380   121.750    36.500    -27.80
     381   122.000    36.500    -30.97
     382   122.250    36.500    -33.36
     383   122.500    36.500    -34.98
     384   122.750    36.500    -35.82
     385   123.000    36.500    -35.91
     386   114.500    36.750    143.31
     387   114.750    36.750    141.95
     388   115.000    36.750    140.05
     389   115.250    36.750    137.61
     390   115.500    36.750    134.61
     391   115.750    36.750    131.04
     392   116.000    36.750    126.91
     393   116.250    36.750    122.24
     394   116.500    36.750    117.01
     395   116.750    36.750    111.28
     396   117.000    36.750    105.06
     397   117.250    36.750     98.40
     398   117.500    36.750     91.33
     399   117.750    36.750     83.92
     400   118.000    36.750     76.22
     401   118.250    36.750     68.29
     402   118.500    36.750     60.21
     403   118.750    36.750     52.03
     404   119.000    36.750     43.86
     405   119.250    36.750     35.74
     406   119.500    36.750     27.77
     407   119.750    36.750     20.02
     408   120.000    36.750     12.58
     409   120.250    36.750      5.50
     410   120.500    36.750     -1.15
     411   120.750    36.750     -7.30
     412   121.000    36.750    -12.89
     413   121.250    36.750    -17.88
     414   121.500    36.750    -22.23
     415   121.750    36.750    -25.90
     416   122.000    36.750    -28.87
     417   122.250    36.750    -31.12
     418   122.500    36.750    -32.66
     419   122.750    36.750    -33.49
     420   123.000    36.750    -33.61
     421   114.500    37.000    141.53
     422   114.750    37.000    139.95
     423   115.000    37.000    137.84
     424   115.250    37.000    135.18
     425   115.500    37.000    131.96
     426   115.750    37.000    128.19
     427   116.000    37.000    123.90
     428   116.250    37.000    119.07
     429   116.500    37.000    113.75
     430   116.750    37.000    107.95
     431   117.000    37.000    101.71
     432   117.250    37.000     95.09
     433   117.500    37.000     88.11
     434   117.750    37.000     80.83
     435   118.000    37.000     73.32
     436   118.250    37.000     65.63
     437   118.500    37.000     57.83
     438   118.750    37.000     49.99
     439   119.000    37.000     42.19
     440   119.250    37.000     34.47
     441   119.500    37.000     26.92
     442   119.750    37.000     19.62
     443   120.000    37.000     12.60
     444   120.250    37.000      5.96
     445   120.500    37.000     -0.27
     446   120.750    37.000     -6.02
     447   121.000    37.000    -11.25
     448   121.250    37.000    -15.92
     449   121.500    37.000    -19.99
     450   121.750    37.000    -23.44
     451   122.000    37.000    -26.25
     452   122.250    37.000    -28.41
     453   122.500    37.000    -29.91
     454   122.750    37.000    -30.75
     455   123.000    37.000    -30.98
     456   114.500    37.250    138.93
     457   114.750    37.250    137.17
     458   115.000    37.250    134.87
     459   115.250    37.250    132.04
     460   115.500    37.250    128.68
     461   115.750    37.250    124.79
     462   116.000    37.250    120.38
     463   116.250    37.250    115.50
     464   116.500    37.250    110.14
     465   116.750    37.250    104.37
     466   117.000    37.250     98.20
     467   117.250    37.250     91.69
     468   117.500    37.250     84.89
     469   117.750    37.250     77.83
     470   118.000    37.250     70.59
     471   118.250    37.250     63.23
     472   118.500    37.250     55.79
     473   118.750    37.250     48.35
     474   119.000    37.250     40.97
     475   119.250    37.250     33.72
     476   119.500    37.250     26.63
     477   119.750    37.250     19.79
     478   120.000    37.250     13.26
     479   120.250    37.250      7.06
     480   120.500    37.250      1.26
     481   120.750    37.250     -4.09
     482   121.000    37.250     -8.96
     483   121.250    37.250    -13.32
     484   121.500    37.250    -17.14
     485   121.750    37.250    -20.40
     486   122.000    37.250    -23.08
     487   122.250    37.250    -25.19
     488   122.500    37.250    -26.70
     489   122.750    37.250    -27.64
     490   123.000    37.250    -28.01
     491   114.500    37.500    135.72
     492   114.750    37.500    133.81
     493   115.000    37.500    131.38
     494   115.250    37.500    128.44
     495   115.500    37.500    124.99
     496   115.750    37.500    121.04
     497   116.000    37.500    116.61
     498   116.250    37.500    111.73
     499   116.500    37.500    106.44
     500   116.750    37.500    100.76
     501   117.000    37.500     94.75
     502   117.250    37.500     88.44
     503   117.500    37.500     81.89
     504   117.750    37.500     75.14
     505   118.000    37.500     68.24
     506   118.250    37.500     61.26
     507   118.500    37.500     54.25
     508   118.750    37.500     47.27
     509   119.000    37.500     40.36
     510   119.250    37.500     33.59
     511   119.500    37.500     27.01
     512   119.750    37.500     20.67
     513   120.000    37.500     14.61
     514   120.250    37.500      8.88
     515   120.500    37.500      3.51
     516   120.750    37.500     -1.45
     517   121.000    37.500     -5.99
     518   121.250    37.500    -10.06
     519   121.500    37.500    -13.66
     520   121.750    37.500    -16.78
     521   122.000    37.500    -19.38
     522   122.250    37.500    -21.47
     523   122.500    37.500    -23.05
     524   122.750    37.500    -24.13
     525   123.000    37.500    -24.71
     526   114.500    37.750    132.07
     527   114.750    37.750    130.08
     528   115.000    37.750    127.59
     529   115.250    37.750    124.59
     530   115.500    37.750    121.11
     531   115.750    37.750    117.17
     532   116.000    37.750    112.80
     533   116.250    37.750    108.00
     534   116.500    37.750    102.84
     535   116.750    37.750     97.35
     536   117.000    37.750     91.56
     537   117.250    37.750     85.52
     538   117.500    37.750     79.28
     539   117.750    37.750     72.89
     540   118.000    37.750     66.41
     541   118.250    37.750     59.87
     542   118.500    37.750     53.33
     543   118.750    37.750     46.85
     544   119.000    37.750     40.45
     545   119.250    37.750     34.20
     546   119.500    37.750     28.14
     547   119.750    37.750     22.30
     548   120.000    37.750     16.72
     549   120.250    37.750     11.44
     550   120.500    37.750      6.50
     551   120.750    37.750      1.90
     552   121.000    37.750     -2.32
     553   121.250    37.750     -6.16
     554   121.500    37.750     -9.57
     555   121.750    37.750    -12.57
     556   122.000    37.750    -15.14
     557   122.250    37.750    -17.28
     558   122.500    37.750    -18.98
     559   122.750    37.750    -20.25
     560   123.000    37.750    -21.09
     561   114.500    38.000    128.19
     562   114.750    38.000    126.17
     563   115.000    38.000    123.66
     564   115.250    38.000    120.67
     565   115.500    38.000    117.24
     566   115.750    38.000    113.38
     567   116.000    38.000    109.11
     568   116.250    38.000    104.49
     569   116.500    38.000     99.53
     570   116.750    38.000     94.28
     571   117.000    38.000     88.79
     572   117.250    38.000     83.08
     573   117.500    38.000     77.23
     574   117.750    38.000     71.26
     575   118.000    38.000     65.23
     576   118.250    38.000     59.17
     577   118.500    38.000     53.14
     578   118.750    38.000     47.17
     579   119.000    38.000     41.32
     580   119.250    38.000     35.59
     581   119.500    38.000     30.05
     582   119.750    38.000     24.72
     583   120.000    38.000     19.61
     584   120.250    38.000     14.77
     585   120.500    38.000     10.20
     586   120.750    38.000      5.94
     587   121.000    38.000      1.99
     588   121.250    38.000     -1.63
     589   121.500    38.000     -4.91
     590   121.750    38.000     -7.85
     591   122.000    38.000    -10.43
     592   122.250    38.000    -12.67
     593   122.500    38.000    -14.53
     594   122.750    38.000    -16.04
     595   123.000    38.000    -17.19
     596   114.500    38.250    124.23
     597   114.750    38.250    122.21
     598   115.000    38.250    119.74
     599   115.250    38.250    116.83
     600   115.500    38.250    113.50
     601   115.750    38.250    109.79
     602   116.000    38.250    105.72
     603   116.250    38.250    101.31
     604   116.500    38.250     96.62
     605   116.750    38.250     91.68
     606   117.000    38.250     86.54
     607   117.250    38.250     81.23
     608   117.500    38.250     75.81
     609   117.750    38.250     70.30
     610   118.000    38.250     64.75
     611   118.250    38.250     59.21
     612   118.500    38.250     53.71
     613   118.750    38.250     48.28
     614   119.000    38.250     42.96
     615   119.250    38.250     37.76
     616   119.500    38.250     32.73
     617   119.750    38.250     27.88
     618   120.000    38.250     23.22
     619   120.250    38.250     18.79
     620   120.500    38.250     14.58
     621   120.750    38.250     10.62
     622   121.000    38.250      6.91
     623   121.250    38.250      3.45
     624   121.500    38.250      0.26
     625   121.750    38.250     -2.66
     626   122.000    38.250     -5.30
     627   122.250    38.250     -7.66
     628   122.500    38.250     -9.74
     629   122.750    38.250    -11.53
     630   123.000    38.250    -13.03
     631   114.500    38.500    120.27
     632   114.750    38.500    118.33
     633   115.000    38.500    115.95
     634   115.250    38.500    113.18
     635   115.500    38.500    110.03
     636   115.750    38.500    106.52
     637   116.000    38.500    102.68
     638   116.250    38.500     98.57
     639   116.500    38.500     94.20
     640   116.750    38.500     89.64
     641   117.000    38.500     84.89
     642   117.250    38.500     80.02
     643   117.500    38.500     75.06
     644   117.750    38.500     70.05
     645   118.000    38.500     65.02
     646   118.250    38.500     60.01
     647   118.500    38.500     55.04
     648   118.750    38.500     50.15
     649   119.000    38.500     45.35
     650   119.250    38.500     40.68
     651   119.500    38.500     36.14
     652   119.750    38.500     31.75
     653   120.000    38.500     27.52
     654   120.250    38.500     23.45
     655   120.500    38.500     19.56
     656   120.750    38.500     15.85
     657   121.000    38.500     12.33
     658   121.250    38.500      9.00
     659   121.500    38.500      5.86
     660   121.750    38.500      2.91
     661   122.000    38.500      0.16
     662   122.250    38.500     -2.37
     663   122.500    38.500     -4.69
     664   122.750    38.500     -6.81
     665   123.000    38.500     -8.67
