# Supplementary material for: The analysis on groundwater storage variations from GRACE/GRACE-FO in recent 20 years driven by influencing factors and prediction in Shandong Province, China
Source: Sci Rep. 2024 Mar 9;14:5819. doi: 10.1038/s41598-024-55588-3 (PMC10925065; doi:10.1038/s41598-024-55588-3)
Supplement: Supplementary file 1 — Supplementary Information. [file 41598_2024_55588_MOESM1_ESM.zip › data/GWS derived from GRACE/gws200506.txt]

       1   114.500    34.000     38.08
       2   114.750    34.000     38.56
       3   115.000    34.000     39.22
       4   115.250    34.000     40.01
       5   115.500    34.000     40.90
       6   115.750    34.000     41.81
       7   116.000    34.000     42.70
       8   116.250    34.000     43.50
       9   116.500    34.000     44.14
      10   116.750    34.000     44.56
      11   117.000    34.000     44.71
      12   117.250    34.000     44.51
      13   117.500    34.000     43.93
      14   117.750    34.000     42.89
      15   118.000    34.000     41.39
      16   118.250    34.000     39.37
      17   118.500    34.000     36.84
      18   118.750    34.000     33.77
      19   119.000    34.000     30.16
      20   119.250    34.000     26.04
      21   119.500    34.000     21.43
      22   119.750    34.000     16.38
      23   120.000    34.000     10.93
      24   120.250    34.000      5.13
      25   120.500    34.000     -0.93
      26   120.750    34.000     -7.19
      27   121.000    34.000    -13.56
      28   121.250    34.000    -19.97
      29   121.500    34.000    -26.31
      30   121.750    34.000    -32.51
      31   122.000    34.000    -38.48
      32   122.250    34.000    -44.13
      33   122.500    34.000    -49.40
      34   122.750    34.000    -54.22
      35   123.000    34.000    -58.51
      36   114.500    34.250     46.66
      37   114.750    34.250     46.88
      38   115.000    34.250     47.24
      39   115.250    34.250     47.70
      40   115.500    34.250     48.23
      41   115.750    34.250     48.77
      42   116.000    34.250     49.28
      43   116.250    34.250     49.67
      44   116.500    34.250     49.91
      45   116.750    34.250     49.93
      46   117.000    34.250     49.66
      47   117.250    34.250     49.06
      48   117.500    34.250     48.08
      49   117.750    34.250     46.68
      50   118.000    34.250     44.80
      51   118.250    34.250     42.43
      52   118.500    34.250     39.56
      53   118.750    34.250     36.16
      54   119.000    34.250     32.25
      55   119.250    34.250     27.86
      56   119.500    34.250     22.98
      57   119.750    34.250     17.68
      58   120.000    34.250     11.99
      59   120.250    34.250      6.00
      60   120.500    34.250     -0.26
      61   120.750    34.250     -6.69
      62   121.000    34.250    -13.23
      63   121.250    34.250    -19.78
      64   121.500    34.250    -26.25
      65   121.750    34.250    -32.55
      66   122.000    34.250    -38.60
      67   122.250    34.250    -44.33
      68   122.500    34.250    -49.64
      69   122.750    34.250    -54.48
      70   123.000    34.250    -58.77
      71   114.500    34.500     54.75
      72   114.750    34.500     54.69
      73   115.000    34.500     54.74
      74   115.250    34.500     54.87
      75   115.500    34.500     55.03
      76   115.750    34.500     55.19
      77   116.000    34.500     55.29
      78   116.250    34.500     55.27
      79   116.500    34.500     55.08
      80   116.750    34.500     54.68
      81   117.000    34.500     54.00
      82   117.250    34.500     52.98
      83   117.500    34.500     51.60
      84   117.750    34.500     49.82
      85   118.000    34.500     47.57
      86   118.250    34.500     44.86
      87   118.500    34.500     41.66
      88   118.750    34.500     37.96
      89   119.000    34.500     33.78
      90   119.250    34.500     29.13
      91   119.500    34.500     24.03
      92   119.750    34.500     18.52
      93   120.000    34.500     12.66
      94   120.250    34.500      6.49
      95   120.500    34.500      0.09
      96   120.750    34.500     -6.46
      97   121.000    34.500    -13.09
      98   121.250    34.500    -19.72
      99   121.500    34.500    -26.24
     100   121.750    34.500    -32.59
     101   122.000    34.500    -38.67
     102   122.250    34.500    -44.41
     103   122.500    34.500    -49.70
     104   122.750    34.500    -54.50
     105   123.000    34.500    -58.76
     106   114.500    34.750     62.18
     107   114.750    34.750     61.85
     108   115.000    34.750     61.59
     109   115.250    34.750     61.37
     110   115.500    34.750     61.17
     111   115.750    34.750     60.93
     112   116.000    34.750     60.62
     113   116.250    34.750     60.17
     114   116.500    34.750     59.56
     115   116.750    34.750     58.73
     116   117.000    34.750     57.62
     117   117.250    34.750     56.20
     118   117.500    34.750     54.42
     119   117.750    34.750     52.26
     120   118.000    34.750     49.66
     121   118.250    34.750     46.61
     122   118.500    34.750     43.11
     123   118.750    34.750     39.14
     124   119.000    34.750     34.72
     125   119.250    34.750     29.84
     126   119.500    34.750     24.56
     127   119.750    34.750     18.89
     128   120.000    34.750     12.89
     129   120.250    34.750      6.62
     130   120.500    34.750      0.15
     131   120.750    34.750     -6.46
     132   121.000    34.750    -13.12
     133   121.250    34.750    -19.76
     134   121.500    34.750    -26.29
     135   121.750    34.750    -32.62
     136   122.000    34.750    -38.66
     137   122.250    34.750    -44.33
     138   122.500    34.750    -49.57
     139   122.750    34.750    -54.30
     140   123.000    34.750    -58.44
     141   114.500    35.000     68.85
     142   114.750    35.000     68.25
     143   115.000    35.000     67.68
     144   115.250    35.000     67.13
     145   115.500    35.000     66.54
     146   115.750    35.000     65.90
     147   116.000    35.000     65.18
     148   116.250    35.000     64.31
     149   116.500    35.000     63.27
     150   116.750    35.000     62.01
     151   117.000    35.000     60.48
     152   117.250    35.000     58.65
     153   117.500    35.000     56.49
     154   117.750    35.000     53.95
     155   118.000    35.000     51.02
     156   118.250    35.000     47.67
     157   118.500    35.000     43.89
     158   118.750    35.000     39.68
     159   119.000    35.000     35.04
     160   119.250    35.000     30.00
     161   119.500    35.000     24.57
     162   119.750    35.000     18.80
     163   120.000    35.000     12.73
     164   120.250    35.000      6.42
     165   120.500    35.000     -0.08
     166   120.750    35.000     -6.68
     167   121.000    35.000    -13.32
     168   121.250    35.000    -19.91
     169   121.500    35.000    -26.37
     170   121.750    35.000    -32.62
     171   122.000    35.000    -38.56
     172   122.250    35.000    -44.13
     173   122.500    35.000    -49.24
     174   122.750    35.000    -53.83
     175   123.000    35.000    -57.84
     176   114.500    35.250     74.65
     177   114.750    35.250     73.80
     178   115.000    35.250     72.93
     179   115.250    35.250     72.03
     180   115.500    35.250     71.07
     181   115.750    35.250     70.04
     182   116.000    35.250     68.91
     183   116.250    35.250     67.62
     184   116.500    35.250     66.15
     185   116.750    35.250     64.47
     186   117.000    35.250     62.54
     187   117.250    35.250     60.32
     188   117.500    35.250     57.79
     189   117.750    35.250     54.91
     190   118.000    35.250     51.66
     191   118.250    35.250     48.03
     192   118.500    35.250     44.01
     193   118.750    35.250     39.59
     194   119.000    35.250     34.79
     195   119.250    35.250     29.61
     196   119.500    35.250     24.10
     197   119.750    35.250     18.27
     198   120.000    35.250     12.17
     199   120.250    35.250      5.88
     200   120.500    35.250     -0.58
     201   120.750    35.250     -7.12
     202   121.000    35.250    -13.66
     203   121.250    35.250    -20.14
     204   121.500    35.250    -26.47
     205   121.750    35.250    -32.57
     206   122.000    35.250    -38.35
     207   122.250    35.250    -43.76
     208   122.500    35.250    -48.71
     209   122.750    35.250    -53.12
     210   123.000    35.250    -56.95
     211   114.500    35.500     79.54
     212   114.750    35.500     78.43
     213   115.000    35.500     77.27
     214   115.250    35.500     76.04
     215   115.500    35.500     74.73
     216   115.750    35.500     73.32
     217   116.000    35.500     71.78
     218   116.250    35.500     70.08
     219   116.500    35.500     68.20
     220   116.750    35.500     66.12
     221   117.000    35.500     63.80
     222   117.250    35.500     61.21
     223   117.500    35.500     58.33
     224   117.750    35.500     55.12
     225   118.000    35.500     51.60
     226   118.250    35.500     47.71
     227   118.500    35.500     43.49
     228   118.750    35.500     38.91
     229   119.000    35.500     33.97
     230   119.250    35.500     28.72
     231   119.500    35.500     23.17
     232   119.750    35.500     17.33
     233   120.000    35.500     11.28
     234   120.250    35.500      5.05
     235   120.500    35.500     -1.30
     236   120.750    35.500     -7.71
     237   121.000    35.500    -14.11
     238   121.250    35.500    -20.41
     239   121.500    35.500    -26.55
     240   121.750    35.500    -32.46
     241   122.000    35.500    -38.04
     242   122.250    35.500    -43.24
     243   122.500    35.500    -47.97
     244   122.750    35.500    -52.18
     245   123.000    35.500    -55.80
     246   114.500    35.750     83.50
     247   114.750    35.750     82.14
     248   115.000    35.750     80.70
     249   115.250    35.750     79.15
     250   115.500    35.750     77.50
     251   115.750    35.750     75.71
     252   116.000    35.750     73.79
     253   116.250    35.750     71.70
     254   116.500    35.750     69.43
     255   116.750    35.750     66.97
     256   117.000    35.750     64.27
     257   117.250    35.750     61.33
     258   117.500    35.750     58.13
     259   117.750    35.750     54.64
     260   118.000    35.750     50.87
     261   118.250    35.750     46.78
     262   118.500    35.750     42.38
     263   118.750    35.750     37.68
     264   119.000    35.750     32.67
     265   119.250    35.750     27.38
     266   119.500    35.750     21.83
     267   119.750    35.750     16.06
     268   120.000    35.750     10.09
     269   120.250    35.750      3.98
     270   120.500    35.750     -2.21
     271   120.750    35.750     -8.44
     272   121.000    35.750    -14.63
     273   121.250    35.750    -20.71
     274   121.500    35.750    -26.62
     275   121.750    35.750    -32.27
     276   122.000    35.750    -37.61
     277   122.250    35.750    -42.56
     278   122.500    35.750    -47.04
     279   122.750    35.750    -51.00
     280   123.000    35.750    -54.40
     281   114.500    36.000     86.52
     282   114.750    36.000     84.94
     283   115.000    36.000     83.22
     284   115.250    36.000     81.38
     285   115.500    36.000     79.39
     286   115.750    36.000     77.26
     287   116.000    36.000     74.97
     288   116.250    36.000     72.51
     289   116.500    36.000     69.88
     290   116.750    36.000     67.05
     291   117.000    36.000     64.02
     292   117.250    36.000     60.77
     293   117.500    36.000     57.28
     294   117.750    36.000     53.54
     295   118.000    36.000     49.55
     296   118.250    36.000     45.29
     297   118.500    36.000     40.77
     298   118.750    36.000     35.98
     299   119.000    36.000     30.95
     300   119.250    36.000     25.68
     301   119.500    36.000     20.18
     302   119.750    36.000     14.50
     303   120.000    36.000      8.68
     304   120.250    36.000      2.74
     305   120.500    36.000     -3.25
     306   120.750    36.000     -9.25
     307   121.000    36.000    -15.18
     308   121.250    36.000    -21.00
     309   121.500    36.000    -26.63
     310   121.750    36.000    -32.00
     311   122.000    36.000    -37.05
     312   122.250    36.000    -41.72
     313   122.500    36.000    -45.93
     314   122.750    36.000    -49.64
     315   123.000    36.000    -52.78
     316   114.500    36.250     88.65
     317   114.750    36.250     86.85
     318   115.000    36.250     84.89
     319   115.250    36.250     82.76
     320   115.500    36.250     80.47
     321   115.750    36.250     78.01
     322   116.000    36.250     75.38
     323   116.250    36.250     72.58
     324   116.500    36.250     69.61
     325   116.750    36.250     66.46
     326   117.000    36.250     63.13
     327   117.250    36.250     59.59
     328   117.500    36.250     55.85
     329   117.750    36.250     51.89
     330   118.000    36.250     47.72
     331   118.250    36.250     43.33
     332   118.500    36.250     38.73
     333   118.750    36.250     33.91
     334   119.000    36.250     28.88
     335   119.250    36.250     23.66
     336   119.500    36.250     18.28
     337   119.750    36.250     12.75
     338   120.000    36.250      7.10
     339   120.250    36.250      1.37
     340   120.500    36.250     -4.37
     341   120.750    36.250    -10.09
     342   121.000    36.250    -15.74
     343   121.250    36.250    -21.25
     344   121.500    36.250    -26.57
     345   121.750    36.250    -31.63
     346   122.000    36.250    -36.37
     347   122.250    36.250    -40.73
     348   122.500    36.250    -44.65
     349   122.750    36.250    -48.09
     350   123.000    36.250    -51.00
     351   114.500    36.500     89.94
     352   114.750    36.500     87.96
     353   115.000    36.500     85.76
     354   115.250    36.500     83.37
     355   115.500    36.500     80.79
     356   115.750    36.500     78.03
     357   116.000    36.500     75.10
     358   116.250    36.500     71.99
     359   116.500    36.500     68.71
     360   116.750    36.500     65.27
     361   117.000    36.500     61.66
     362   117.250    36.500     57.88
     363   117.500    36.500     53.93
     364   117.750    36.500     49.80
     365   118.000    36.500     45.49
     366   118.250    36.500     41.02
     367   118.500    36.500     36.37
     368   118.750    36.500     31.55
     369   119.000    36.500     26.58
     370   119.250    36.500     21.45
     371   119.500    36.500     16.21
     372   119.750    36.500     10.85
     373   120.000    36.500      5.43
     374   120.250    36.500     -0.04
     375   120.500    36.500     -5.49
     376   120.750    36.500    -10.91
     377   121.000    36.500    -16.25
     378   121.250    36.500    -21.42
     379   121.500    36.500    -26.41
     380   121.750    36.500    -31.14
     381   122.000    36.500    -35.55
     382   122.250    36.500    -39.61
     383   122.500    36.500    -43.23
     384   122.750    36.500    -46.40
     385   123.000    36.500    -49.06
     386   114.500    36.750     90.49
     387   114.750    36.750     88.33
     388   115.000    36.750     85.92
     389   115.250    36.750     83.30
     390   115.500    36.750     80.45
     391   115.750    36.750     77.43
     392   116.000    36.750     74.21
     393   116.250    36.750     70.83
     394   116.500    36.750     67.29
     395   116.750    36.750     63.60
     396   117.000    36.750     59.75
     397   117.250    36.750     55.77
     398   117.500    36.750     51.64
     399   117.750    36.750     47.38
     400   118.000    36.750     42.98
     401   118.250    36.750     38.45
     402   118.500    36.750     33.79
     403   118.750    36.750     29.02
     404   119.000    36.750     24.13
     405   119.250    36.750     19.14
     406   119.500    36.750     14.06
     407   119.750    36.750      8.94
     408   120.000    36.750      3.76
     409   120.250    36.750     -1.43
     410   120.500    36.750     -6.58
     411   120.750    36.750    -11.67
     412   121.000    36.750    -16.66
     413   121.250    36.750    -21.50
     414   121.500    36.750    -26.14
     415   121.750    36.750    -30.52
     416   122.000    36.750    -34.60
     417   122.250    36.750    -38.34
     418   122.500    36.750    -41.68
     419   122.750    36.750    -44.58
     420   123.000    36.750    -47.00
     421   114.500    37.000     90.38
     422   114.750    37.000     88.06
     423   115.000    37.000     85.47
     424   115.250    37.000     82.62
     425   115.500    37.000     79.56
     426   115.750    37.000     76.30
     427   116.000    37.000     72.85
     428   116.250    37.000     69.23
     429   116.500    37.000     65.45
     430   116.750    37.000     61.55
     431   117.000    37.000     57.51
     432   117.250    37.000     53.36
     433   117.500    37.000     49.11
     434   117.750    37.000     44.74
     435   118.000    37.000     40.29
     436   118.250    37.000     35.75
     437   118.500    37.000     31.13
     438   118.750    37.000     26.42
     439   119.000    37.000     21.65
     440   119.250    37.000     16.83
     441   119.500    37.000     11.96
     442   119.750    37.000      7.06
     443   120.000    37.000      2.16
     444   120.250    37.000     -2.72
     445   120.500    37.000     -7.55
     446   120.750    37.000    -12.31
     447   121.000    37.000    -16.95
     448   121.250    37.000    -21.43
     449   121.500    37.000    -25.72
     450   121.750    37.000    -29.76
     451   122.000    37.000    -33.53
     452   122.250    37.000    -36.95
     453   122.500    37.000    -40.01
     454   122.750    37.000    -42.67
     455   123.000    37.000    -44.88
     456   114.500    37.250     89.71
     457   114.750    37.250     87.25
     458   115.000    37.250     84.50
     459   115.250    37.250     81.48
     460   115.500    37.250     78.22
     461   115.750    37.250     74.76
     462   116.000    37.250     71.10
     463   116.250    37.250     67.29
     464   116.500    37.250     63.33
     465   116.750    37.250     59.25
     466   117.000    37.250     55.07
     467   117.250    37.250     50.79
     468   117.500    37.250     46.45
     469   117.750    37.250     42.03
     470   118.000    37.250     37.56
     471   118.250    37.250     33.03
     472   118.500    37.250     28.47
     473   118.750    37.250     23.87
     474   119.000    37.250     19.25
     475   119.250    37.250     14.61
     476   119.500    37.250      9.96
     477   119.750    37.250      5.33
     478   120.000    37.250      0.71
     479   120.250    37.250     -3.86
     480   120.500    37.250     -8.37
     481   120.750    37.250    -12.77
     482   121.000    37.250    -17.06
     483   121.250    37.250    -21.20
     484   121.500    37.250    -25.14
     485   121.750    37.250    -28.85
     486   122.000    37.250    -32.30
     487   122.250    37.250    -35.44
     488   122.500    37.250    -38.24
     489   122.750    37.250    -40.67
     490   123.000    37.250    -42.69
     491   114.500    37.500     88.59
     492   114.750    37.500     86.01
     493   115.000    37.500     83.12
     494   115.250    37.500     79.96
     495   115.500    37.500     76.55
     496   115.750    37.500     72.92
     497   116.000    37.500     69.11
     498   116.250    37.500     65.14
     499   116.500    37.500     61.04
     500   116.750    37.500     56.83
     501   117.000    37.500     52.54
     502   117.250    37.500     48.18
     503   117.500    37.500     43.78
     504   117.750    37.500     39.35
     505   118.000    37.500     34.90
     506   118.250    37.500     30.42
     507   118.500    37.500     25.96
     508   118.750    37.500     21.48
     509   119.000    37.500     17.04
     510   119.250    37.500     12.60
     511   119.500    37.500      8.18
     512   119.750    37.500      3.81
     513   120.000    37.500     -0.51
     514   120.250    37.500     -4.77
     515   120.500    37.500     -8.94
     516   120.750    37.500    -13.02
     517   121.000    37.500    -16.97
     518   121.250    37.500    -20.76
     519   121.500    37.500    -24.37
     520   121.750    37.500    -27.78
     521   122.000    37.500    -30.93
     522   122.250    37.500    -33.81
     523   122.500    37.500    -36.38
     524   122.750    37.500    -38.61
     525   123.000    37.500    -40.48
     526   114.500    37.750     87.12
     527   114.750    37.750     84.45
     528   115.000    37.750     81.46
     529   115.250    37.750     78.18
     530   115.500    37.750     74.65
     531   115.750    37.750     70.91
     532   116.000    37.750     66.98
     533   116.250    37.750     62.89
     534   116.500    37.750     58.68
     535   116.750    37.750     54.40
     536   117.000    37.750     50.04
     537   117.250    37.750     45.64
     538   117.500    37.750     41.23
     539   117.750    37.750     36.82
     540   118.000    37.750     32.40
     541   118.250    37.750     28.03
     542   118.500    37.750     23.67
     543   118.750    37.750     19.35
     544   119.000    37.750     15.08
     545   119.250    37.750     10.86
     546   119.500    37.750      6.69
     547   119.750    37.750      2.59
     548   120.000    37.750     -1.45
     549   120.250    37.750     -5.39
     550   120.500    37.750     -9.25
     551   120.750    37.750    -13.00
     552   121.000    37.750    -16.63
     553   121.250    37.750    -20.11
     554   121.500    37.750    -23.41
     555   121.750    37.750    -26.52
     556   122.000    37.750    -29.42
     557   122.250    37.750    -32.06
     558   122.500    37.750    -34.43
     559   122.750    37.750    -36.50
     560   123.000    37.750    -38.24
     561   114.500    38.000     85.38
     562   114.750    38.000     82.65
     563   115.000    38.000     79.59
     564   115.250    38.000     76.24
     565   115.500    38.000     72.63
     566   115.750    38.000     68.80
     567   116.000    38.000     64.80
     568   116.250    38.000     60.65
     569   116.500    38.000     56.39
     570   116.750    38.000     52.06
     571   117.000    38.000     47.68
     572   117.250    38.000     43.28
     573   117.500    38.000     38.89
     574   117.750    38.000     34.53
     575   118.000    38.000     30.20
     576   118.250    38.000     25.92
     577   118.500    38.000     21.70
     578   118.750    38.000     17.56
     579   119.000    38.000     13.48
     580   119.250    38.000      9.48
     581   119.500    38.000      5.55
     582   119.750    38.000      1.72
     583   120.000    38.000     -2.03
     584   120.250    38.000     -5.69
     585   120.500    38.000     -9.24
     586   120.750    38.000    -12.70
     587   121.000    38.000    -16.02
     588   121.250    38.000    -19.21
     589   121.500    38.000    -22.24
     590   121.750    38.000    -25.10
     591   122.000    38.000    -27.75
     592   122.250    38.000    -30.20
     593   122.500    38.000    -32.41
     594   122.750    38.000    -34.34
     595   123.000    38.000    -35.99
     596   114.500    38.250     83.47
     597   114.750    38.250     80.70
     598   115.000    38.250     77.60
     599   115.250    38.250     74.21
     600   115.500    38.250     70.57
     601   115.750    38.250     66.71
     602   116.000    38.250     62.67
     603   116.250    38.250     58.50
     604   116.500    38.250     54.23
     605   116.750    38.250     49.91
     606   117.000    38.250     45.55
     607   117.250    38.250     41.19
     608   117.500    38.250     36.86
     609   117.750    38.250     32.57
     610   118.000    38.250     28.36
     611   118.250    38.250     24.20
     612   118.500    38.250     20.14
     613   118.750    38.250     16.17
     614   119.000    38.250     12.30
     615   119.250    38.250      8.51
     616   119.500    38.250      4.83
     617   119.750    38.250      1.25
     618   120.000    38.250     -2.24
     619   120.250    38.250     -5.62
     620   120.500    38.250     -8.90
     621   120.750    38.250    -12.07
     622   121.000    38.250    -15.13
     623   121.250    38.250    -18.05
     624   121.500    38.250    -20.84
     625   121.750    38.250    -23.47
     626   122.000    38.250    -25.94
     627   122.250    38.250    -28.22
     628   122.500    38.250    -30.30
     629   122.750    38.250    -32.14
     630   123.000    38.250    -33.74
     631   114.500    38.500     81.41
     632   114.750    38.500     78.65
     633   115.000    38.500     75.56
     634   115.250    38.500     72.17
     635   115.500    38.500     68.54
     636   115.750    38.500     64.68
     637   116.000    38.500     60.67
     638   116.250    38.500     56.52
     639   116.500    38.500     52.28
     640   116.750    38.500     48.00
     641   117.000    38.500     43.71
     642   117.250    38.500     39.43
     643   117.500    38.500     35.19
     644   117.750    38.500     31.02
     645   118.000    38.500     26.92
     646   118.250    38.500     22.92
     647   118.500    38.500     19.03
     648   118.750    38.500     15.24
     649   119.000    38.500     11.56
     650   119.250    38.500      8.01
     651   119.500    38.500      4.56
     652   119.750    38.500      1.21
     653   120.000    38.500     -2.03
     654   120.250    38.500     -5.16
     655   120.500    38.500     -8.18
     656   120.750    38.500    -11.11
     657   121.000    38.500    -13.93
     658   121.250    38.500    -16.63
     659   121.500    38.500    -19.21
     660   121.750    38.500    -21.67
     661   122.000    38.500    -23.97
     662   122.250    38.500    -26.13
     663   122.500    38.500    -28.11
     664   122.750    38.500    -29.90
     665   123.000    38.500    -31.48
