# Supplementary material for: The analysis on groundwater storage variations from GRACE/GRACE-FO in recent 20 years driven by influencing factors and prediction in Shandong Province, China
Source: Sci Rep. 2024 Mar 9;14:5819. doi: 10.1038/s41598-024-55588-3 (PMC10925065; doi:10.1038/s41598-024-55588-3)
Supplement: Supplementary file 1 — Supplementary Information. [file 41598_2024_55588_MOESM1_ESM.zip › data/GWS derived from GRACE/gws200507.txt]

       1   114.500    34.000     50.95
       2   114.750    34.000     47.49
       3   115.000    34.000     43.66
       4   115.250    34.000     39.54
       5   115.500    34.000     35.20
       6   115.750    34.000     30.69
       7   116.000    34.000     26.10
       8   116.250    34.000     21.51
       9   116.500    34.000     16.97
      10   116.750    34.000     12.54
      11   117.000    34.000      8.31
      12   117.250    34.000      4.30
      13   117.500    34.000      0.56
      14   117.750    34.000     -2.89
      15   118.000    34.000     -6.02
      16   118.250    34.000     -8.86
      17   118.500    34.000    -11.39
      18   118.750    34.000    -13.66
      19   119.000    34.000    -15.70
      20   119.250    34.000    -17.53
      21   119.500    34.000    -19.24
      22   119.750    34.000    -20.87
      23   120.000    34.000    -22.48
      24   120.250    34.000    -24.13
      25   120.500    34.000    -25.89
      26   120.750    34.000    -27.80
      27   121.000    34.000    -29.93
      28   121.250    34.000    -32.30
      29   121.500    34.000    -34.94
      30   121.750    34.000    -37.87
      31   122.000    34.000    -41.08
      32   122.250    34.000    -44.56
      33   122.500    34.000    -48.30
      34   122.750    34.000    -52.23
      35   123.000    34.000    -56.32
      36   114.500    34.250     61.08
      37   114.750    34.250     57.09
      38   115.000    34.250     52.73
      39   115.250    34.250     48.07
      40   115.500    34.250     43.20
      41   115.750    34.250     38.17
      42   116.000    34.250     33.08
      43   116.250    34.250     28.02
      44   116.500    34.250     23.05
      45   116.750    34.250     18.24
      46   117.000    34.250     13.66
      47   117.250    34.250      9.34
      48   117.500    34.250      5.34
      49   117.750    34.250      1.68
      50   118.000    34.250     -1.63
      51   118.250    34.250     -4.59
      52   118.500    34.250     -7.23
      53   118.750    34.250     -9.57
      54   119.000    34.250    -11.64
      55   119.250    34.250    -13.52
      56   119.500    34.250    -15.25
      57   119.750    34.250    -16.90
      58   120.000    34.250    -18.53
      59   120.250    34.250    -20.22
      60   120.500    34.250    -22.03
      61   120.750    34.250    -24.02
      62   121.000    34.250    -26.24
      63   121.250    34.250    -28.74
      64   121.500    34.250    -31.53
      65   121.750    34.250    -34.65
      66   122.000    34.250    -38.08
      67   122.250    34.250    -41.81
      68   122.500    34.250    -45.81
      69   122.750    34.250    -50.03
      70   123.000    34.250    -54.44
      71   114.500    34.500     70.88
      72   114.750    34.500     66.37
      73   115.000    34.500     61.48
      74   115.250    34.500     56.29
      75   115.500    34.500     50.89
      76   115.750    34.500     45.37
      77   116.000    34.500     39.80
      78   116.250    34.500     34.27
      79   116.500    34.500     28.87
      80   116.750    34.500     23.68
      81   117.000    34.500     18.75
      82   117.250    34.500     14.14
      83   117.500    34.500      9.89
      84   117.750    34.500      6.01
      85   118.000    34.500      2.54
      86   118.250    34.500     -0.56
      87   118.500    34.500     -3.30
      88   118.750    34.500     -5.70
      89   119.000    34.500     -7.83
      90   119.250    34.500     -9.73
      91   119.500    34.500    -11.48
      92   119.750    34.500    -13.14
      93   120.000    34.500    -14.80
      94   120.250    34.500    -16.51
      95   120.500    34.500    -18.36
      96   120.750    34.500    -20.42
      97   121.000    34.500    -22.73
      98   121.250    34.500    -25.34
      99   121.500    34.500    -28.28
     100   121.750    34.500    -31.56
     101   122.000    34.500    -35.18
     102   122.250    34.500    -39.14
     103   122.500    34.500    -43.39
     104   122.750    34.500    -47.89
     105   123.000    34.500    -52.58
     106   114.500    34.750     80.13
     107   114.750    34.750     75.14
     108   115.000    34.750     69.74
     109   115.250    34.750     64.06
     110   115.500    34.750     58.15
     111   115.750    34.750     52.13
     112   116.000    34.750     46.09
     113   116.250    34.750     40.13
     114   116.500    34.750     34.33
     115   116.750    34.750     28.76
     116   117.000    34.750     23.50
     117   117.250    34.750     18.60
     118   117.500    34.750     14.10
     119   117.750    34.750     10.02
     120   118.000    34.750      6.38
     121   118.250    34.750      3.16
     122   118.500    34.750      0.33
     123   118.750    34.750     -2.15
     124   119.000    34.750     -4.32
     125   119.250    34.750     -6.24
     126   119.500    34.750     -8.01
     127   119.750    34.750     -9.69
     128   120.000    34.750    -11.35
     129   120.250    34.750    -13.09
     130   120.500    34.750    -14.98
     131   120.750    34.750    -17.07
     132   121.000    34.750    -19.45
     133   121.250    34.750    -22.16
     134   121.500    34.750    -25.22
     135   121.750    34.750    -28.64
     136   122.000    34.750    -32.45
     137   122.250    34.750    -36.60
     138   122.500    34.750    -41.08
     139   122.750    34.750    -45.83
     140   123.000    34.750    -50.78
     141   114.500    35.000     88.68
     142   114.750    35.000     83.23
     143   115.000    35.000     77.37
     144   115.250    35.000     71.20
     145   115.500    35.000     64.83
     146   115.750    35.000     58.35
     147   116.000    35.000     51.87
     148   116.250    35.000     45.49
     149   116.500    35.000     39.30
     150   116.750    35.000     33.39
     151   117.000    35.000     27.82
     152   117.250    35.000     22.64
     153   117.500    35.000     17.91
     154   117.750    35.000     13.63
     155   118.000    35.000      9.83
     156   118.250    35.000      6.49
     157   118.500    35.000      3.57
     158   118.750    35.000      1.03
     159   119.000    35.000     -1.18
     160   119.250    35.000     -3.13
     161   119.500    35.000     -4.90
     162   119.750    35.000     -6.58
     163   120.000    35.000     -8.26
     164   120.250    35.000    -10.01
     165   120.500    35.000    -11.92
     166   120.750    35.000    -14.05
     167   121.000    35.000    -16.48
     168   121.250    35.000    -19.26
     169   121.500    35.000    -22.41
     170   121.750    35.000    -25.96
     171   122.000    35.000    -29.91
     172   122.250    35.000    -34.24
     173   122.500    35.000    -38.91
     174   122.750    35.000    -43.86
     175   123.000    35.000    -49.05
     176   114.500    35.250     96.39
     177   114.750    35.250     90.52
     178   115.000    35.250     84.23
     179   115.250    35.250     77.62
     180   115.500    35.250     70.81
     181   115.750    35.250     63.91
     182   116.000    35.250     57.02
     183   116.250    35.250     50.26
     184   116.500    35.250     43.72
     185   116.750    35.250     37.48
     186   117.000    35.250     31.61
     187   117.250    35.250     26.18
     188   117.500    35.250     21.23
     189   117.750    35.250     16.78
     190   118.000    35.250     12.83
     191   118.250    35.250      9.37
     192   118.500    35.250      6.37
     193   118.750    35.250      3.78
     194   119.000    35.250      1.54
     195   119.250    35.250     -0.44
     196   119.500    35.250     -2.22
     197   119.750    35.250     -3.89
     198   120.000    35.250     -5.57
     199   120.250    35.250     -7.32
     200   120.500    35.250     -9.23
     201   120.750    35.250    -11.38
     202   121.000    35.250    -13.85
     203   121.250    35.250    -16.68
     204   121.500    35.250    -19.91
     205   121.750    35.250    -23.56
     206   122.000    35.250    -27.61
     207   122.250    35.250    -32.08
     208   122.500    35.250    -36.91
     209   122.750    35.250    -42.04
     210   123.000    35.250    -47.42
     211   114.500    35.500    103.14
     212   114.750    35.500     96.90
     213   115.000    35.500     90.21
     214   115.250    35.500     83.22
     215   115.500    35.500     76.02
     216   115.750    35.500     68.74
     217   116.000    35.500     61.49
     218   116.250    35.500     54.37
     219   116.500    35.500     47.50
     220   116.750    35.500     40.97
     221   117.000    35.500     34.84
     222   117.250    35.500     29.18
     223   117.500    35.500     24.03
     224   117.750    35.500     19.41
     225   118.000    35.500     15.33
     226   118.250    35.500     11.77
     227   118.500    35.500      8.69
     228   118.750    35.500      6.05
     229   119.000    35.500      3.78
     230   119.250    35.500      1.80
     231   119.500    35.500      0.02
     232   119.750    35.500     -1.66
     233   120.000    35.500     -3.32
     234   120.250    35.500     -5.06
     235   120.500    35.500     -6.97
     236   120.750    35.500     -9.13
     237   121.000    35.500    -11.61
     238   121.250    35.500    -14.47
     239   121.500    35.500    -17.74
     240   121.750    35.500    -21.45
     241   122.000    35.500    -25.60
     242   122.250    35.500    -30.15
     243   122.500    35.500    -35.10
     244   122.750    35.500    -40.38
     245   123.000    35.500    -45.91
     246   114.500    35.750    108.87
     247   114.750    35.750    102.30
     248   115.000    35.750     95.29
     249   115.250    35.750     87.95
     250   115.500    35.750     80.40
     251   115.750    35.750     72.79
     252   116.000    35.750     65.22
     253   116.250    35.750     57.80
     254   116.500    35.750     50.64
     255   116.750    35.750     43.84
     256   117.000    35.750     37.48
     257   117.250    35.750     31.61
     258   117.500    35.750     26.29
     259   117.750    35.750     21.51
     260   118.000    35.750     17.31
     261   118.250    35.750     13.66
     262   118.500    35.750     10.51
     263   118.750    35.750      7.83
     264   119.000    35.750      5.52
     265   119.250    35.750      3.52
     266   119.500    35.750      1.75
     267   119.750    35.750      0.09
     268   120.000    35.750     -1.55
     269   120.250    35.750     -3.27
     270   120.500    35.750     -5.16
     271   120.750    35.750     -7.31
     272   121.000    35.750     -9.78
     273   121.250    35.750    -12.64
     274   121.500    35.750    -15.94
     275   121.750    35.750    -19.67
     276   122.000    35.750    -23.87
     277   122.250    35.750    -28.50
     278   122.500    35.750    -33.53
     279   122.750    35.750    -38.89
     280   123.000    35.750    -44.53
     281   114.500    36.000    113.55
     282   114.750    36.000    106.69
     283   115.000    36.000     99.40
     284   115.250    36.000     91.77
     285   115.500    36.000     83.94
     286   115.750    36.000     76.04
     287   116.000    36.000     68.19
     288   116.250    36.000     60.50
     289   116.500    36.000     53.10
     290   116.750    36.000     46.07
     291   117.000    36.000     39.51
     292   117.250    36.000     33.46
     293   117.500    36.000     27.97
     294   117.750    36.000     23.07
     295   118.000    36.000     18.77
     296   118.250    36.000     15.02
     297   118.500    36.000     11.82
     298   118.750    36.000      9.08
     299   119.000    36.000      6.76
     300   119.250    36.000      4.77
     301   119.500    36.000      2.99
     302   119.750    36.000      1.34
     303   120.000    36.000     -0.27
     304   120.250    36.000     -1.96
     305   120.500    36.000     -3.83
     306   120.750    36.000     -5.94
     307   121.000    36.000     -8.40
     308   121.250    36.000    -11.24
     309   121.500    36.000    -14.52
     310   121.750    36.000    -18.27
     311   122.000    36.000    -22.47
     312   122.250    36.000    -27.13
     313   122.500    36.000    -32.19
     314   122.750    36.000    -37.61
     315   123.000    36.000    -43.31
     316   114.500    36.250    117.15
     317   114.750    36.250    110.08
     318   115.000    36.250    102.56
     319   115.250    36.250     94.70
     320   115.500    36.250     86.63
     321   115.750    36.250     78.49
     322   116.000    36.250     70.42
     323   116.250    36.250     62.51
     324   116.500    36.250     54.91
     325   116.750    36.250     47.69
     326   117.000    36.250     40.95
     327   117.250    36.250     34.74
     328   117.500    36.250     29.11
     329   117.750    36.250     24.11
     330   118.000    36.250     19.69
     331   118.250    36.250     15.88
     332   118.500    36.250     12.61
     333   118.750    36.250      9.84
     334   119.000    36.250      7.50
     335   119.250    36.250      5.50
     336   119.500    36.250      3.73
     337   119.750    36.250      2.10
     338   120.000    36.250      0.51
     339   120.250    36.250     -1.15
     340   120.500    36.250     -2.97
     341   120.750    36.250     -5.04
     342   121.000    36.250     -7.45
     343   121.250    36.250    -10.26
     344   121.500    36.250    -13.51
     345   121.750    36.250    -17.22
     346   122.000    36.250    -21.41
     347   122.250    36.250    -26.05
     348   122.500    36.250    -31.11
     349   122.750    36.250    -36.53
     350   123.000    36.250    -42.25
     351   114.500    36.500    119.73
     352   114.750    36.500    112.50
     353   115.000    36.500    104.80
     354   115.250    36.500     96.76
     355   115.500    36.500     88.51
     356   115.750    36.500     80.19
     357   116.000    36.500     71.93
     358   116.250    36.500     63.86
     359   116.500    36.500     56.08
     360   116.750    36.500     48.72
     361   117.000    36.500     41.83
     362   117.250    36.500     35.49
     363   117.500    36.500     29.75
     364   117.750    36.500     24.64
     365   118.000    36.500     20.14
     366   118.250    36.500     16.26
     367   118.500    36.500     12.94
     368   118.750    36.500     10.14
     369   119.000    36.500      7.77
     370   119.250    36.500      5.75
     371   119.500    36.500      3.99
     372   119.750    36.500      2.38
     373   120.000    36.500      0.82
     374   120.250    36.500     -0.79
     375   120.500    36.500     -2.57
     376   120.750    36.500     -4.60
     377   121.000    36.500     -6.96
     378   121.250    36.500     -9.71
     379   121.500    36.500    -12.89
     380   121.750    36.500    -16.55
     381   122.000    36.500    -20.68
     382   122.250    36.500    -25.27
     383   122.500    36.500    -30.28
     384   122.750    36.500    -35.68
     385   123.000    36.500    -41.36
     386   114.500    36.750    121.33
     387   114.750    36.750    113.99
     388   115.000    36.750    106.17
     389   115.250    36.750     98.01
     390   115.500    36.750     89.63
     391   115.750    36.750     81.18
     392   116.000    36.750     72.80
     393   116.250    36.750     64.59
     394   116.500    36.750     56.69
     395   116.750    36.750     49.20
     396   117.000    36.750     42.20
     397   117.250    36.750     35.76
     398   117.500    36.750     29.92
     399   117.750    36.750     24.72
     400   118.000    36.750     20.15
     401   118.250    36.750     16.20
     402   118.500    36.750     12.83
     403   118.750    36.750      9.99
     404   119.000    36.750      7.60
     405   119.250    36.750      5.56
     406   119.500    36.750      3.80
     407   119.750    36.750      2.22
     408   120.000    36.750      0.68
     409   120.250    36.750     -0.90
     410   120.500    36.750     -2.63
     411   120.750    36.750     -4.61
     412   121.000    36.750     -6.89
     413   121.250    36.750     -9.57
     414   121.500    36.750    -12.68
     415   121.750    36.750    -16.24
     416   122.000    36.750    -20.29
     417   122.250    36.750    -24.80
     418   122.500    36.750    -29.73
     419   122.750    36.750    -35.05
     420   123.000    36.750    -40.66
     421   114.500    37.000    122.04
     422   114.750    37.000    114.64
     423   115.000    37.000    106.77
     424   115.250    37.000     98.52
     425   115.500    37.000     90.08
     426   115.750    37.000     81.54
     427   116.000    37.000     73.08
     428   116.250    37.000     64.79
     429   116.500    37.000     56.80
     430   116.750    37.000     49.22
     431   117.000    37.000     42.13
     432   117.250    37.000     35.61
     433   117.500    37.000     29.70
     434   117.750    37.000     24.42
     435   118.000    37.000     19.78
     436   118.250    37.000     15.77
     437   118.500    37.000     12.35
     438   118.750    37.000      9.46
     439   119.000    37.000      7.04
     440   119.250    37.000      4.99
     441   119.500    37.000      3.23
     442   119.750    37.000      1.64
     443   120.000    37.000      0.12
     444   120.250    37.000     -1.43
     445   120.500    37.000     -3.10
     446   120.750    37.000     -5.01
     447   121.000    37.000     -7.23
     448   121.250    37.000     -9.82
     449   121.500    37.000    -12.83
     450   121.750    37.000    -16.29
     451   122.000    37.000    -20.22
     452   122.250    37.000    -24.61
     453   122.500    37.000    -29.43
     454   122.750    37.000    -34.62
     455   123.000    37.000    -40.13
     456   114.500    37.250    121.95
     457   114.750    37.250    114.55
     458   115.000    37.250    106.66
     459   115.250    37.250     98.41
     460   115.500    37.250     89.93
     461   115.750    37.250     81.37
     462   116.000    37.250     72.86
     463   116.250    37.250     64.52
     464   116.500    37.250     56.49
     465   116.750    37.250     48.86
     466   117.000    37.250     41.71
     467   117.250    37.250     35.13
     468   117.500    37.250     29.15
     469   117.750    37.250     23.80
     470   118.000    37.250     19.11
     471   118.250    37.250     15.03
     472   118.500    37.250     11.56
     473   118.750    37.250      8.62
     474   119.000    37.250      6.15
     475   119.250    37.250      4.08
     476   119.500    37.250      2.29
     477   119.750    37.250      0.71
     478   120.000    37.250     -0.80
     479   120.250    37.250     -2.32
     480   120.500    37.250     -3.96
     481   120.750    37.250     -5.79
     482   121.000    37.250     -7.93
     483   121.250    37.250    -10.42
     484   121.500    37.250    -13.32
     485   121.750    37.250    -16.67
     486   122.000    37.250    -20.46
     487   122.250    37.250    -24.70
     488   122.500    37.250    -29.37
     489   122.750    37.250    -34.41
     490   123.000    37.250    -39.76
     491   114.500    37.500    121.18
     492   114.750    37.500    113.82
     493   115.000    37.500    105.97
     494   115.250    37.500     97.74
     495   115.500    37.500     89.30
     496   115.750    37.500     80.75
     497   116.000    37.500     72.24
     498   116.250    37.500     63.91
     499   116.500    37.500     55.86
     500   116.750    37.500     48.20
     501   117.000    37.500     41.02
     502   117.250    37.500     34.39
     503   117.500    37.500     28.36
     504   117.750    37.500     22.96
     505   118.000    37.500     18.20
     506   118.250    37.500     14.07
     507   118.500    37.500     10.53
     508   118.750    37.500      7.54
     509   119.000    37.500      5.02
     510   119.250    37.500      2.90
     511   119.500    37.500      1.09
     512   119.750    37.500     -0.52
     513   120.000    37.500     -2.02
     514   120.250    37.500     -3.53
     515   120.500    37.500     -5.12
     516   120.750    37.500     -6.90
     517   121.000    37.500     -8.96
     518   121.250    37.500    -11.35
     519   121.500    37.500    -14.13
     520   121.750    37.500    -17.33
     521   122.000    37.500    -20.98
     522   122.250    37.500    -25.04
     523   122.500    37.500    -29.53
     524   122.750    37.500    -34.38
     525   123.000    37.500    -39.54
     526   114.500    37.750    119.84
     527   114.750    37.750    112.58
     528   115.000    37.750    104.80
     529   115.250    37.750     96.66
     530   115.500    37.750     88.27
     531   115.750    37.750     79.79
     532   116.000    37.750     71.32
     533   116.250    37.750     63.02
     534   116.500    37.750     55.00
     535   116.750    37.750     47.34
     536   117.000    37.750     40.15
     537   117.250    37.750     33.49
     538   117.500    37.750     27.43
     539   117.750    37.750     21.97
     540   118.000    37.750     17.16
     541   118.250    37.750     12.96
     542   118.500    37.750      9.35
     543   118.750    37.750      6.29
     544   119.000    37.750      3.71
     545   119.250    37.750      1.53
     546   119.500    37.750     -0.32
     547   119.750    37.750     -1.96
     548   120.000    37.750     -3.48
     549   120.250    37.750     -4.97
     550   120.500    37.750     -6.54
     551   120.750    37.750     -8.28
     552   121.000    37.750    -10.25
     553   121.250    37.750    -12.54
     554   121.500    37.750    -15.19
     555   121.750    37.750    -18.25
     556   122.000    37.750    -21.73
     557   122.250    37.750    -25.61
     558   122.500    37.750    -29.90
     559   122.750    37.750    -34.53
     560   123.000    37.750    -39.47
     561   114.500    38.000    118.05
     562   114.750    38.000    110.91
     563   115.000    38.000    103.26
     564   115.250    38.000     95.24
     565   115.500    38.000     86.97
     566   115.750    38.000     78.57
     567   116.000    38.000     70.21
     568   116.250    38.000     61.97
     569   116.500    38.000     53.99
     570   116.750    38.000     46.36
     571   117.000    38.000     39.18
     572   117.250    38.000     32.52
     573   117.500    38.000     26.42
     574   117.750    38.000     20.93
     575   118.000    38.000     16.05
     576   118.250    38.000     11.79
     577   118.500    38.000      8.11
     578   118.750    38.000      4.96
     579   119.000    38.000      2.31
     580   119.250    38.000      0.06
     581   119.500    38.000     -1.87
     582   119.750    38.000     -3.55
     583   120.000    38.000     -5.10
     584   120.250    38.000     -6.60
     585   120.500    38.000     -8.16
     586   120.750    38.000     -9.86
     587   121.000    38.000    -11.76
     588   121.250    38.000    -13.95
     589   121.500    38.000    -16.48
     590   121.750    38.000    -19.39
     591   122.000    38.000    -22.68
     592   122.250    38.000    -26.36
     593   122.500    38.000    -30.43
     594   122.750    38.000    -34.82
     595   123.000    38.000    -39.51
     596   114.500    38.250    115.91
     597   114.750    38.250    108.93
     598   115.000    38.250    101.45
     599   115.250    38.250     93.59
     600   115.500    38.250     85.47
     601   115.750    38.250     77.22
     602   116.000    38.250     68.97
     603   116.250    38.250     60.84
     604   116.500    38.250     52.93
     605   116.750    38.250     45.36
     606   117.000    38.250     38.21
     607   117.250    38.250     31.55
     608   117.500    38.250     25.44
     609   117.750    38.250     19.91
     610   118.000    38.250     14.97
     611   118.250    38.250     10.64
     612   118.500    38.250      6.87
     613   118.750    38.250      3.64
     614   119.000    38.250      0.89
     615   119.250    38.250     -1.46
     616   119.500    38.250     -3.46
     617   119.750    38.250     -5.22
     618   120.000    38.250     -6.82
     619   120.250    38.250     -8.35
     620   120.500    38.250     -9.91
     621   120.750    38.250    -11.58
     622   121.000    38.250    -13.43
     623   121.250    38.250    -15.53
     624   121.500    38.250    -17.94
     625   121.750    38.250    -20.69
     626   122.000    38.250    -23.80
     627   122.250    38.250    -27.28
     628   122.500    38.250    -31.10
     629   122.750    38.250    -35.25
     630   123.000    38.250    -39.67
     631   114.500    38.500    113.50
     632   114.750    38.500    106.74
     633   115.000    38.500     99.47
     634   115.250    38.500     91.80
     635   115.500    38.500     83.87
     636   115.750    38.500     75.80
     637   116.000    38.500     67.70
     638   116.250    38.500     59.70
     639   116.500    38.500     51.90
     640   116.750    38.500     44.41
     641   117.000    38.500     37.31
     642   117.250    38.500     30.67
     643   117.500    38.500     24.55
     644   117.750    38.500     18.98
     645   118.000    38.500     13.98
     646   118.250    38.500      9.57
     647   118.500    38.500      5.71
     648   118.750    38.500      2.38
     649   119.000    38.500     -0.48
     650   119.250    38.500     -2.93
     651   119.500    38.500     -5.04
     652   119.750    38.500     -6.89
     653   120.000    38.500     -8.55
     654   120.250    38.500    -10.13
     655   120.500    38.500    -11.71
     656   120.750    38.500    -13.37
     657   121.000    38.500    -15.19
     658   121.250    38.500    -17.21
     659   121.500    38.500    -19.50
     660   121.750    38.500    -22.10
     661   122.000    38.500    -25.03
     662   122.250    38.500    -28.30
     663   122.500    38.500    -31.88
     664   122.750    38.500    -35.76
     665   123.000    38.500    -39.90
