# Supplementary material for: The analysis on groundwater storage variations from GRACE/GRACE-FO in recent 20 years driven by influencing factors and prediction in Shandong Province, China
Source: Sci Rep. 2024 Mar 9;14:5819. doi: 10.1038/s41598-024-55588-3 (PMC10925065; doi:10.1038/s41598-024-55588-3)
Supplement: Supplementary file 1 — Supplementary Information. [file 41598_2024_55588_MOESM1_ESM.zip › data/GWS derived from GRACE/gws200509.txt]

       1   114.500    34.000     29.73
       2   114.750    34.000     25.60
       3   115.000    34.000     20.99
       4   115.250    34.000     16.00
       5   115.500    34.000     10.70
       6   115.750    34.000      5.22
       7   116.000    34.000     -0.33
       8   116.250    34.000     -5.83
       9   116.500    34.000    -11.17
      10   116.750    34.000    -16.23
      11   117.000    34.000    -20.90
      12   117.250    34.000    -25.08
      13   117.500    34.000    -28.69
      14   117.750    34.000    -31.66
      15   118.000    34.000    -33.96
      16   118.250    34.000    -35.55
      17   118.500    34.000    -36.42
      18   118.750    34.000    -36.61
      19   119.000    34.000    -36.16
      20   119.250    34.000    -35.13
      21   119.500    34.000    -33.60
      22   119.750    34.000    -31.68
      23   120.000    34.000    -29.46
      24   120.250    34.000    -27.08
      25   120.500    34.000    -24.66
      26   120.750    34.000    -22.33
      27   121.000    34.000    -20.19
      28   121.250    34.000    -18.39
      29   121.500    34.000    -17.00
      30   121.750    34.000    -16.13
      31   122.000    34.000    -15.84
      32   122.250    34.000    -16.17
      33   122.500    34.000    -17.16
      34   122.750    34.000    -18.81
      35   123.000    34.000    -21.09
      36   114.500    34.250     36.21
      37   114.750    34.250     31.20
      38   115.000    34.250     25.72
      39   115.250    34.250     19.84
      40   115.500    34.250     13.67
      41   115.750    34.250      7.34
      42   116.000    34.250      0.99
      43   116.250    34.250     -5.27
      44   116.500    34.250    -11.31
      45   116.750    34.250    -17.00
      46   117.000    34.250    -22.23
      47   117.250    34.250    -26.88
      48   117.500    34.250    -30.88
      49   117.750    34.250    -34.16
      50   118.000    34.250    -36.67
      51   118.250    34.250    -38.38
      52   118.500    34.250    -39.32
      53   118.750    34.250    -39.49
      54   119.000    34.250    -38.95
      55   119.250    34.250    -37.79
      56   119.500    34.250    -36.06
      57   119.750    34.250    -33.91
      58   120.000    34.250    -31.44
      59   120.250    34.250    -28.79
      60   120.500    34.250    -26.09
      61   120.750    34.250    -23.47
      62   121.000    34.250    -21.07
      63   121.250    34.250    -19.02
      64   121.500    34.250    -17.42
      65   121.750    34.250    -16.36
      66   122.000    34.250    -15.92
      67   122.250    34.250    -16.14
      68   122.500    34.250    -17.05
      69   122.750    34.250    -18.67
      70   123.000    34.250    -20.95
      71   114.500    34.500     43.38
      72   114.750    34.500     37.56
      73   115.000    34.500     31.23
      74   115.250    34.500     24.51
      75   115.500    34.500     17.52
      76   115.750    34.500     10.39
      77   116.000    34.500      3.25
      78   116.250    34.500     -3.74
      79   116.500    34.500    -10.47
      80   116.750    34.500    -16.77
      81   117.000    34.500    -22.55
      82   117.250    34.500    -27.68
      83   117.500    34.500    -32.09
      84   117.750    34.500    -35.69
      85   118.000    34.500    -38.45
      86   118.250    34.500    -40.34
      87   118.500    34.500    -41.38
      88   118.750    34.500    -41.60
      89   119.000    34.500    -41.04
      90   119.250    34.500    -39.80
      91   119.500    34.500    -37.96
      92   119.750    34.500    -35.65
      93   120.000    34.500    -33.01
      94   120.250    34.500    -30.16
      95   120.500    34.500    -27.26
      96   120.750    34.500    -24.45
      97   121.000    34.500    -21.87
      98   121.250    34.500    -19.65
      99   121.500    34.500    -17.89
     100   121.750    34.500    -16.72
     101   122.000    34.500    -16.19
     102   122.250    34.500    -16.36
     103   122.500    34.500    -17.25
     104   122.750    34.500    -18.88
     105   123.000    34.500    -21.20
     106   114.500    34.750     51.10
     107   114.750    34.750     44.53
     108   115.000    34.750     37.44
     109   115.250    34.750     29.95
     110   115.500    34.750     22.19
     111   115.750    34.750     14.30
     112   116.000    34.750      6.44
     113   116.250    34.750     -1.26
     114   116.500    34.750     -8.63
     115   116.750    34.750    -15.54
     116   117.000    34.750    -21.85
     117   117.250    34.750    -27.47
     118   117.500    34.750    -32.28
     119   117.750    34.750    -36.23
     120   118.000    34.750    -39.25
     121   118.250    34.750    -41.36
     122   118.500    34.750    -42.55
     123   118.750    34.750    -42.85
     124   119.000    34.750    -42.33
     125   119.250    34.750    -41.07
     126   119.500    34.750    -39.19
     127   119.750    34.750    -36.81
     128   120.000    34.750    -34.06
     129   120.250    34.750    -31.11
     130   120.500    34.750    -28.09
     131   120.750    34.750    -25.16
     132   121.000    34.750    -22.48
     133   121.250    34.750    -20.17
     134   121.500    34.750    -18.34
     135   121.750    34.750    -17.12
     136   122.000    34.750    -16.57
     137   122.250    34.750    -16.74
     138   122.500    34.750    -17.66
     139   122.750    34.750    -19.35
     140   123.000    34.750    -21.75
     141   114.500    35.000     59.21
     142   114.750    35.000     51.99
     143   115.000    35.000     44.22
     144   115.250    35.000     36.03
     145   115.500    35.000     27.57
     146   115.750    35.000     18.99
     147   116.000    35.000     10.45
     148   116.250    35.000      2.13
     149   116.500    35.000     -5.86
     150   116.750    35.000    -13.32
     151   117.000    35.000    -20.15
     152   117.250    35.000    -26.23
     153   117.500    35.000    -31.44
     154   117.750    35.000    -35.73
     155   118.000    35.000    -39.06
     156   118.250    35.000    -41.40
     157   118.500    35.000    -42.76
     158   118.750    35.000    -43.20
     159   119.000    35.000    -42.77
     160   119.250    35.000    -41.57
     161   119.500    35.000    -39.71
     162   119.750    35.000    -37.32
     163   120.000    35.000    -34.56
     164   120.250    35.000    -31.56
     165   120.500    35.000    -28.50
     166   120.750    35.000    -25.54
     167   121.000    35.000    -22.83
     168   121.250    35.000    -20.49
     169   121.500    35.000    -18.67
     170   121.750    35.000    -17.45
     171   122.000    35.000    -16.93
     172   122.250    35.000    -17.17
     173   122.500    35.000    -18.17
     174   122.750    35.000    -19.94
     175   123.000    35.000    -22.45
     176   114.500    35.250     67.54
     177   114.750    35.250     59.76
     178   115.000    35.250     51.40
     179   115.250    35.250     42.61
     180   115.500    35.250     33.54
     181   115.750    35.250     24.35
     182   116.000    35.250     15.23
     183   116.250    35.250      6.32
     184   116.500    35.250     -2.21
     185   116.750    35.250    -10.19
     186   117.000    35.250    -17.49
     187   117.250    35.250    -24.00
     188   117.500    35.250    -29.61
     189   117.750    35.250    -34.25
     190   118.000    35.250    -37.87
     191   118.250    35.250    -40.47
     192   118.500    35.250    -42.04
     193   118.750    35.250    -42.65
     194   119.000    35.250    -42.36
     195   119.250    35.250    -41.25
     196   119.500    35.250    -39.48
     197   119.750    35.250    -37.15
     198   120.000    35.250    -34.42
     199   120.250    35.250    -31.47
     200   120.500    35.250    -28.44
     201   120.750    35.250    -25.52
     202   121.000    35.250    -22.83
     203   121.250    35.250    -20.55
     204   121.500    35.250    -18.79
     205   121.750    35.250    -17.65
     206   122.000    35.250    -17.22
     207   122.250    35.250    -17.55
     208   122.500    35.250    -18.67
     209   122.750    35.250    -20.57
     210   123.000    35.250    -23.23
     211   114.500    35.500     75.93
     212   114.750    35.500     67.69
     213   115.000    35.500     58.84
     214   115.250    35.500     49.55
     215   115.500    35.500     39.97
     216   115.750    35.500     30.26
     217   116.000    35.500     20.62
     218   116.250    35.500     11.21
     219   116.500    35.500      2.21
     220   116.750    35.500     -6.23
     221   117.000    35.500    -13.97
     222   117.250    35.500    -20.87
     223   117.500    35.500    -26.85
     224   117.750    35.500    -31.81
     225   118.000    35.500    -35.73
     226   118.250    35.500    -38.59
     227   118.500    35.500    -40.39
     228   118.750    35.500    -41.20
     229   119.000    35.500    -41.07
     230   119.250    35.500    -40.12
     231   119.500    35.500    -38.48
     232   119.750    35.500    -36.26
     233   120.000    35.500    -33.65
     234   120.250    35.500    -30.80
     235   120.500    35.500    -27.87
     236   120.750    35.500    -25.03
     237   121.000    35.500    -22.46
     238   121.250    35.500    -20.28
     239   121.500    35.500    -18.62
     240   121.750    35.500    -17.61
     241   122.000    35.500    -17.31
     242   122.250    35.500    -17.78
     243   122.500    35.500    -19.06
     244   122.750    35.500    -21.11
     245   123.000    35.500    -23.93
     246   114.500    35.750     84.18
     247   114.750    35.750     75.58
     248   115.000    35.750     66.36
     249   115.250    35.750     56.67
     250   115.500    35.750     46.68
     251   115.750    35.750     36.56
     252   116.000    35.750     26.50
     253   116.250    35.750     16.68
     254   116.500    35.750      7.27
     255   116.750    35.750     -1.56
     256   117.000    35.750     -9.67
     257   117.250    35.750    -16.93
     258   117.500    35.750    -23.23
     259   117.750    35.750    -28.51
     260   118.000    35.750    -32.71
     261   118.250    35.750    -35.82
     262   118.500    35.750    -37.87
     263   118.750    35.750    -38.89
     264   119.000    35.750    -38.98
     265   119.250    35.750    -38.22
     266   119.500    35.750    -36.74
     267   119.750    35.750    -34.69
     268   120.000    35.750    -32.23
     269   120.250    35.750    -29.53
     270   120.500    35.750    -26.75
     271   120.750    35.750    -24.07
     272   121.000    35.750    -21.64
     273   121.250    35.750    -19.63
     274   121.500    35.750    -18.14
     275   121.750    35.750    -17.28
     276   122.000    35.750    -17.15
     277   122.250    35.750    -17.79
     278   122.500    35.750    -19.23
     279   122.750    35.750    -21.47
     280   123.000    35.750    -24.46
     281   114.500    36.000     92.11
     282   114.750    36.000     83.27
     283   115.000    36.000     73.79
     284   115.250    36.000     63.81
     285   115.500    36.000     53.51
     286   115.750    36.000     43.08
     287   116.000    36.000     32.70
     288   116.250    36.000     22.55
     289   116.500    36.000     12.82
     290   116.750    36.000      3.68
     291   117.000    36.000     -4.74
     292   117.250    36.000    -12.30
     293   117.500    36.000    -18.89
     294   117.750    36.000    -24.44
     295   118.000    36.000    -28.91
     296   118.250    36.000    -32.28
     297   118.500    36.000    -34.56
     298   118.750    36.000    -35.82
     299   119.000    36.000    -36.12
     300   119.250    36.000    -35.57
     301   119.500    36.000    -34.30
     302   119.750    36.000    -32.45
     303   120.000    36.000    -30.19
     304   120.250    36.000    -27.68
     305   120.500    36.000    -25.10
     306   120.750    36.000    -22.61
     307   121.000    36.000    -20.38
     308   121.250    36.000    -18.56
     309   121.500    36.000    -17.27
     310   121.750    36.000    -16.61
     311   122.000    36.000    -16.67
     312   122.250    36.000    -17.51
     313   122.500    36.000    -19.14
     314   122.750    36.000    -21.56
     315   123.000    36.000    -24.72
     316   114.500    36.250     99.56
     317   114.750    36.250     90.60
     318   115.000    36.250     80.95
     319   115.250    36.250     70.79
     320   115.500    36.250     60.30
     321   115.750    36.250     49.65
     322   116.000    36.250     39.05
     323   116.250    36.250     28.67
     324   116.500    36.250     18.71
     325   116.750    36.250      9.33
     326   117.000    36.250      0.67
     327   117.250    36.250     -7.13
     328   117.500    36.250    -13.95
     329   117.750    36.250    -19.75
     330   118.000    36.250    -24.45
     331   118.250    36.250    -28.05
     332   118.500    36.250    -30.57
     333   118.750    36.250    -32.05
     334   119.000    36.250    -32.58
     335   119.250    36.250    -32.27
     336   119.500    36.250    -31.23
     337   119.750    36.250    -29.61
     338   120.000    36.250    -27.57
     339   120.250    36.250    -25.30
     340   120.500    36.250    -22.94
     341   120.750    36.250    -20.68
     342   121.000    36.250    -18.67
     343   121.250    36.250    -17.07
     344   121.500    36.250    -16.00
     345   121.750    36.250    -15.55
     346   122.000    36.250    -15.83
     347   122.250    36.250    -16.87
     348   122.500    36.250    -18.69
     349   122.750    36.250    -21.29
     350   123.000    36.250    -24.63
     351   114.500    36.500    106.37
     352   114.750    36.500     97.38
     353   115.000    36.500     87.69
     354   115.250    36.500     77.46
     355   115.500    36.500     66.87
     356   115.750    36.500     56.12
     357   116.000    36.500     45.39
     358   116.250    36.500     34.89
     359   116.500    36.500     24.77
     360   116.750    36.500     15.23
     361   117.000    36.500      6.41
     362   117.250    36.500     -1.56
     363   117.500    36.500     -8.58
     364   117.750    36.500    -14.57
     365   118.000    36.500    -19.46
     366   118.250    36.500    -23.28
     367   118.500    36.500    -26.01
     368   118.750    36.500    -27.72
     369   119.000    36.500    -28.49
     370   119.250    36.500    -28.40
     371   119.500    36.500    -27.61
     372   119.750    36.500    -26.23
     373   120.000    36.500    -24.45
     374   120.250    36.500    -22.42
     375   120.500    36.500    -20.31
     376   120.750    36.500    -18.30
     377   121.000    36.500    -16.55
     378   121.250    36.500    -15.17
     379   121.500    36.500    -14.34
     380   121.750    36.500    -14.12
     381   122.000    36.500    -14.60
     382   122.250    36.500    -15.84
     383   122.500    36.500    -17.85
     384   122.750    36.500    -20.63
     385   123.000    36.500    -24.11
     386   114.500    36.750    112.41
     387   114.750    36.750    103.48
     388   115.000    36.750     93.84
     389   115.250    36.750     83.64
     390   115.500    36.750     73.07
     391   115.750    36.750     62.31
     392   116.000    36.750     51.56
     393   116.250    36.750     41.01
     394   116.500    36.750     30.84
     395   116.750    36.750     21.23
     396   117.000    36.750     12.30
     397   117.250    36.750      4.22
     398   117.500    36.750     -2.92
     399   117.750    36.750     -9.05
     400   118.000    36.750    -14.12
     401   118.250    36.750    -18.11
     402   118.500    36.750    -21.03
     403   118.750    36.750    -22.96
     404   119.000    36.750    -23.94
     405   119.250    36.750    -24.10
     406   119.500    36.750    -23.54
     407   119.750    36.750    -22.41
     408   120.000    36.750    -20.89
     409   120.250    36.750    -19.12
     410   120.500    36.750    -17.28
     411   120.750    36.750    -15.52
     412   121.000    36.750    -14.02
     413   121.250    36.750    -12.90
     414   121.500    36.750    -12.29
     415   121.750    36.750    -12.29
     416   122.000    36.750    -12.98
     417   122.250    36.750    -14.41
     418   122.500    36.750    -16.60
     419   122.750    36.750    -19.53
     420   123.000    36.750    -23.15
     421   114.500    37.000    117.55
     422   114.750    37.000    108.79
     423   115.000    37.000     99.28
     424   115.250    37.000     89.21
     425   115.500    37.000     78.75
     426   115.750    37.000     68.08
     427   116.000    37.000     57.40
     428   116.250    37.000     46.90
     429   116.500    37.000     36.76
     430   116.750    37.000     27.14
     431   117.000    37.000     18.21
     432   117.250    37.000     10.08
     433   117.500    37.000      2.86
     434   117.750    37.000     -3.36
     435   118.000    37.000     -8.55
     436   118.250    37.000    -12.68
     437   118.500    37.000    -15.77
     438   118.750    37.000    -17.88
     439   119.000    37.000    -19.08
     440   119.250    37.000    -19.45
     441   119.500    37.000    -19.13
     442   119.750    37.000    -18.27
     443   120.000    37.000    -17.00
     444   120.250    37.000    -15.49
     445   120.500    37.000    -13.91
     446   120.750    37.000    -12.41
     447   121.000    37.000    -11.16
     448   121.250    37.000    -10.28
     449   121.500    37.000     -9.90
     450   121.750    37.000    -10.12
     451   122.000    37.000    -11.00
     452   122.250    37.000    -12.60
     453   122.500    37.000    -14.94
     454   122.750    37.000    -17.99
     455   123.000    37.000    -21.71
     456   114.500    37.250    121.72
     457   114.750    37.250    113.19
     458   115.000    37.250    103.92
     459   115.250    37.250     94.05
     460   115.500    37.250     83.78
     461   115.750    37.250     73.29
     462   116.000    37.250     62.77
     463   116.250    37.250     52.40
     464   116.500    37.250     42.37
     465   116.750    37.250     32.83
     466   117.000    37.250     23.95
     467   117.250    37.250     15.84
     468   117.500    37.250      8.62
     469   117.750    37.250      2.36
     470   118.000    37.250     -2.91
     471   118.250    37.250     -7.14
     472   118.500    37.250    -10.38
     473   118.750    37.250    -12.65
     474   119.000    37.250    -14.03
     475   119.250    37.250    -14.61
     476   119.500    37.250    -14.52
     477   119.750    37.250    -13.89
     478   120.000    37.250    -12.88
     479   120.250    37.250    -11.62
     480   120.500    37.250    -10.30
     481   120.750    37.250     -9.05
     482   121.000    37.250     -8.04
     483   121.250    37.250     -7.39
     484   121.500    37.250     -7.23
     485   121.750    37.250     -7.63
     486   122.000    37.250     -8.69
     487   122.250    37.250    -10.43
     488   122.500    37.250    -12.88
     489   122.750    37.250    -16.02
     490   123.000    37.250    -19.82
     491   114.500    37.500    124.86
     492   114.750    37.500    116.63
     493   115.000    37.500    107.64
     494   115.250    37.500     98.06
     495   115.500    37.500     88.07
     496   115.750    37.500     77.84
     497   116.000    37.500     67.55
     498   116.250    37.500     57.40
     499   116.500    37.500     47.54
     500   116.750    37.500     38.16
     501   117.000    37.500     29.40
     502   117.250    37.500     21.38
     503   117.500    37.500     14.20
     504   117.750    37.500      7.95
     505   118.000    37.500      2.67
     506   118.250    37.500     -1.64
     507   118.500    37.500     -4.98
     508   118.750    37.500     -7.38
     509   119.000    37.500     -8.92
     510   119.250    37.500     -9.69
     511   119.500    37.500     -9.81
     512   119.750    37.500     -9.41
     513   120.000    37.500     -8.63
     514   120.250    37.500     -7.62
     515   120.500    37.500     -6.53
     516   120.750    37.500     -5.53
     517   121.000    37.500     -4.74
     518   121.250    37.500     -4.29
     519   121.500    37.500     -4.31
     520   121.750    37.500     -4.89
     521   122.000    37.500     -6.09
     522   122.250    37.500     -7.94
     523   122.500    37.500    -10.47
     524   122.750    37.500    -13.67
     525   123.000    37.500    -17.49
     526   114.500    37.750    126.91
     527   114.750    37.750    119.03
     528   115.000    37.750    110.40
     529   115.250    37.750    101.18
     530   115.500    37.750     91.52
     531   115.750    37.750     81.62
     532   116.000    37.750     71.64
     533   116.250    37.750     61.77
     534   116.500    37.750     52.17
     535   116.750    37.750     43.02
     536   117.000    37.750     34.44
     537   117.250    37.750     26.55
     538   117.500    37.750     19.48
     539   117.750    37.750     13.29
     540   118.000    37.750      8.02
     541   118.250    37.750      3.69
     542   118.500    37.750      0.29
     543   118.750    37.750     -2.21
     544   119.000    37.750     -3.88
     545   119.250    37.750     -4.82
     546   119.500    37.750     -5.12
     547   119.750    37.750     -4.92
     548   120.000    37.750     -4.36
     549   120.250    37.750     -3.57
     550   120.500    37.750     -2.71
     551   120.750    37.750     -1.92
     552   121.000    37.750     -1.33
     553   121.250    37.750     -1.08
     554   121.500    37.750     -1.26
     555   121.750    37.750     -1.96
     556   122.000    37.750     -3.26
     557   122.250    37.750     -5.19
     558   122.500    37.750     -7.77
     559   122.750    37.750    -10.98
     560   123.000    37.750    -14.78
     561   114.500    38.000    127.87
     562   114.750    38.000    120.39
     563   115.000    38.000    112.17
     564   115.250    38.000    103.35
     565   115.500    38.000     94.10
     566   115.750    38.000     84.58
     567   116.000    38.000     74.97
     568   116.250    38.000     65.44
     569   116.500    38.000     56.17
     570   116.750    38.000     47.28
     571   117.000    38.000     38.95
     572   117.250    38.000     31.28
     573   117.500    38.000     24.36
     574   117.750    38.000     18.27
     575   118.000    38.000     13.06
     576   118.250    38.000      8.76
     577   118.500    38.000      5.32
     578   118.750    38.000      2.76
     579   119.000    38.000      0.98
     580   119.250    38.000     -0.10
     581   119.500    38.000     -0.56
     582   119.750    38.000     -0.55
     583   120.000    38.000     -0.18
     584   120.250    38.000      0.41
     585   120.500    38.000      1.07
     586   120.750    38.000      1.67
     587   121.000    38.000      2.08
     588   121.250    38.000      2.18
     589   121.500    38.000      1.87
     590   121.750    38.000      1.05
     591   122.000    38.000     -0.31
     592   122.250    38.000     -2.28
     593   122.500    38.000     -4.86
     594   122.750    38.000     -8.03
     595   123.000    38.000    -11.76
     596   114.500    38.250    127.75
     597   114.750    38.250    120.71
     598   115.000    38.250    112.93
     599   115.250    38.250    104.57
     600   115.500    38.250     95.76
     601   115.750    38.250     86.68
     602   116.000    38.250     77.49
     603   116.250    38.250     68.37
     604   116.500    38.250     59.47
     605   116.750    38.250     50.92
     606   117.000    38.250     42.88
     607   117.250    38.250     35.45
     608   117.500    38.250     28.74
     609   117.750    38.250     22.80
     610   118.000    38.250     17.70
     611   118.250    38.250     13.44
     612   118.500    38.250     10.02
     613   118.750    38.250      7.42
     614   119.000    38.250      5.56
     615   119.250    38.250      4.37
     616   119.500    38.250      3.77
     617   119.750    38.250      3.63
     618   120.000    38.250      3.83
     619   120.250    38.250      4.24
     620   120.500    38.250      4.73
     621   120.750    38.250      5.16
     622   121.000    38.250      5.42
     623   121.250    38.250      5.39
     624   121.500    38.250      4.98
     625   121.750    38.250      4.10
     626   122.000    38.250      2.69
     627   122.250    38.250      0.73
     628   122.500    38.250     -1.81
     629   122.750    38.250     -4.90
     630   123.000    38.250     -8.53
     631   114.500    38.500    126.58
     632   114.750    38.500    120.01
     633   115.000    38.500    112.71
     634   115.250    38.500    104.83
     635   115.500    38.500     96.51
     636   115.750    38.500     87.91
     637   116.000    38.500     79.20
     638   116.250    38.500     70.52
     639   116.500    38.500     62.02
     640   116.750    38.500     53.87
     641   117.000    38.500     46.16
     642   117.250    38.500     39.03
     643   117.500    38.500     32.55
     644   117.750    38.500     26.82
     645   118.000    38.500     21.86
     646   118.250    38.500     17.69
     647   118.500    38.500     14.30
     648   118.750    38.500     11.69
     649   119.000    38.500      9.79
     650   119.250    38.500      8.53
     651   119.500    38.500      7.81
     652   119.750    38.500      7.53
     653   120.000    38.500      7.58
     654   120.250    38.500      7.84
     655   120.500    38.500      8.18
     656   120.750    38.500      8.47
     657   121.000    38.500      8.60
     658   121.250    38.500      8.47
     659   121.500    38.500      7.99
     660   121.750    38.500      7.06
     661   122.000    38.500      5.66
     662   122.250    38.500      3.73
     663   122.500    38.500      1.27
     664   122.750    38.500     -1.71
     665   123.000    38.500     -5.18
