# Supplementary material for: The analysis on groundwater storage variations from GRACE/GRACE-FO in recent 20 years driven by influencing factors and prediction in Shandong Province, China
Source: Sci Rep. 2024 Mar 9;14:5819. doi: 10.1038/s41598-024-55588-3 (PMC10925065; doi:10.1038/s41598-024-55588-3)
Supplement: Supplementary file 1 — Supplementary Information. [file 41598_2024_55588_MOESM1_ESM.zip › data/GWS derived from GRACE/gws200511.txt]

       1   114.500    34.000     60.55
       2   114.750    34.000     56.76
       3   115.000    34.000     52.61
       4   115.250    34.000     48.19
       5   115.500    34.000     43.61
       6   115.750    34.000     38.95
       7   116.000    34.000     34.32
       8   116.250    34.000     29.82
       9   116.500    34.000     25.54
      10   116.750    34.000     21.57
      11   117.000    34.000     17.96
      12   117.250    34.000     14.80
      13   117.500    34.000     12.11
      14   117.750    34.000      9.92
      15   118.000    34.000      8.28
      16   118.250    34.000      7.15
      17   118.500    34.000      6.53
      18   118.750    34.000      6.38
      19   119.000    34.000      6.67
      20   119.250    34.000      7.34
      21   119.500    34.000      8.32
      22   119.750    34.000      9.53
      23   120.000    34.000     10.92
      24   120.250    34.000     12.38
      25   120.500    34.000     13.86
      26   120.750    34.000     15.26
      27   121.000    34.000     16.52
      28   121.250    34.000     17.58
      29   121.500    34.000     18.39
      30   121.750    34.000     18.89
      31   122.000    34.000     19.07
      32   122.250    34.000     18.91
      33   122.500    34.000     18.40
      34   122.750    34.000     17.56
      35   123.000    34.000     16.40
      36   114.500    34.250     65.25
      37   114.750    34.250     61.27
      38   115.000    34.250     56.93
      39   115.250    34.250     52.31
      40   115.500    34.250     47.52
      41   115.750    34.250     42.66
      42   116.000    34.250     37.86
      43   116.250    34.250     33.19
      44   116.500    34.250     28.77
      45   116.750    34.250     24.67
      46   117.000    34.250     20.98
      47   117.250    34.250     17.73
      48   117.500    34.250     15.00
      49   117.750    34.250     12.80
      50   118.000    34.250     11.14
      51   118.250    34.250     10.04
      52   118.500    34.250      9.46
      53   118.750    34.250      9.37
      54   119.000    34.250      9.71
      55   119.250    34.250     10.44
      56   119.500    34.250     11.47
      57   119.750    34.250     12.74
      58   120.000    34.250     14.17
      59   120.250    34.250     15.66
      60   120.500    34.250     17.14
      61   120.750    34.250     18.51
      62   121.000    34.250     19.73
      63   121.250    34.250     20.72
      64   121.500    34.250     21.42
      65   121.750    34.250     21.80
      66   122.000    34.250     21.84
      67   122.250    34.250     21.51
      68   122.500    34.250     20.81
      69   122.750    34.250     19.76
      70   123.000    34.250     18.39
      71   114.500    34.500     69.59
      72   114.750    34.500     65.46
      73   115.000    34.500     60.94
      74   115.250    34.500     56.15
      75   115.500    34.500     51.21
      76   115.750    34.500     46.21
      77   116.000    34.500     41.27
      78   116.250    34.500     36.48
      79   116.500    34.500     31.95
      80   116.750    34.500     27.78
      81   117.000    34.500     24.01
      82   117.250    34.500     20.74
      83   117.500    34.500     17.98
      84   117.750    34.500     15.78
      85   118.000    34.500     14.14
      86   118.250    34.500     13.07
      87   118.500    34.500     12.53
      88   118.750    34.500     12.50
      89   119.000    34.500     12.90
      90   119.250    34.500     13.68
      91   119.500    34.500     14.76
      92   119.750    34.500     16.07
      93   120.000    34.500     17.52
      94   120.250    34.500     19.01
      95   120.500    34.500     20.47
      96   120.750    34.500     21.80
      97   121.000    34.500     22.95
      98   121.250    34.500     23.85
      99   121.500    34.500     24.43
     100   121.750    34.500     24.67
     101   122.000    34.500     24.53
     102   122.250    34.500     24.00
     103   122.500    34.500     23.09
     104   122.750    34.500     21.84
     105   123.000    34.500     20.25
     106   114.500    34.750     73.64
     107   114.750    34.750     69.38
     108   115.000    34.750     64.74
     109   115.250    34.750     59.83
     110   115.500    34.750     54.76
     111   115.750    34.750     49.66
     112   116.000    34.750     44.61
     113   116.250    34.750     39.74
     114   116.500    34.750     35.15
     115   116.750    34.750     30.93
     116   117.000    34.750     27.12
     117   117.250    34.750     23.84
     118   117.500    34.750     21.09
     119   117.750    34.750     18.91
     120   118.000    34.750     17.30
     121   118.250    34.750     16.27
     122   118.500    34.750     15.77
     123   118.750    34.750     15.78
     124   119.000    34.750     16.23
     125   119.250    34.750     17.05
     126   119.500    34.750     18.17
     127   119.750    34.750     19.49
     128   120.000    34.750     20.94
     129   120.250    34.750     22.41
     130   120.500    34.750     23.82
     131   120.750    34.750     25.09
     132   121.000    34.750     26.15
     133   121.250    34.750     26.92
     134   121.500    34.750     27.36
     135   121.750    34.750     27.43
     136   122.000    34.750     27.10
     137   122.250    34.750     26.38
     138   122.500    34.750     25.27
     139   122.750    34.750     23.78
     140   123.000    34.750     21.97
     141   114.500    35.000     77.50
     142   114.750    35.000     73.13
     143   115.000    35.000     68.40
     144   115.250    35.000     63.40
     145   115.500    35.000     58.25
     146   115.750    35.000     53.07
     147   116.000    35.000     47.96
     148   116.250    35.000     43.05
     149   116.500    35.000     38.41
     150   116.750    35.000     34.16
     151   117.000    35.000     30.36
     152   117.250    35.000     27.07
     153   117.500    35.000     24.34
     154   117.750    35.000     22.18
     155   118.000    35.000     20.62
     156   118.250    35.000     19.62
     157   118.500    35.000     19.17
     158   118.750    35.000     19.21
     159   119.000    35.000     19.69
     160   119.250    35.000     20.54
     161   119.500    35.000     21.66
     162   119.750    35.000     22.99
     163   120.000    35.000     24.41
     164   120.250    35.000     25.83
     165   120.500    35.000     27.17
     166   120.750    35.000     28.35
     167   121.000    35.000     29.30
     168   121.250    35.000     29.93
     169   121.500    35.000     30.21
     170   121.750    35.000     30.09
     171   122.000    35.000     29.57
     172   122.250    35.000     28.64
     173   122.500    35.000     27.31
     174   122.750    35.000     25.60
     175   123.000    35.000     23.56
     176   114.500    35.250     81.20
     177   114.750    35.250     76.78
     178   115.000    35.250     71.97
     179   115.250    35.250     66.91
     180   115.500    35.250     61.72
     181   115.750    35.250     56.49
     182   116.000    35.250     51.35
     183   116.250    35.250     46.41
     184   116.500    35.250     41.77
     185   116.750    35.250     37.52
     186   117.000    35.250     33.73
     187   117.250    35.250     30.46
     188   117.500    35.250     27.75
     189   117.750    35.250     25.62
     190   118.000    35.250     24.09
     191   118.250    35.250     23.11
     192   118.500    35.250     22.70
     193   118.750    35.250     22.76
     194   119.000    35.250     23.25
     195   119.250    35.250     24.10
     196   119.500    35.250     25.22
     197   119.750    35.250     26.51
     198   120.000    35.250     27.87
     199   120.250    35.250     29.22
     200   120.500    35.250     30.48
     201   120.750    35.250     31.55
     202   121.000    35.250     32.35
     203   121.250    35.250     32.83
     204   121.500    35.250     32.94
     205   121.750    35.250     32.64
     206   122.000    35.250     31.91
     207   122.250    35.250     30.77
     208   122.500    35.250     29.21
     209   122.750    35.250     27.28
     210   123.000    35.250     25.02
     211   114.500    35.500     84.80
     212   114.750    35.500     80.33
     213   115.000    35.500     75.50
     214   115.250    35.500     70.41
     215   115.500    35.500     65.19
     216   115.750    35.500     59.95
     217   116.000    35.500     54.80
     218   116.250    35.500     49.86
     219   116.500    35.500     45.23
     220   116.750    35.500     40.98
     221   117.000    35.500     37.22
     222   117.250    35.500     33.97
     223   117.500    35.500     31.28
     224   117.750    35.500     29.18
     225   118.000    35.500     27.67
     226   118.250    35.500     26.73
     227   118.500    35.500     26.32
     228   118.750    35.500     26.39
     229   119.000    35.500     26.88
     230   119.250    35.500     27.70
     231   119.500    35.500     28.78
     232   119.750    35.500     30.01
     233   120.000    35.500     31.30
     234   120.250    35.500     32.56
     235   120.500    35.500     33.70
     236   120.750    35.500     34.64
     237   121.000    35.500     35.28
     238   121.250    35.500     35.59
     239   121.500    35.500     35.52
     240   121.750    35.500     35.02
     241   122.000    35.500     34.09
     242   122.250    35.500     32.73
     243   122.500    35.500     30.97
     244   122.750    35.500     28.82
     245   123.000    35.500     26.37
     246   114.500    35.750     88.31
     247   114.750    35.750     83.83
     248   115.000    35.750     78.98
     249   115.250    35.750     73.89
     250   115.500    35.750     68.67
     251   115.750    35.750     63.44
     252   116.000    35.750     58.30
     253   116.250    35.750     53.38
     254   116.500    35.750     48.77
     255   116.750    35.750     44.55
     256   117.000    35.750     40.80
     257   117.250    35.750     37.59
     258   117.500    35.750     34.93
     259   117.750    35.750     32.85
     260   118.000    35.750     31.35
     261   118.250    35.750     30.41
     262   118.500    35.750     29.99
     263   118.750    35.750     30.04
     264   119.000    35.750     30.50
     265   119.250    35.750     31.28
     266   119.500    35.750     32.29
     267   119.750    35.750     33.44
     268   120.000    35.750     34.64
     269   120.250    35.750     35.78
     270   120.500    35.750     36.78
     271   120.750    35.750     37.56
     272   121.000    35.750     38.05
     273   121.250    35.750     38.19
     274   121.500    35.750     37.92
     275   121.750    35.750     37.22
     276   122.000    35.750     36.09
     277   122.250    35.750     34.53
     278   122.500    35.750     32.57
     279   122.750    35.750     30.23
     280   123.000    35.750     27.59
     281   114.500    36.000     91.72
     282   114.750    36.000     87.25
     283   115.000    36.000     82.42
     284   115.250    36.000     77.34
     285   115.500    36.000     72.14
     286   115.750    36.000     66.94
     287   116.000    36.000     61.83
     288   116.250    36.000     56.95
     289   116.500    36.000     52.36
     290   116.750    36.000     48.17
     291   117.000    36.000     44.46
     292   117.250    36.000     41.26
     293   117.500    36.000     38.62
     294   117.750    36.000     36.54
     295   118.000    36.000     35.05
     296   118.250    36.000     34.10
     297   118.500    36.000     33.66
     298   118.750    36.000     33.67
     299   119.000    36.000     34.07
     300   119.250    36.000     34.77
     301   119.500    36.000     35.70
     302   119.750    36.000     36.74
     303   120.000    36.000     37.81
     304   120.250    36.000     38.82
     305   120.500    36.000     39.68
     306   120.750    36.000     40.29
     307   121.000    36.000     40.61
     308   121.250    36.000     40.56
     309   121.500    36.000     40.11
     310   121.750    36.000     39.23
     311   122.000    36.000     37.90
     312   122.250    36.000     36.16
     313   122.500    36.000     34.01
     314   122.750    36.000     31.50
     315   123.000    36.000     28.70
     316   114.500    36.250     94.99
     317   114.750    36.250     90.55
     318   115.000    36.250     85.75
     319   115.250    36.250     80.73
     320   115.500    36.250     75.56
     321   115.750    36.250     70.40
     322   116.000    36.250     65.34
     323   116.250    36.250     60.49
     324   116.500    36.250     55.95
     325   116.750    36.250     51.80
     326   117.000    36.250     48.11
     327   117.250    36.250     44.93
     328   117.500    36.250     42.30
     329   117.750    36.250     40.22
     330   118.000    36.250     38.71
     331   118.250    36.250     37.73
     332   118.500    36.250     37.24
     333   118.750    36.250     37.19
     334   119.000    36.250     37.52
     335   119.250    36.250     38.12
     336   119.500    36.250     38.93
     337   119.750    36.250     39.85
     338   120.000    36.250     40.79
     339   120.250    36.250     41.64
     340   120.500    36.250     42.34
     341   120.750    36.250     42.79
     342   121.000    36.250     42.93
     343   121.250    36.250     42.70
     344   121.500    36.250     42.07
     345   121.750    36.250     41.00
     346   122.000    36.250     39.51
     347   122.250    36.250     37.59
     348   122.500    36.250     35.29
     349   122.750    36.250     32.63
     350   123.000    36.250     29.70
     351   114.500    36.500     98.08
     352   114.750    36.500     93.69
     353   115.000    36.500     88.95
     354   115.250    36.500     83.98
     355   115.500    36.500     78.87
     356   115.750    36.500     73.77
     357   116.000    36.500     68.76
     358   116.250    36.500     63.96
     359   116.500    36.500     59.47
     360   116.750    36.500     55.35
     361   117.000    36.500     51.69
     362   117.250    36.500     48.52
     363   117.500    36.500     45.89
     364   117.750    36.500     43.80
     365   118.000    36.500     42.25
     366   118.250    36.500     41.23
     367   118.500    36.500     40.68
     368   118.750    36.500     40.55
     369   119.000    36.500     40.76
     370   119.250    36.500     41.26
     371   119.500    36.500     41.95
     372   119.750    36.500     42.73
     373   120.000    36.500     43.51
     374   120.250    36.500     44.20
     375   120.500    36.500     44.73
     376   120.750    36.500     45.00
     377   121.000    36.500     44.97
     378   121.250    36.500     44.56
     379   121.500    36.500     43.76
     380   121.750    36.500     42.54
     381   122.000    36.500     40.89
     382   122.250    36.500     38.84
     383   122.500    36.500     36.41
     384   122.750    36.500     33.64
     385   123.000    36.500     30.60
     386   114.500    36.750    100.92
     387   114.750    36.750     96.59
     388   115.000    36.750     91.93
     389   115.250    36.750     87.03
     390   115.500    36.750     82.00
     391   115.750    36.750     76.96
     392   116.000    36.750     72.02
     393   116.250    36.750     67.29
     394   116.500    36.750     62.84
     395   116.750    36.750     58.76
     396   117.000    36.750     55.12
     397   117.250    36.750     51.97
     398   117.500    36.750     49.33
     399   117.750    36.750     47.21
     400   118.000    36.750     45.62
     401   118.250    36.750     44.53
     402   118.500    36.750     43.89
     403   118.750    36.750     43.66
     404   119.000    36.750     43.77
     405   119.250    36.750     44.13
     406   119.500    36.750     44.67
     407   119.750    36.750     45.29
     408   120.000    36.750     45.92
     409   120.250    36.750     46.44
     410   120.500    36.750     46.79
     411   120.750    36.750     46.91
     412   121.000    36.750     46.70
     413   121.250    36.750     46.14
     414   121.500    36.750     45.20
     415   121.750    36.750     43.83
     416   122.000    36.750     42.06
     417   122.250    36.750     39.89
     418   122.500    36.750     37.37
     419   122.750    36.750     34.53
     420   123.000    36.750     31.44
     421   114.500    37.000    103.42
     422   114.750    37.000     99.18
     423   115.000    37.000     94.60
     424   115.250    37.000     89.79
     425   115.500    37.000     84.85
     426   115.750    37.000     79.90
     427   116.000    37.000     75.04
     428   116.250    37.000     70.36
     429   116.500    37.000     65.97
     430   116.750    37.000     61.94
     431   117.000    37.000     58.32
     432   117.250    37.000     55.17
     433   117.500    37.000     52.51
     434   117.750    37.000     50.36
     435   118.000    37.000     48.71
     436   118.250    37.000     47.54
     437   118.500    37.000     46.82
     438   118.750    37.000     46.47
     439   119.000    37.000     46.46
     440   119.250    37.000     46.67
     441   119.500    37.000     47.06
     442   119.750    37.000     47.52
     443   120.000    37.000     47.97
     444   120.250    37.000     48.33
     445   120.500    37.000     48.52
     446   120.750    37.000     48.47
     447   121.000    37.000     48.12
     448   121.250    37.000     47.41
     449   121.500    37.000     46.34
     450   121.750    37.000     44.87
     451   122.000    37.000     43.00
     452   122.250    37.000     40.76
     453   122.500    37.000     38.18
     454   122.750    37.000     35.30
     455   123.000    37.000     32.19
     456   114.500    37.250    105.50
     457   114.750    37.250    101.37
     458   115.000    37.250     96.89
     459   115.250    37.250     92.19
     460   115.500    37.250     87.35
     461   115.750    37.250     82.49
     462   116.000    37.250     77.72
     463   116.250    37.250     73.12
     464   116.500    37.250     68.79
     465   116.750    37.250     64.81
     466   117.000    37.250     61.21
     467   117.250    37.250     58.07
     468   117.500    37.250     55.38
     469   117.750    37.250     53.20
     470   118.000    37.250     51.49
     471   118.250    37.250     50.24
     472   118.500    37.250     49.40
     473   118.750    37.250     48.93
     474   119.000    37.250     48.77
     475   119.250    37.250     48.84
     476   119.500    37.250     49.07
     477   119.750    37.250     49.37
     478   120.000    37.250     49.66
     479   120.250    37.250     49.85
     480   120.500    37.250     49.89
     481   120.750    37.250     49.68
     482   121.000    37.250     49.20
     483   121.250    37.250     48.37
     484   121.500    37.250     47.19
     485   121.750    37.250     45.65
     486   122.000    37.250     43.72
     487   122.250    37.250     41.44
     488   122.500    37.250     38.85
     489   122.750    37.250     35.98
     490   123.000    37.250     32.90
     491   114.500    37.500    107.07
     492   114.750    37.500    103.05
     493   115.000    37.500     98.70
     494   115.250    37.500     94.12
     495   115.500    37.500     89.40
     496   115.750    37.500     84.66
     497   116.000    37.500     79.99
     498   116.250    37.500     75.48
     499   116.500    37.500     71.22
     500   116.750    37.500     67.28
     501   117.000    37.500     63.72
     502   117.250    37.500     60.57
     503   117.500    37.500     57.88
     504   117.750    37.500     55.65
     505   118.000    37.500     53.87
     506   118.250    37.500     52.53
     507   118.500    37.500     51.58
     508   118.750    37.500     51.00
     509   119.000    37.500     50.69
     510   119.250    37.500     50.61
     511   119.500    37.500     50.68
     512   119.750    37.500     50.82
     513   120.000    37.500     50.95
     514   120.250    37.500     51.00
     515   120.500    37.500     50.88
     516   120.750    37.500     50.55
     517   121.000    37.500     49.95
     518   121.250    37.500     49.03
     519   121.500    37.500     47.78
     520   121.750    37.500     46.18
     521   122.000    37.500     44.23
     522   122.250    37.500     41.96
     523   122.500    37.500     39.39
     524   122.750    37.500     36.57
     525   123.000    37.500     33.56
     526   114.500    37.750    108.05
     527   114.750    37.750    104.16
     528   115.000    37.750     99.95
     529   115.250    37.750     95.51
     530   115.500    37.750     90.94
     531   115.750    37.750     86.32
     532   116.000    37.750     81.77
     533   116.250    37.750     77.36
     534   116.500    37.750     73.18
     535   116.750    37.750     69.30
     536   117.000    37.750     65.77
     537   117.250    37.750     62.64
     538   117.500    37.750     59.94
     539   117.750    37.750     57.66
     540   118.000    37.750     55.83
     541   118.250    37.750     54.40
     542   118.500    37.750     53.35
     543   118.750    37.750     52.64
     544   119.000    37.750     52.20
     545   119.250    37.750     51.97
     546   119.500    37.750     51.89
     547   119.750    37.750     51.87
     548   120.000    37.750     51.85
     549   120.250    37.750     51.75
     550   120.500    37.750     51.51
     551   120.750    37.750     51.06
     552   121.000    37.750     50.37
     553   121.250    37.750     49.39
     554   121.500    37.750     48.10
     555   121.750    37.750     46.49
     556   122.000    37.750     44.55
     557   122.250    37.750     42.31
     558   122.500    37.750     39.82
     559   122.750    37.750     37.08
     560   123.000    37.750     34.19
     561   114.500    38.000    108.36
     562   114.750    38.000    104.63
     563   115.000    38.000    100.58
     564   115.250    38.000     96.30
     565   115.500    38.000     91.88
     566   115.750    38.000     87.42
     567   116.000    38.000     82.99
     568   116.250    38.000     78.71
     569   116.500    38.000     74.62
     570   116.750    38.000     70.82
     571   117.000    38.000     67.35
     572   117.250    38.000     64.24
     573   117.500    38.000     61.53
     574   117.750    38.000     59.23
     575   118.000    38.000     57.33
     576   118.250    38.000     55.82
     577   118.500    38.000     54.67
     578   118.750    38.000     53.85
     579   119.000    38.000     53.28
     580   119.250    38.000     52.91
     581   119.500    38.000     52.68
     582   119.750    38.000     52.53
     583   120.000    38.000     52.36
     584   120.250    38.000     52.15
     585   120.500    38.000     51.79
     586   120.750    38.000     51.26
     587   121.000    38.000     50.49
     588   121.250    38.000     49.48
     589   121.500    38.000     48.17
     590   121.750    38.000     46.58
     591   122.000    38.000     44.69
     592   122.250    38.000     42.54
     593   122.500    38.000     40.14
     594   122.750    38.000     37.54
     595   123.000    38.000     34.80
     596   114.500    38.250    107.94
     597   114.750    38.250    104.40
     598   115.000    38.250    100.54
     599   115.250    38.250     96.44
     600   115.500    38.250     92.19
     601   115.750    38.250     87.90
     602   116.000    38.250     83.64
     603   116.250    38.250     79.49
     604   116.500    38.250     75.52
     605   116.750    38.250     71.81
     606   117.000    38.250     68.40
     607   117.250    38.250     65.33
     608   117.500    38.250     62.63
     609   117.750    38.250     60.31
     610   118.000    38.250     58.37
     611   118.250    38.250     56.80
     612   118.500    38.250     55.56
     613   118.750    38.250     54.62
     614   119.000    38.250     53.93
     615   119.250    38.250     53.44
     616   119.500    38.250     53.09
     617   119.750    38.250     52.80
     618   120.000    38.250     52.52
     619   120.250    38.250     52.19
     620   120.500    38.250     51.74
     621   120.750    38.250     51.15
     622   121.000    38.250     50.35
     623   121.250    38.250     49.31
     624   121.500    38.250     48.03
     625   121.750    38.250     46.48
     626   122.000    38.250     44.67
     627   122.250    38.250     42.64
     628   122.500    38.250     40.38
     629   122.750    38.250     37.94
     630   123.000    38.250     35.40
     631   114.500    38.500    106.78
     632   114.750    38.500    103.43
     633   115.000    38.500     99.77
     634   115.250    38.500     95.88
     635   115.500    38.500     91.84
     636   115.750    38.500     87.75
     637   116.000    38.500     83.66
     638   116.250    38.500     79.67
     639   116.500    38.500     75.84
     640   116.750    38.500     72.25
     641   117.000    38.500     68.92
     642   117.250    38.500     65.92
     643   117.500    38.500     63.25
     644   117.750    38.500     60.93
     645   118.000    38.500     58.96
     646   118.250    38.500     57.33
     647   118.500    38.500     56.03
     648   118.750    38.500     55.00
     649   119.000    38.500     54.21
     650   119.250    38.500     53.60
     651   119.500    38.500     53.13
     652   119.750    38.500     52.73
     653   120.000    38.500     52.36
     654   120.250    38.500     51.93
     655   120.500    38.500     51.43
     656   120.750    38.500     50.78
     657   121.000    38.500     49.96
     658   121.250    38.500     48.93
     659   121.500    38.500     47.69
     660   121.750    38.500     46.22
     661   122.000    38.500     44.53
     662   122.250    38.500     42.63
     663   122.500    38.500     40.54
     664   122.750    38.500     38.30
     665   123.000    38.500     35.97
