# Supplementary material for: The analysis on groundwater storage variations from GRACE/GRACE-FO in recent 20 years driven by influencing factors and prediction in Shandong Province, China
Source: Sci Rep. 2024 Mar 9;14:5819. doi: 10.1038/s41598-024-55588-3 (PMC10925065; doi:10.1038/s41598-024-55588-3)
Supplement: Supplementary file 1 — Supplementary Information. [file 41598_2024_55588_MOESM1_ESM.zip › data/GWS derived from GRACE/gws200512.txt]

       1   114.500    34.000     64.44
       2   114.750    34.000     60.44
       3   115.000    34.000     55.98
       4   115.250    34.000     51.15
       5   115.500    34.000     46.03
       6   115.750    34.000     40.70
       7   116.000    34.000     35.26
       8   116.250    34.000     29.77
       9   116.500    34.000     24.32
      10   116.750    34.000     18.96
      11   117.000    34.000     13.77
      12   117.250    34.000      8.79
      13   117.500    34.000      4.06
      14   117.750    34.000     -0.37
      15   118.000    34.000     -4.48
      16   118.250    34.000     -8.24
      17   118.500    34.000    -11.67
      18   118.750    34.000    -14.73
      19   119.000    34.000    -17.42
      20   119.250    34.000    -19.74
      21   119.500    34.000    -21.69
      22   119.750    34.000    -23.27
      23   120.000    34.000    -24.49
      24   120.250    34.000    -25.34
      25   120.500    34.000    -25.82
      26   120.750    34.000    -25.92
      27   121.000    34.000    -25.66
      28   121.250    34.000    -25.00
      29   121.500    34.000    -23.94
      30   121.750    34.000    -22.48
      31   122.000    34.000    -20.59
      32   122.250    34.000    -18.26
      33   122.500    34.000    -15.50
      34   122.750    34.000    -12.29
      35   123.000    34.000     -8.62
      36   114.500    34.250     69.77
      37   114.750    34.250     65.83
      38   115.000    34.250     61.41
      39   115.250    34.250     56.62
      40   115.500    34.250     51.52
      41   115.750    34.250     46.20
      42   116.000    34.250     40.76
      43   116.250    34.250     35.26
      44   116.500    34.250     29.79
      45   116.750    34.250     24.41
      46   117.000    34.250     19.20
      47   117.250    34.250     14.18
      48   117.500    34.250      9.42
      49   117.750    34.250      4.95
      50   118.000    34.250      0.78
      51   118.250    34.250     -3.05
      52   118.500    34.250     -6.53
      53   118.750    34.250     -9.66
      54   119.000    34.250    -12.43
      55   119.250    34.250    -14.85
      56   119.500    34.250    -16.90
      57   119.750    34.250    -18.61
      58   120.000    34.250    -19.96
      59   120.250    34.250    -20.95
      60   120.500    34.250    -21.59
      61   120.750    34.250    -21.87
      62   121.000    34.250    -21.79
      63   121.250    34.250    -21.32
      64   121.500    34.250    -20.47
      65   121.750    34.250    -19.21
      66   122.000    34.250    -17.53
      67   122.250    34.250    -15.43
      68   122.500    34.250    -12.87
      69   122.750    34.250     -9.86
      70   123.000    34.250     -6.37
      71   114.500    34.500     74.58
      72   114.750    34.500     70.72
      73   115.000    34.500     66.38
      74   115.250    34.500     61.65
      75   115.500    34.500     56.60
      76   115.750    34.500     51.34
      77   116.000    34.500     45.94
      78   116.250    34.500     40.48
      79   116.500    34.500     35.06
      80   116.750    34.500     29.71
      81   117.000    34.500     24.51
      82   117.250    34.500     19.53
      83   117.500    34.500     14.77
      84   117.750    34.500     10.31
      85   118.000    34.500      6.15
      86   118.250    34.500      2.31
      87   118.500    34.500     -1.20
      88   118.750    34.500     -4.36
      89   119.000    34.500     -7.17
      90   119.250    34.500     -9.64
      91   119.500    34.500    -11.77
      92   119.750    34.500    -13.56
      93   120.000    34.500    -15.01
      94   120.250    34.500    -16.12
      95   120.500    34.500    -16.89
      96   120.750    34.500    -17.32
      97   121.000    34.500    -17.41
      98   121.250    34.500    -17.12
      99   121.500    34.500    -16.46
     100   121.750    34.500    -15.42
     101   122.000    34.500    -13.95
     102   122.250    34.500    -12.05
     103   122.500    34.500     -9.70
     104   122.750    34.500     -6.90
     105   123.000    34.500     -3.62
     106   114.500    34.750     79.01
     107   114.750    34.750     75.24
     108   115.000    34.750     70.99
     109   115.250    34.750     66.35
     110   115.500    34.750     61.39
     111   115.750    34.750     56.21
     112   116.000    34.750     50.90
     113   116.250    34.750     45.53
     114   116.500    34.750     40.18
     115   116.750    34.750     34.90
     116   117.000    34.750     29.78
     117   117.250    34.750     24.85
     118   117.500    34.750     20.16
     119   117.750    34.750     15.74
     120   118.000    34.750     11.63
     121   118.250    34.750      7.82
     122   118.500    34.750      4.34
     123   118.750    34.750      1.19
     124   119.000    34.750     -1.64
     125   119.250    34.750     -4.12
     126   119.500    34.750     -6.30
     127   119.750    34.750     -8.14
     128   120.000    34.750     -9.66
     129   120.250    34.750    -10.87
     130   120.500    34.750    -11.76
     131   120.750    34.750    -12.34
     132   121.000    34.750    -12.56
     133   121.250    34.750    -12.46
     134   121.500    34.750    -11.97
     135   121.750    34.750    -11.12
     136   122.000    34.750     -9.86
     137   122.250    34.750     -8.18
     138   122.500    34.750     -6.05
     139   122.750    34.750     -3.45
     140   123.000    34.750     -0.38
     141   114.500    35.000     83.14
     142   114.750    35.000     79.48
     143   115.000    35.000     75.35
     144   115.250    35.000     70.82
     145   115.500    35.000     65.98
     146   115.750    35.000     60.91
     147   116.000    35.000     55.71
     148   116.250    35.000     50.46
     149   116.500    35.000     45.21
     150   116.750    35.000     40.05
     151   117.000    35.000     35.03
     152   117.250    35.000     30.21
     153   117.500    35.000     25.61
     154   117.750    35.000     21.28
     155   118.000    35.000     17.23
     156   118.250    35.000     13.48
     157   118.500    35.000     10.06
     158   118.750    35.000      6.94
     159   119.000    35.000      4.15
     160   119.250    35.000      1.66
     161   119.500    35.000     -0.53
     162   119.750    35.000     -2.41
     163   120.000    35.000     -3.99
     164   120.250    35.000     -5.28
     165   120.500    35.000     -6.27
     166   120.750    35.000     -6.95
     167   121.000    35.000     -7.33
     168   121.250    35.000     -7.38
     169   121.500    35.000     -7.08
     170   121.750    35.000     -6.42
     171   122.000    35.000     -5.36
     172   122.250    35.000     -3.89
     173   122.500    35.000     -1.98
     174   122.750    35.000      0.41
     175   123.000    35.000      3.28
     176   114.500    35.250     87.07
     177   114.750    35.250     83.54
     178   115.000    35.250     79.53
     179   115.250    35.250     75.12
     180   115.500    35.250     70.41
     181   115.750    35.250     65.49
     182   116.000    35.250     60.42
     183   116.250    35.250     55.30
     184   116.500    35.250     50.19
     185   116.750    35.250     45.17
     186   117.000    35.250     40.28
     187   117.250    35.250     35.58
     188   117.500    35.250     31.10
     189   117.750    35.250     26.89
     190   118.000    35.250     22.94
     191   118.250    35.250     19.28
     192   118.500    35.250     15.93
     193   118.750    35.250     12.87
     194   119.000    35.250     10.11
     195   119.250    35.250      7.65
     196   119.500    35.250      5.47
     197   119.750    35.250      3.56
     198   120.000    35.250      1.94
     199   120.250    35.250      0.59
     200   120.500    35.250     -0.49
     201   120.750    35.250     -1.29
     202   121.000    35.250     -1.79
     203   121.250    35.250     -1.98
     204   121.500    35.250     -1.85
     205   121.750    35.250     -1.37
     206   122.000    35.250     -0.51
     207   122.250    35.250      0.75
     208   122.500    35.250      2.45
     209   122.750    35.250      4.62
     210   123.000    35.250      7.27
     211   114.500    35.500     90.88
     212   114.750    35.500     87.46
     213   115.000    35.500     83.57
     214   115.250    35.500     79.31
     215   115.500    35.500     74.75
     216   115.750    35.500     69.97
     217   116.000    35.500     65.06
     218   116.250    35.500     60.09
     219   116.500    35.500     55.14
     220   116.750    35.500     50.27
     221   117.000    35.500     45.53
     222   117.250    35.500     40.96
     223   117.500    35.500     36.63
     224   117.750    35.500     32.53
     225   118.000    35.500     28.70
     226   118.250    35.500     25.16
     227   118.500    35.500     21.89
     228   118.750    35.500     18.90
     229   119.000    35.500     16.20
     230   119.250    35.500     13.77
     231   119.500    35.500     11.60
     232   119.750    35.500      9.69
     233   120.000    35.500      8.03
     234   120.250    35.500      6.63
     235   120.500    35.500      5.48
     236   120.750    35.500      4.59
     237   121.000    35.500      3.97
     238   121.250    35.500      3.63
     239   121.500    35.500      3.60
     240   121.750    35.500      3.91
     241   122.000    35.500      4.57
     242   122.250    35.500      5.63
     243   122.500    35.500      7.13
     244   122.750    35.500      9.08
     245   123.000    35.500     11.51
     246   114.500    35.750     94.57
     247   114.750    35.750     91.27
     248   115.000    35.750     87.52
     249   115.250    35.750     83.40
     250   115.500    35.750     78.99
     251   115.750    35.750     74.36
     252   116.000    35.750     69.61
     253   116.250    35.750     64.81
     254   116.500    35.750     60.02
     255   116.750    35.750     55.31
     256   117.000    35.750     50.73
     257   117.250    35.750     46.32
     258   117.500    35.750     42.12
     259   117.750    35.750     38.16
     260   118.000    35.750     34.46
     261   118.250    35.750     31.02
     262   118.500    35.750     27.85
     263   118.750    35.750     24.95
     264   119.000    35.750     22.30
     265   119.250    35.750     19.91
     266   119.500    35.750     17.78
     267   119.750    35.750     15.87
     268   120.000    35.750     14.19
     269   120.250    35.750     12.74
     270   120.500    35.750     11.53
     271   120.750    35.750     10.55
     272   121.000    35.750      9.82
     273   121.250    35.750      9.35
     274   121.500    35.750      9.17
     275   121.750    35.750      9.32
     276   122.000    35.750      9.81
     277   122.250    35.750     10.67
     278   122.500    35.750     11.95
     279   122.750    35.750     13.69
     280   123.000    35.750     15.92
     281   114.500    36.000     98.13
     282   114.750    36.000     94.96
     283   115.000    36.000     91.35
     284   115.250    36.000     87.37
     285   115.500    36.000     83.11
     286   115.750    36.000     78.65
     287   116.000    36.000     74.06
     288   116.250    36.000     69.43
     289   116.500    36.000     64.80
     290   116.750    36.000     60.25
     291   117.000    36.000     55.84
     292   117.250    36.000     51.58
     293   117.500    36.000     47.53
     294   117.750    36.000     43.71
     295   118.000    36.000     40.13
     296   118.250    36.000     36.80
     297   118.500    36.000     33.73
     298   118.750    36.000     30.91
     299   119.000    36.000     28.34
     300   119.250    36.000     25.99
     301   119.500    36.000     23.87
     302   119.750    36.000     21.97
     303   120.000    36.000     20.29
     304   120.250    36.000     18.81
     305   120.500    36.000     17.53
     306   120.750    36.000     16.48
     307   121.000    36.000     15.64
     308   121.250    36.000     15.06
     309   121.500    36.000     14.75
     310   121.750    36.000     14.74
     311   122.000    36.000     15.06
     312   122.250    36.000     15.74
     313   122.500    36.000     16.83
     314   122.750    36.000     18.37
     315   123.000    36.000     20.38
     316   114.500    36.250    101.57
     317   114.750    36.250     98.51
     318   115.000    36.250     95.02
     319   115.250    36.250     91.18
     320   115.500    36.250     87.07
     321   115.750    36.250     82.77
     322   116.000    36.250     78.35
     323   116.250    36.250     73.87
     324   116.500    36.250     69.41
     325   116.750    36.250     65.02
     326   117.000    36.250     60.76
     327   117.250    36.250     56.66
     328   117.500    36.250     52.76
     329   117.750    36.250     49.07
     330   118.000    36.250     45.61
     331   118.250    36.250     42.40
     332   118.500    36.250     39.41
     333   118.750    36.250     36.68
     334   119.000    36.250     34.16
     335   119.250    36.250     31.87
     336   119.500    36.250     29.78
     337   119.750    36.250     27.89
     338   120.000    36.250     26.20
     339   120.250    36.250     24.68
     340   120.500    36.250     23.36
     341   120.750    36.250     22.23
     342   121.000    36.250     21.32
     343   121.250    36.250     20.64
     344   121.500    36.250     20.20
     345   121.750    36.250     20.05
     346   122.000    36.250     20.21
     347   122.250    36.250     20.73
     348   122.500    36.250     21.64
     349   122.750    36.250     22.98
     350   123.000    36.250     24.79
     351   114.500    36.500    104.78
     352   114.750    36.500    101.84
     353   115.000    36.500     98.48
     354   115.250    36.500     94.78
     355   115.500    36.500     90.81
     356   115.750    36.500     86.65
     357   116.000    36.500     82.39
     358   116.250    36.500     78.07
     359   116.500    36.500     73.77
     360   116.750    36.500     69.53
     361   117.000    36.500     65.42
     362   117.250    36.500     61.46
     363   117.500    36.500     57.70
     364   117.750    36.500     54.14
     365   118.000    36.500     50.80
     366   118.250    36.500     47.68
     367   118.500    36.500     44.79
     368   118.750    36.500     42.13
     369   119.000    36.500     39.68
     370   119.250    36.500     37.42
     371   119.500    36.500     35.37
     372   119.750    36.500     33.48
     373   120.000    36.500     31.78
     374   120.250    36.500     30.25
     375   120.500    36.500     28.90
     376   120.750    36.500     27.71
     377   121.000    36.500     26.73
     378   121.250    36.500     25.95
     379   121.500    36.500     25.41
     380   121.750    36.500     25.14
     381   122.000    36.500     25.16
     382   122.250    36.500     25.54
     383   122.500    36.500     26.28
     384   122.750    36.500     27.45
     385   123.000    36.500     29.08
     386   114.500    36.750    107.71
     387   114.750    36.750    104.87
     388   115.000    36.750    101.63
     389   115.250    36.750     98.05
     390   115.500    36.750     94.22
     391   115.750    36.750     90.21
     392   116.000    36.750     86.09
     393   116.250    36.750     81.92
     394   116.500    36.750     77.77
     395   116.750    36.750     73.68
     396   117.000    36.750     69.71
     397   117.250    36.750     65.89
     398   117.500    36.750     62.24
     399   117.750    36.750     58.80
     400   118.000    36.750     55.57
     401   118.250    36.750     52.54
     402   118.500    36.750     49.74
     403   118.750    36.750     47.14
     404   119.000    36.750     44.74
     405   119.250    36.750     42.54
     406   119.500    36.750     40.50
     407   119.750    36.750     38.64
     408   120.000    36.750     36.94
     409   120.250    36.750     35.39
     410   120.500    36.750     34.01
     411   120.750    36.750     32.78
     412   121.000    36.750     31.73
     413   121.250    36.750     30.88
     414   121.500    36.750     30.26
     415   121.750    36.750     29.89
     416   122.000    36.750     29.80
     417   122.250    36.750     30.05
     418   122.500    36.750     30.66
     419   122.750    36.750     31.66
     420   123.000    36.750     33.13
     421   114.500    37.000    110.25
     422   114.750    37.000    107.50
     423   115.000    37.000    104.37
     424   115.250    37.000    100.91
     425   115.500    37.000     97.21
     426   115.750    37.000     93.34
     427   116.000    37.000     89.35
     428   116.250    37.000     85.33
     429   116.500    37.000     81.31
     430   116.750    37.000     77.36
     431   117.000    37.000     73.51
     432   117.250    37.000     69.81
     433   117.500    37.000     66.28
     434   117.750    37.000     62.95
     435   118.000    37.000     59.81
     436   118.250    37.000     56.87
     437   118.500    37.000     54.15
     438   118.750    37.000     51.61
     439   119.000    37.000     49.27
     440   119.250    37.000     47.10
     441   119.500    37.000     45.10
     442   119.750    37.000     43.24
     443   120.000    37.000     41.55
     444   120.250    37.000     39.99
     445   120.500    37.000     38.59
     446   120.750    37.000     37.33
     447   121.000    37.000     36.25
     448   121.250    37.000     35.35
     449   121.500    37.000     34.66
     450   121.750    37.000     34.20
     451   122.000    37.000     34.04
     452   122.250    37.000     34.17
     453   122.500    37.000     34.66
     454   122.750    37.000     35.55
     455   123.000    37.000     36.87
     456   114.500    37.250    112.28
     457   114.750    37.250    109.62
     458   115.000    37.250    106.59
     459   115.250    37.250    103.25
     460   115.500    37.250     99.67
     461   115.750    37.250     95.92
     462   116.000    37.250     92.07
     463   116.250    37.250     88.17
     464   116.500    37.250     84.29
     465   116.750    37.250     80.46
     466   117.000    37.250     76.74
     467   117.250    37.250     73.15
     468   117.500    37.250     69.72
     469   117.750    37.250     66.48
     470   118.000    37.250     63.43
     471   118.250    37.250     60.57
     472   118.500    37.250     57.90
     473   118.750    37.250     55.43
     474   119.000    37.250     53.12
     475   119.250    37.250     51.00
     476   119.500    37.250     49.02
     477   119.750    37.250     47.19
     478   120.000    37.250     45.51
     479   120.250    37.250     43.95
     480   120.500    37.250     42.54
     481   120.750    37.250     41.28
     482   121.000    37.250     40.17
     483   121.250    37.250     39.23
     484   121.500    37.250     38.51
     485   121.750    37.250     38.00
     486   122.000    37.250     37.77
     487   122.250    37.250     37.84
     488   122.500    37.250     38.24
     489   122.750    37.250     39.02
     490   123.000    37.250     40.23
     491   114.500    37.500    113.70
     492   114.750    37.500    111.13
     493   115.000    37.500    108.18
     494   115.250    37.500    104.96
     495   115.500    37.500    101.50
     496   115.750    37.500     97.87
     497   116.000    37.500     94.14
     498   116.250    37.500     90.36
     499   116.500    37.500     86.60
     500   116.750    37.500     82.89
     501   117.000    37.500     79.28
     502   117.250    37.500     75.80
     503   117.500    37.500     72.47
     504   117.750    37.500     69.31
     505   118.000    37.500     66.33
     506   118.250    37.500     63.55
     507   118.500    37.500     60.94
     508   118.750    37.500     58.51
     509   119.000    37.500     56.26
     510   119.250    37.500     54.16
     511   119.500    37.500     52.22
     512   119.750    37.500     50.41
     513   120.000    37.500     48.74
     514   120.250    37.500     47.21
     515   120.500    37.500     45.81
     516   120.750    37.500     44.54
     517   121.000    37.500     43.43
     518   121.250    37.500     42.49
     519   121.500    37.500     41.74
     520   121.750    37.500     41.22
     521   122.000    37.500     40.95
     522   122.250    37.500     40.97
     523   122.500    37.500     41.31
     524   122.750    37.500     42.04
     525   123.000    37.500     43.16
     526   114.500    37.750    114.39
     527   114.750    37.750    111.90
     528   115.000    37.750    109.07
     529   115.250    37.750    105.94
     530   115.500    37.750    102.59
     531   115.750    37.750     99.08
     532   116.000    37.750     95.47
     533   116.250    37.750     91.81
     534   116.500    37.750     88.16
     535   116.750    37.750     84.57
     536   117.000    37.750     81.06
     537   117.250    37.750     77.67
     538   117.500    37.750     74.44
     539   117.750    37.750     71.36
     540   118.000    37.750     68.45
     541   118.250    37.750     65.73
     542   118.500    37.750     63.18
     543   118.750    37.750     60.81
     544   119.000    37.750     58.59
     545   119.250    37.750     56.54
     546   119.500    37.750     54.63
     547   119.750    37.750     52.86
     548   120.000    37.750     51.21
     549   120.250    37.750     49.70
     550   120.500    37.750     48.31
     551   120.750    37.750     47.07
     552   121.000    37.750     45.98
     553   121.250    37.750     45.06
     554   121.500    37.750     44.32
     555   121.750    37.750     43.79
     556   122.000    37.750     43.52
     557   122.250    37.750     43.52
     558   122.500    37.750     43.85
     559   122.750    37.750     44.54
     560   123.000    37.750     45.61
     561   114.500    38.000    114.27
     562   114.750    38.000    111.87
     563   115.000    38.000    109.12
     564   115.250    38.000    106.11
     565   115.500    38.000    102.87
     566   115.750    38.000     99.48
     567   116.000    38.000     96.00
     568   116.250    38.000     92.46
     569   116.500    38.000     88.92
     570   116.750    38.000     85.43
     571   117.000    38.000     82.02
     572   117.250    38.000     78.73
     573   117.500    38.000     75.58
     574   117.750    38.000     72.59
     575   118.000    38.000     69.75
     576   118.250    38.000     67.09
     577   118.500    38.000     64.60
     578   118.750    38.000     62.27
     579   119.000    38.000     60.10
     580   119.250    38.000     58.08
     581   119.500    38.000     56.22
     582   119.750    38.000     54.49
     583   120.000    38.000     52.88
     584   120.250    38.000     51.40
     585   120.500    38.000     50.06
     586   120.750    38.000     48.85
     587   121.000    38.000     47.79
     588   121.250    38.000     46.91
     589   121.500    38.000     46.20
     590   121.750    38.000     45.71
     591   122.000    38.000     45.46
     592   122.250    38.000     45.49
     593   122.500    38.000     45.82
     594   122.750    38.000     46.50
     595   123.000    38.000     47.55
     596   114.500    38.250    113.27
     597   114.750    38.250    110.95
     598   115.000    38.250    108.32
     599   115.250    38.250    105.41
     600   115.500    38.250    102.30
     601   115.750    38.250     99.03
     602   116.000    38.250     95.66
     603   116.250    38.250     92.25
     604   116.500    38.250     88.83
     605   116.750    38.250     85.46
     606   117.000    38.250     82.15
     607   117.250    38.250     78.96
     608   117.500    38.250     75.89
     609   117.750    38.250     72.98
     610   118.000    38.250     70.21
     611   118.250    38.250     67.62
     612   118.500    38.250     65.18
     613   118.750    38.250     62.91
     614   119.000    38.250     60.79
     615   119.250    38.250     58.82
     616   119.500    38.250     56.99
     617   119.750    38.250     55.31
     618   120.000    38.250     53.75
     619   120.250    38.250     52.32
     620   120.500    38.250     51.03
     621   120.750    38.250     49.89
     622   121.000    38.250     48.88
     623   121.250    38.250     48.05
     624   121.500    38.250     47.40
     625   121.750    38.250     46.96
     626   122.000    38.250     46.78
     627   122.250    38.250     46.85
     628   122.500    38.250     47.22
     629   122.750    38.250     47.92
     630   123.000    38.250     48.99
     631   114.500    38.500    111.33
     632   114.750    38.500    109.11
     633   115.000    38.500    106.59
     634   115.250    38.500    103.81
     635   115.500    38.500    100.82
     636   115.750    38.500     97.69
     637   116.000    38.500     94.46
     638   116.250    38.500     91.17
     639   116.500    38.500     87.87
     640   116.750    38.500     84.62
     641   117.000    38.500     81.44
     642   117.250    38.500     78.35
     643   117.500    38.500     75.38
     644   117.750    38.500     72.53
     645   118.000    38.500     69.85
     646   118.250    38.500     67.33
     647   118.500    38.500     64.95
     648   118.750    38.500     62.73
     649   119.000    38.500     60.68
     650   119.250    38.500     58.76
     651   119.500    38.500     56.99
     652   119.750    38.500     55.36
     653   120.000    38.500     53.86
     654   120.250    38.500     52.50
     655   120.500    38.500     51.27
     656   120.750    38.500     50.18
     657   121.000    38.500     49.26
     658   121.250    38.500     48.51
     659   121.500    38.500     47.94
     660   121.750    38.500     47.58
     661   122.000    38.500     47.47
     662   122.250    38.500     47.62
     663   122.500    38.500     48.05
     664   122.750    38.500     48.81
     665   123.000    38.500     49.92
