# Supplementary material for: The analysis on groundwater storage variations from GRACE/GRACE-FO in recent 20 years driven by influencing factors and prediction in Shandong Province, China
Source: Sci Rep. 2024 Mar 9;14:5819. doi: 10.1038/s41598-024-55588-3 (PMC10925065; doi:10.1038/s41598-024-55588-3)
Supplement: Supplementary file 1 — Supplementary Information. [file 41598_2024_55588_MOESM1_ESM.zip › data/GWS derived from GRACE/gws200601.txt]

       1   114.500    34.000     67.71
       2   114.750    34.000     65.23
       3   115.000    34.000     62.60
       4   115.250    34.000     59.90
       5   115.500    34.000     57.16
       6   115.750    34.000     54.45
       7   116.000    34.000     51.78
       8   116.250    34.000     49.20
       9   116.500    34.000     46.72
      10   116.750    34.000     44.36
      11   117.000    34.000     42.12
      12   117.250    34.000     40.02
      13   117.500    34.000     38.03
      14   117.750    34.000     36.16
      15   118.000    34.000     34.37
      16   118.250    34.000     32.66
      17   118.500    34.000     31.02
      18   118.750    34.000     29.40
      19   119.000    34.000     27.81
      20   119.250    34.000     26.22
      21   119.500    34.000     24.63
      22   119.750    34.000     23.03
      23   120.000    34.000     21.41
      24   120.250    34.000     19.78
      25   120.500    34.000     18.14
      26   120.750    34.000     16.51
      27   121.000    34.000     14.89
      28   121.250    34.000     13.33
      29   121.500    34.000     11.84
      30   121.750    34.000     10.45
      31   122.000    34.000      9.19
      32   122.250    34.000      8.09
      33   122.500    34.000      7.16
      34   122.750    34.000      6.47
      35   123.000    34.000      6.01
      36   114.500    34.250     71.92
      37   114.750    34.250     69.48
      38   115.000    34.250     66.89
      39   115.250    34.250     64.20
      40   115.500    34.250     61.47
      41   115.750    34.250     58.73
      42   116.000    34.250     56.04
      43   116.250    34.250     53.42
      44   116.500    34.250     50.89
      45   116.750    34.250     48.48
      46   117.000    34.250     46.20
      47   117.250    34.250     44.03
      48   117.500    34.250     41.99
      49   117.750    34.250     40.07
      50   118.000    34.250     38.24
      51   118.250    34.250     36.50
      52   118.500    34.250     34.82
      53   118.750    34.250     33.19
      54   119.000    34.250     31.59
      55   119.250    34.250     30.00
      56   119.500    34.250     28.42
      57   119.750    34.250     26.82
      58   120.000    34.250     25.20
      59   120.250    34.250     23.58
      60   120.500    34.250     21.96
      61   120.750    34.250     20.33
      62   121.000    34.250     18.72
      63   121.250    34.250     17.14
      64   121.500    34.250     15.64
      65   121.750    34.250     14.21
      66   122.000    34.250     12.91
      67   122.250    34.250     11.75
      68   122.500    34.250     10.77
      69   122.750    34.250     10.00
      70   123.000    34.250      9.46
      71   114.500    34.500     75.65
      72   114.750    34.500     73.25
      73   115.000    34.500     70.68
      74   115.250    34.500     68.00
      75   115.500    34.500     65.26
      76   115.750    34.500     62.51
      77   116.000    34.500     59.79
      78   116.250    34.500     57.14
      79   116.500    34.500     54.57
      80   116.750    34.500     52.12
      81   117.000    34.500     49.79
      82   117.250    34.500     47.58
      83   117.500    34.500     45.51
      84   117.750    34.500     43.55
      85   118.000    34.500     41.69
      86   118.250    34.500     39.93
      87   118.500    34.500     38.24
      88   118.750    34.500     36.60
      89   119.000    34.500     35.01
      90   119.250    34.500     33.43
      91   119.500    34.500     31.87
      92   119.750    34.500     30.29
      93   120.000    34.500     28.70
      94   120.250    34.500     27.10
      95   120.500    34.500     25.50
      96   120.750    34.500     23.89
      97   121.000    34.500     22.29
      98   121.250    34.500     20.72
      99   121.500    34.500     19.21
     100   121.750    34.500     17.77
     101   122.000    34.500     16.43
     102   122.250    34.500     15.23
     103   122.500    34.500     14.19
     104   122.750    34.500     13.36
     105   123.000    34.500     12.74
     106   114.500    34.750     79.07
     107   114.750    34.750     76.68
     108   115.000    34.750     74.11
     109   115.250    34.750     71.43
     110   115.500    34.750     68.67
     111   115.750    34.750     65.90
     112   116.000    34.750     63.14
     113   116.250    34.750     60.45
     114   116.500    34.750     57.84
     115   116.750    34.750     55.35
     116   117.000    34.750     52.98
     117   117.250    34.750     50.73
     118   117.500    34.750     48.62
     119   117.750    34.750     46.62
     120   118.000    34.750     44.75
     121   118.250    34.750     42.97
     122   118.500    34.750     41.28
     123   118.750    34.750     39.65
     124   119.000    34.750     38.07
     125   119.250    34.750     36.52
     126   119.500    34.750     34.97
     127   119.750    34.750     33.43
     128   120.000    34.750     31.89
     129   120.250    34.750     30.32
     130   120.500    34.750     28.75
     131   120.750    34.750     27.16
     132   121.000    34.750     25.58
     133   121.250    34.750     24.03
     134   121.500    34.750     22.51
     135   121.750    34.750     21.06
     136   122.000    34.750     19.70
     137   122.250    34.750     18.46
     138   122.500    34.750     17.38
     139   122.750    34.750     16.49
     140   123.000    34.750     15.80
     141   114.500    35.000     82.30
     142   114.750    35.000     79.90
     143   115.000    35.000     77.32
     144   115.250    35.000     74.61
     145   115.500    35.000     71.82
     146   115.750    35.000     69.00
     147   116.000    35.000     66.20
     148   116.250    35.000     63.46
     149   116.500    35.000     60.80
     150   116.750    35.000     58.25
     151   117.000    35.000     55.83
     152   117.250    35.000     53.54
     153   117.500    35.000     51.38
     154   117.750    35.000     49.36
     155   118.000    35.000     47.45
     156   118.250    35.000     45.66
     157   118.500    35.000     43.96
     158   118.750    35.000     42.34
     159   119.000    35.000     40.77
     160   119.250    35.000     39.24
     161   119.500    35.000     37.73
     162   119.750    35.000     36.22
     163   120.000    35.000     34.71
     164   120.250    35.000     33.19
     165   120.500    35.000     31.65
     166   120.750    35.000     30.09
     167   121.000    35.000     28.54
     168   121.250    35.000     27.01
     169   121.500    35.000     25.50
     170   121.750    35.000     24.05
     171   122.000    35.000     22.67
     172   122.250    35.000     21.41
     173   122.500    35.000     20.29
     174   122.750    35.000     19.34
     175   123.000    35.000     18.59
     176   114.500    35.250     85.46
     177   114.750    35.250     83.03
     178   115.000    35.250     80.41
     179   115.250    35.250     77.64
     180   115.500    35.250     74.80
     181   115.750    35.250     71.92
     182   116.000    35.250     69.05
     183   116.250    35.250     66.24
     184   116.500    35.250     63.51
     185   116.750    35.250     60.88
     186   117.000    35.250     58.39
     187   117.250    35.250     56.04
     188   117.500    35.250     53.83
     189   117.750    35.250     51.76
     190   118.000    35.250     49.82
     191   118.250    35.250     48.00
     192   118.500    35.250     46.28
     193   118.750    35.250     44.66
     194   119.000    35.250     43.10
     195   119.250    35.250     41.57
     196   119.500    35.250     40.09
     197   119.750    35.250     38.62
     198   120.000    35.250     37.14
     199   120.250    35.250     35.65
     200   120.500    35.250     34.15
     201   120.750    35.250     32.64
     202   121.000    35.250     31.12
     203   121.250    35.250     29.61
     204   121.500    35.250     28.11
     205   121.750    35.250     26.66
     206   122.000    35.250     25.28
     207   122.250    35.250     24.01
     208   122.500    35.250     22.86
     209   122.750    35.250     21.86
     210   123.000    35.250     21.07
     211   114.500    35.500     88.64
     212   114.750    35.500     86.15
     213   115.000    35.500     83.45
     214   115.250    35.500     80.60
     215   115.500    35.500     77.67
     216   115.750    35.500     74.71
     217   116.000    35.500     71.75
     218   116.250    35.500     68.83
     219   116.500    35.500     66.01
     220   116.750    35.500     63.29
     221   117.000    35.500     60.70
     222   117.250    35.500     58.26
     223   117.500    35.500     55.97
     224   117.750    35.500     53.84
     225   118.000    35.500     51.84
     226   118.250    35.500     49.98
     227   118.500    35.500     48.23
     228   118.750    35.500     46.58
     229   119.000    35.500     45.01
     230   119.250    35.500     43.50
     231   119.500    35.500     42.03
     232   119.750    35.500     40.58
     233   120.000    35.500     39.13
     234   120.250    35.500     37.69
     235   120.500    35.500     36.22
     236   120.750    35.500     34.74
     237   121.000    35.500     33.26
     238   121.250    35.500     31.78
     239   121.500    35.500     30.31
     240   121.750    35.500     28.87
     241   122.000    35.500     27.49
     242   122.250    35.500     26.21
     243   122.500    35.500     25.04
     244   122.750    35.500     24.02
     245   123.000    35.500     23.18
     246   114.500    35.750     91.87
     247   114.750    35.750     89.28
     248   115.000    35.750     86.48
     249   115.250    35.750     83.53
     250   115.500    35.750     80.48
     251   115.750    35.750     77.39
     252   116.000    35.750     74.30
     253   116.250    35.750     71.27
     254   116.500    35.750     68.31
     255   116.750    35.750     65.47
     256   117.000    35.750     62.77
     257   117.250    35.750     60.22
     258   117.500    35.750     57.83
     259   117.750    35.750     55.59
     260   118.000    35.750     53.51
     261   118.250    35.750     51.59
     262   118.500    35.750     49.79
     263   118.750    35.750     48.10
     264   119.000    35.750     46.51
     265   119.250    35.750     44.99
     266   119.500    35.750     43.52
     267   119.750    35.750     42.08
     268   120.000    35.750     40.65
     269   120.250    35.750     39.23
     270   120.500    35.750     37.81
     271   120.750    35.750     36.37
     272   121.000    35.750     34.92
     273   121.250    35.750     33.47
     274   121.500    35.750     32.03
     275   121.750    35.750     30.62
     276   122.000    35.750     29.26
     277   122.250    35.750     27.97
     278   122.500    35.750     26.80
     279   122.750    35.750     25.76
     280   123.000    35.750     24.90
     281   114.500    36.000     95.17
     282   114.750    36.000     92.46
     283   115.000    36.000     89.52
     284   115.250    36.000     86.43
     285   115.500    36.000     83.23
     286   115.750    36.000     79.98
     287   116.000    36.000     76.74
     288   116.250    36.000     73.54
     289   116.500    36.000     70.43
     290   116.750    36.000     67.44
     291   117.000    36.000     64.59
     292   117.250    36.000     61.89
     293   117.500    36.000     59.36
     294   117.750    36.000     57.00
     295   118.000    36.000     54.82
     296   118.250    36.000     52.80
     297   118.500    36.000     50.92
     298   118.750    36.000     49.18
     299   119.000    36.000     47.53
     300   119.250    36.000     45.99
     301   119.500    36.000     44.50
     302   119.750    36.000     43.07
     303   120.000    36.000     41.65
     304   120.250    36.000     40.26
     305   120.500    36.000     38.86
     306   120.750    36.000     37.46
     307   121.000    36.000     36.05
     308   121.250    36.000     34.64
     309   121.500    36.000     33.24
     310   121.750    36.000     31.86
     311   122.000    36.000     30.53
     312   122.250    36.000     29.26
     313   122.500    36.000     28.10
     314   122.750    36.000     27.06
     315   123.000    36.000     26.20
     316   114.500    36.250     98.51
     317   114.750    36.250     95.63
     318   115.000    36.250     92.53
     319   115.250    36.250     89.27
     320   115.500    36.250     85.89
     321   115.750    36.250     82.47
     322   116.000    36.250     79.03
     323   116.250    36.250     75.64
     324   116.500    36.250     72.34
     325   116.750    36.250     69.16
     326   117.000    36.250     66.12
     327   117.250    36.250     63.25
     328   117.500    36.250     60.56
     329   117.750    36.250     58.05
     330   118.000    36.250     55.73
     331   118.250    36.250     53.58
     332   118.500    36.250     51.61
     333   118.750    36.250     49.77
     334   119.000    36.250     48.07
     335   119.250    36.250     46.47
     336   119.500    36.250     44.95
     337   119.750    36.250     43.50
     338   120.000    36.250     42.09
     339   120.250    36.250     40.71
     340   120.500    36.250     39.35
     341   120.750    36.250     37.97
     342   121.000    36.250     36.62
     343   121.250    36.250     35.25
     344   121.500    36.250     33.89
     345   121.750    36.250     32.56
     346   122.000    36.250     31.28
     347   122.250    36.250     30.04
     348   122.500    36.250     28.90
     349   122.750    36.250     27.90
     350   123.000    36.250     27.03
     351   114.500    36.500    101.85
     352   114.750    36.500     98.79
     353   115.000    36.500     95.49
     354   115.250    36.500     92.02
     355   115.500    36.500     88.44
     356   115.750    36.500     84.79
     357   116.000    36.500     81.14
     358   116.250    36.500     77.52
     359   116.500    36.500     74.01
     360   116.750    36.500     70.60
     361   117.000    36.500     67.35
     362   117.250    36.500     64.27
     363   117.500    36.500     61.39
     364   117.750    36.500     58.70
     365   118.000    36.500     56.22
     366   118.250    36.500     53.92
     367   118.500    36.500     51.80
     368   118.750    36.500     49.86
     369   119.000    36.500     48.06
     370   119.250    36.500     46.40
     371   119.500    36.500     44.84
     372   119.750    36.500     43.36
     373   120.000    36.500     41.94
     374   120.250    36.500     40.57
     375   120.500    36.500     39.23
     376   120.750    36.500     37.90
     377   121.000    36.500     36.58
     378   121.250    36.500     35.27
     379   121.500    36.500     33.97
     380   121.750    36.500     32.71
     381   122.000    36.500     31.47
     382   122.250    36.500     30.30
     383   122.500    36.500     29.21
     384   122.750    36.500     28.24
     385   123.000    36.500     27.42
     386   114.500    36.750    105.09
     387   114.750    36.750    101.82
     388   115.000    36.750     98.31
     389   115.250    36.750     94.62
     390   115.500    36.750     90.80
     391   115.750    36.750     86.91
     392   116.000    36.750     83.01
     393   116.250    36.750     79.15
     394   116.500    36.750     75.38
     395   116.750    36.750     71.72
     396   117.000    36.750     68.23
     397   117.250    36.750     64.92
     398   117.500    36.750     61.81
     399   117.750    36.750     58.92
     400   118.000    36.750     56.23
     401   118.250    36.750     53.76
     402   118.500    36.750     51.50
     403   118.750    36.750     49.42
     404   119.000    36.750     47.51
     405   119.250    36.750     45.76
     406   119.500    36.750     44.13
     407   119.750    36.750     42.62
     408   120.000    36.750     41.18
     409   120.250    36.750     39.81
     410   120.500    36.750     38.49
     411   120.750    36.750     37.20
     412   121.000    36.750     35.94
     413   121.250    36.750     34.69
     414   121.500    36.750     33.47
     415   121.750    36.750     32.27
     416   122.000    36.750     31.11
     417   122.250    36.750     30.02
     418   122.500    36.750     29.00
     419   122.750    36.750     28.11
     420   123.000    36.750     27.34
     421   114.500    37.000    108.14
     422   114.750    37.000    104.64
     423   115.000    37.000    100.91
     424   115.250    37.000     96.97
     425   115.500    37.000     92.90
     426   115.750    37.000     88.74
     427   116.000    37.000     84.58
     428   116.250    37.000     80.45
     429   116.500    37.000     76.40
     430   116.750    37.000     72.48
     431   117.000    37.000     68.72
     432   117.250    37.000     65.15
     433   117.500    37.000     61.79
     434   117.750    37.000     58.66
     435   118.000    37.000     55.76
     436   118.250    37.000     53.09
     437   118.500    37.000     50.65
     438   118.750    37.000     48.41
     439   119.000    37.000     46.39
     440   119.250    37.000     44.53
     441   119.500    37.000     42.83
     442   119.750    37.000     41.26
     443   120.000    37.000     39.80
     444   120.250    37.000     38.43
     445   120.500    37.000     37.13
     446   120.750    37.000     35.88
     447   121.000    37.000     34.68
     448   121.250    37.000     33.50
     449   121.500    37.000     32.36
     450   121.750    37.000     31.26
     451   122.000    37.000     30.21
     452   122.250    37.000     29.21
     453   122.500    37.000     28.30
     454   122.750    37.000     27.49
     455   123.000    37.000     26.83
     456   114.500    37.250    110.89
     457   114.750    37.250    107.17
     458   115.000    37.250    103.18
     459   115.250    37.250     98.99
     460   115.500    37.250     94.66
     461   115.750    37.250     90.23
     462   116.000    37.250     85.78
     463   116.250    37.250     81.37
     464   116.500    37.250     77.02
     465   116.750    37.250     72.82
     466   117.000    37.250     68.77
     467   117.250    37.250     64.93
     468   117.500    37.250     61.30
     469   117.750    37.250     57.92
     470   118.000    37.250     54.78
     471   118.250    37.250     51.89
     472   118.500    37.250     49.25
     473   118.750    37.250     46.86
     474   119.000    37.250     44.68
     475   119.250    37.250     42.71
     476   119.500    37.250     40.92
     477   119.750    37.250     39.30
     478   120.000    37.250     37.81
     479   120.250    37.250     36.44
     480   120.500    37.250     35.16
     481   120.750    37.250     33.96
     482   121.000    37.250     32.82
     483   121.250    37.250     31.72
     484   121.500    37.250     30.68
     485   121.750    37.250     29.69
     486   122.000    37.250     28.76
     487   122.250    37.250     27.89
     488   122.500    37.250     27.11
     489   122.750    37.250     26.43
     490   123.000    37.250     25.89
     491   114.500    37.500    113.23
     492   114.750    37.500    109.28
     493   115.000    37.500    105.05
     494   115.250    37.500    100.60
     495   115.500    37.500     95.99
     496   115.750    37.500     91.29
     497   116.000    37.500     86.55
     498   116.250    37.500     81.84
     499   116.500    37.500     77.20
     500   116.750    37.500     72.70
     501   117.000    37.500     68.36
     502   117.250    37.500     64.22
     503   117.500    37.500     60.32
     504   117.750    37.500     56.67
     505   118.000    37.500     53.29
     506   118.250    37.500     50.17
     507   118.500    37.500     47.34
     508   118.750    37.500     44.75
     509   119.000    37.500     42.43
     510   119.250    37.500     40.33
     511   119.500    37.500     38.45
     512   119.750    37.500     36.76
     513   120.000    37.500     35.24
     514   120.250    37.500     33.86
     515   120.500    37.500     32.60
     516   120.750    37.500     31.46
     517   121.000    37.500     30.39
     518   121.250    37.500     29.39
     519   121.500    37.500     28.47
     520   121.750    37.500     27.62
     521   122.000    37.500     26.82
     522   122.250    37.500     26.10
     523   122.500    37.500     25.47
     524   122.750    37.500     24.94
     525   123.000    37.500     24.54
     526   114.500    37.750    115.06
     527   114.750    37.750    110.89
     528   115.000    37.750    106.41
     529   115.250    37.750    101.71
     530   115.500    37.750     96.83
     531   115.750    37.750     91.85
     532   116.000    37.750     86.83
     533   116.250    37.750     81.83
     534   116.500    37.750     76.89
     535   116.750    37.750     72.09
     536   117.000    37.750     67.45
     537   117.250    37.750     63.04
     538   117.500    37.750     58.85
     539   117.750    37.750     54.94
     540   118.000    37.750     51.30
     541   118.250    37.750     47.95
     542   118.500    37.750     44.90
     543   118.750    37.750     42.13
     544   119.000    37.750     39.64
     545   119.250    37.750     37.42
     546   119.500    37.750     35.44
     547   119.750    37.750     33.68
     548   120.000    37.750     32.12
     549   120.250    37.750     30.74
     550   120.500    37.750     29.52
     551   120.750    37.750     28.43
     552   121.000    37.750     27.44
     553   121.250    37.750     26.57
     554   121.500    37.750     25.77
     555   121.750    37.750     25.06
     556   122.000    37.750     24.42
     557   122.250    37.750     23.88
     558   122.500    37.750     23.43
     559   122.750    37.750     23.08
     560   123.000    37.750     22.86
     561   114.500    38.000    116.27
     562   114.750    38.000    111.88
     563   115.000    38.000    107.19
     564   115.250    38.000    102.24
     565   115.500    38.000     97.11
     566   115.750    38.000     91.87
     567   116.000    38.000     86.58
     568   116.250    38.000     81.29
     569   116.500    38.000     76.08
     570   116.750    38.000     70.98
     571   117.000    38.000     66.06
     572   117.250    38.000     61.36
     573   117.500    38.000     56.90
     574   117.750    38.000     52.72
     575   118.000    38.000     48.83
     576   118.250    38.000     45.25
     577   118.500    38.000     41.98
     578   118.750    38.000     39.03
     579   119.000    38.000     36.39
     580   119.250    38.000     34.03
     581   119.500    38.000     31.96
     582   119.750    38.000     30.14
     583   120.000    38.000     28.54
     584   120.250    38.000     27.17
     585   120.500    38.000     25.97
     586   120.750    38.000     24.94
     587   121.000    38.000     24.05
     588   121.250    38.000     23.29
     589   121.500    38.000     22.63
     590   121.750    38.000     22.08
     591   122.000    38.000     21.63
     592   122.250    38.000     21.28
     593   122.500    38.000     21.03
     594   122.750    38.000     20.89
     595   123.000    38.000     20.87
     596   114.500    38.250    116.80
     597   114.750    38.250    112.22
     598   115.000    38.250    107.32
     599   115.250    38.250    102.16
     600   115.500    38.250     96.80
     601   115.750    38.250     91.32
     602   116.000    38.250     85.77
     603   116.250    38.250     80.23
     604   116.500    38.250     74.75
     605   116.750    38.250     69.39
     606   117.000    38.250     64.20
     607   117.250    38.250     59.22
     608   117.500    38.250     54.50
     609   117.750    38.250     50.07
     610   118.000    38.250     45.94
     611   118.250    38.250     42.14
     612   118.500    38.250     38.67
     613   118.750    38.250     35.54
     614   119.000    38.250     32.73
     615   119.250    38.250     30.26
     616   119.500    38.250     28.08
     617   119.750    38.250     26.19
     618   120.000    38.250     24.58
     619   120.250    38.250     23.20
     620   120.500    38.250     22.03
     621   120.750    38.250     21.07
     622   121.000    38.250     20.28
     623   121.250    38.250     19.65
     624   121.500    38.250     19.14
     625   121.750    38.250     18.76
     626   122.000    38.250     18.51
     627   122.250    38.250     18.37
     628   122.500    38.250     18.33
     629   122.750    38.250     18.42
     630   123.000    38.250     18.63
     631   114.500    38.500    116.56
     632   114.750    38.500    111.83
     633   115.000    38.500    106.76
     634   115.250    38.500    101.42
     635   115.500    38.500     95.87
     636   115.750    38.500     90.18
     637   116.000    38.500     84.41
     638   116.250    38.500     78.65
     639   116.500    38.500     72.93
     640   116.750    38.500     67.32
     641   117.000    38.500     61.89
     642   117.250    38.500     56.68
     643   117.500    38.500     51.71
     644   117.750    38.500     47.05
     645   118.000    38.500     42.69
     646   118.250    38.500     38.68
     647   118.500    38.500     35.01
     648   118.750    38.500     31.71
     649   119.000    38.500     28.76
     650   119.250    38.500     26.17
     651   119.500    38.500     23.90
     652   119.750    38.500     21.95
     653   120.000    38.500     20.31
     654   120.250    38.500     18.93
     655   120.500    38.500     17.81
     656   120.750    38.500     16.92
     657   121.000    38.500     16.23
     658   121.250    38.500     15.72
     659   121.500    38.500     15.38
     660   121.750    38.500     15.19
     661   122.000    38.500     15.13
     662   122.250    38.500     15.20
     663   122.500    38.500     15.41
     664   122.750    38.500     15.73
     665   123.000    38.500     16.18
