# Supplementary material for: The analysis on groundwater storage variations from GRACE/GRACE-FO in recent 20 years driven by influencing factors and prediction in Shandong Province, China
Source: Sci Rep. 2024 Mar 9;14:5819. doi: 10.1038/s41598-024-55588-3 (PMC10925065; doi:10.1038/s41598-024-55588-3)
Supplement: Supplementary file 1 — Supplementary Information. [file 41598_2024_55588_MOESM1_ESM.zip › data/GWS derived from GRACE/gws200602.txt]

       1   114.500    34.000    112.96
       2   114.750    34.000    113.29
       3   115.000    34.000    113.29
       4   115.250    34.000    112.98
       5   115.500    34.000    112.36
       6   115.750    34.000    111.47
       7   116.000    34.000    110.30
       8   116.250    34.000    108.88
       9   116.500    34.000    107.19
      10   116.750    34.000    105.25
      11   117.000    34.000    103.05
      12   117.250    34.000    100.58
      13   117.500    34.000     97.86
      14   117.750    34.000     94.85
      15   118.000    34.000     91.58
      16   118.250    34.000     88.05
      17   118.500    34.000     84.26
      18   118.750    34.000     80.24
      19   119.000    34.000     76.00
      20   119.250    34.000     71.57
      21   119.500    34.000     66.99
      22   119.750    34.000     62.31
      23   120.000    34.000     57.57
      24   120.250    34.000     52.82
      25   120.500    34.000     48.13
      26   120.750    34.000     43.55
      27   121.000    34.000     39.14
      28   121.250    34.000     34.97
      29   121.500    34.000     31.10
      30   121.750    34.000     27.57
      31   122.000    34.000     24.43
      32   122.250    34.000     21.73
      33   122.500    34.000     19.48
      34   122.750    34.000     17.73
      35   123.000    34.000     16.47
      36   114.500    34.250    116.86
      37   114.750    34.250    117.34
      38   115.000    34.250    117.45
      39   115.250    34.250    117.24
      40   115.500    34.250    116.70
      41   115.750    34.250    115.87
      42   116.000    34.250    114.74
      43   116.250    34.250    113.34
      44   116.500    34.250    111.67
      45   116.750    34.250    109.72
      46   117.000    34.250    107.50
      47   117.250    34.250    105.01
      48   117.500    34.250    102.26
      49   117.750    34.250     99.23
      50   118.000    34.250     95.95
      51   118.250    34.250     92.40
      52   118.500    34.250     88.59
      53   118.750    34.250     84.57
      54   119.000    34.250     80.32
      55   119.250    34.250     75.91
      56   119.500    34.250     71.34
      57   119.750    34.250     66.67
      58   120.000    34.250     61.94
      59   120.250    34.250     57.20
      60   120.500    34.250     52.51
      61   120.750    34.250     47.93
      62   121.000    34.250     43.52
      63   121.250    34.250     39.32
      64   121.500    34.250     35.39
      65   121.750    34.250     31.80
      66   122.000    34.250     28.56
      67   122.250    34.250     25.75
      68   122.500    34.250     23.37
      69   122.750    34.250     21.45
      70   123.000    34.250     20.00
      71   114.500    34.500    120.32
      72   114.750    34.500    120.90
      73   115.000    34.500    121.11
      74   115.250    34.500    120.97
      75   115.500    34.500    120.49
      76   115.750    34.500    119.69
      77   116.000    34.500    118.59
      78   116.250    34.500    117.21
      79   116.500    34.500    115.53
      80   116.750    34.500    113.57
      81   117.000    34.500    111.34
      82   117.250    34.500    108.84
      83   117.500    34.500    106.06
      84   117.750    34.500    103.02
      85   118.000    34.500     99.71
      86   118.250    34.500     96.15
      87   118.500    34.500     92.36
      88   118.750    34.500     88.34
      89   119.000    34.500     84.11
      90   119.250    34.500     79.72
      91   119.500    34.500     75.18
      92   119.750    34.500     70.54
      93   120.000    34.500     65.84
      94   120.250    34.500     61.14
      95   120.500    34.500     56.47
      96   120.750    34.500     51.91
      97   121.000    34.500     47.49
      98   121.250    34.500     43.27
      99   121.500    34.500     39.32
     100   121.750    34.500     35.67
     101   122.000    34.500     32.37
     102   122.250    34.500     29.44
     103   122.500    34.500     26.94
     104   122.750    34.500     24.87
     105   123.000    34.500     23.25
     106   114.500    34.750    123.42
     107   114.750    34.750    124.07
     108   115.000    34.750    124.34
     109   115.250    34.750    124.24
     110   115.500    34.750    123.78
     111   115.750    34.750    123.00
     112   116.000    34.750    121.90
     113   116.250    34.750    120.50
     114   116.500    34.750    118.80
     115   116.750    34.750    116.83
     116   117.000    34.750    114.57
     117   117.250    34.750    112.04
     118   117.500    34.750    109.24
     119   117.750    34.750    106.18
     120   118.000    34.750    102.86
     121   118.250    34.750     99.31
     122   118.500    34.750     95.52
     123   118.750    34.750     91.51
     124   119.000    34.750     87.31
     125   119.250    34.750     82.96
     126   119.500    34.750     78.46
     127   119.750    34.750     73.88
     128   120.000    34.750     69.23
     129   120.250    34.750     64.57
     130   120.500    34.750     59.95
     131   120.750    34.750     55.42
     132   121.000    34.750     51.02
     133   121.250    34.750     46.81
     134   121.500    34.750     42.84
     135   121.750    34.750     39.15
     136   122.000    34.750     35.78
     137   122.250    34.750     32.77
     138   122.500    34.750     30.16
     139   122.750    34.750     27.95
     140   123.000    34.750     26.17
     141   114.500    35.000    126.24
     142   114.750    35.000    126.90
     143   115.000    35.000    127.18
     144   115.250    35.000    127.07
     145   115.500    35.000    126.62
     146   115.750    35.000    125.82
     147   116.000    35.000    124.69
     148   116.250    35.000    123.25
     149   116.500    35.000    121.51
     150   116.750    35.000    119.50
     151   117.000    35.000    117.20
     152   117.250    35.000    114.63
     153   117.500    35.000    111.80
     154   117.750    35.000    108.71
     155   118.000    35.000    105.39
     156   118.250    35.000    101.83
     157   118.500    35.000     98.05
     158   118.750    35.000     94.07
     159   119.000    35.000     89.91
     160   119.250    35.000     85.59
     161   119.500    35.000     81.15
     162   119.750    35.000     76.63
     163   120.000    35.000     72.04
     164   120.250    35.000     67.45
     165   120.500    35.000     62.89
     166   120.750    35.000     58.41
     167   121.000    35.000     54.06
     168   121.250    35.000     49.87
     169   121.500    35.000     45.90
     170   121.750    35.000     42.20
     171   122.000    35.000     38.78
     172   122.250    35.000     35.71
     173   122.500    35.000     32.99
     174   122.750    35.000     30.66
     175   123.000    35.000     28.73
     176   114.500    35.250    128.79
     177   114.750    35.250    129.44
     178   115.000    35.250    129.68
     179   115.250    35.250    129.54
     180   115.500    35.250    129.02
     181   115.750    35.250    128.17
     182   116.000    35.250    126.97
     183   116.250    35.250    125.47
     184   116.500    35.250    123.67
     185   116.750    35.250    121.58
     186   117.000    35.250    119.22
     187   117.250    35.250    116.59
     188   117.500    35.250    113.72
     189   117.750    35.250    110.60
     190   118.000    35.250    107.25
     191   118.250    35.250    103.68
     192   118.500    35.250     99.91
     193   118.750    35.250     95.96
     194   119.000    35.250     91.84
     195   119.250    35.250     87.58
     196   119.500    35.250     83.22
     197   119.750    35.250     78.76
     198   120.000    35.250     74.26
     199   120.250    35.250     69.75
     200   120.500    35.250     65.27
     201   120.750    35.250     60.85
     202   121.000    35.250     56.56
     203   121.250    35.250     52.42
     204   121.500    35.250     48.48
     205   121.750    35.250     44.77
     206   122.000    35.250     41.34
     207   122.250    35.250     38.22
     208   122.500    35.250     35.43
     209   122.750    35.250     32.98
     210   123.000    35.250     30.92
     211   114.500    35.500    131.12
     212   114.750    35.500    131.69
     213   115.000    35.500    131.86
     214   115.250    35.500    131.62
     215   115.500    35.500    131.01
     216   115.750    35.500    130.05
     217   116.000    35.500    128.76
     218   116.250    35.500    127.16
     219   116.500    35.500    125.26
     220   116.750    35.500    123.07
     221   117.000    35.500    120.62
     222   117.250    35.500    117.93
     223   117.500    35.500    114.99
     224   117.750    35.500    111.82
     225   118.000    35.500    108.45
     226   118.250    35.500    104.86
     227   118.500    35.500    101.10
     228   118.750    35.500     97.17
     229   119.000    35.500     93.10
     230   119.250    35.500     88.90
     231   119.500    35.500     84.61
     232   119.750    35.500     80.24
     233   120.000    35.500     75.82
     234   120.250    35.500     71.41
     235   120.500    35.500     67.03
     236   120.750    35.500     62.71
     237   121.000    35.500     58.49
     238   121.250    35.500     54.42
     239   121.500    35.500     50.53
     240   121.750    35.500     46.86
     241   122.000    35.500     43.42
     242   122.250    35.500     40.27
     243   122.500    35.500     37.43
     244   122.750    35.500     34.91
     245   123.000    35.500     32.74
     246   114.500    35.750    133.22
     247   114.750    35.750    133.67
     248   115.000    35.750    133.70
     249   115.250    35.750    133.33
     250   115.500    35.750    132.58
     251   115.750    35.750    131.49
     252   116.000    35.750    130.05
     253   116.250    35.750    128.31
     254   116.500    35.750    126.27
     255   116.750    35.750    123.97
     256   117.000    35.750    121.40
     257   117.250    35.750    118.60
     258   117.500    35.750    115.58
     259   117.750    35.750    112.36
     260   118.000    35.750    108.93
     261   118.250    35.750    105.33
     262   118.500    35.750    101.58
     263   118.750    35.750     97.67
     264   119.000    35.750     93.64
     265   119.250    35.750     89.51
     266   119.500    35.750     85.30
     267   119.750    35.750     81.02
     268   120.000    35.750     76.73
     269   120.250    35.750     72.43
     270   120.500    35.750     68.16
     271   120.750    35.750     63.95
     272   121.000    35.750     59.84
     273   121.250    35.750     55.86
     274   121.500    35.750     52.04
     275   121.750    35.750     48.42
     276   122.000    35.750     45.01
     277   122.250    35.750     41.87
     278   122.500    35.750     39.00
     279   122.750    35.750     36.43
     280   123.000    35.750     34.18
     281   114.500    36.000    135.09
     282   114.750    36.000    135.36
     283   115.000    36.000    135.21
     284   115.250    36.000    134.65
     285   115.500    36.000    133.73
     286   115.750    36.000    132.44
     287   116.000    36.000    130.83
     288   116.250    36.000    128.91
     289   116.500    36.000    126.70
     290   116.750    36.000    124.25
     291   117.000    36.000    121.54
     292   117.250    36.000    118.62
     293   117.500    36.000    115.50
     294   117.750    36.000    112.20
     295   118.000    36.000    108.72
     296   118.250    36.000    105.09
     297   118.500    36.000    101.33
     298   118.750    36.000     97.45
     299   119.000    36.000     93.47
     300   119.250    36.000     89.41
     301   119.500    36.000     85.28
     302   119.750    36.000     81.12
     303   120.000    36.000     76.94
     304   120.250    36.000     72.77
     305   120.500    36.000     68.63
     306   120.750    36.000     64.55
     307   121.000    36.000     60.57
     308   121.250    36.000     56.71
     309   121.500    36.000     52.99
     310   121.750    36.000     49.45
     311   122.000    36.000     46.11
     312   122.250    36.000     43.00
     313   122.500    36.000     40.14
     314   122.750    36.000     37.55
     315   123.000    36.000     35.24
     316   114.500    36.250    136.67
     317   114.750    36.250    136.72
     318   115.000    36.250    136.35
     319   115.250    36.250    135.56
     320   115.500    36.250    134.41
     321   115.750    36.250    132.91
     322   116.000    36.250    131.07
     323   116.250    36.250    128.95
     324   116.500    36.250    126.55
     325   116.750    36.250    123.91
     326   117.000    36.250    121.04
     327   117.250    36.250    117.98
     328   117.500    36.250    114.74
     329   117.750    36.250    111.34
     330   118.000    36.250    107.79
     331   118.250    36.250    104.13
     332   118.500    36.250    100.35
     333   118.750    36.250     96.50
     334   119.000    36.250     92.56
     335   119.250    36.250     88.57
     336   119.500    36.250     84.54
     337   119.750    36.250     80.50
     338   120.000    36.250     76.45
     339   120.250    36.250     72.42
     340   120.500    36.250     68.45
     341   120.750    36.250     64.52
     342   121.000    36.250     60.70
     343   121.250    36.250     56.97
     344   121.500    36.250     53.38
     345   121.750    36.250     49.96
     346   122.000    36.250     46.71
     347   122.250    36.250     43.67
     348   122.500    36.250     40.84
     349   122.750    36.250     38.26
     350   123.000    36.250     35.94
     351   114.500    36.500    137.92
     352   114.750    36.500    137.72
     353   115.000    36.500    137.07
     354   115.250    36.500    136.03
     355   115.500    36.500    134.62
     356   115.750    36.500    132.86
     357   116.000    36.500    130.78
     358   116.250    36.500    128.41
     359   116.500    36.500    125.79
     360   116.750    36.500    122.94
     361   117.000    36.500    119.90
     362   117.250    36.500    116.67
     363   117.500    36.500    113.29
     364   117.750    36.500    109.78
     365   118.000    36.500    106.16
     366   118.250    36.500    102.45
     367   118.500    36.500     98.67
     368   118.750    36.500     94.83
     369   119.000    36.500     90.94
     370   119.250    36.500     87.03
     371   119.500    36.500     83.10
     372   119.750    36.500     79.19
     373   120.000    36.500     75.29
     374   120.250    36.500     71.42
     375   120.500    36.500     67.61
     376   120.750    36.500     63.88
     377   121.000    36.500     60.21
     378   121.250    36.500     56.67
     379   121.500    36.500     53.24
     380   121.750    36.500     49.95
     381   122.000    36.500     46.83
     382   122.250    36.500     43.88
     383   122.500    36.500     41.14
     384   122.750    36.500     38.61
     385   123.000    36.500     36.29
     386   114.500    36.750    138.80
     387   114.750    36.750    138.29
     388   115.000    36.750    137.36
     389   115.250    36.750    136.03
     390   115.500    36.750    134.32
     391   115.750    36.750    132.28
     392   116.000    36.750    129.92
     393   116.250    36.750    127.29
     394   116.500    36.750    124.43
     395   116.750    36.750    121.36
     396   117.000    36.750    118.10
     397   117.250    36.750    114.70
     398   117.500    36.750    111.18
     399   117.750    36.750    107.55
     400   118.000    36.750    103.84
     401   118.250    36.750    100.08
     402   118.500    36.750     96.28
     403   118.750    36.750     92.46
     404   119.000    36.750     88.63
     405   119.250    36.750     84.81
     406   119.500    36.750     81.00
     407   119.750    36.750     77.21
     408   120.000    36.750     73.48
     409   120.250    36.750     69.79
     410   120.500    36.750     66.17
     411   120.750    36.750     62.62
     412   121.000    36.750     59.17
     413   121.250    36.750     55.81
     414   121.500    36.750     52.57
     415   121.750    36.750     49.46
     416   122.000    36.750     46.49
     417   122.250    36.750     43.69
     418   122.500    36.750     41.05
     419   122.750    36.750     38.60
     420   123.000    36.750     36.34
     421   114.500    37.000    139.23
     422   114.750    37.000    138.40
     423   115.000    37.000    137.15
     424   115.250    37.000    135.51
     425   115.500    37.000    133.49
     426   115.750    37.000    131.14
     427   116.000    37.000    128.49
     428   116.250    37.000    125.59
     429   116.500    37.000    122.47
     430   116.750    37.000    119.16
     431   117.000    37.000    115.70
     432   117.250    37.000    112.11
     433   117.500    37.000    108.42
     434   117.750    37.000    104.67
     435   118.000    37.000    100.89
     436   118.250    37.000     97.07
     437   118.500    37.000     93.25
     438   118.750    37.000     89.45
     439   119.000    37.000     85.68
     440   119.250    37.000     81.95
     441   119.500    37.000     78.25
     442   119.750    37.000     74.62
     443   120.000    37.000     71.06
     444   120.250    37.000     67.56
     445   120.500    37.000     64.15
     446   120.750    37.000     60.82
     447   121.000    37.000     57.59
     448   121.250    37.000     54.45
     449   121.500    37.000     51.44
     450   121.750    37.000     48.53
     451   122.000    37.000     45.75
     452   122.250    37.000     43.11
     453   122.500    37.000     40.62
     454   122.750    37.000     38.29
     455   123.000    37.000     36.12
     456   114.500    37.250    139.17
     457   114.750    37.250    138.01
     458   115.000    37.250    136.42
     459   115.250    37.250    134.45
     460   115.500    37.250    132.11
     461   115.750    37.250    129.45
     462   116.000    37.250    126.50
     463   116.250    37.250    123.32
     464   116.500    37.250    119.93
     465   116.750    37.250    116.38
     466   117.000    37.250    112.70
     467   117.250    37.250    108.92
     468   117.500    37.250    105.08
     469   117.750    37.250    101.21
     470   118.000    37.250     97.33
     471   118.250    37.250     93.47
     472   118.500    37.250     89.65
     473   118.750    37.250     85.87
     474   119.000    37.250     82.16
     475   119.250    37.250     78.51
     476   119.500    37.250     74.95
     477   119.750    37.250     71.49
     478   120.000    37.250     68.10
     479   120.250    37.250     64.82
     480   120.500    37.250     61.62
     481   120.750    37.250     58.54
     482   121.000    37.250     55.55
     483   121.250    37.250     52.66
     484   121.500    37.250     49.87
     485   121.750    37.250     47.21
     486   122.000    37.250     44.65
     487   122.250    37.250     42.21
     488   122.500    37.250     39.89
     489   122.750    37.250     37.71
     490   123.000    37.250     35.68
     491   114.500    37.500    138.55
     492   114.750    37.500    137.05
     493   115.000    37.500    135.14
     494   115.250    37.500    132.83
     495   115.500    37.500    130.18
     496   115.750    37.500    127.21
     497   116.000    37.500    123.97
     498   116.250    37.500    120.50
     499   116.500    37.500    116.85
     500   116.750    37.500    113.06
     501   117.000    37.500    109.16
     502   117.250    37.500    105.20
     503   117.500    37.500    101.22
     504   117.750    37.500     97.24
     505   118.000    37.500     93.28
     506   118.250    37.500     89.37
     507   118.500    37.500     85.54
     508   118.750    37.500     81.80
     509   119.000    37.500     78.15
     510   119.250    37.500     74.62
     511   119.500    37.500     71.19
     512   119.750    37.500     67.89
     513   120.000    37.500     64.70
     514   120.250    37.500     61.64
     515   120.500    37.500     58.68
     516   120.750    37.500     55.85
     517   121.000    37.500     53.12
     518   121.250    37.500     50.50
     519   121.500    37.500     47.97
     520   121.750    37.500     45.56
     521   122.000    37.500     43.24
     522   122.250    37.500     41.04
     523   122.500    37.500     38.94
     524   122.750    37.500     36.95
     525   123.000    37.500     35.06
     526   114.500    37.750    137.36
     527   114.750    37.750    135.53
     528   115.000    37.750    133.29
     529   115.250    37.750    130.67
     530   115.500    37.750    127.70
     531   115.750    37.750    124.43
     532   116.000    37.750    120.91
     533   116.250    37.750    117.18
     534   116.500    37.750    113.28
     535   116.750    37.750    109.26
     536   117.000    37.750    105.17
     537   117.250    37.750    101.04
     538   117.500    37.750     96.92
     539   117.750    37.750     92.82
     540   118.000    37.750     88.80
     541   118.250    37.750     84.86
     542   118.500    37.750     81.04
     543   118.750    37.750     77.33
     544   119.000    37.750     73.76
     545   119.250    37.750     70.34
     546   119.500    37.750     67.07
     547   119.750    37.750     63.94
     548   120.000    37.750     60.96
     549   120.250    37.750     58.12
     550   120.500    37.750     55.42
     551   120.750    37.750     52.84
     552   121.000    37.750     50.38
     553   121.250    37.750     48.04
     554   121.500    37.750     45.81
     555   121.750    37.750     43.66
     556   122.000    37.750     41.62
     557   122.250    37.750     39.67
     558   122.500    37.750     37.80
     559   122.750    37.750     36.02
     560   123.000    37.750     34.33
     561   114.500    38.000    135.55
     562   114.750    38.000    133.43
     563   115.000    38.000    130.88
     564   115.250    38.000    127.97
     565   115.500    38.000    124.71
     566   115.750    38.000    121.16
     567   116.000    38.000    117.39
     568   116.250    38.000    113.40
     569   116.500    38.000    109.28
     570   116.750    38.000    105.07
     571   117.000    38.000    100.80
     572   117.250    38.000     96.52
     573   117.500    38.000     92.28
     574   117.750    38.000     88.09
     575   118.000    38.000     84.02
     576   118.250    38.000     80.06
     577   118.500    38.000     76.25
     578   118.750    38.000     72.59
     579   119.000    38.000     69.11
     580   119.250    38.000     65.81
     581   119.500    38.000     62.69
     582   119.750    38.000     59.75
     583   120.000    38.000     56.98
     584   120.250    38.000     54.38
     585   120.500    38.000     51.93
     586   120.750    38.000     49.63
     587   121.000    38.000     47.45
     588   121.250    38.000     45.41
     589   121.500    38.000     43.46
     590   121.750    38.000     41.61
     591   122.000    38.000     39.85
     592   122.250    38.000     38.16
     593   122.500    38.000     36.56
     594   122.750    38.000     35.01
     595   123.000    38.000     33.54
     596   114.500    38.250    133.15
     597   114.750    38.250    130.74
     598   115.000    38.250    127.93
     599   115.250    38.250    124.75
     600   115.500    38.250    121.24
     601   115.750    38.250    117.46
     602   116.000    38.250    113.45
     603   116.250    38.250    109.26
     604   116.500    38.250    104.95
     605   116.750    38.250    100.57
     606   117.000    38.250     96.15
     607   117.250    38.250     91.75
     608   117.500    38.250     87.41
     609   117.750    38.250     83.16
     610   118.000    38.250     79.05
     611   118.250    38.250     75.09
     612   118.500    38.250     71.31
     613   118.750    38.250     67.73
     614   119.000    38.250     64.34
     615   119.250    38.250     61.17
     616   119.500    38.250     58.21
     617   119.750    38.250     55.46
     618   120.000    38.250     52.91
     619   120.250    38.250     50.54
     620   120.500    38.250     48.35
     621   120.750    38.250     46.32
     622   121.000    38.250     44.43
     623   121.250    38.250     42.67
     624   121.500    38.250     41.03
     625   121.750    38.250     39.47
     626   122.000    38.250     38.00
     627   122.250    38.250     36.60
     628   122.500    38.250     35.26
     629   122.750    38.250     33.97
     630   123.000    38.250     32.73
     631   114.500    38.500    130.14
     632   114.750    38.500    127.51
     633   115.000    38.500    124.48
     634   115.250    38.500    121.08
     635   115.500    38.500    117.37
     636   115.750    38.500    113.39
     637   116.000    38.500    109.20
     638   116.250    38.500    104.84
     639   116.500    38.500    100.37
     640   116.750    38.500     95.86
     641   117.000    38.500     91.33
     642   117.250    38.500     86.85
     643   117.500    38.500     82.45
     644   117.750    38.500     78.17
     645   118.000    38.500     74.05
     646   118.250    38.500     70.11
     647   118.500    38.500     66.38
     648   118.750    38.500     62.87
     649   119.000    38.500     59.60
     650   119.250    38.500     56.56
     651   119.500    38.500     53.76
     652   119.750    38.500     51.20
     653   120.000    38.500     48.86
     654   120.250    38.500     46.73
     655   120.500    38.500     44.80
     656   120.750    38.500     43.03
     657   121.000    38.500     41.43
     658   121.250    38.500     39.96
     659   121.500    38.500     38.61
     660   121.750    38.500     37.35
     661   122.000    38.500     36.18
     662   122.250    38.500     35.06
     663   122.500    38.500     33.99
     664   122.750    38.500     32.95
     665   123.000    38.500     31.95
