# Supplementary material for: The analysis on groundwater storage variations from GRACE/GRACE-FO in recent 20 years driven by influencing factors and prediction in Shandong Province, China
Source: Sci Rep. 2024 Mar 9;14:5819. doi: 10.1038/s41598-024-55588-3 (PMC10925065; doi:10.1038/s41598-024-55588-3)
Supplement: Supplementary file 1 — Supplementary Information. [file 41598_2024_55588_MOESM1_ESM.zip › data/GWS derived from GRACE/gws200603.txt]

       1   114.500    34.000     75.62
       2   114.750    34.000     72.20
       3   115.000    34.000     68.67
       4   115.250    34.000     65.07
       5   115.500    34.000     61.45
       6   115.750    34.000     57.88
       7   116.000    34.000     54.37
       8   116.250    34.000     50.98
       9   116.500    34.000     47.69
      10   116.750    34.000     44.55
      11   117.000    34.000     41.55
      12   117.250    34.000     38.68
      13   117.500    34.000     35.96
      14   117.750    34.000     33.35
      15   118.000    34.000     30.84
      16   118.250    34.000     28.42
      17   118.500    34.000     26.07
      18   118.750    34.000     23.78
      19   119.000    34.000     21.52
      20   119.250    34.000     19.29
      21   119.500    34.000     17.07
      22   119.750    34.000     14.87
      23   120.000    34.000     12.70
      24   120.250    34.000     10.54
      25   120.500    34.000      8.43
      26   120.750    34.000      6.36
      27   121.000    34.000      4.38
      28   121.250    34.000      2.50
      29   121.500    34.000      0.73
      30   121.750    34.000     -0.89
      31   122.000    34.000     -2.33
      32   122.250    34.000     -3.59
      33   122.500    34.000     -4.62
      34   122.750    34.000     -5.43
      35   123.000    34.000     -5.99
      36   114.500    34.250     80.91
      37   114.750    34.250     77.56
      38   115.000    34.250     74.06
      39   115.250    34.250     70.46
      40   115.500    34.250     66.84
      41   115.750    34.250     63.20
      42   116.000    34.250     59.63
      43   116.250    34.250     56.12
      44   116.500    34.250     52.72
      45   116.750    34.250     49.43
      46   117.000    34.250     46.27
      47   117.250    34.250     43.23
      48   117.500    34.250     40.32
      49   117.750    34.250     37.51
      50   118.000    34.250     34.81
      51   118.250    34.250     32.19
      52   118.500    34.250     29.66
      53   118.750    34.250     27.17
      54   119.000    34.250     24.72
      55   119.250    34.250     22.32
      56   119.500    34.250     19.94
      57   119.750    34.250     17.59
      58   120.000    34.250     15.26
      59   120.250    34.250     12.96
      60   120.500    34.250     10.71
      61   120.750    34.250      8.51
      62   121.000    34.250      6.40
      63   121.250    34.250      4.37
      64   121.500    34.250      2.48
      65   121.750    34.250      0.74
      66   122.000    34.250     -0.84
      67   122.250    34.250     -2.21
      68   122.500    34.250     -3.38
      69   122.750    34.250     -4.31
      70   123.000    34.250     -4.99
      71   114.500    34.500     85.69
      72   114.750    34.500     82.39
      73   115.000    34.500     78.90
      74   115.250    34.500     75.31
      75   115.500    34.500     71.65
      76   115.750    34.500     67.97
      77   116.000    34.500     64.32
      78   116.250    34.500     60.71
      79   116.500    34.500     57.20
      80   116.750    34.500     53.77
      81   117.000    34.500     50.46
      82   117.250    34.500     47.28
      83   117.500    34.500     44.19
      84   117.750    34.500     41.22
      85   118.000    34.500     38.35
      86   118.250    34.500     35.57
      87   118.500    34.500     32.86
      88   118.750    34.500     30.22
      89   119.000    34.500     27.63
      90   119.250    34.500     25.07
      91   119.500    34.500     22.55
      92   119.750    34.500     20.07
      93   120.000    34.500     17.61
      94   120.250    34.500     15.20
      95   120.500    34.500     12.83
      96   120.750    34.500     10.52
      97   121.000    34.500      8.29
      98   121.250    34.500      6.16
      99   121.500    34.500      4.16
     100   121.750    34.500      2.28
     101   122.000    34.500      0.58
     102   122.250    34.500     -0.93
     103   122.500    34.500     -2.22
     104   122.750    34.500     -3.28
     105   123.000    34.500     -4.10
     106   114.500    34.750     89.98
     107   114.750    34.750     86.70
     108   115.000    34.750     83.22
     109   115.250    34.750     79.61
     110   115.500    34.750     75.91
     111   115.750    34.750     72.17
     112   116.000    34.750     68.43
     113   116.250    34.750     64.74
     114   116.500    34.750     61.10
     115   116.750    34.750     57.56
     116   117.000    34.750     54.12
     117   117.250    34.750     50.79
     118   117.500    34.750     47.56
     119   117.750    34.750     44.43
     120   118.000    34.750     41.42
     121   118.250    34.750     38.49
     122   118.500    34.750     35.65
     123   118.750    34.750     32.87
     124   119.000    34.750     30.16
     125   119.250    34.750     27.49
     126   119.500    34.750     24.87
     127   119.750    34.750     22.28
     128   120.000    34.750     19.73
     129   120.250    34.750     17.23
     130   120.500    34.750     14.77
     131   120.750    34.750     12.37
     132   121.000    34.750     10.04
     133   121.250    34.750      7.82
     134   121.500    34.750      5.70
     135   121.750    34.750      3.73
     136   122.000    34.750      1.91
     137   122.250    34.750      0.28
     138   122.500    34.750     -1.15
     139   122.750    34.750     -2.34
     140   123.000    34.750     -3.30
     141   114.500    35.000     93.79
     142   114.750    35.000     90.49
     143   115.000    35.000     86.99
     144   115.250    35.000     83.34
     145   115.500    35.000     79.59
     146   115.750    35.000     75.78
     147   116.000    35.000     71.96
     148   116.250    35.000     68.16
     149   116.500    35.000     64.42
     150   116.750    35.000     60.76
     151   117.000    35.000     57.18
     152   117.250    35.000     53.71
     153   117.500    35.000     50.36
     154   117.750    35.000     47.11
     155   118.000    35.000     43.97
     156   118.250    35.000     40.93
     157   118.500    35.000     37.97
     158   118.750    35.000     35.10
     159   119.000    35.000     32.28
     160   119.250    35.000     29.54
     161   119.500    35.000     26.83
     162   119.750    35.000     24.17
     163   120.000    35.000     21.56
     164   120.250    35.000     18.99
     165   120.500    35.000     16.47
     166   120.750    35.000     14.01
     167   121.000    35.000     11.61
     168   121.250    35.000      9.32
     169   121.500    35.000      7.12
     170   121.750    35.000      5.04
     171   122.000    35.000      3.13
     172   122.250    35.000      1.38
     173   122.500    35.000     -0.17
     174   122.750    35.000     -1.51
     175   123.000    35.000     -2.61
     176   114.500    35.250     97.13
     177   114.750    35.250     93.80
     178   115.000    35.250     90.25
     179   115.250    35.250     86.53
     180   115.500    35.250     82.70
     181   115.750    35.250     78.80
     182   116.000    35.250     74.88
     183   116.250    35.250     70.98
     184   116.500    35.250     67.11
     185   116.750    35.250     63.33
     186   117.000    35.250     59.64
     187   117.250    35.250     56.05
     188   117.500    35.250     52.57
     189   117.750    35.250     49.21
     190   118.000    35.250     45.96
     191   118.250    35.250     42.82
     192   118.500    35.250     39.78
     193   118.750    35.250     36.82
     194   119.000    35.250     33.94
     195   119.250    35.250     31.14
     196   119.500    35.250     28.40
     197   119.750    35.250     25.69
     198   120.000    35.250     23.05
     199   120.250    35.250     20.45
     200   120.500    35.250     17.90
     201   120.750    35.250     15.41
     202   121.000    35.250     12.97
     203   121.250    35.250     10.62
     204   121.500    35.250      8.36
     205   121.750    35.250      6.22
     206   122.000    35.250      4.21
     207   122.250    35.250      2.36
     208   122.500    35.250      0.69
     209   122.750    35.250     -0.78
     210   123.000    35.250     -2.02
     211   114.500    35.500    100.00
     212   114.750    35.500     96.60
     213   115.000    35.500     92.96
     214   115.250    35.500     89.16
     215   115.500    35.500     85.22
     216   115.750    35.500     81.22
     217   116.000    35.500     77.18
     218   116.250    35.500     73.15
     219   116.500    35.500     69.17
     220   116.750    35.500     65.26
     221   117.000    35.500     61.44
     222   117.250    35.500     57.74
     223   117.500    35.500     54.15
     224   117.750    35.500     50.69
     225   118.000    35.500     47.35
     226   118.250    35.500     44.13
     227   118.500    35.500     41.02
     228   118.750    35.500     38.03
     229   119.000    35.500     35.11
     230   119.250    35.500     32.28
     231   119.500    35.500     29.51
     232   119.750    35.500     26.82
     233   120.000    35.500     24.17
     234   120.250    35.500     21.57
     235   120.500    35.500     19.01
     236   120.750    35.500     16.52
     237   121.000    35.500     14.08
     238   121.250    35.500     11.70
     239   121.500    35.500      9.41
     240   121.750    35.500      7.21
     241   122.000    35.500      5.14
     242   122.250    35.500      3.20
     243   122.500    35.500      1.43
     244   122.750    35.500     -0.15
     245   123.000    35.500     -1.52
     246   114.500    35.750    102.41
     247   114.750    35.750     98.90
     248   115.000    35.750     95.15
     249   115.250    35.750     91.22
     250   115.500    35.750     87.15
     251   115.750    35.750     83.01
     252   116.000    35.750     78.84
     253   116.250    35.750     74.68
     254   116.500    35.750     70.57
     255   116.750    35.750     66.53
     256   117.000    35.750     62.59
     257   117.250    35.750     58.77
     258   117.500    35.750     55.07
     259   117.750    35.750     51.53
     260   118.000    35.750     48.11
     261   118.250    35.750     44.84
     262   118.500    35.750     41.70
     263   118.750    35.750     38.66
     264   119.000    35.750     35.74
     265   119.250    35.750     32.92
     266   119.500    35.750     30.17
     267   119.750    35.750     27.50
     268   120.000    35.750     24.88
     269   120.250    35.750     22.31
     270   120.500    35.750     19.79
     271   120.750    35.750     17.33
     272   121.000    35.750     14.90
     273   121.250    35.750     12.54
     274   121.500    35.750     10.25
     275   121.750    35.750      8.03
     276   122.000    35.750      5.91
     277   122.250    35.750      3.91
     278   122.500    35.750      2.06
     279   122.750    35.750      0.36
     280   123.000    35.750     -1.13
     281   114.500    36.000    104.34
     282   114.750    36.000    100.68
     283   115.000    36.000     96.78
     284   115.250    36.000     92.69
     285   115.500    36.000     88.48
     286   115.750    36.000     84.18
     287   116.000    36.000     79.87
     288   116.250    36.000     75.55
     289   116.500    36.000     71.29
     290   116.750    36.000     67.13
     291   117.000    36.000     63.06
     292   117.250    36.000     59.14
     293   117.500    36.000     55.35
     294   117.750    36.000     51.72
     295   118.000    36.000     48.25
     296   118.250    36.000     44.94
     297   118.500    36.000     41.77
     298   118.750    36.000     38.73
     299   119.000    36.000     35.83
     300   119.250    36.000     33.03
     301   119.500    36.000     30.33
     302   119.750    36.000     27.72
     303   120.000    36.000     25.16
     304   120.250    36.000     22.66
     305   120.500    36.000     20.22
     306   120.750    36.000     17.81
     307   121.000    36.000     15.44
     308   121.250    36.000     13.12
     309   121.500    36.000     10.85
     310   121.750    36.000      8.64
     311   122.000    36.000      6.51
     312   122.250    36.000      4.47
     313   122.500    36.000      2.56
     314   122.750    36.000      0.78
     315   123.000    36.000     -0.83
     316   114.500    36.250    105.77
     317   114.750    36.250    101.92
     318   115.000    36.250     97.84
     319   115.250    36.250     93.58
     320   115.500    36.250     89.19
     321   115.750    36.250     84.72
     322   116.000    36.250     80.24
     323   116.250    36.250     75.77
     324   116.500    36.250     71.35
     325   116.750    36.250     67.05
     326   117.000    36.250     62.87
     327   117.250    36.250     58.83
     328   117.500    36.250     54.96
     329   117.750    36.250     51.26
     330   118.000    36.250     47.75
     331   118.250    36.250     44.41
     332   118.500    36.250     41.23
     333   118.750    36.250     38.22
     334   119.000    36.250     35.36
     335   119.250    36.250     32.63
     336   119.500    36.250     29.99
     337   119.750    36.250     27.46
     338   120.000    36.250     25.01
     339   120.250    36.250     22.61
     340   120.500    36.250     20.27
     341   120.750    36.250     17.95
     342   121.000    36.250     15.68
     343   121.250    36.250     13.43
     344   121.500    36.250     11.22
     345   121.750    36.250      9.06
     346   122.000    36.250      6.94
     347   122.250    36.250      4.89
     348   122.500    36.250      2.94
     349   122.750    36.250      1.10
     350   123.000    36.250     -0.59
     351   114.500    36.500    106.67
     352   114.750    36.500    102.62
     353   115.000    36.500     98.33
     354   115.250    36.500     93.87
     355   115.500    36.500     89.28
     356   115.750    36.500     84.63
     357   116.000    36.500     79.97
     358   116.250    36.500     75.33
     359   116.500    36.500     70.76
     360   116.750    36.500     66.32
     361   117.000    36.500     62.01
     362   117.250    36.500     57.87
     363   117.500    36.500     53.93
     364   117.750    36.500     50.17
     365   118.000    36.500     46.63
     366   118.250    36.500     43.28
     367   118.500    36.500     40.13
     368   118.750    36.500     37.16
     369   119.000    36.500     34.36
     370   119.250    36.500     31.71
     371   119.500    36.500     29.18
     372   119.750    36.500     26.77
     373   120.000    36.500     24.43
     374   120.250    36.500     22.17
     375   120.500    36.500     19.95
     376   120.750    36.500     17.78
     377   121.000    36.500     15.62
     378   121.250    36.500     13.49
     379   121.500    36.500     11.37
     380   121.750    36.500      9.28
     381   122.000    36.500      7.22
     382   122.250    36.500      5.19
     383   122.500    36.500      3.23
     384   122.750    36.500      1.37
     385   123.000    36.500     -0.40
     386   114.500    36.750    107.03
     387   114.750    36.750    102.76
     388   115.000    36.750     98.25
     389   115.250    36.750     93.57
     390   115.500    36.750     88.78
     391   115.750    36.750     83.92
     392   116.000    36.750     79.07
     393   116.250    36.750     74.27
     394   116.500    36.750     69.54
     395   116.750    36.750     64.96
     396   117.000    36.750     60.53
     397   117.250    36.750     56.31
     398   117.500    36.750     52.29
     399   117.750    36.750     48.49
     400   118.000    36.750     44.92
     401   118.250    36.750     41.59
     402   118.500    36.750     38.48
     403   118.750    36.750     35.56
     404   119.000    36.750     32.85
     405   119.250    36.750     30.31
     406   119.500    36.750     27.92
     407   119.750    36.750     25.64
     408   120.000    36.750     23.46
     409   120.250    36.750     21.36
     410   120.500    36.750     19.31
     411   120.750    36.750     17.30
     412   121.000    36.750     15.31
     413   121.250    36.750     13.31
     414   121.500    36.750     11.32
     415   121.750    36.750      9.34
     416   122.000    36.750      7.36
     417   122.250    36.750      5.39
     418   122.500    36.750      3.46
     419   122.750    36.750      1.58
     420   123.000    36.750     -0.22
     421   114.500    37.000    106.84
     422   114.750    37.000    102.32
     423   115.000    37.000     97.59
     424   115.250    37.000     92.68
     425   115.500    37.000     87.67
     426   115.750    37.000     82.63
     427   116.000    37.000     77.59
     428   116.250    37.000     72.61
     429   116.500    37.000     67.73
     430   116.750    37.000     63.02
     431   117.000    37.000     58.48
     432   117.250    37.000     54.17
     433   117.500    37.000     50.10
     434   117.750    37.000     46.26
     435   118.000    37.000     42.70
     436   118.250    37.000     39.39
     437   118.500    37.000     36.32
     438   118.750    37.000     33.50
     439   119.000    37.000     30.90
     440   119.250    37.000     28.48
     441   119.500    37.000     26.24
     442   119.750    37.000     24.13
     443   120.000    37.000     22.14
     444   120.250    37.000     20.24
     445   120.500    37.000     18.38
     446   120.750    37.000     16.56
     447   121.000    37.000     14.75
     448   121.250    37.000     12.94
     449   121.500    37.000     11.11
     450   121.750    37.000      9.26
     451   122.000    37.000      7.39
     452   122.250    37.000      5.52
     453   122.500    37.000      3.64
     454   122.750    37.000      1.80
     455   123.000    37.000     -0.02
     456   114.500    37.250    106.09
     457   114.750    37.250    101.33
     458   115.000    37.250     96.36
     459   115.250    37.250     91.24
     460   115.500    37.250     86.02
     461   115.750    37.250     80.78
     462   116.000    37.250     75.55
     463   116.250    37.250     70.41
     464   116.500    37.250     65.39
     465   116.750    37.250     60.56
     466   117.000    37.250     55.93
     467   117.250    37.250     51.55
     468   117.500    37.250     47.42
     469   117.750    37.250     43.58
     470   118.000    37.250     40.03
     471   118.250    37.250     36.76
     472   118.500    37.250     33.78
     473   118.750    37.250     31.05
     474   119.000    37.250     28.57
     475   119.250    37.250     26.31
     476   119.500    37.250     24.23
     477   119.750    37.250     22.33
     478   120.000    37.250     20.53
     479   120.250    37.250     18.84
     480   120.500    37.250     17.21
     481   120.750    37.250     15.60
     482   121.000    37.250     14.01
     483   121.250    37.250     12.40
     484   121.500    37.250     10.77
     485   121.750    37.250      9.08
     486   122.000    37.250      7.37
     487   122.250    37.250      5.62
     488   122.500    37.250      3.84
     489   122.750    37.250      2.04
     490   123.000    37.250      0.26
     491   114.500    37.500    104.78
     492   114.750    37.500     99.78
     493   115.000    37.500     94.59
     494   115.250    37.500     89.25
     495   115.500    37.500     83.84
     496   115.750    37.500     78.41
     497   116.000    37.500     73.02
     498   116.250    37.500     67.74
     499   116.500    37.500     62.60
     500   116.750    37.500     57.65
     501   117.000    37.500     52.94
     502   117.250    37.500     48.50
     503   117.500    37.500     44.35
     504   117.750    37.500     40.52
     505   118.000    37.500     37.00
     506   118.250    37.500     33.79
     507   118.500    37.500     30.90
     508   118.750    37.500     28.29
     509   119.000    37.500     25.96
     510   119.250    37.500     23.86
     511   119.500    37.500     21.99
     512   119.750    37.500     20.28
     513   120.000    37.500     18.71
     514   120.250    37.500     17.26
     515   120.500    37.500     15.86
     516   120.750    37.500     14.51
     517   121.000    37.500     13.15
     518   121.250    37.500     11.78
     519   121.500    37.500     10.35
     520   121.750    37.500      8.88
     521   122.000    37.500      7.33
     522   122.250    37.500      5.73
     523   122.500    37.500      4.07
     524   122.750    37.500      2.37
     525   123.000    37.500      0.65
     526   114.500    37.750    102.90
     527   114.750    37.750     97.70
     528   115.000    37.750     92.30
     529   115.250    37.750     86.79
     530   115.500    37.750     81.19
     531   115.750    37.750     75.60
     532   116.000    37.750     70.07
     533   116.250    37.750     64.66
     534   116.500    37.750     59.42
     535   116.750    37.750     54.39
     536   117.000    37.750     49.63
     537   117.250    37.750     45.16
     538   117.500    37.750     41.01
     539   117.750    37.750     37.20
     540   118.000    37.750     33.73
     541   118.250    37.750     30.60
     542   118.500    37.750     27.81
     543   118.750    37.750     25.34
     544   119.000    37.750     23.16
     545   119.250    37.750     21.26
     546   119.500    37.750     19.58
     547   119.750    37.750     18.10
     548   120.000    37.750     16.78
     549   120.250    37.750     15.57
     550   120.500    37.750     14.43
     551   120.750    37.750     13.34
     552   121.000    37.750     12.24
     553   121.250    37.750     11.12
     554   121.500    37.750      9.93
     555   121.750    37.750      8.68
     556   122.000    37.750      7.34
     557   122.250    37.750      5.92
     558   122.500    37.750      4.41
     559   122.750    37.750      2.83
     560   123.000    37.750      1.18
     561   114.500    38.000    100.50
     562   114.750    38.000     95.11
     563   115.000    38.000     89.55
     564   115.250    38.000     83.88
     565   115.500    38.000     78.14
     566   115.750    38.000     72.42
     567   116.000    38.000     66.79
     568   116.250    38.000     61.29
     569   116.500    38.000     55.97
     570   116.750    38.000     50.89
     571   117.000    38.000     46.10
     572   117.250    38.000     41.62
     573   117.500    38.000     37.49
     574   117.750    38.000     33.72
     575   118.000    38.000     30.33
     576   118.250    38.000     27.29
     577   118.500    38.000     24.63
     578   118.750    38.000     22.31
     579   119.000    38.000     20.31
     580   119.250    38.000     18.59
     581   119.500    38.000     17.14
     582   119.750    38.000     15.90
     583   120.000    38.000     14.82
     584   120.250    38.000     13.87
     585   120.500    38.000     13.01
     586   120.750    38.000     12.18
     587   121.000    38.000     11.35
     588   121.250    38.000     10.50
     589   121.500    38.000      9.57
     590   121.750    38.000      8.56
     591   122.000    38.000      7.44
     592   122.250    38.000      6.22
     593   122.500    38.000      4.88
     594   122.750    38.000      3.45
     595   123.000    38.000      1.92
     596   114.500    38.250     97.60
     597   114.750    38.250     92.08
     598   115.000    38.250     86.39
     599   115.250    38.250     80.59
     600   115.500    38.250     74.77
     601   115.750    38.250     68.96
     602   116.000    38.250     63.26
     603   116.250    38.250     57.69
     604   116.500    38.250     52.34
     605   116.750    38.250     47.26
     606   117.000    38.250     42.46
     607   117.250    38.250     38.01
     608   117.500    38.250     33.93
     609   117.750    38.250     30.23
     610   118.000    38.250     26.93
     611   118.250    38.250     24.02
     612   118.500    38.250     21.49
     613   118.750    38.250     19.33
     614   119.000    38.250     17.51
     615   119.250    38.250     16.01
     616   119.500    38.250     14.78
     617   119.750    38.250     13.77
     618   120.000    38.250     12.96
     619   120.250    38.250     12.27
     620   120.500    38.250     11.68
     621   120.750    38.250     11.13
     622   121.000    38.250     10.58
     623   121.250    38.250      9.99
     624   121.500    38.250      9.33
     625   121.750    38.250      8.58
     626   122.000    38.250      7.70
     627   122.250    38.250      6.70
     628   122.500    38.250      5.55
     629   122.750    38.250      4.29
     630   123.000    38.250      2.89
     631   114.500    38.500     94.26
     632   114.750    38.500     88.65
     633   115.000    38.500     82.88
     634   115.250    38.500     77.02
     635   115.500    38.500     71.14
     636   115.750    38.500     65.30
     637   116.000    38.500     59.57
     638   116.250    38.500     54.01
     639   116.500    38.500     48.66
     640   116.750    38.500     43.59
     641   117.000    38.500     38.85
     642   117.250    38.500     34.46
     643   117.500    38.500     30.45
     644   117.750    38.500     26.85
     645   118.000    38.500     23.66
     646   118.250    38.500     20.88
     647   118.500    38.500     18.50
     648   118.750    38.500     16.53
     649   119.000    38.500     14.90
     650   119.250    38.500     13.61
     651   119.500    38.500     12.60
     652   119.750    38.500     11.83
     653   120.000    38.500     11.27
     654   120.250    38.500     10.86
     655   120.500    38.500     10.53
     656   120.750    38.500     10.26
     657   121.000    38.500      9.98
     658   121.250    38.500      9.67
     659   121.500    38.500      9.28
     660   121.750    38.500      8.78
     661   122.000    38.500      8.16
     662   122.250    38.500      7.38
     663   122.500    38.500      6.44
     664   122.750    38.500      5.36
     665   123.000    38.500      4.13
