# Supplementary material for: The analysis on groundwater storage variations from GRACE/GRACE-FO in recent 20 years driven by influencing factors and prediction in Shandong Province, China
Source: Sci Rep. 2024 Mar 9;14:5819. doi: 10.1038/s41598-024-55588-3 (PMC10925065; doi:10.1038/s41598-024-55588-3)
Supplement: Supplementary file 1 — Supplementary Information. [file 41598_2024_55588_MOESM1_ESM.zip › data/GWS derived from GRACE/gws200604.txt]

       1   114.500    34.000     97.29
       2   114.750    34.000     97.41
       3   115.000    34.000     97.10
       4   115.250    34.000     96.38
       5   115.500    34.000     95.24
       6   115.750    34.000     93.69
       7   116.000    34.000     91.73
       8   116.250    34.000     89.36
       9   116.500    34.000     86.60
      10   116.750    34.000     83.46
      11   117.000    34.000     79.95
      12   117.250    34.000     76.08
      13   117.500    34.000     71.89
      14   117.750    34.000     67.39
      15   118.000    34.000     62.62
      16   118.250    34.000     57.61
      17   118.500    34.000     52.42
      18   118.750    34.000     47.09
      19   119.000    34.000     41.65
      20   119.250    34.000     36.19
      21   119.500    34.000     30.76
      22   119.750    34.000     25.42
      23   120.000    34.000     20.25
      24   120.250    34.000     15.30
      25   120.500    34.000     10.64
      26   120.750    34.000      6.33
      27   121.000    34.000      2.43
      28   121.250    34.000     -1.00
      29   121.500    34.000     -3.94
      30   121.750    34.000     -6.34
      31   122.000    34.000     -8.17
      32   122.250    34.000     -9.43
      33   122.500    34.000    -10.11
      34   122.750    34.000    -10.24
      35   123.000    34.000     -9.81
      36   114.500    34.250    105.26
      37   114.750    34.250    105.51
      38   115.000    34.250    105.28
      39   115.250    34.250    104.60
      40   115.500    34.250    103.43
      41   115.750    34.250    101.80
      42   116.000    34.250     99.71
      43   116.250    34.250     97.15
      44   116.500    34.250     94.15
      45   116.750    34.250     90.72
      46   117.000    34.250     86.87
      47   117.250    34.250     82.64
      48   117.500    34.250     78.03
      49   117.750    34.250     73.10
      50   118.000    34.250     67.87
      51   118.250    34.250     62.40
      52   118.500    34.250     56.72
      53   118.750    34.250     50.90
      54   119.000    34.250     44.98
      55   119.250    34.250     39.05
      56   119.500    34.250     33.16
      57   119.750    34.250     27.38
      58   120.000    34.250     21.77
      59   120.250    34.250     16.41
      60   120.500    34.250     11.36
      61   120.750    34.250      6.68
      62   121.000    34.250      2.43
      63   121.250    34.250     -1.34
      64   121.500    34.250     -4.59
      65   121.750    34.250     -7.27
      66   122.000    34.250     -9.38
      67   122.250    34.250    -10.89
      68   122.500    34.250    -11.81
      69   122.750    34.250    -12.14
      70   123.000    34.250    -11.92
      71   114.500    34.500    112.23
      72   114.750    34.500    112.59
      73   115.000    34.500    112.45
      74   115.250    34.500    111.78
      75   115.500    34.500    110.60
      76   115.750    34.500    108.90
      77   116.000    34.500    106.69
      78   116.250    34.500    103.96
      79   116.500    34.500    100.76
      80   116.750    34.500     97.07
      81   117.000    34.500     92.93
      82   117.250    34.500     88.37
      83   117.500    34.500     83.41
      84   117.750    34.500     78.10
      85   118.000    34.500     72.48
      86   118.250    34.500     66.60
      87   118.500    34.500     60.52
      88   118.750    34.500     54.27
      89   119.000    34.500     47.95
      90   119.250    34.500     41.61
      91   119.500    34.500     35.32
      92   119.750    34.500     29.14
      93   120.000    34.500     23.16
      94   120.250    34.500     17.44
      95   120.500    34.500     12.04
      96   120.750    34.500      7.03
      97   121.000    34.500      2.46
      98   121.250    34.500     -1.62
      99   121.500    34.500     -5.16
     100   121.750    34.500     -8.13
     101   122.000    34.500    -10.51
     102   122.250    34.500    -12.28
     103   122.500    34.500    -13.45
     104   122.750    34.500    -14.02
     105   123.000    34.500    -14.03
     106   114.500    34.750    118.15
     107   114.750    34.750    118.62
     108   115.000    34.750    118.53
     109   115.250    34.750    117.89
     110   115.500    34.750    116.69
     111   115.750    34.750    114.92
     112   116.000    34.750    112.60
     113   116.250    34.750    109.74
     114   116.500    34.750    106.35
     115   116.750    34.750    102.44
     116   117.000    34.750     98.06
     117   117.250    34.750     93.22
     118   117.500    34.750     87.96
     119   117.750    34.750     82.34
     120   118.000    34.750     76.39
     121   118.250    34.750     70.17
     122   118.500    34.750     63.73
     123   118.750    34.750     57.15
     124   119.000    34.750     50.50
     125   119.250    34.750     43.81
     126   119.500    34.750     37.19
     127   119.750    34.750     30.70
     128   120.000    34.750     24.40
     129   120.250    34.750     18.37
     130   120.500    34.750     12.68
     131   120.750    34.750      7.38
     132   121.000    34.750      2.52
     133   121.250    34.750     -1.83
     134   121.500    34.750     -5.65
     135   121.750    34.750     -8.88
     136   122.000    34.750    -11.53
     137   122.250    34.750    -13.58
     138   122.500    34.750    -15.01
     139   122.750    34.750    -15.84
     140   123.000    34.750    -16.10
     141   114.500    35.000    123.02
     142   114.750    35.000    123.57
     143   115.000    35.000    123.52
     144   115.250    35.000    122.89
     145   115.500    35.000    121.66
     146   115.750    35.000    119.83
     147   116.000    35.000    117.42
     148   116.250    35.000    114.43
     149   116.500    35.000    110.87
     150   116.750    35.000    106.79
     151   117.000    35.000    102.19
     152   117.250    35.000     97.12
     153   117.500    35.000     91.62
     154   117.750    35.000     85.74
     155   118.000    35.000     79.53
     156   118.250    35.000     73.04
     157   118.500    35.000     66.34
     158   118.750    35.000     59.48
     159   119.000    35.000     52.56
     160   119.250    35.000     45.62
     161   119.500    35.000     38.74
     162   119.750    35.000     31.99
     163   120.000    35.000     25.45
     164   120.250    35.000     19.17
     165   120.500    35.000     13.24
     166   120.750    35.000      7.70
     167   121.000    35.000      2.61
     168   121.250    35.000     -1.99
     169   121.500    35.000     -6.04
     170   121.750    35.000     -9.54
     171   122.000    35.000    -12.44
     172   122.250    35.000    -14.75
     173   122.500    35.000    -16.44
     174   122.750    35.000    -17.55
     175   123.000    35.000    -18.07
     176   114.500    35.250    126.86
     177   114.750    35.250    127.45
     178   115.000    35.250    127.42
     179   115.250    35.250    126.79
     180   115.500    35.250    125.51
     181   115.750    35.250    123.62
     182   116.000    35.250    121.11
     183   116.250    35.250    118.00
     184   116.500    35.250    114.32
     185   116.750    35.250    110.07
     186   117.000    35.250    105.30
     187   117.250    35.250    100.05
     188   117.500    35.250     94.36
     189   117.750    35.250     88.27
     190   118.000    35.250     81.86
     191   118.250    35.250     75.17
     192   118.500    35.250     68.27
     193   118.750    35.250     61.22
     194   119.000    35.250     54.10
     195   119.250    35.250     46.98
     196   119.500    35.250     39.92
     197   119.750    35.250     33.00
     198   120.000    35.250     26.28
     199   120.250    35.250     19.83
     200   120.500    35.250     13.72
     201   120.750    35.250      7.99
     202   121.000    35.250      2.71
     203   121.250    35.250     -2.08
     204   121.500    35.250     -6.36
     205   121.750    35.250    -10.07
     206   122.000    35.250    -13.21
     207   122.250    35.250    -15.76
     208   122.500    35.250    -17.72
     209   122.750    35.250    -19.10
     210   123.000    35.250    -19.90
     211   114.500    35.500    129.71
     212   114.750    35.500    130.30
     213   115.000    35.500    130.26
     214   115.250    35.500    129.58
     215   115.500    35.500    128.26
     216   115.750    35.500    126.29
     217   116.000    35.500    123.70
     218   116.250    35.500    120.47
     219   116.500    35.500    116.66
     220   116.750    35.500    112.29
     221   117.000    35.500    107.37
     222   117.250    35.500    101.98
     223   117.500    35.500     96.14
     224   117.750    35.500     89.92
     225   118.000    35.500     83.36
     226   118.250    35.500     76.54
     227   118.500    35.500     69.51
     228   118.750    35.500     62.34
     229   119.000    35.500     55.10
     230   119.250    35.500     47.87
     231   119.500    35.500     40.70
     232   119.750    35.500     33.67
     233   120.000    35.500     26.85
     234   120.250    35.500     20.30
     235   120.500    35.500     14.07
     236   120.750    35.500      8.21
     237   121.000    35.500      2.80
     238   121.250    35.500     -2.15
     239   121.500    35.500     -6.58
     240   121.750    35.500    -10.49
     241   122.000    35.500    -13.84
     242   122.250    35.500    -16.63
     243   122.500    35.500    -18.83
     244   122.750    35.500    -20.47
     245   123.000    35.500    -21.55
     246   114.500    35.750    131.59
     247   114.750    35.750    132.15
     248   115.000    35.750    132.06
     249   115.250    35.750    131.32
     250   115.500    35.750    129.92
     251   115.750    35.750    127.87
     252   116.000    35.750    125.17
     253   116.250    35.750    121.85
     254   116.500    35.750    117.93
     255   116.750    35.750    113.44
     256   117.000    35.750    108.42
     257   117.250    35.750    102.92
     258   117.500    35.750     96.98
     259   117.750    35.750     90.66
     260   118.000    35.750     84.03
     261   118.250    35.750     77.13
     262   118.500    35.750     70.04
     263   118.750    35.750     62.82
     264   119.000    35.750     55.53
     265   119.250    35.750     48.27
     266   119.500    35.750     41.07
     267   119.750    35.750     34.01
     268   120.000    35.750     27.15
     269   120.250    35.750     20.56
     270   120.500    35.750     14.27
     271   120.750    35.750      8.37
     272   121.000    35.750      2.87
     273   121.250    35.750     -2.18
     274   121.500    35.750     -6.74
     275   121.750    35.750    -10.80
     276   122.000    35.750    -14.32
     277   122.250    35.750    -17.30
     278   122.500    35.750    -19.74
     279   122.750    35.750    -21.64
     280   123.000    35.750    -23.00
     281   114.500    36.000    132.59
     282   114.750    36.000    133.07
     283   115.000    36.000    132.89
     284   115.250    36.000    132.06
     285   115.500    36.000    130.55
     286   115.750    36.000    128.40
     287   116.000    36.000    125.60
     288   116.250    36.000    122.18
     289   116.500    36.000    118.15
     290   116.750    36.000    113.57
     291   117.000    36.000    108.47
     292   117.250    36.000    102.90
     293   117.500    36.000     96.90
     294   117.750    36.000     90.54
     295   118.000    36.000     83.87
     296   118.250    36.000     76.95
     297   118.500    36.000     69.87
     298   118.750    36.000     62.66
     299   119.000    36.000     55.41
     300   119.250    36.000     48.16
     301   119.500    36.000     41.01
     302   119.750    36.000     33.99
     303   120.000    36.000     27.17
     304   120.250    36.000     20.60
     305   120.500    36.000     14.34
     306   120.750    36.000      8.42
     307   121.000    36.000      2.90
     308   121.250    36.000     -2.19
     309   121.500    36.000     -6.84
     310   121.750    36.000    -11.00
     311   122.000    36.000    -14.66
     312   122.250    36.000    -17.81
     313   122.500    36.000    -20.45
     314   122.750    36.000    -22.58
     315   123.000    36.000    -24.19
     316   114.500    36.250    132.77
     317   114.750    36.250    133.12
     318   115.000    36.250    132.82
     319   115.250    36.250    131.86
     320   115.500    36.250    130.23
     321   115.750    36.250    127.96
     322   116.000    36.250    125.04
     323   116.250    36.250    121.51
     324   116.500    36.250    117.40
     325   116.750    36.250    112.75
     326   117.000    36.250    107.58
     327   117.250    36.250    101.96
     328   117.500    36.250     95.94
     329   117.750    36.250     89.57
     330   118.000    36.250     82.92
     331   118.250    36.250     76.05
     332   118.500    36.250     69.02
     333   118.750    36.250     61.88
     334   119.000    36.250     54.71
     335   119.250    36.250     47.57
     336   119.500    36.250     40.52
     337   119.750    36.250     33.60
     338   120.000    36.250     26.89
     339   120.250    36.250     20.42
     340   120.500    36.250     14.23
     341   120.750    36.250      8.38
     342   121.000    36.250      2.89
     343   121.250    36.250     -2.20
     344   121.500    36.250     -6.87
     345   121.750    36.250    -11.09
     346   122.000    36.250    -14.86
     347   122.250    36.250    -18.14
     348   122.500    36.250    -20.95
     349   122.750    36.250    -23.28
     350   123.000    36.250    -25.13
     351   114.500    36.500    132.21
     352   114.750    36.500    132.39
     353   115.000    36.500    131.94
     354   115.250    36.500    130.82
     355   115.500    36.500    129.05
     356   115.750    36.500    126.63
     357   116.000    36.500    123.59
     358   116.250    36.500    119.96
     359   116.500    36.500    115.75
     360   116.750    36.500    111.02
     361   117.000    36.500    105.81
     362   117.250    36.500    100.18
     363   117.500    36.500     94.16
     364   117.750    36.500     87.83
     365   118.000    36.500     81.24
     366   118.250    36.500     74.45
     367   118.500    36.500     67.52
     368   118.750    36.500     60.52
     369   119.000    36.500     53.50
     370   119.250    36.500     46.51
     371   119.500    36.500     39.62
     372   119.750    36.500     32.87
     373   120.000    36.500     26.32
     374   120.250    36.500     20.00
     375   120.500    36.500     13.95
     376   120.750    36.500      8.22
     377   121.000    36.500      2.82
     378   121.250    36.500     -2.21
     379   121.500    36.500     -6.85
     380   121.750    36.500    -11.08
     381   122.000    36.500    -14.91
     382   122.250    36.500    -18.29
     383   122.500    36.500    -21.23
     384   122.750    36.500    -23.74
     385   123.000    36.500    -25.80
     386   114.500    36.750    131.00
     387   114.750    36.750    130.99
     388   115.000    36.750    130.33
     389   115.250    36.750    129.03
     390   115.500    36.750    127.08
     391   115.750    36.750    124.51
     392   116.000    36.750    121.34
     393   116.250    36.750    117.59
     394   116.500    36.750    113.30
     395   116.750    36.750    108.51
     396   117.000    36.750    103.27
     397   117.250    36.750     97.64
     398   117.500    36.750     91.66
     399   117.750    36.750     85.39
     400   118.000    36.750     78.90
     401   118.250    36.750     72.23
     402   118.500    36.750     65.45
     403   118.750    36.750     58.62
     404   119.000    36.750     51.80
     405   119.250    36.750     45.03
     406   119.500    36.750     38.35
     407   119.750    36.750     31.82
     408   120.000    36.750     25.49
     409   120.250    36.750     19.38
     410   120.500    36.750     13.53
     411   120.750    36.750      7.95
     412   121.000    36.750      2.70
     413   121.250    36.750     -2.21
     414   121.500    36.750     -6.79
     415   121.750    36.750    -10.98
     416   122.000    36.750    -14.81
     417   122.250    36.750    -18.24
     418   122.500    36.750    -21.28
     419   122.750    36.750    -23.93
     420   123.000    36.750    -26.16
     421   114.500    37.000    129.24
     422   114.750    37.000    128.99
     423   115.000    37.000    128.11
     424   115.250    37.000    126.60
     425   115.500    37.000    124.47
     426   115.750    37.000    121.73
     427   116.000    37.000    118.41
     428   116.250    37.000    114.54
     429   116.500    37.000    110.17
     430   116.750    37.000    105.33
     431   117.000    37.000    100.06
     432   117.250    37.000     94.45
     433   117.500    37.000     88.52
     434   117.750    37.000     82.34
     435   118.000    37.000     75.97
     436   118.250    37.000     69.47
     437   118.500    37.000     62.89
     438   118.750    37.000     56.27
     439   119.000    37.000     49.67
     440   119.250    37.000     43.16
     441   119.500    37.000     36.75
     442   119.750    37.000     30.49
     443   120.000    37.000     24.42
     444   120.250    37.000     18.56
     445   120.500    37.000     12.95
     446   120.750    37.000      7.61
     447   121.000    37.000      2.55
     448   121.250    37.000     -2.21
     449   121.500    37.000     -6.66
     450   121.750    37.000    -10.78
     451   122.000    37.000    -14.57
     452   122.250    37.000    -18.01
     453   122.500    37.000    -21.11
     454   122.750    37.000    -23.84
     455   123.000    37.000    -26.23
     456   114.500    37.250    127.02
     457   114.750    37.250    126.50
     458   115.000    37.250    125.38
     459   115.250    37.250    123.64
     460   115.500    37.250    121.29
     461   115.750    37.250    118.38
     462   116.000    37.250    114.91
     463   116.250    37.250    110.92
     464   116.500    37.250    106.46
     465   116.750    37.250    101.57
     466   117.000    37.250     96.32
     467   117.250    37.250     90.73
     468   117.500    37.250     84.88
     469   117.750    37.250     78.81
     470   118.000    37.250     72.59
     471   118.250    37.250     66.27
     472   118.500    37.250     59.91
     473   118.750    37.250     53.53
     474   119.000    37.250     47.22
     475   119.250    37.250     40.98
     476   119.500    37.250     34.87
     477   119.750    37.250     28.93
     478   120.000    37.250     23.16
     479   120.250    37.250     17.60
     480   120.500    37.250     12.28
     481   120.750    37.250      7.20
     482   121.000    37.250      2.37
     483   121.250    37.250     -2.19
     484   121.500    37.250     -6.47
     485   121.750    37.250    -10.46
     486   122.000    37.250    -14.18
     487   122.250    37.250    -17.58
     488   122.500    37.250    -20.69
     489   122.750    37.250    -23.49
     490   123.000    37.250    -25.97
     491   114.500    37.500    124.42
     492   114.750    37.500    123.63
     493   115.000    37.500    122.24
     494   115.250    37.500    120.25
     495   115.500    37.500    117.70
     496   115.750    37.500    114.60
     497   116.000    37.500    110.97
     498   116.250    37.500    106.87
     499   116.500    37.500    102.34
     500   116.750    37.500     97.41
     501   117.000    37.500     92.15
     502   117.250    37.500     86.61
     503   117.500    37.500     80.85
     504   117.750    37.500     74.91
     505   118.000    37.500     68.86
     506   118.250    37.500     62.75
     507   118.500    37.500     56.62
     508   118.750    37.500     50.53
     509   119.000    37.500     44.50
     510   119.250    37.500     38.58
     511   119.500    37.500     32.81
     512   119.750    37.500     27.19
     513   120.000    37.500     21.76
     514   120.250    37.500     16.54
     515   120.500    37.500     11.53
     516   120.750    37.500      6.74
     517   121.000    37.500      2.18
     518   121.250    37.500     -2.13
     519   121.500    37.500     -6.21
     520   121.750    37.500    -10.04
     521   122.000    37.500    -13.63
     522   122.250    37.500    -16.96
     523   122.500    37.500    -20.04
     524   122.750    37.500    -22.85
     525   123.000    37.500    -25.39
     526   114.500    37.750    121.53
     527   114.750    37.750    120.46
     528   115.000    37.750    118.80
     529   115.250    37.750    116.58
     530   115.500    37.750    113.80
     531   115.750    37.750    110.51
     532   116.000    37.750    106.74
     533   116.250    37.750    102.53
     534   116.500    37.750     97.91
     535   116.750    37.750     92.96
     536   117.000    37.750     87.71
     537   117.250    37.750     82.23
     538   117.500    37.750     76.57
     539   117.750    37.750     70.77
     540   118.000    37.750     64.91
     541   118.250    37.750     59.02
     542   118.500    37.750     53.15
     543   118.750    37.750     47.34
     544   119.000    37.750     41.64
     545   119.250    37.750     36.06
     546   119.500    37.750     30.62
     547   119.750    37.750     25.36
     548   120.000    37.750     20.29
     549   120.250    37.750     15.42
     550   120.500    37.750     10.76
     551   120.750    37.750      6.29
     552   121.000    37.750      2.03
     553   121.250    37.750     -2.01
     554   121.500    37.750     -5.85
     555   121.750    37.750     -9.48
     556   122.000    37.750    -12.92
     557   122.250    37.750    -16.13
     558   122.500    37.750    -19.14
     559   122.750    37.750    -21.92
     560   123.000    37.750    -24.48
     561   114.500    38.000    118.43
     562   114.750    38.000    117.07
     563   115.000    38.000    115.15
     564   115.250    38.000    112.69
     565   115.500    38.000    109.72
     566   115.750    38.000    106.25
     567   116.000    38.000    102.33
     568   116.250    38.000     98.02
     569   116.500    38.000     93.34
     570   116.750    38.000     88.37
     571   117.000    38.000     83.15
     572   117.250    38.000     77.73
     573   117.500    38.000     72.18
     574   117.750    38.000     66.54
     575   118.000    38.000     60.88
     576   118.250    38.000     55.21
     577   118.500    38.000     49.61
     578   118.750    38.000     44.10
     579   119.000    38.000     38.72
     580   119.250    38.000     33.48
     581   119.500    38.000     28.41
     582   119.750    38.000     23.52
     583   120.000    38.000     18.82
     584   120.250    38.000     14.32
     585   120.500    38.000     10.00
     586   120.750    38.000      5.88
     587   121.000    38.000      1.95
     588   121.250    38.000     -1.80
     589   121.500    38.000     -5.39
     590   121.750    38.000     -8.79
     591   122.000    38.000    -12.03
     592   122.250    38.000    -15.10
     593   122.500    38.000    -18.00
     594   122.750    38.000    -20.72
     595   123.000    38.000    -23.25
     596   114.500    38.250    115.19
     597   114.750    38.250    113.56
     598   115.000    38.250    111.39
     599   115.250    38.250    108.72
     600   115.500    38.250    105.55
     601   115.750    38.250    101.91
     602   116.000    38.250     97.87
     603   116.250    38.250     93.47
     604   116.500    38.250     88.75
     605   116.750    38.250     83.77
     606   117.000    38.250     78.58
     607   117.250    38.250     73.25
     608   117.500    38.250     67.82
     609   117.750    38.250     62.35
     610   118.000    38.250     56.88
     611   118.250    38.250     51.46
     612   118.500    38.250     46.13
     613   118.750    38.250     40.93
     614   119.000    38.250     35.87
     615   119.250    38.250     30.98
     616   119.500    38.250     26.27
     617   119.750    38.250     21.75
     618   120.000    38.250     17.42
     619   120.250    38.250     13.29
     620   120.500    38.250      9.34
     621   120.750    38.250      5.57
     622   121.000    38.250      1.97
     623   121.250    38.250     -1.48
     624   121.500    38.250     -4.78
     625   121.750    38.250     -7.94
     626   122.000    38.250    -10.96
     627   122.250    38.250    -13.86
     628   122.500    38.250    -16.62
     629   122.750    38.250    -19.23
     630   123.000    38.250    -21.70
     631   114.500    38.500    111.85
     632   114.750    38.500    109.99
     633   115.000    38.500    107.60
     634   115.250    38.500    104.72
     635   115.500    38.500    101.39
     636   115.750    38.500     97.62
     637   116.000    38.500     93.48
     638   116.250    38.500     89.01
     639   116.500    38.500     84.27
     640   116.750    38.500     79.29
     641   117.000    38.500     74.16
     642   117.250    38.500     68.92
     643   117.500    38.500     63.62
     644   117.750    38.500     58.32
     645   118.000    38.500     53.06
     646   118.250    38.500     47.88
     647   118.500    38.500     42.83
     648   118.750    38.500     37.92
     649   119.000    38.500     33.19
     650   119.250    38.500     28.63
     651   119.500    38.500     24.28
     652   119.750    38.500     20.13
     653   120.000    38.500     16.17
     654   120.250    38.500     12.40
     655   120.500    38.500      8.82
     656   120.750    38.500      5.40
     657   121.000    38.500      2.12
     658   121.250    38.500     -1.01
     659   121.500    38.500     -4.01
     660   121.750    38.500     -6.91
     661   122.000    38.500     -9.71
     662   122.250    38.500    -12.39
     663   122.500    38.500    -14.99
     664   122.750    38.500    -17.48
     665   123.000    38.500    -19.86
