# Supplementary material for: The analysis on groundwater storage variations from GRACE/GRACE-FO in recent 20 years driven by influencing factors and prediction in Shandong Province, China
Source: Sci Rep. 2024 Mar 9;14:5819. doi: 10.1038/s41598-024-55588-3 (PMC10925065; doi:10.1038/s41598-024-55588-3)
Supplement: Supplementary file 1 — Supplementary Information. [file 41598_2024_55588_MOESM1_ESM.zip › data/GWS derived from GRACE/gws200605.txt]

       1   114.500    34.000     76.54
       2   114.750    34.000     78.51
       3   115.000    34.000     80.19
       4   115.250    34.000     81.56
       5   115.500    34.000     82.53
       6   115.750    34.000     83.08
       7   116.000    34.000     83.16
       8   116.250    34.000     82.75
       9   116.500    34.000     81.81
      10   116.750    34.000     80.33
      11   117.000    34.000     78.29
      12   117.250    34.000     75.73
      13   117.500    34.000     72.63
      14   117.750    34.000     69.03
      15   118.000    34.000     64.98
      16   118.250    34.000     60.51
      17   118.500    34.000     55.68
      18   118.750    34.000     50.56
      19   119.000    34.000     45.22
      20   119.250    34.000     39.73
      21   119.500    34.000     34.18
      22   119.750    34.000     28.64
      23   120.000    34.000     23.19
      24   120.250    34.000     17.93
      25   120.500    34.000     12.93
      26   120.750    34.000      8.25
      27   121.000    34.000      3.95
      28   121.250    34.000      0.11
      29   121.500    34.000     -3.24
      30   121.750    34.000     -6.07
      31   122.000    34.000     -8.33
      32   122.250    34.000    -10.02
      33   122.500    34.000    -11.11
      34   122.750    34.000    -11.65
      35   123.000    34.000    -11.64
      36   114.500    34.250     86.85
      37   114.750    34.250     88.73
      38   115.000    34.250     90.28
      39   115.250    34.250     91.45
      40   115.500    34.250     92.18
      41   115.750    34.250     92.45
      42   116.000    34.250     92.20
      43   116.250    34.250     91.41
      44   116.500    34.250     90.05
      45   116.750    34.250     88.12
      46   117.000    34.250     85.61
      47   117.250    34.250     82.53
      48   117.500    34.250     78.92
      49   117.750    34.250     74.79
      50   118.000    34.250     70.20
      51   118.250    34.250     65.19
      52   118.500    34.250     59.83
      53   118.750    34.250     54.18
      54   119.000    34.250     48.33
      55   119.250    34.250     42.35
      56   119.500    34.250     36.33
      57   119.750    34.250     30.34
      58   120.000    34.250     24.48
      59   120.250    34.250     18.82
      60   120.500    34.250     13.44
      61   120.750    34.250      8.40
      62   121.000    34.250      3.79
      63   121.250    34.250     -0.35
      64   121.500    34.250     -3.98
      65   121.750    34.250     -7.07
      66   122.000    34.250     -9.57
      67   122.250    34.250    -11.47
      68   122.500    34.250    -12.78
      69   122.750    34.250    -13.50
      70   123.000    34.250    -13.65
      71   114.500    34.500     96.15
      72   114.750    34.500     97.91
      73   115.000    34.500     99.27
      74   115.250    34.500    100.22
      75   115.500    34.500    100.69
      76   115.750    34.500    100.64
      77   116.000    34.500    100.04
      78   116.250    34.500     98.85
      79   116.500    34.500     97.08
      80   116.750    34.500     94.70
      81   117.000    34.500     91.72
      82   117.250    34.500     88.16
      83   117.500    34.500     84.06
      84   117.750    34.500     79.44
      85   118.000    34.500     74.35
      86   118.250    34.500     68.85
      87   118.500    34.500     63.03
      88   118.750    34.500     56.92
      89   119.000    34.500     50.64
      90   119.250    34.500     44.25
      91   119.500    34.500     37.83
      92   119.750    34.500     31.47
      93   120.000    34.500     25.27
      94   120.250    34.500     19.29
      95   120.500    34.500     13.62
      96   120.750    34.500      8.32
      97   121.000    34.500      3.45
      98   121.250    34.500     -0.93
      99   121.500    34.500     -4.77
     100   121.750    34.500     -8.06
     101   122.000    34.500    -10.75
     102   122.250    34.500    -12.83
     103   122.500    34.500    -14.32
     104   122.750    34.500    -15.20
     105   123.000    34.500    -15.51
     106   114.500    34.750    104.31
     107   114.750    34.750    105.89
     108   115.000    34.750    107.05
     109   115.250    34.750    107.74
     110   115.500    34.750    107.91
     111   115.750    34.750    107.53
     112   116.000    34.750    106.55
     113   116.250    34.750    104.98
     114   116.500    34.750    102.77
     115   116.750    34.750     99.96
     116   117.000    34.750     96.54
     117   117.250    34.750     92.52
     118   117.500    34.750     87.96
     119   117.750    34.750     82.89
     120   118.000    34.750     77.37
     121   118.250    34.750     71.45
     122   118.500    34.750     65.21
     123   118.750    34.750     58.74
     124   119.000    34.750     52.09
     125   119.250    34.750     45.36
     126   119.500    34.750     38.64
     127   119.750    34.750     32.02
     128   120.000    34.750     25.56
     129   120.250    34.750     19.36
     130   120.500    34.750     13.48
     131   120.750    34.750      7.99
     132   121.000    34.750      2.95
     133   121.250    34.750     -1.59
     134   121.500    34.750     -5.59
     135   121.750    34.750     -9.01
     136   122.000    34.750    -11.84
     137   122.250    34.750    -14.07
     138   122.500    34.750    -15.69
     139   122.750    34.750    -16.71
     140   123.000    34.750    -17.15
     141   114.500    35.000    111.23
     142   114.750    35.000    112.60
     143   115.000    35.000    113.51
     144   115.250    35.000    113.91
     145   115.500    35.000    113.76
     146   115.750    35.000    113.03
     147   116.000    35.000    111.68
     148   116.250    35.000    109.70
     149   116.500    35.000    107.09
     150   116.750    35.000    103.85
     151   117.000    35.000    100.01
     152   117.250    35.000     95.57
     153   117.500    35.000     90.59
     154   117.750    35.000     85.13
     155   118.000    35.000     79.23
     156   118.250    35.000     72.95
     157   118.500    35.000     66.38
     158   118.750    35.000     59.61
     159   119.000    35.000     52.69
     160   119.250    35.000     45.72
     161   119.500    35.000     38.80
     162   119.750    35.000     31.98
     163   120.000    35.000     25.36
     164   120.250    35.000     19.02
     165   120.500    35.000     13.03
     166   120.750    35.000      7.44
     167   121.000    35.000      2.31
     168   121.250    35.000     -2.32
     169   121.500    35.000     -6.39
     170   121.750    35.000     -9.90
     171   122.000    35.000    -12.82
     172   122.250    35.000    -15.14
     173   122.500    35.000    -16.86
     174   122.750    35.000    -17.98
     175   123.000    35.000    -18.54
     176   114.500    35.250    116.83
     177   114.750    35.250    117.97
     178   115.000    35.250    118.60
     179   115.250    35.250    118.70
     180   115.500    35.250    118.21
     181   115.750    35.250    117.12
     182   116.000    35.250    115.39
     183   116.250    35.250    113.01
     184   116.500    35.250    110.00
     185   116.750    35.250    106.36
     186   117.000    35.250    102.10
     187   117.250    35.250     97.29
     188   117.500    35.250     91.96
     189   117.750    35.250     86.14
     190   118.000    35.250     79.92
     191   118.250    35.250     73.36
     192   118.500    35.250     66.55
     193   118.750    35.250     59.55
     194   119.000    35.250     52.45
     195   119.250    35.250     45.33
     196   119.500    35.250     38.29
     197   119.750    35.250     31.38
     198   120.000    35.250     24.71
     199   120.250    35.250     18.32
     200   120.500    35.250     12.29
     201   120.750    35.250      6.69
     202   121.000    35.250      1.55
     203   121.250    35.250     -3.08
     204   121.500    35.250     -7.17
     205   121.750    35.250    -10.70
     206   122.000    35.250    -13.65
     207   122.250    35.250    -16.01
     208   122.500    35.250    -17.79
     209   122.750    35.250    -18.99
     210   123.000    35.250    -19.65
     211   114.500    35.500    121.12
     212   114.750    35.500    121.99
     213   115.000    35.500    122.32
     214   115.250    35.500    122.09
     215   115.500    35.500    121.25
     216   115.750    35.500    119.78
     217   116.000    35.500    117.67
     218   116.250    35.500    114.91
     219   116.500    35.500    111.51
     220   116.750    35.500    107.49
     221   117.000    35.500    102.88
     222   117.250    35.500     97.73
     223   117.500    35.500     92.08
     224   117.750    35.500     85.98
     225   118.000    35.500     79.50
     226   118.250    35.500     72.74
     227   118.500    35.500     65.75
     228   118.750    35.500     58.62
     229   119.000    35.500     51.42
     230   119.250    35.500     44.24
     231   119.500    35.500     37.16
     232   119.750    35.500     30.27
     233   120.000    35.500     23.62
     234   120.250    35.500     17.28
     235   120.500    35.500     11.31
     236   120.750    35.500      5.78
     237   121.000    35.500      0.71
     238   121.250    35.500     -3.86
     239   121.500    35.500     -7.89
     240   121.750    35.500    -11.38
     241   122.000    35.500    -14.30
     242   122.250    35.500    -16.66
     243   122.500    35.500    -18.46
     244   122.750    35.500    -19.72
     245   123.000    35.500    -20.43
     246   114.500    35.750    124.11
     247   114.750    35.750    124.68
     248   115.000    35.750    124.70
     249   115.250    35.750    124.12
     250   115.500    35.750    122.92
     251   115.750    35.750    121.08
     252   116.000    35.750    118.58
     253   116.250    35.750    115.45
     254   116.500    35.750    111.69
     255   116.750    35.750    107.32
     256   117.000    35.750    102.40
     257   117.250    35.750     96.94
     258   117.500    35.750     91.02
     259   117.750    35.750     84.70
     260   118.000    35.750     78.05
     261   118.250    35.750     71.14
     262   118.500    35.750     64.05
     263   118.750    35.750     56.86
     264   119.000    35.750     49.65
     265   119.250    35.750     42.50
     266   119.500    35.750     35.49
     267   119.750    35.750     28.67
     268   120.000    35.750     22.14
     269   120.250    35.750     15.94
     270   120.500    35.750     10.12
     271   120.750    35.750      4.73
     272   121.000    35.750     -0.19
     273   121.250    35.750     -4.61
     274   121.500    35.750     -8.52
     275   121.750    35.750    -11.90
     276   122.000    35.750    -14.75
     277   122.250    35.750    -17.06
     278   122.500    35.750    -18.85
     279   122.750    35.750    -20.11
     280   123.000    35.750    -20.88
     281   114.500    36.000    125.87
     282   114.750    36.000    126.12
     283   115.000    36.000    125.80
     284   115.250    36.000    124.87
     285   115.500    36.000    123.30
     286   115.750    36.000    121.08
     287   116.000    36.000    118.23
     288   116.250    36.000    114.74
     289   116.500    36.000    110.63
     290   116.750    36.000    105.96
     291   117.000    36.000    100.74
     292   117.250    36.000     95.03
     293   117.500    36.000     88.90
     294   117.750    36.000     82.42
     295   118.000    36.000     75.64
     296   118.250    36.000     68.66
     297   118.500    36.000     61.55
     298   118.750    36.000     54.38
     299   119.000    36.000     47.23
     300   119.250    36.000     40.19
     301   119.500    36.000     33.33
     302   119.750    36.000     26.69
     303   120.000    36.000     20.35
     304   120.250    36.000     14.36
     305   120.500    36.000      8.78
     306   120.750    36.000      3.61
     307   121.000    36.000     -1.09
     308   121.250    36.000     -5.31
     309   121.500    36.000     -9.03
     310   121.750    36.000    -12.26
     311   122.000    36.000    -14.97
     312   122.250    36.000    -17.19
     313   122.500    36.000    -18.92
     314   122.750    36.000    -20.18
     315   123.000    36.000    -20.97
     316   114.500    36.250    126.47
     317   114.750    36.250    126.40
     318   115.000    36.250    125.73
     319   115.250    36.250    124.43
     320   115.500    36.250    122.50
     321   115.750    36.250    119.92
     322   116.000    36.250    116.72
     323   116.250    36.250    112.89
     324   116.500    36.250    108.46
     325   116.750    36.250    103.50
     326   117.000    36.250     98.03
     327   117.250    36.250     92.13
     328   117.500    36.250     85.83
     329   117.750    36.250     79.24
     330   118.000    36.250     72.40
     331   118.250    36.250     65.41
     332   118.500    36.250     58.35
     333   118.750    36.250     51.27
     334   119.000    36.250     44.27
     335   119.250    36.250     37.42
     336   119.500    36.250     30.76
     337   119.750    36.250     24.38
     338   120.000    36.250     18.32
     339   120.250    36.250     12.61
     340   120.500    36.250      7.32
     341   120.750    36.250      2.45
     342   121.000    36.250     -1.97
     343   121.250    36.250     -5.92
     344   121.500    36.250     -9.40
     345   121.750    36.250    -12.41
     346   122.000    36.250    -14.95
     347   122.250    36.250    -17.04
     348   122.500    36.250    -18.68
     349   122.750    36.250    -19.89
     350   123.000    36.250    -20.69
     351   114.500    36.500    126.05
     352   114.750    36.500    125.64
     353   115.000    36.500    124.61
     354   115.250    36.500    122.95
     355   115.500    36.500    120.65
     356   115.750    36.500    117.73
     357   116.000    36.500    114.18
     358   116.250    36.500    110.03
     359   116.500    36.500    105.33
     360   116.750    36.500    100.11
     361   117.000    36.500     94.45
     362   117.250    36.500     88.37
     363   117.500    36.500     81.97
     364   117.750    36.500     75.32
     365   118.000    36.500     68.48
     366   118.250    36.500     61.55
     367   118.500    36.500     54.58
     368   118.750    36.500     47.67
     369   119.000    36.500     40.88
     370   119.250    36.500     34.26
     371   119.500    36.500     27.91
     372   119.750    36.500     21.84
     373   120.000    36.500     16.11
     374   120.250    36.500     10.76
     375   120.500    36.500      5.82
     376   120.750    36.500      1.30
     377   121.000    36.500     -2.78
     378   121.250    36.500     -6.41
     379   121.500    36.500     -9.60
     380   121.750    36.500    -12.35
     381   122.000    36.500    -14.68
     382   122.250    36.500    -16.60
     383   122.500    36.500    -18.12
     384   122.750    36.500    -19.25
     385   123.000    36.500    -20.04
     386   114.500    36.750    124.73
     387   114.750    36.750    123.97
     388   115.000    36.750    122.58
     389   115.250    36.750    120.57
     390   115.500    36.750    117.93
     391   115.750    36.750    114.66
     392   116.000    36.750    110.79
     393   116.250    36.750    106.36
     394   116.500    36.750    101.40
     395   116.750    36.750     95.98
     396   117.000    36.750     90.13
     397   117.250    36.750     83.94
     398   117.500    36.750     77.48
     399   117.750    36.750     70.81
     400   118.000    36.750     64.03
     401   118.250    36.750     57.20
     402   118.500    36.750     50.40
     403   118.750    36.750     43.70
     404   119.000    36.750     37.16
     405   119.250    36.750     30.86
     406   119.500    36.750     24.84
     407   119.750    36.750     19.15
     408   120.000    36.750     13.81
     409   120.250    36.750      8.86
     410   120.500    36.750      4.33
     411   120.750    36.750      0.21
     412   121.000    36.750     -3.48
     413   121.250    36.750     -6.76
     414   121.500    36.750     -9.61
     415   121.750    36.750    -12.07
     416   122.000    36.750    -14.15
     417   122.250    36.750    -15.86
     418   122.500    36.750    -17.23
     419   122.750    36.750    -18.28
     420   123.000    36.750    -19.01
     421   114.500    37.000    122.66
     422   114.750    37.000    121.55
     423   115.000    37.000    119.82
     424   115.250    37.000    117.46
     425   115.500    37.000    114.48
     426   115.750    37.000    110.90
     427   116.000    37.000    106.73
     428   116.250    37.000    102.04
     429   116.500    37.000     96.86
     430   116.750    37.000     91.25
     431   117.000    37.000     85.28
     432   117.250    37.000     79.01
     433   117.500    37.000     72.53
     434   117.750    37.000     65.90
     435   118.000    37.000     59.21
     436   118.250    37.000     52.53
     437   118.500    37.000     45.94
     438   118.750    37.000     39.50
     439   119.000    37.000     33.28
     440   119.250    37.000     27.32
     441   119.500    37.000     21.68
     442   119.750    37.000     16.40
     443   120.000    37.000     11.50
     444   120.250    37.000      7.00
     445   120.500    37.000      2.91
     446   120.750    37.000     -0.77
     447   121.000    37.000     -4.04
     448   121.250    37.000     -6.92
     449   121.500    37.000     -9.42
     450   121.750    37.000    -11.55
     451   122.000    37.000    -13.34
     452   122.250    37.000    -14.83
     453   122.500    37.000    -16.02
     454   122.750    37.000    -16.95
     455   123.000    37.000    -17.61
     456   114.500    37.250    119.99
     457   114.750    37.250    118.53
     458   115.000    37.250    116.47
     459   115.250    37.250    113.78
     460   115.500    37.250    110.48
     461   115.750    37.250    106.61
     462   116.000    37.250    102.18
     463   116.250    37.250     97.26
     464   116.500    37.250     91.88
     465   116.750    37.250     86.14
     466   117.000    37.250     80.07
     467   117.250    37.250     73.75
     468   117.500    37.250     67.29
     469   117.750    37.250     60.74
     470   118.000    37.250     54.18
     471   118.250    37.250     47.69
     472   118.500    37.250     41.35
     473   118.750    37.250     35.21
     474   119.000    37.250     29.33
     475   119.250    37.250     23.77
     476   119.500    37.250     18.54
     477   119.750    37.250     13.70
     478   120.000    37.250      9.26
     479   120.250    37.250      5.23
     480   120.500    37.250      1.60
     481   120.750    37.250     -1.61
     482   121.000    37.250     -4.43
     483   121.250    37.250     -6.89
     484   121.500    37.250     -9.00
     485   121.750    37.250    -10.78
     486   122.000    37.250    -12.27
     487   122.250    37.250    -13.51
     488   122.500    37.250    -14.51
     489   122.750    37.250    -15.29
     490   123.000    37.250    -15.88
     491   114.500    37.500    116.87
     492   114.750    37.500    115.10
     493   115.000    37.500    112.71
     494   115.250    37.500    109.71
     495   115.500    37.500    106.12
     496   115.750    37.500    101.98
     497   116.000    37.500     97.32
     498   116.250    37.500     92.20
     499   116.500    37.500     86.66
     500   116.750    37.500     80.80
     501   117.000    37.500     74.67
     502   117.250    37.500     68.36
     503   117.500    37.500     61.94
     504   117.750    37.500     55.50
     505   118.000    37.500     49.11
     506   118.250    37.500     42.84
     507   118.500    37.500     36.77
     508   118.750    37.500     30.96
     509   119.000    37.500     25.45
     510   119.250    37.500     20.29
     511   119.500    37.500     15.50
     512   119.750    37.500     11.13
     513   120.000    37.500      7.17
     514   120.250    37.500      3.62
     515   120.500    37.500      0.49
     516   120.750    37.500     -2.25
     517   121.000    37.500     -4.62
     518   121.250    37.500     -6.64
     519   121.500    37.500     -8.34
     520   121.750    37.500     -9.77
     521   122.000    37.500    -10.94
     522   122.250    37.500    -11.92
     523   122.500    37.500    -12.70
     524   122.750    37.500    -13.33
     525   123.000    37.500    -13.82
     526   114.500    37.750    113.43
     527   114.750    37.750    111.36
     528   115.000    37.750    108.67
     529   115.250    37.750    105.40
     530   115.500    37.750    101.55
     531   115.750    37.750     97.18
     532   116.000    37.750     92.31
     533   116.250    37.750     87.02
     534   116.500    37.750     81.37
     535   116.750    37.750     75.43
     536   117.000    37.750     69.28
     537   117.250    37.750     62.98
     538   117.500    37.750     56.65
     539   117.750    37.750     50.34
     540   118.000    37.750     44.14
     541   118.250    37.750     38.13
     542   118.500    37.750     32.35
     543   118.750    37.750     26.88
     544   119.000    37.750     21.75
     545   119.250    37.750     17.01
     546   119.500    37.750     12.68
     547   119.750    37.750      8.77
     548   120.000    37.750      5.30
     549   120.250    37.750      2.24
     550   120.500    37.750     -0.40
     551   120.750    37.750     -2.66
     552   121.000    37.750     -4.56
     553   121.250    37.750     -6.15
     554   121.500    37.750     -7.45
     555   121.750    37.750     -8.51
     556   122.000    37.750     -9.37
     557   122.250    37.750    -10.06
     558   122.500    37.750    -10.61
     559   122.750    37.750    -11.07
     560   123.000    37.750    -11.44
     561   114.500    38.000    109.81
     562   114.750    38.000    107.46
     563   115.000    38.000    104.51
     564   115.250    38.000    101.00
     565   115.500    38.000     96.92
     566   115.750    38.000     92.34
     567   116.000    38.000     87.32
     568   116.250    38.000     81.89
     569   116.500    38.000     76.15
     570   116.750    38.000     70.17
     571   117.000    38.000     64.02
     572   117.250    38.000     57.79
     573   117.500    38.000     51.56
     574   117.750    38.000     45.42
     575   118.000    38.000     39.44
     576   118.250    38.000     33.67
     577   118.500    38.000     28.20
     578   118.750    38.000     23.08
     579   119.000    38.000     18.34
     580   119.250    38.000     14.01
     581   119.500    38.000     10.14
     582   119.750    38.000      6.69
     583   120.000    38.000      3.69
     584   120.250    38.000      1.13
     585   120.500    38.000     -1.04
     586   120.750    38.000     -2.83
     587   121.000    38.000     -4.27
     588   121.250    38.000     -5.43
     589   121.500    38.000     -6.33
     590   121.750    38.000     -7.02
     591   122.000    38.000     -7.55
     592   122.250    38.000     -7.96
     593   122.500    38.000     -8.28
     594   122.750    38.000     -8.56
     595   123.000    38.000     -8.79
     596   114.500    38.250    106.10
     597   114.750    38.250    103.52
     598   115.000    38.250    100.35
     599   115.250    38.250     96.61
     600   115.500    38.250     92.36
     601   115.750    38.250     87.62
     602   116.000    38.250     82.46
     603   116.250    38.250     76.94
     604   116.500    38.250     71.16
     605   116.750    38.250     65.16
     606   117.000    38.250     59.05
     607   117.250    38.250     52.90
     608   117.500    38.250     46.81
     609   117.750    38.250     40.84
     610   118.000    38.250     35.08
     611   118.250    38.250     29.60
     612   118.500    38.250     24.44
     613   118.750    38.250     19.67
     614   119.000    38.250     15.31
     615   119.250    38.250     11.39
     616   119.500    38.250      7.94
     617   119.750    38.250      4.95
     618   120.000    38.250      2.41
     619   120.250    38.250      0.31
     620   120.500    38.250     -1.39
     621   120.750    38.250     -2.72
     622   121.000    38.250     -3.73
     623   121.250    38.250     -4.47
     624   121.500    38.250     -4.98
     625   121.750    38.250     -5.31
     626   122.000    38.250     -5.52
     627   122.250    38.250     -5.65
     628   122.500    38.250     -5.74
     629   122.750    38.250     -5.82
     630   123.000    38.250     -5.91
     631   114.500    38.500    102.40
     632   114.750    38.500     99.62
     633   115.000    38.500     96.26
     634   115.250    38.500     92.36
     635   115.500    38.500     87.96
     636   115.750    38.500     83.10
     637   116.000    38.500     77.87
     638   116.250    38.500     72.29
     639   116.500    38.500     66.49
     640   116.750    38.500     60.52
     641   117.000    38.500     54.47
     642   117.250    38.500     48.44
     643   117.500    38.500     42.50
     644   117.750    38.500     36.72
     645   118.000    38.500     31.19
     646   118.250    38.500     25.98
     647   118.500    38.500     21.14
     648   118.750    38.500     16.70
     649   119.000    38.500     12.72
     650   119.250    38.500      9.20
     651   119.500    38.500      6.16
     652   119.750    38.500      3.60
     653   120.000    38.500      1.50
     654   120.250    38.500     -0.17
     655   120.500    38.500     -1.43
     656   120.750    38.500     -2.34
     657   121.000    38.500     -2.94
     658   121.250    38.500     -3.28
     659   121.500    38.500     -3.42
     660   121.750    38.500     -3.42
     661   122.000    38.500     -3.31
     662   122.250    38.500     -3.16
     663   122.500    38.500     -3.01
     664   122.750    38.500     -2.90
     665   123.000    38.500     -2.84
