# Supplementary material for: The analysis on groundwater storage variations from GRACE/GRACE-FO in recent 20 years driven by influencing factors and prediction in Shandong Province, China
Source: Sci Rep. 2024 Mar 9;14:5819. doi: 10.1038/s41598-024-55588-3 (PMC10925065; doi:10.1038/s41598-024-55588-3)
Supplement: Supplementary file 1 — Supplementary Information. [file 41598_2024_55588_MOESM1_ESM.zip › data/GWS derived from GRACE/gws200606.txt]

       1   114.500    34.000     92.34
       2   114.750    34.000     92.77
       3   115.000    34.000     92.83
       4   115.250    34.000     92.50
       5   115.500    34.000     91.75
       6   115.750    34.000     90.56
       7   116.000    34.000     88.94
       8   116.250    34.000     86.90
       9   116.500    34.000     84.44
      10   116.750    34.000     81.60
      11   117.000    34.000     78.40
      12   117.250    34.000     74.90
      13   117.500    34.000     71.11
      14   117.750    34.000     67.09
      15   118.000    34.000     62.89
      16   118.250    34.000     58.56
      17   118.500    34.000     54.14
      18   118.750    34.000     49.66
      19   119.000    34.000     45.17
      20   119.250    34.000     40.70
      21   119.500    34.000     36.30
      22   119.750    34.000     31.96
      23   120.000    34.000     27.72
      24   120.250    34.000     23.60
      25   120.500    34.000     19.60
      26   120.750    34.000     15.73
      27   121.000    34.000     12.01
      28   121.250    34.000      8.43
      29   121.500    34.000      4.99
      30   121.750    34.000      1.70
      31   122.000    34.000     -1.42
      32   122.250    34.000     -4.39
      33   122.500    34.000     -7.20
      34   122.750    34.000     -9.84
      35   123.000    34.000    -12.31
      36   114.500    34.250     97.47
      37   114.750    34.250     97.80
      38   115.000    34.250     97.78
      39   115.250    34.250     97.41
      40   115.500    34.250     96.63
      41   115.750    34.250     95.44
      42   116.000    34.250     93.86
      43   116.250    34.250     91.86
      44   116.500    34.250     89.49
      45   116.750    34.250     86.75
      46   117.000    34.250     83.66
      47   117.250    34.250     80.26
      48   117.500    34.250     76.61
      49   117.750    34.250     72.72
      50   118.000    34.250     68.64
      51   118.250    34.250     64.41
      52   118.500    34.250     60.06
      53   118.750    34.250     55.64
      54   119.000    34.250     51.17
      55   119.250    34.250     46.69
      56   119.500    34.250     42.22
      57   119.750    34.250     37.78
      58   120.000    34.250     33.38
      59   120.250    34.250     29.05
      60   120.500    34.250     24.79
      61   120.750    34.250     20.61
      62   121.000    34.250     16.54
      63   121.250    34.250     12.55
      64   121.500    34.250      8.66
      65   121.750    34.250      4.90
      66   122.000    34.250      1.26
      67   122.250    34.250     -2.25
      68   122.500    34.250     -5.61
      69   122.750    34.250     -8.80
      70   123.000    34.250    -11.83
      71   114.500    34.500    101.53
      72   114.750    34.500    101.75
      73   115.000    34.500    101.64
      74   115.250    34.500    101.20
      75   115.500    34.500    100.39
      76   115.750    34.500     99.21
      77   116.000    34.500     97.65
      78   116.250    34.500     95.71
      79   116.500    34.500     93.42
      80   116.750    34.500     90.77
      81   117.000    34.500     87.82
      82   117.250    34.500     84.57
      83   117.500    34.500     81.06
      84   117.750    34.500     77.32
      85   118.000    34.500     73.40
      86   118.250    34.500     69.30
      87   118.500    34.500     65.09
      88   118.750    34.500     60.76
      89   119.000    34.500     56.37
      90   119.250    34.500     51.92
      91   119.500    34.500     47.43
      92   119.750    34.500     42.95
      93   120.000    34.500     38.45
      94   120.250    34.500     33.97
      95   120.500    34.500     29.51
      96   120.750    34.500     25.07
      97   121.000    34.500     20.68
      98   121.250    34.500     16.34
      99   121.500    34.500     12.06
     100   121.750    34.500      7.84
     101   122.000    34.500      3.73
     102   122.250    34.500     -0.29
     103   122.500    34.500     -4.17
     104   122.750    34.500     -7.91
     105   123.000    34.500    -11.47
     106   114.500    34.750    104.53
     107   114.750    34.750    104.62
     108   115.000    34.750    104.41
     109   115.250    34.750    103.88
     110   115.500    34.750    103.04
     111   115.750    34.750    101.84
     112   116.000    34.750    100.31
     113   116.250    34.750     98.42
     114   116.500    34.750     96.22
     115   116.750    34.750     93.68
     116   117.000    34.750     90.86
     117   117.250    34.750     87.77
     118   117.500    34.750     84.43
     119   117.750    34.750     80.86
     120   118.000    34.750     77.12
     121   118.250    34.750     73.20
     122   118.500    34.750     69.14
     123   118.750    34.750     64.96
     124   119.000    34.750     60.68
     125   119.250    34.750     56.32
     126   119.500    34.750     51.88
     127   119.750    34.750     47.39
     128   120.000    34.750     42.84
     129   120.250    34.750     38.27
     130   120.500    34.750     33.66
     131   120.750    34.750     29.03
     132   121.000    34.750     24.38
     133   121.250    34.750     19.74
     134   121.500    34.750     15.10
     135   121.750    34.750     10.50
     136   122.000    34.750      5.94
     137   122.250    34.750      1.46
     138   122.500    34.750     -2.92
     139   122.750    34.750     -7.16
     140   123.000    34.750    -11.24
     141   114.500    35.000    106.49
     142   114.750    35.000    106.44
     143   115.000    35.000    106.11
     144   115.250    35.000    105.50
     145   115.500    35.000    104.59
     146   115.750    35.000    103.37
     147   116.000    35.000    101.84
     148   116.250    35.000    100.01
     149   116.500    35.000     97.88
     150   116.750    35.000     95.46
     151   117.000    35.000     92.78
     152   117.250    35.000     89.84
     153   117.500    35.000     86.69
     154   117.750    35.000     83.32
     155   118.000    35.000     79.77
     156   118.250    35.000     76.05
     157   118.500    35.000     72.19
     158   118.750    35.000     68.19
     159   119.000    35.000     64.06
     160   119.250    35.000     59.83
     161   119.500    35.000     55.48
     162   119.750    35.000     51.04
     163   120.000    35.000     46.52
     164   120.250    35.000     41.90
     165   120.500    35.000     37.20
     166   120.750    35.000     32.42
     167   121.000    35.000     27.58
     168   121.250    35.000     22.70
     169   121.500    35.000     17.76
     170   121.750    35.000     12.81
     171   122.000    35.000      7.87
     172   122.250    35.000      2.98
     173   122.500    35.000     -1.85
     174   122.750    35.000     -6.57
     175   123.000    35.000    -11.13
     176   114.500    35.250    107.48
     177   114.750    35.250    107.26
     178   115.000    35.250    106.80
     179   115.250    35.250    106.09
     180   115.500    35.250    105.11
     181   115.750    35.250    103.85
     182   116.000    35.250    102.32
     183   116.250    35.250    100.51
     184   116.500    35.250     98.45
     185   116.750    35.250     96.14
     186   117.000    35.250     93.59
     187   117.250    35.250     90.83
     188   117.500    35.250     87.85
     189   117.750    35.250     84.69
     190   118.000    35.250     81.35
     191   118.250    35.250     77.86
     192   118.500    35.250     74.21
     193   118.750    35.250     70.41
     194   119.000    35.250     66.48
     195   119.250    35.250     62.42
     196   119.500    35.250     58.21
     197   119.750    35.250     53.88
     198   120.000    35.250     49.42
     199   120.250    35.250     44.81
     200   120.500    35.250     40.09
     201   120.750    35.250     35.23
     202   121.000    35.250     30.25
     203   121.250    35.250     25.17
     204   121.500    35.250     20.00
     205   121.750    35.250     14.77
     206   122.000    35.250      9.50
     207   122.250    35.250      4.24
     208   122.500    35.250     -0.99
     209   122.750    35.250     -6.13
     210   123.000    35.250    -11.14
     211   114.500    35.500    107.58
     212   114.750    35.500    107.19
     213   115.000    35.500    106.57
     214   115.250    35.500    105.73
     215   115.500    35.500    104.65
     216   115.750    35.500    103.34
     217   116.000    35.500    101.78
     218   116.250    35.500    100.00
     219   116.500    35.500     97.99
     220   116.750    35.500     95.77
     221   117.000    35.500     93.35
     222   117.250    35.500     90.74
     223   117.500    35.500     87.95
     224   117.750    35.500     84.99
     225   118.000    35.500     81.88
     226   118.250    35.500     78.62
     227   118.500    35.500     75.21
     228   118.750    35.500     71.64
     229   119.000    35.500     67.93
     230   119.250    35.500     64.07
     231   119.500    35.500     60.05
     232   119.750    35.500     55.86
     233   120.000    35.500     51.51
     234   120.250    35.500     46.98
     235   120.500    35.500     42.27
     236   120.750    35.500     37.40
     237   121.000    35.500     32.35
     238   121.250    35.500     27.15
     239   121.500    35.500     21.80
     240   121.750    35.500     16.36
     241   122.000    35.500     10.82
     242   122.250    35.500      5.25
     243   122.500    35.500     -0.33
     244   122.750    35.500     -5.85
     245   123.000    35.500    -11.26
     246   114.500    35.750    106.88
     247   114.750    35.750    106.29
     248   115.000    35.750    105.51
     249   115.250    35.750    104.52
     250   115.500    35.750    103.34
     251   115.750    35.750    101.94
     252   116.000    35.750    100.34
     253   116.250    35.750     98.55
     254   116.500    35.750     96.57
     255   116.750    35.750     94.43
     256   117.000    35.750     92.12
     257   117.250    35.750     89.65
     258   117.500    35.750     87.04
     259   117.750    35.750     84.29
     260   118.000    35.750     81.40
     261   118.250    35.750     78.37
     262   118.500    35.750     75.21
     263   118.750    35.750     71.90
     264   119.000    35.750     68.43
     265   119.250    35.750     64.81
     266   119.500    35.750     61.00
     267   119.750    35.750     57.01
     268   120.000    35.750     52.81
     269   120.250    35.750     48.40
     270   120.500    35.750     43.77
     271   120.750    35.750     38.93
     272   121.000    35.750     33.87
     273   121.250    35.750     28.61
     274   121.500    35.750     23.17
     275   121.750    35.750     17.55
     276   122.000    35.750     11.81
     277   122.250    35.750      5.99
     278   122.500    35.750      0.14
     279   122.750    35.750     -5.71
     280   123.000    35.750    -11.47
     281   114.500    36.000    105.51
     282   114.750    36.000    104.71
     283   115.000    36.000    103.73
     284   115.250    36.000    102.58
     285   115.500    36.000    101.25
     286   115.750    36.000     99.75
     287   116.000    36.000     98.09
     288   116.250    36.000     96.27
     289   116.500    36.000     94.30
     290   116.750    36.000     92.21
     291   117.000    36.000     89.99
     292   117.250    36.000     87.65
     293   117.500    36.000     85.20
     294   117.750    36.000     82.64
     295   118.000    36.000     79.97
     296   118.250    36.000     77.19
     297   118.500    36.000     74.27
     298   118.750    36.000     71.22
     299   119.000    36.000     68.02
     300   119.250    36.000     64.64
     301   119.500    36.000     61.08
     302   119.750    36.000     57.31
     303   120.000    36.000     53.31
     304   120.250    36.000     49.07
     305   120.500    36.000     44.58
     306   120.750    36.000     39.83
     307   121.000    36.000     34.82
     308   121.250    36.000     29.57
     309   121.500    36.000     24.07
     310   121.750    36.000     18.38
     311   122.000    36.000     12.50
     312   122.250    36.000      6.50
     313   122.500    36.000      0.42
     314   122.750    36.000     -5.68
     315   123.000    36.000    -11.73
     316   114.500    36.250    103.57
     317   114.750    36.250    102.55
     318   115.000    36.250    101.36
     319   115.250    36.250    100.01
     320   115.500    36.250     98.52
     321   115.750    36.250     96.88
     322   116.000    36.250     95.13
     323   116.250    36.250     93.25
     324   116.500    36.250     91.28
     325   116.750    36.250     89.21
     326   117.000    36.250     87.05
     327   117.250    36.250     84.82
     328   117.500    36.250     82.51
     329   117.750    36.250     80.13
     330   118.000    36.250     77.67
     331   118.250    36.250     75.11
     332   118.500    36.250     72.46
     333   118.750    36.250     69.67
     334   119.000    36.250     66.73
     335   119.250    36.250     63.63
     336   119.500    36.250     60.33
     337   119.750    36.250     56.82
     338   120.000    36.250     53.06
     339   120.250    36.250     49.03
     340   120.500    36.250     44.72
     341   120.750    36.250     40.12
     342   121.000    36.250     35.22
     343   121.250    36.250     30.03
     344   121.500    36.250     24.56
     345   121.750    36.250     18.84
     346   122.000    36.250     12.90
     347   122.250    36.250      6.78
     348   122.500    36.250      0.54
     349   122.750    36.250     -5.74
     350   123.000    36.250    -12.03
     351   114.500    36.500    101.21
     352   114.750    36.500     99.93
     353   115.000    36.500     98.50
     354   115.250    36.500     96.95
     355   115.500    36.500     95.27
     356   115.750    36.500     93.48
     357   116.000    36.500     91.59
     358   116.250    36.500     89.64
     359   116.500    36.500     87.61
     360   116.750    36.500     85.54
     361   117.000    36.500     83.43
     362   117.250    36.500     81.28
     363   117.500    36.500     79.09
     364   117.750    36.500     76.86
     365   118.000    36.500     74.59
     366   118.250    36.500     72.25
     367   118.500    36.500     69.84
     368   118.750    36.500     67.31
     369   119.000    36.500     64.66
     370   119.250    36.500     61.85
     371   119.500    36.500     58.83
     372   119.750    36.500     55.60
     373   120.000    36.500     52.10
     374   120.250    36.500     48.32
     375   120.500    36.500     44.23
     376   120.750    36.500     39.82
     377   121.000    36.500     35.09
     378   121.250    36.500     30.02
     379   121.500    36.500     24.65
     380   121.750    36.500     18.97
     381   122.000    36.500     13.03
     382   122.250    36.500      6.87
     383   122.500    36.500      0.55
     384   122.750    36.500     -5.87
     385   123.000    36.500    -12.33
     386   114.500    36.750     98.52
     387   114.750    36.750     96.97
     388   115.000    36.750     95.30
     389   115.250    36.750     93.51
     390   115.500    36.750     91.62
     391   115.750    36.750     89.65
     392   116.000    36.750     87.62
     393   116.250    36.750     85.55
     394   116.500    36.750     83.45
     395   116.750    36.750     81.34
     396   117.000    36.750     79.24
     397   117.250    36.750     77.14
     398   117.500    36.750     75.04
     399   117.750    36.750     72.95
     400   118.000    36.750     70.84
     401   118.250    36.750     68.71
     402   118.500    36.750     66.52
     403   118.750    36.750     64.26
     404   119.000    36.750     61.88
     405   119.250    36.750     59.35
     406   119.500    36.750     56.64
     407   119.750    36.750     53.69
     408   120.000    36.750     50.49
     409   120.250    36.750     47.00
     410   120.500    36.750     43.18
     411   120.750    36.750     39.01
     412   121.000    36.750     34.49
     413   121.250    36.750     29.61
     414   121.500    36.750     24.37
     415   121.750    36.750     18.81
     416   122.000    36.750     12.94
     417   122.250    36.750      6.80
     418   122.500    36.750      0.46
     419   122.750    36.750     -6.01
     420   123.000    36.750    -12.57
     421   114.500    37.000     95.63
     422   114.750    37.000     93.80
     423   115.000    37.000     91.86
     424   115.250    37.000     89.82
     425   115.500    37.000     87.70
     426   115.750    37.000     85.52
     427   116.000    37.000     83.31
     428   116.250    37.000     81.10
     429   116.500    37.000     78.90
     430   116.750    37.000     76.73
     431   117.000    37.000     74.60
     432   117.250    37.000     72.52
     433   117.500    37.000     70.48
     434   117.750    37.000     68.49
     435   118.000    37.000     66.55
     436   118.250    37.000     64.59
     437   118.500    37.000     62.63
     438   118.750    37.000     60.60
     439   119.000    37.000     58.49
     440   119.250    37.000     56.25
     441   119.500    37.000     53.85
     442   119.750    37.000     51.21
     443   120.000    37.000     48.33
     444   120.250    37.000     45.14
     445   120.500    37.000     41.61
     446   120.750    37.000     37.73
     447   121.000    37.000     33.47
     448   121.250    37.000     28.83
     449   121.500    37.000     23.79
     450   121.750    37.000     18.40
     451   122.000    37.000     12.66
     452   122.250    37.000      6.61
     453   122.500    37.000      0.33
     454   122.750    37.000     -6.15
     455   123.000    37.000    -12.73
     456   114.500    37.250     92.64
     457   114.750    37.250     90.53
     458   115.000    37.250     88.30
     459   115.250    37.250     85.99
     460   115.500    37.250     83.61
     461   115.750    37.250     81.21
     462   116.000    37.250     78.80
     463   116.250    37.250     76.42
     464   116.500    37.250     74.08
     465   116.750    37.250     71.82
     466   117.000    37.250     69.64
     467   117.250    37.250     67.55
     468   117.500    37.250     65.56
     469   117.750    37.250     63.65
     470   118.000    37.250     61.81
     471   118.250    37.250     60.02
     472   118.500    37.250     58.25
     473   118.750    37.250     56.46
     474   119.000    37.250     54.62
     475   119.250    37.250     52.66
     476   119.500    37.250     50.55
     477   119.750    37.250     48.23
     478   120.000    37.250     45.67
     479   120.250    37.250     42.81
     480   120.500    37.250     39.61
     481   120.750    37.250     36.04
     482   121.000    37.250     32.09
     483   121.250    37.250     27.72
     484   121.500    37.250     22.95
     485   121.750    37.250     17.78
     486   122.000    37.250     12.24
     487   122.250    37.250      6.35
     488   122.500    37.250      0.18
     489   122.750    37.250     -6.22
     490   123.000    37.250    -12.77
     491   114.500    37.500     89.64
     492   114.750    37.500     87.23
     493   115.000    37.500     84.71
     494   115.250    37.500     82.12
     495   115.500    37.500     79.48
     496   115.750    37.500     76.83
     497   116.000    37.500     74.20
     498   116.250    37.500     71.62
     499   116.500    37.500     69.14
     500   116.750    37.500     66.75
     501   117.000    37.500     64.50
     502   117.250    37.500     62.37
     503   117.500    37.500     60.38
     504   117.750    37.500     58.52
     505   118.000    37.500     56.78
     506   118.250    37.500     55.12
     507   118.500    37.500     53.53
     508   118.750    37.500     51.95
     509   119.000    37.500     50.34
     510   119.250    37.500     48.67
     511   119.500    37.500     46.85
     512   119.750    37.500     44.86
     513   120.000    37.500     42.64
     514   120.250    37.500     40.11
     515   120.500    37.500     37.26
     516   120.750    37.500     34.05
     517   121.000    37.500     30.43
     518   121.250    37.500     26.39
     519   121.500    37.500     21.91
     520   121.750    37.500     17.02
     521   122.000    37.500     11.73
     522   122.250    37.500      6.06
     523   122.500    37.500      0.07
     524   122.750    37.500     -6.19
     525   123.000    37.500    -12.64
     526   114.500    37.750     86.70
     527   114.750    37.750     84.00
     528   115.000    37.750     81.18
     529   115.250    37.750     78.30
     530   115.500    37.750     75.38
     531   115.750    37.750     72.46
     532   116.000    37.750     69.60
     533   116.250    37.750     66.82
     534   116.500    37.750     64.16
     535   116.750    37.750     61.64
     536   117.000    37.750     59.27
     537   117.250    37.750     57.10
     538   117.500    37.750     55.09
     539   117.750    37.750     53.25
     540   118.000    37.750     51.57
     541   118.250    37.750     50.02
     542   118.500    37.750     48.58
     543   118.750    37.750     47.19
     544   119.000    37.750     45.81
     545   119.250    37.750     44.40
     546   119.500    37.750     42.88
     547   119.750    37.750     41.20
     548   120.000    37.750     39.31
     549   120.250    37.750     37.14
     550   120.500    37.750     34.66
     551   120.750    37.750     31.80
     552   121.000    37.750     28.54
     553   121.250    37.750     24.85
     554   121.500    37.750     20.73
     555   121.750    37.750     16.16
     556   122.000    37.750     11.17
     557   122.250    37.750      5.78
     558   122.500    37.750      0.03
     559   122.750    37.750     -6.02
     560   123.000    37.750    -12.31
     561   114.500    38.000     83.88
     562   114.750    38.000     80.88
     563   115.000    38.000     77.77
     564   115.250    38.000     74.60
     565   115.500    38.000     71.40
     566   115.750    38.000     68.22
     567   116.000    38.000     65.12
     568   116.250    38.000     62.12
     569   116.500    38.000     59.27
     570   116.750    38.000     56.59
     571   117.000    38.000     54.11
     572   117.250    38.000     51.84
     573   117.500    38.000     49.78
     574   117.750    38.000     47.95
     575   118.000    38.000     46.31
     576   118.250    38.000     44.85
     577   118.500    38.000     43.53
     578   118.750    38.000     42.31
     579   119.000    38.000     41.14
     580   119.250    38.000     39.97
     581   119.500    38.000     38.73
     582   119.750    38.000     37.36
     583   120.000    38.000     35.80
     584   120.250    38.000     33.99
     585   120.500    38.000     31.87
     586   120.750    38.000     29.39
     587   121.000    38.000     26.52
     588   121.250    38.000     23.22
     589   121.500    38.000     19.48
     590   121.750    38.000     15.27
     591   122.000    38.000     10.63
     592   122.250    38.000      5.56
     593   122.500    38.000      0.10
     594   122.750    38.000     -5.68
     595   123.000    38.000    -11.75
     596   114.500    38.250     81.22
     597   114.750    38.250     77.93
     598   115.000    38.250     74.54
     599   115.250    38.250     71.08
     600   115.500    38.250     67.60
     601   115.750    38.250     64.17
     602   116.000    38.250     60.82
     603   116.250    38.250     57.60
     604   116.500    38.250     54.54
     605   116.750    38.250     51.70
     606   117.000    38.250     49.08
     607   117.250    38.250     46.71
     608   117.500    38.250     44.59
     609   117.750    38.250     42.74
     610   118.000    38.250     41.12
     611   118.250    38.250     39.72
     612   118.500    38.250     38.51
     613   118.750    38.250     37.43
     614   119.000    38.250     36.44
     615   119.250    38.250     35.50
     616   119.500    38.250     34.51
     617   119.750    38.250     33.44
     618   120.000    38.250     32.21
     619   120.250    38.250     30.74
     620   120.500    38.250     28.99
     621   120.750    38.250     26.91
     622   121.000    38.250     24.43
     623   121.250    38.250     21.54
     624   121.500    38.250     18.19
     625   121.750    38.250     14.39
     626   122.000    38.250     10.13
     627   122.250    38.250      5.43
     628   122.500    38.250      0.31
     629   122.750    38.250     -5.17
     630   123.000    38.250    -10.95
     631   114.500    38.500     78.75
     632   114.750    38.500     75.19
     633   115.000    38.500     71.52
     634   115.250    38.500     67.79
     635   115.500    38.500     64.06
     636   115.750    38.500     60.36
     637   116.000    38.500     56.77
     638   116.250    38.500     53.33
     639   116.500    38.500     50.08
     640   116.750    38.500     47.05
     641   117.000    38.500     44.29
     642   117.250    38.500     41.81
     643   117.500    38.500     39.62
     644   117.750    38.500     37.72
     645   118.000    38.500     36.10
     646   118.250    38.500     34.74
     647   118.500    38.500     33.60
     648   118.750    38.500     32.65
     649   119.000    38.500     31.82
     650   119.250    38.500     31.08
     651   119.500    38.500     30.34
     652   119.750    38.500     29.54
     653   120.000    38.500     28.62
     654   120.250    38.500     27.49
     655   120.500    38.500     26.12
     656   120.750    38.500     24.41
     657   121.000    38.500     22.35
     658   121.250    38.500     19.86
     659   121.500    38.500     16.94
     660   121.750    38.500     13.56
     661   122.000    38.500      9.71
     662   122.250    38.500      5.41
     663   122.500    38.500      0.69
     664   122.750    38.500     -4.44
     665   123.000    38.500     -9.89
