# Supplementary material for: The analysis on groundwater storage variations from GRACE/GRACE-FO in recent 20 years driven by influencing factors and prediction in Shandong Province, China
Source: Sci Rep. 2024 Mar 9;14:5819. doi: 10.1038/s41598-024-55588-3 (PMC10925065; doi:10.1038/s41598-024-55588-3)
Supplement: Supplementary file 1 — Supplementary Information. [file 41598_2024_55588_MOESM1_ESM.zip › data/GWS derived from GRACE/gws200607.txt]

       1   114.500    34.000     44.12
       2   114.750    34.000     40.57
       3   115.000    34.000     36.47
       4   115.250    34.000     31.86
       5   115.500    34.000     26.80
       6   115.750    34.000     21.35
       7   116.000    34.000     15.62
       8   116.250    34.000      9.71
       9   116.500    34.000      3.72
      10   116.750    34.000     -2.21
      11   117.000    34.000     -7.97
      12   117.250    34.000    -13.42
      13   117.500    34.000    -18.44
      14   117.750    34.000    -22.93
      15   118.000    34.000    -26.78
      16   118.250    34.000    -29.92
      17   118.500    34.000    -32.29
      18   118.750    34.000    -33.85
      19   119.000    34.000    -34.58
      20   119.250    34.000    -34.49
      21   119.500    34.000    -33.62
      22   119.750    34.000    -32.02
      23   120.000    34.000    -29.77
      24   120.250    34.000    -26.97
      25   120.500    34.000    -23.71
      26   120.750    34.000    -20.12
      27   121.000    34.000    -16.34
      28   121.250    34.000    -12.49
      29   121.500    34.000     -8.68
      30   121.750    34.000     -5.06
      31   122.000    34.000     -1.71
      32   122.250    34.000      1.24
      33   122.500    34.000      3.74
      34   122.750    34.000      5.71
      35   123.000    34.000      7.10
      36   114.500    34.250     51.99
      37   114.750    34.250     48.28
      38   115.000    34.250     44.05
      39   115.250    34.250     39.31
      40   115.500    34.250     34.15
      41   115.750    34.250     28.61
      42   116.000    34.250     22.81
      43   116.250    34.250     16.84
      44   116.500    34.250     10.82
      45   116.750    34.250      4.88
      46   117.000    34.250     -0.88
      47   117.250    34.250     -6.31
      48   117.500    34.250    -11.32
      49   117.750    34.250    -15.79
      50   118.000    34.250    -19.64
      51   118.250    34.250    -22.79
      52   118.500    34.250    -25.19
      53   118.750    34.250    -26.80
      54   119.000    34.250    -27.63
      55   119.250    34.250    -27.68
      56   119.500    34.250    -26.99
      57   119.750    34.250    -25.63
      58   120.000    34.250    -23.67
      59   120.250    34.250    -21.20
      60   120.500    34.250    -18.34
      61   120.750    34.250    -15.21
      62   121.000    34.250    -11.93
      63   121.250    34.250     -8.63
      64   121.500    34.250     -5.42
      65   121.750    34.250     -2.44
      66   122.000    34.250      0.23
      67   122.250    34.250      2.50
      68   122.500    34.250      4.29
      69   122.750    34.250      5.55
      70   123.000    34.250      6.24
      71   114.500    34.500     59.64
      72   114.750    34.500     55.85
      73   115.000    34.500     51.54
      74   115.250    34.500     46.74
      75   115.500    34.500     41.52
      76   115.750    34.500     35.95
      77   116.000    34.500     30.13
      78   116.250    34.500     24.17
      79   116.500    34.500     18.18
      80   116.750    34.500     12.26
      81   117.000    34.500      6.56
      82   117.250    34.500      1.16
      83   117.500    34.500     -3.80
      84   117.750    34.500     -8.23
      85   118.000    34.500    -12.06
      86   118.250    34.500    -15.21
      87   118.500    34.500    -17.63
      88   118.750    34.500    -19.31
      89   119.000    34.500    -20.25
      90   119.250    34.500    -20.45
      91   119.500    34.500    -19.97
      92   119.750    34.500    -18.87
      93   120.000    34.500    -17.23
      94   120.250    34.500    -15.15
      95   120.500    34.500    -12.74
      96   120.750    34.500    -10.11
      97   121.000    34.500     -7.40
      98   121.250    34.500     -4.71
      99   121.500    34.500     -2.16
     100   121.750    34.500      0.12
     101   122.000    34.500      2.07
     102   122.250    34.500      3.58
     103   122.500    34.500      4.60
     104   122.750    34.500      5.10
     105   123.000    34.500      5.04
     106   114.500    34.750     66.95
     107   114.750    34.750     63.14
     108   115.000    34.750     58.82
     109   115.250    34.750     54.01
     110   115.500    34.750     48.81
     111   115.750    34.750     43.26
     112   116.000    34.750     37.48
     113   116.250    34.750     31.57
     114   116.500    34.750     25.64
     115   116.750    34.750     19.79
     116   117.000    34.750     14.16
     117   117.250    34.750      8.85
     118   117.500    34.750      3.95
     119   117.750    34.750     -0.42
     120   118.000    34.750     -4.22
     121   118.250    34.750     -7.35
     122   118.500    34.750     -9.81
     123   118.750    34.750    -11.56
     124   119.000    34.750    -12.60
     125   119.250    34.750    -12.98
     126   119.500    34.750    -12.72
     127   119.750    34.750    -11.92
     128   120.000    34.750    -10.63
     129   120.250    34.750     -8.97
     130   120.500    34.750     -7.04
     131   120.750    34.750     -4.96
     132   121.000    34.750     -2.85
     133   121.250    34.750     -0.82
     134   121.500    34.750      1.02
     135   121.750    34.750      2.56
     136   122.000    34.750      3.73
     137   122.250    34.750      4.44
     138   122.500    34.750      4.65
     139   122.750    34.750      4.34
     140   123.000    34.750      3.48
     141   114.500    35.000     73.83
     142   114.750    35.000     70.06
     143   115.000    35.000     65.77
     144   115.250    35.000     61.01
     145   115.500    35.000     55.86
     146   115.750    35.000     50.39
     147   116.000    35.000     44.70
     148   116.250    35.000     38.88
     149   116.500    35.000     33.04
     150   116.750    35.000     27.31
     151   117.000    35.000     21.78
     152   117.250    35.000     16.57
     153   117.500    35.000     11.76
     154   117.750    35.000      7.46
     155   118.000    35.000      3.71
     156   118.250    35.000      0.58
     157   118.500    35.000     -1.90
     158   118.750    35.000     -3.71
     159   119.000    35.000     -4.89
     160   119.250    35.000     -5.44
     161   119.500    35.000     -5.44
     162   119.750    35.000     -4.94
     163   120.000    35.000     -4.02
     164   120.250    35.000     -2.81
     165   120.500    35.000     -1.39
     166   120.750    35.000      0.12
     167   121.000    35.000      1.59
     168   121.250    35.000      2.94
     169   121.500    35.000      4.03
     170   121.750    35.000      4.81
     171   122.000    35.000      5.16
     172   122.250    35.000      5.05
     173   122.500    35.000      4.42
     174   122.750    35.000      3.27
     175   123.000    35.000      1.59
     176   114.500    35.250     80.17
     177   114.750    35.250     76.48
     178   115.000    35.250     72.27
     179   115.250    35.250     67.62
     180   115.500    35.250     62.56
     181   115.750    35.250     57.21
     182   116.000    35.250     51.63
     183   116.250    35.250     45.93
     184   116.500    35.250     40.24
     185   116.750    35.250     34.64
     186   117.000    35.250     29.24
     187   117.250    35.250     24.15
     188   117.500    35.250     19.45
     189   117.750    35.250     15.22
     190   118.000    35.250     11.53
     191   118.250    35.250      8.42
     192   118.500    35.250      5.92
     193   118.750    35.250      4.03
     194   119.000    35.250      2.72
     195   119.250    35.250      1.97
     196   119.500    35.250      1.73
     197   119.750    35.250      1.90
     198   120.000    35.250      2.42
     199   120.250    35.250      3.19
     200   120.500    35.250      4.07
     201   120.750    35.250      4.99
     202   121.000    35.250      5.82
     203   121.250    35.250      6.46
     204   121.500    35.250      6.81
     205   121.750    35.250      6.79
     206   122.000    35.250      6.32
     207   122.250    35.250      5.38
     208   122.500    35.250      3.90
     209   122.750    35.250      1.91
     210   123.000    35.250     -0.61
     211   114.500    35.500     85.89
     212   114.750    35.500     82.33
     213   115.000    35.500     78.25
     214   115.250    35.500     73.72
     215   115.500    35.500     68.80
     216   115.750    35.500     63.58
     217   116.000    35.500     58.16
     218   116.250    35.500     52.62
     219   116.500    35.500     47.07
     220   116.750    35.500     41.61
     221   117.000    35.500     36.37
     222   117.250    35.500     31.40
     223   117.500    35.500     26.83
     224   117.750    35.500     22.69
     225   118.000    35.500     19.05
     226   118.250    35.500     15.97
     227   118.500    35.500     13.44
     228   118.750    35.500     11.47
     229   119.000    35.500     10.04
     230   119.250    35.500      9.09
     231   119.500    35.500      8.58
     232   119.750    35.500      8.44
     233   120.000    35.500      8.56
     234   120.250    35.500      8.87
     235   120.500    35.500      9.23
     236   120.750    35.500      9.55
     237   121.000    35.500      9.73
     238   121.250    35.500      9.66
     239   121.500    35.500      9.27
     240   121.750    35.500      8.47
     241   122.000    35.500      7.19
     242   122.250    35.500      5.41
     243   122.500    35.500      3.10
     244   122.750    35.500      0.27
     245   123.000    35.500     -3.07
     246   114.500    35.750     90.93
     247   114.750    35.750     87.51
     248   115.000    35.750     83.58
     249   115.250    35.750     79.21
     250   115.500    35.750     74.45
     251   115.750    35.750     69.39
     252   116.000    35.750     64.13
     253   116.250    35.750     58.77
     254   116.500    35.750     53.38
     255   116.750    35.750     48.10
     256   117.000    35.750     43.01
     257   117.250    35.750     38.19
     258   117.500    35.750     33.73
     259   117.750    35.750     29.69
     260   118.000    35.750     26.12
     261   118.250    35.750     23.05
     262   118.500    35.750     20.50
     263   118.750    35.750     18.45
     264   119.000    35.750     16.89
     265   119.250    35.750     15.75
     266   119.500    35.750     14.99
     267   119.750    35.750     14.52
     268   120.000    35.750     14.26
     269   120.250    35.750     14.11
     270   120.500    35.750     13.94
     271   120.750    35.750     13.70
     272   121.000    35.750     13.24
     273   121.250    35.750     12.49
     274   121.500    35.750     11.37
     275   121.750    35.750      9.80
     276   122.000    35.750      7.74
     277   122.250    35.750      5.15
     278   122.500    35.750      2.03
     279   122.750    35.750     -1.62
     280   123.000    35.750     -5.74
     281   114.500    36.000     95.22
     282   114.750    36.000     91.97
     283   115.000    36.000     88.22
     284   115.250    36.000     84.00
     285   115.500    36.000     79.42
     286   115.750    36.000     74.54
     287   116.000    36.000     69.46
     288   116.250    36.000     64.27
     289   116.500    36.000     59.07
     290   116.750    36.000     53.95
     291   117.000    36.000     49.02
     292   117.250    36.000     44.35
     293   117.500    36.000     40.01
     294   117.750    36.000     36.06
     295   118.000    36.000     32.55
     296   118.250    36.000     29.51
     297   118.500    36.000     26.93
     298   118.750    36.000     24.82
     299   119.000    36.000     23.13
     300   119.250    36.000     21.81
     301   119.500    36.000     20.79
     302   119.750    36.000     20.02
     303   120.000    36.000     19.38
     304   120.250    36.000     18.79
     305   120.500    36.000     18.14
     306   120.750    36.000     17.34
     307   121.000    36.000     16.28
     308   121.250    36.000     14.89
     309   121.500    36.000     13.07
     310   121.750    36.000     10.78
     311   122.000    36.000      7.98
     312   122.250    36.000      4.63
     313   122.500    36.000      0.74
     314   122.750    36.000     -3.67
     315   123.000    36.000     -8.56
     316   114.500    36.250     98.76
     317   114.750    36.250     95.67
     318   115.000    36.250     92.08
     319   115.250    36.250     88.04
     320   115.500    36.250     83.63
     321   115.750    36.250     78.94
     322   116.000    36.250     74.03
     323   116.250    36.250     69.02
     324   116.500    36.250     64.00
     325   116.750    36.250     59.05
     326   117.000    36.250     54.28
     327   117.250    36.250     49.75
     328   117.500    36.250     45.53
     329   117.750    36.250     41.68
     330   118.000    36.250     38.23
     331   118.250    36.250     35.21
     332   118.500    36.250     32.62
     333   118.750    36.250     30.44
     334   119.000    36.250     28.63
     335   119.250    36.250     27.13
     336   119.500    36.250     25.90
     337   119.750    36.250     24.83
     338   120.000    36.250     23.85
     339   120.250    36.250     22.85
     340   120.500    36.250     21.75
     341   120.750    36.250     20.43
     342   121.000    36.250     18.81
     343   121.250    36.250     16.82
     344   121.500    36.250     14.36
     345   121.750    36.250     11.41
     346   122.000    36.250      7.92
     347   122.250    36.250      3.87
     348   122.500    36.250     -0.73
     349   122.750    36.250     -5.85
     350   123.000    36.250    -11.43
     351   114.500    36.500    101.49
     352   114.750    36.500     98.57
     353   115.000    36.500     95.15
     354   115.250    36.500     91.28
     355   115.500    36.500     87.04
     356   115.750    36.500     82.51
     357   116.000    36.500     77.78
     358   116.250    36.500     72.94
     359   116.500    36.500     68.09
     360   116.750    36.500     63.31
     361   117.000    36.500     58.68
     362   117.250    36.500     54.29
     363   117.500    36.500     50.19
     364   117.750    36.500     46.43
     365   118.000    36.500     43.05
     366   118.250    36.500     40.07
     367   118.500    36.500     37.46
     368   118.750    36.500     35.22
     369   119.000    36.500     33.30
     370   119.250    36.500     31.66
     371   119.500    36.500     30.21
     372   119.750    36.500     28.89
     373   120.000    36.500     27.60
     374   120.250    36.500     26.24
     375   120.500    36.500     24.71
     376   120.750    36.500     22.94
     377   121.000    36.500     20.83
     378   121.250    36.500     18.28
     379   121.500    36.500     15.26
     380   121.750    36.500     11.71
     381   122.000    36.500      7.61
     382   122.250    36.500      2.93
     383   122.500    36.500     -2.30
     384   122.750    36.500     -8.05
     385   123.000    36.500    -14.23
     386   114.500    36.750    103.45
     387   114.750    36.750    100.68
     388   115.000    36.750     97.41
     389   115.250    36.750     93.69
     390   115.500    36.750     89.61
     391   115.750    36.750     85.24
     392   116.000    36.750     80.67
     393   116.250    36.750     75.99
     394   116.500    36.750     71.30
     395   116.750    36.750     66.67
     396   117.000    36.750     62.19
     397   117.250    36.750     57.93
     398   117.500    36.750     53.94
     399   117.750    36.750     50.27
     400   118.000    36.750     46.95
     401   118.250    36.750     43.99
     402   118.500    36.750     41.38
     403   118.750    36.750     39.10
     404   119.000    36.750     37.10
     405   119.250    36.750     35.32
     406   119.500    36.750     33.70
     407   119.750    36.750     32.16
     408   120.000    36.750     30.59
     409   120.250    36.750     28.92
     410   120.500    36.750     27.05
     411   120.750    36.750     24.87
     412   121.000    36.750     22.32
     413   121.250    36.750     19.32
     414   121.500    36.750     15.81
     415   121.750    36.750     11.74
     416   122.000    36.750      7.10
     417   122.250    36.750      1.88
     418   122.500    36.750     -3.88
     419   122.750    36.750    -10.16
     420   123.000    36.750    -16.90
     421   114.500    37.000    104.65
     422   114.750    37.000    102.00
     423   115.000    37.000     98.86
     424   115.250    37.000     95.28
     425   115.500    37.000     91.33
     426   115.750    37.000     87.10
     427   116.000    37.000     82.68
     428   116.250    37.000     78.14
     429   116.500    37.000     73.58
     430   116.750    37.000     69.10
     431   117.000    37.000     64.75
     432   117.250    37.000     60.61
     433   117.500    37.000     56.72
     434   117.750    37.000     53.15
     435   118.000    37.000     49.89
     436   118.250    37.000     46.96
     437   118.500    37.000     44.36
     438   118.750    37.000     42.05
     439   119.000    37.000     39.98
     440   119.250    37.000     38.11
     441   119.500    37.000     36.35
     442   119.750    37.000     34.62
     443   120.000    37.000     32.84
     444   120.250    37.000     30.91
     445   120.500    37.000     28.74
     446   120.750    37.000     26.25
     447   121.000    37.000     23.34
     448   121.250    37.000     19.96
     449   121.500    37.000     16.04
     450   121.750    37.000     11.56
     451   122.000    37.000      6.48
     452   122.250    37.000      0.83
     453   122.500    37.000     -5.39
     454   122.750    37.000    -12.11
     455   123.000    37.000    -19.27
     456   114.500    37.250    105.13
     457   114.750    37.250    102.58
     458   115.000    37.250     99.54
     459   115.250    37.250     96.06
     460   115.500    37.250     92.22
     461   115.750    37.250     88.11
     462   116.000    37.250     83.81
     463   116.250    37.250     79.40
     464   116.500    37.250     74.98
     465   116.750    37.250     70.61
     466   117.000    37.250     66.38
     467   117.250    37.250     62.34
     468   117.500    37.250     58.56
     469   117.750    37.250     55.07
     470   118.000    37.250     51.87
     471   118.250    37.250     49.00
     472   118.500    37.250     46.41
     473   118.750    37.250     44.09
     474   119.000    37.250     41.99
     475   119.250    37.250     40.04
     476   119.500    37.250     38.18
     477   119.750    37.250     36.33
     478   120.000    37.250     34.39
     479   120.250    37.250     32.26
     480   120.500    37.250     29.87
     481   120.750    37.250     27.13
     482   121.000    37.250     23.95
     483   121.250    37.250     20.27
     484   121.500    37.250     16.05
     485   121.750    37.250     11.24
     486   122.000    37.250      5.84
     487   122.250    37.250     -0.15
     488   122.500    37.250     -6.70
     489   122.750    37.250    -13.76
     490   123.000    37.250    -21.25
     491   114.500    37.500    104.93
     492   114.750    37.500    102.45
     493   115.000    37.500     99.48
     494   115.250    37.500     96.09
     495   115.500    37.500     92.34
     496   115.750    37.500     88.32
     497   116.000    37.500     84.11
     498   116.250    37.500     79.81
     499   116.500    37.500     75.49
     500   116.750    37.500     71.23
     501   117.000    37.500     67.10
     502   117.250    37.500     63.18
     503   117.500    37.500     59.49
     504   117.750    37.500     56.07
     505   118.000    37.500     52.95
     506   118.250    37.500     50.13
     507   118.500    37.500     47.57
     508   118.750    37.500     45.27
     509   119.000    37.500     43.16
     510   119.250    37.500     41.18
     511   119.500    37.500     39.27
     512   119.750    37.500     37.33
     513   120.000    37.500     35.28
     514   120.250    37.500     33.03
     515   120.500    37.500     30.50
     516   120.750    37.500     27.59
     517   121.000    37.500     24.23
     518   121.250    37.500     20.36
     519   121.500    37.500     15.94
     520   121.750    37.500     10.91
     521   122.000    37.500      5.29
     522   122.250    37.500     -0.93
     523   122.500    37.500     -7.72
     524   122.750    37.500    -15.00
     525   123.000    37.500    -22.73
     526   114.500    37.750    104.12
     527   114.750    37.750    101.68
     528   115.000    37.750     98.75
     529   115.250    37.750     95.41
     530   115.500    37.750     91.73
     531   115.750    37.750     87.77
     532   116.000    37.750     83.65
     533   116.250    37.750     79.43
     534   116.500    37.750     75.20
     535   116.750    37.750     71.04
     536   117.000    37.750     67.01
     537   117.250    37.750     63.18
     538   117.500    37.750     59.57
     539   117.750    37.750     56.24
     540   118.000    37.750     53.20
     541   118.250    37.750     50.44
     542   118.500    37.750     47.94
     543   118.750    37.750     45.67
     544   119.000    37.750     43.58
     545   119.250    37.750     41.61
     546   119.500    37.750     39.69
     547   119.750    37.750     37.73
     548   120.000    37.750     35.63
     549   120.250    37.750     33.33
     550   120.500    37.750     30.73
     551   120.750    37.750     27.74
     552   121.000    37.750     24.29
     553   121.250    37.750     20.32
     554   121.500    37.750     15.78
     555   121.750    37.750     10.65
     556   122.000    37.750      4.91
     557   122.250    37.750     -1.43
     558   122.500    37.750     -8.32
     559   122.750    37.750    -15.73
     560   123.000    37.750    -23.57
     561   114.500    38.000    102.77
     562   114.750    38.000    100.34
     563   115.000    38.000     97.43
     564   115.250    38.000     94.11
     565   115.500    38.000     90.46
     566   115.750    38.000     86.56
     567   116.000    38.000     82.50
     568   116.250    38.000     78.34
     569   116.500    38.000     74.20
     570   116.750    38.000     70.12
     571   117.000    38.000     66.17
     572   117.250    38.000     62.43
     573   117.500    38.000     58.93
     574   117.750    38.000     55.69
     575   118.000    38.000     52.72
     576   118.250    38.000     50.04
     577   118.500    38.000     47.61
     578   118.750    38.000     45.41
     579   119.000    38.000     43.38
     580   119.250    38.000     41.45
     581   119.500    38.000     39.56
     582   119.750    38.000     37.62
     583   120.000    38.000     35.56
     584   120.250    38.000     33.26
     585   120.500    38.000     30.67
     586   120.750    38.000     27.68
     587   121.000    38.000     24.23
     588   121.250    38.000     20.26
     589   121.500    38.000     15.71
     590   121.750    38.000     10.57
     591   122.000    38.000      4.83
     592   122.250    38.000     -1.51
     593   122.500    38.000     -8.42
     594   122.750    38.000    -15.83
     595   123.000    38.000    -23.69
     596   114.500    38.250    100.97
     597   114.750    38.250     98.51
     598   115.000    38.250     95.59
     599   115.250    38.250     92.28
     600   115.500    38.250     88.65
     601   115.750    38.250     84.78
     602   116.000    38.250     80.76
     603   116.250    38.250     76.67
     604   116.500    38.250     72.58
     605   116.750    38.250     68.58
     606   117.000    38.250     64.73
     607   117.250    38.250     61.08
     608   117.500    38.250     57.65
     609   117.750    38.250     54.52
     610   118.000    38.250     51.64
     611   118.250    38.250     49.06
     612   118.500    38.250     46.73
     613   118.750    38.250     44.61
     614   119.000    38.250     42.66
     615   119.250    38.250     40.83
     616   119.500    38.250     39.02
     617   119.750    38.250     37.16
     618   120.000    38.250     35.18
     619   120.250    38.250     32.97
     620   120.500    38.250     30.44
     621   120.750    38.250     27.54
     622   121.000    38.250     24.17
     623   121.250    38.250     20.29
     624   121.500    38.250     15.83
     625   121.750    38.250     10.79
     626   122.000    38.250      5.13
     627   122.250    38.250     -1.11
     628   122.500    38.250     -7.92
     629   122.750    38.250    -15.24
     630   123.000    38.250    -23.00
     631   114.500    38.500     98.78
     632   114.750    38.500     96.28
     633   115.000    38.500     93.33
     634   115.250    38.500     90.01
     635   115.500    38.500     86.38
     636   115.750    38.500     82.54
     637   116.000    38.500     78.56
     638   116.250    38.500     74.52
     639   116.500    38.500     70.50
     640   116.750    38.500     66.57
     641   117.000    38.500     62.80
     642   117.250    38.500     59.24
     643   117.500    38.500     55.92
     644   117.750    38.500     52.88
     645   118.000    38.500     50.12
     646   118.250    38.500     47.65
     647   118.500    38.500     45.43
     648   118.750    38.500     43.43
     649   119.000    38.500     41.61
     650   119.250    38.500     39.89
     651   119.500    38.500     38.21
     652   119.750    38.500     36.48
     653   120.000    38.500     34.62
     654   120.250    38.500     32.56
     655   120.500    38.500     30.19
     656   120.750    38.500     27.43
     657   121.000    38.500     24.23
     658   121.250    38.500     20.51
     659   121.500    38.500     16.24
     660   121.750    38.500     11.37
     661   122.000    38.500      5.91
     662   122.250    38.500     -0.14
     663   122.500    38.500     -6.75
     664   122.750    38.500    -13.89
     665   123.000    38.500    -21.46
