# Supplementary material for: The analysis on groundwater storage variations from GRACE/GRACE-FO in recent 20 years driven by influencing factors and prediction in Shandong Province, China
Source: Sci Rep. 2024 Mar 9;14:5819. doi: 10.1038/s41598-024-55588-3 (PMC10925065; doi:10.1038/s41598-024-55588-3)
Supplement: Supplementary file 1 — Supplementary Information. [file 41598_2024_55588_MOESM1_ESM.zip › data/GWS derived from GRACE/gws200608.txt]

       1   114.500    34.000      7.37
       2   114.750    34.000      4.58
       3   115.000    34.000      1.53
       4   115.250    34.000     -1.77
       5   115.500    34.000     -5.26
       6   115.750    34.000     -8.87
       7   116.000    34.000    -12.55
       8   116.250    34.000    -16.19
       9   116.500    34.000    -19.75
      10   116.750    34.000    -23.12
      11   117.000    34.000    -26.23
      12   117.250    34.000    -28.99
      13   117.500    34.000    -31.34
      14   117.750    34.000    -33.22
      15   118.000    34.000    -34.58
      16   118.250    34.000    -35.42
      17   118.500    34.000    -35.71
      18   118.750    34.000    -35.46
      19   119.000    34.000    -34.68
      20   119.250    34.000    -33.44
      21   119.500    34.000    -31.78
      22   119.750    34.000    -29.78
      23   120.000    34.000    -27.50
      24   120.250    34.000    -25.04
      25   120.500    34.000    -22.49
      26   120.750    34.000    -19.94
      27   121.000    34.000    -17.48
      28   121.250    34.000    -15.18
      29   121.500    34.000    -13.14
      30   121.750    34.000    -11.39
      31   122.000    34.000    -10.00
      32   122.250    34.000     -8.99
      33   122.500    34.000     -8.38
      34   122.750    34.000     -8.16
      35   123.000    34.000     -8.32
      36   114.500    34.250     20.06
      37   114.750    34.250     16.79
      38   115.000    34.250     13.21
      39   115.250    34.250      9.40
      40   115.500    34.250      5.40
      41   115.750    34.250      1.26
      42   116.000    34.250     -2.92
      43   116.250    34.250     -7.07
      44   116.500    34.250    -11.10
      45   116.750    34.250    -14.92
      46   117.000    34.250    -18.45
      47   117.250    34.250    -21.62
      48   117.500    34.250    -24.36
      49   117.750    34.250    -26.61
      50   118.000    34.250    -28.34
      51   118.250    34.250    -29.53
      52   118.500    34.250    -30.15
      53   118.750    34.250    -30.23
      54   119.000    34.250    -29.80
      55   119.250    34.250    -28.91
      56   119.500    34.250    -27.59
      57   119.750    34.250    -25.95
      58   120.000    34.250    -24.05
      59   120.250    34.250    -21.97
      60   120.500    34.250    -19.82
      61   120.750    34.250    -17.67
      62   121.000    34.250    -15.64
      63   121.250    34.250    -13.77
      64   121.500    34.250    -12.14
      65   121.750    34.250    -10.83
      66   122.000    34.250     -9.85
      67   122.250    34.250     -9.25
      68   122.500    34.250     -9.02
      69   122.750    34.250     -9.16
      70   123.000    34.250     -9.65
      71   114.500    34.500     32.64
      72   114.750    34.500     28.95
      73   115.000    34.500     24.95
      74   115.250    34.500     20.70
      75   115.500    34.500     16.25
      76   115.750    34.500     11.68
      77   116.000    34.500      7.07
      78   116.250    34.500      2.50
      79   116.500    34.500     -1.93
      80   116.750    34.500     -6.14
      81   117.000    34.500    -10.05
      82   117.250    34.500    -13.58
      83   117.500    34.500    -16.68
      84   117.750    34.500    -19.27
      85   118.000    34.500    -21.33
      86   118.250    34.500    -22.84
      87   118.500    34.500    -23.80
      88   118.750    34.500    -24.22
      89   119.000    34.500    -24.13
      90   119.250    34.500    -23.59
      91   119.500    34.500    -22.66
      92   119.750    34.500    -21.40
      93   120.000    34.500    -19.90
      94   120.250    34.500    -18.25
      95   120.500    34.500    -16.54
      96   120.750    34.500    -14.85
      97   121.000    34.500    -13.28
      98   121.250    34.500    -11.88
      99   121.500    34.500    -10.74
     100   121.750    34.500     -9.90
     101   122.000    34.500     -9.40
     102   122.250    34.500     -9.25
     103   122.500    34.500     -9.46
     104   122.750    34.500    -10.01
     105   123.000    34.500    -10.88
     106   114.500    34.750     44.85
     107   114.750    34.750     40.84
     108   115.000    34.750     36.50
     109   115.250    34.750     31.91
     110   115.500    34.750     27.10
     111   115.750    34.750     22.17
     112   116.000    34.750     17.20
     113   116.250    34.750     12.29
     114   116.500    34.750      7.53
     115   116.750    34.750      2.99
     116   117.000    34.750     -1.24
     117   117.250    34.750     -5.08
     118   117.500    34.750     -8.47
     119   117.750    34.750    -11.36
     120   118.000    34.750    -13.73
     121   118.250    34.750    -15.54
     122   118.500    34.750    -16.82
     123   118.750    34.750    -17.57
     124   119.000    34.750    -17.83
     125   119.250    34.750    -17.65
     126   119.500    34.750    -17.11
     127   119.750    34.750    -16.25
     128   120.000    34.750    -15.19
     129   120.250    34.750    -14.00
     130   120.500    34.750    -12.75
     131   120.750    34.750    -11.56
     132   121.000    34.750    -10.49
     133   121.250    34.750     -9.61
     134   121.500    34.750     -9.00
     135   121.750    34.750     -8.67
     136   122.000    34.750     -8.68
     137   122.250    34.750     -9.03
     138   122.500    34.750     -9.73
     139   122.750    34.750    -10.73
     140   123.000    34.750    -12.02
     141   114.500    35.000     56.48
     142   114.750    35.000     52.23
     143   115.000    35.000     47.65
     144   115.250    35.000     42.78
     145   115.500    35.000     37.71
     146   115.750    35.000     32.51
     147   116.000    35.000     27.27
     148   116.250    35.000     22.09
     149   116.500    35.000     17.06
     150   116.750    35.000     12.26
     151   117.000    35.000      7.77
     152   117.250    35.000      3.68
     153   117.500    35.000      0.04
     154   117.750    35.000     -3.11
     155   118.000    35.000     -5.75
     156   118.250    35.000     -7.85
     157   118.500    35.000     -9.42
     158   118.750    35.000    -10.49
     159   119.000    35.000    -11.09
     160   119.250    35.000    -11.28
     161   119.500    35.000    -11.11
     162   119.750    35.000    -10.69
     163   120.000    35.000    -10.07
     164   120.250    35.000     -9.35
     165   120.500    35.000     -8.60
     166   120.750    35.000     -7.93
     167   121.000    35.000     -7.40
     168   121.250    35.000     -7.07
     169   121.500    35.000     -7.00
     170   121.750    35.000     -7.24
     171   122.000    35.000     -7.78
     172   122.250    35.000     -8.67
     173   122.500    35.000     -9.87
     174   122.750    35.000    -11.37
     175   123.000    35.000    -13.10
     176   114.500    35.250     67.33
     177   114.750    35.250     62.93
     178   115.000    35.250     58.17
     179   115.250    35.250     53.12
     180   115.500    35.250     47.86
     181   115.750    35.250     42.46
     182   116.000    35.250     37.03
     183   116.250    35.250     31.65
     184   116.500    35.250     26.43
     185   116.750    35.250     21.44
     186   117.000    35.250     16.76
     187   117.250    35.250     12.48
     188   117.500    35.250      8.62
     189   117.750    35.250      5.25
     190   118.000    35.250      2.39
     191   118.250    35.250      0.04
     192   118.500    35.250     -1.80
     193   118.750    35.250     -3.17
     194   119.000    35.250     -4.10
     195   119.250    35.250     -4.65
     196   119.500    35.250     -4.88
     197   119.750    35.250     -4.88
     198   120.000    35.250     -4.71
     199   120.250    35.250     -4.47
     200   120.500    35.250     -4.23
     201   120.750    35.250     -4.10
     202   121.000    35.250     -4.11
     203   121.250    35.250     -4.34
     204   121.500    35.250     -4.85
     205   121.750    35.250     -5.65
     206   122.000    35.250     -6.78
     207   122.250    35.250     -8.22
     208   122.500    35.250     -9.95
     209   122.750    35.250    -11.95
     210   123.000    35.250    -14.17
     211   114.500    35.500     77.21
     212   114.750    35.500     72.73
     213   115.000    35.500     67.88
     214   115.250    35.500     62.71
     215   115.500    35.500     57.33
     216   115.750    35.500     51.82
     217   116.000    35.500     46.27
     218   116.250    35.500     40.78
     219   116.500    35.500     35.42
     220   116.750    35.500     30.31
     221   117.000    35.500     25.49
     222   117.250    35.500     21.06
     223   117.500    35.500     17.05
     224   117.750    35.500     13.51
     225   118.000    35.500     10.45
     226   118.250    35.500      7.88
     227   118.500    35.500      5.79
     228   118.750    35.500      4.15
     229   119.000    35.500      2.92
     230   119.250    35.500      2.03
     231   119.500    35.500      1.41
     232   119.750    35.500      1.01
     233   120.000    35.500      0.73
     234   120.250    35.500      0.48
     235   120.500    35.500      0.20
     236   120.750    35.500     -0.20
     237   121.000    35.500     -0.77
     238   121.250    35.500     -1.57
     239   121.500    35.500     -2.66
     240   121.750    35.500     -4.05
     241   122.000    35.500     -5.75
     242   122.250    35.500     -7.75
     243   122.500    35.500    -10.03
     244   122.750    35.500    -12.54
     245   123.000    35.500    -15.25
     246   114.500    35.750     85.96
     247   114.750    35.750     81.46
     248   115.000    35.750     76.58
     249   115.250    35.750     71.37
     250   115.500    35.750     65.95
     251   115.750    35.750     60.40
     252   116.000    35.750     54.79
     253   116.250    35.750     49.24
     254   116.500    35.750     43.83
     255   116.750    35.750     38.63
     256   117.000    35.750     33.75
     257   117.250    35.750     29.22
     258   117.500    35.750     25.10
     259   117.750    35.750     21.43
     260   118.000    35.750     18.22
     261   118.250    35.750     15.47
     262   118.500    35.750     13.16
     263   118.750    35.750     11.27
     264   119.000    35.750      9.76
     265   119.250    35.750      8.54
     266   119.500    35.750      7.57
     267   119.750    35.750      6.76
     268   120.000    35.750      6.04
     269   120.250    35.750      5.33
     270   120.500    35.750      4.54
     271   120.750    35.750      3.61
     272   121.000    35.750      2.50
     273   121.250    35.750      1.12
     274   121.500    35.750     -0.54
     275   121.750    35.750     -2.50
     276   122.000    35.750     -4.77
     277   122.250    35.750     -7.34
     278   122.500    35.750    -10.16
     279   122.750    35.750    -13.19
     280   123.000    35.750    -16.37
     281   114.500    36.000     93.45
     282   114.750    36.000     88.99
     283   115.000    36.000     84.14
     284   115.250    36.000     78.95
     285   115.500    36.000     73.55
     286   115.750    36.000     68.00
     287   116.000    36.000     62.40
     288   116.250    36.000     56.85
     289   116.500    36.000     51.44
     290   116.750    36.000     46.24
     291   117.000    36.000     41.32
     292   117.250    36.000     36.75
     293   117.500    36.000     32.57
     294   117.750    36.000     28.81
     295   118.000    36.000     25.49
     296   118.250    36.000     22.59
     297   118.500    36.000     20.11
     298   118.750    36.000     18.00
     299   119.000    36.000     16.23
     300   119.250    36.000     14.72
     301   119.500    36.000     13.40
     302   119.750    36.000     12.22
     303   120.000    36.000     11.08
     304   120.250    36.000      9.91
     305   120.500    36.000      8.65
     306   120.750    36.000      7.22
     307   121.000    36.000      5.56
     308   121.250    36.000      3.63
     309   121.500    36.000      1.42
     310   121.750    36.000     -1.10
     311   122.000    36.000     -3.93
     312   122.250    36.000     -7.04
     313   122.500    36.000    -10.40
     314   122.750    36.000    -13.93
     315   123.000    36.000    -17.60
     316   114.500    36.250     99.60
     317   114.750    36.250     95.22
     318   115.000    36.250     90.43
     319   115.250    36.250     85.33
     320   115.500    36.250     79.99
     321   115.750    36.250     74.50
     322   116.000    36.250     68.97
     323   116.250    36.250     63.47
     324   116.500    36.250     58.10
     325   116.750    36.250     52.93
     326   117.000    36.250     48.04
     327   117.250    36.250     43.48
     328   117.500    36.250     39.28
     329   117.750    36.250     35.47
     330   118.000    36.250     32.08
     331   118.250    36.250     29.07
     332   118.500    36.250     26.45
     333   118.750    36.250     24.16
     334   119.000    36.250     22.16
     335   119.250    36.250     20.38
     336   119.500    36.250     18.76
     337   119.750    36.250     17.23
     338   120.000    36.250     15.70
     339   120.250    36.250     14.11
     340   120.500    36.250     12.39
     341   120.750    36.250     10.48
     342   121.000    36.250      8.32
     343   121.250    36.250      5.88
     344   121.500    36.250      3.13
     345   121.750    36.250      0.07
     346   122.000    36.250     -3.29
     347   122.250    36.250     -6.91
     348   122.500    36.250    -10.77
     349   122.750    36.250    -14.79
     350   123.000    36.250    -18.91
     351   114.500    36.500    104.36
     352   114.750    36.500    100.08
     353   115.000    36.500     95.41
     354   115.250    36.500     90.40
     355   115.500    36.500     85.18
     356   115.750    36.500     79.79
     357   116.000    36.500     74.36
     358   116.250    36.500     68.96
     359   116.500    36.500     63.68
     360   116.750    36.500     58.59
     361   117.000    36.500     53.76
     362   117.250    36.500     49.24
     363   117.500    36.500     45.07
     364   117.750    36.500     41.27
     365   118.000    36.500     37.83
     366   118.250    36.500     34.75
     367   118.500    36.500     32.03
     368   118.750    36.500     29.58
     369   119.000    36.500     27.40
     370   119.250    36.500     25.38
     371   119.500    36.500     23.50
     372   119.750    36.500     21.66
     373   120.000    36.500     19.78
     374   120.250    36.500     17.82
     375   120.500    36.500     15.67
     376   120.750    36.500     13.32
     377   121.000    36.500     10.70
     378   121.250    36.500      7.77
     379   121.500    36.500      4.53
     380   121.750    36.500      0.98
     381   122.000    36.500     -2.86
     382   122.250    36.500     -6.98
     383   122.500    36.500    -11.31
     384   122.750    36.500    -15.78
     385   123.000    36.500    -20.33
     386   114.500    36.750    107.69
     387   114.750    36.750    103.55
     388   115.000    36.750     99.01
     389   115.250    36.750     94.15
     390   115.500    36.750     89.05
     391   115.750    36.750     83.81
     392   116.000    36.750     78.51
     393   116.250    36.750     73.25
     394   116.500    36.750     68.09
     395   116.750    36.750     63.12
     396   117.000    36.750     58.39
     397   117.250    36.750     53.96
     398   117.500    36.750     49.84
     399   117.750    36.750     46.06
     400   118.000    36.750     42.63
     401   118.250    36.750     39.52
     402   118.500    36.750     36.72
     403   118.750    36.750     34.17
     404   119.000    36.750     31.84
     405   119.250    36.750     29.64
     406   119.500    36.750     27.53
     407   119.750    36.750     25.41
     408   120.000    36.750     23.23
     409   120.250    36.750     20.93
     410   120.500    36.750     18.42
     411   120.750    36.750     15.67
     412   121.000    36.750     12.63
     413   121.250    36.750      9.28
     414   121.500    36.750      5.60
     415   121.750    36.750      1.60
     416   122.000    36.750     -2.70
     417   122.250    36.750     -7.25
     418   122.500    36.750    -12.02
     419   122.750    36.750    -16.90
     420   123.000    36.750    -21.83
     421   114.500    37.000    109.64
     422   114.750    37.000    105.65
     423   115.000    37.000    101.25
     424   115.250    37.000     96.54
     425   115.500    37.000     91.60
     426   115.750    37.000     86.52
     427   116.000    37.000     81.39
     428   116.250    37.000     76.29
     429   116.500    37.000     71.28
     430   116.750    37.000     66.46
     431   117.000    37.000     61.87
     432   117.250    37.000     57.54
     433   117.500    37.000     53.52
     434   117.750    37.000     49.82
     435   118.000    37.000     46.42
     436   118.250    37.000     43.32
     437   118.500    37.000     40.48
     438   118.750    37.000     37.86
     439   119.000    37.000     35.41
     440   119.250    37.000     33.07
     441   119.500    37.000     30.76
     442   119.750    37.000     28.44
     443   120.000    37.000     26.00
     444   120.250    37.000     23.40
     445   120.500    37.000     20.58
     446   120.750    37.000     17.49
     447   121.000    37.000     14.09
     448   121.250    37.000     10.36
     449   121.500    37.000      6.29
     450   121.750    37.000      1.90
     451   122.000    37.000     -2.78
     452   122.250    37.000     -7.72
     453   122.500    37.000    -12.86
     454   122.750    37.000    -18.11
     455   123.000    37.000    -23.39
     456   114.500    37.250    110.27
     457   114.750    37.250    106.42
     458   115.000    37.250    102.18
     459   115.250    37.250     97.63
     460   115.500    37.250     92.86
     461   115.750    37.250     87.96
     462   116.000    37.250     83.01
     463   116.250    37.250     78.09
     464   116.500    37.250     73.26
     465   116.750    37.250     68.61
     466   117.000    37.250     64.17
     467   117.250    37.250     59.99
     468   117.500    37.250     56.09
     469   117.750    37.250     52.48
     470   118.000    37.250     49.15
     471   118.250    37.250     46.09
     472   118.500    37.250     43.26
     473   118.750    37.250     40.62
     474   119.000    37.250     38.10
     475   119.250    37.250     35.66
     476   119.500    37.250     33.21
     477   119.750    37.250     30.71
     478   120.000    37.250     28.07
     479   120.250    37.250     25.23
     480   120.500    37.250     22.16
     481   120.750    37.250     18.79
     482   121.000    37.250     15.08
     483   121.250    37.250     11.04
     484   121.500    37.250      6.64
     485   121.750    37.250      1.92
     486   122.000    37.250     -3.09
     487   122.250    37.250     -8.36
     488   122.500    37.250    -13.81
     489   122.750    37.250    -19.37
     490   123.000    37.250    -24.94
     491   114.500    37.500    109.65
     492   114.750    37.500    105.94
     493   115.000    37.500    101.86
     494   115.250    37.500     97.48
     495   115.500    37.500     92.88
     496   115.750    37.500     88.17
     497   116.000    37.500     83.41
     498   116.250    37.500     78.68
     499   116.500    37.500     74.06
     500   116.750    37.500     69.60
     501   117.000    37.500     65.34
     502   117.250    37.500     61.32
     503   117.500    37.500     57.57
     504   117.750    37.500     54.09
     505   118.000    37.500     50.86
     506   118.250    37.500     47.87
     507   118.500    37.500     45.08
     508   118.750    37.500     42.44
     509   119.000    37.500     39.91
     510   119.250    37.500     37.40
     511   119.500    37.500     34.88
     512   119.750    37.500     32.25
     513   120.000    37.500     29.46
     514   120.250    37.500     26.45
     515   120.500    37.500     23.18
     516   120.750    37.500     19.58
     517   121.000    37.500     15.64
     518   121.250    37.500     11.35
     519   121.500    37.500      6.71
     520   121.750    37.500      1.72
     521   122.000    37.500     -3.56
     522   122.250    37.500     -9.09
     523   122.500    37.500    -14.80
     524   122.750    37.500    -20.62
     525   123.000    37.500    -26.43
     526   114.500    37.750    107.91
     527   114.750    37.750    104.33
     528   115.000    37.750    100.39
     529   115.250    37.750     96.18
     530   115.500    37.750     91.78
     531   115.750    37.750     87.25
     532   116.000    37.750     82.69
     533   116.250    37.750     78.18
     534   116.500    37.750     73.76
     535   116.750    37.750     69.49
     536   117.000    37.750     65.43
     537   117.250    37.750     61.61
     538   117.500    37.750     58.03
     539   117.750    37.750     54.69
     540   118.000    37.750     51.59
     541   118.250    37.750     48.71
     542   118.500    37.750     46.00
     543   118.750    37.750     43.41
     544   119.000    37.750     40.89
     545   119.250    37.750     38.38
     546   119.500    37.750     35.82
     547   119.750    37.750     33.12
     548   120.000    37.750     30.24
     549   120.250    37.750     27.12
     550   120.500    37.750     23.70
     551   120.750    37.750     19.95
     552   121.000    37.750     15.85
     553   121.250    37.750     11.38
     554   121.500    37.750      6.54
     555   121.750    37.750      1.36
     556   122.000    37.750     -4.12
     557   122.250    37.750     -9.85
     558   122.500    37.750    -15.75
     559   122.750    37.750    -21.75
     560   123.000    37.750    -27.76
     561   114.500    38.000    105.19
     562   114.750    38.000    101.73
     563   115.000    38.000     97.93
     564   115.250    38.000     93.88
     565   115.500    38.000     89.65
     566   115.750    38.000     85.32
     567   116.000    38.000     80.97
     568   116.250    38.000     76.66
     569   116.500    38.000     72.46
     570   116.750    38.000     68.42
     571   117.000    38.000     64.57
     572   117.250    38.000     60.94
     573   117.500    38.000     57.56
     574   117.750    38.000     54.40
     575   118.000    38.000     51.46
     576   118.250    38.000     48.71
     577   118.500    38.000     46.10
     578   118.750    38.000     43.61
     579   119.000    38.000     41.15
     580   119.250    38.000     38.67
     581   119.500    38.000     36.11
     582   119.750    38.000     33.41
     583   120.000    38.000     30.49
     584   120.250    38.000     27.32
     585   120.500    38.000     23.82
     586   120.750    38.000     19.98
     587   121.000    38.000     15.78
     588   121.250    38.000     11.19
     589   121.500    38.000      6.24
     590   121.750    38.000      0.94
     591   122.000    38.000     -4.67
     592   122.250    38.000    -10.53
     593   122.500    38.000    -16.57
     594   122.750    38.000    -22.70
     595   123.000    38.000    -28.83
     596   114.500    38.250    101.64
     597   114.750    38.250     98.28
     598   115.000    38.250     94.62
     599   115.250    38.250     90.71
     600   115.500    38.250     86.66
     601   115.750    38.250     82.52
     602   116.000    38.250     78.37
     603   116.250    38.250     74.29
     604   116.500    38.250     70.32
     605   116.750    38.250     66.50
     606   117.000    38.250     62.87
     607   117.250    38.250     59.47
     608   117.500    38.250     56.28
     609   117.750    38.250     53.32
     610   118.000    38.250     50.57
     611   118.250    38.250     47.98
     612   118.500    38.250     45.52
     613   118.750    38.250     43.14
     614   119.000    38.250     40.78
     615   119.250    38.250     38.39
     616   119.500    38.250     35.89
     617   119.750    38.250     33.23
     618   120.000    38.250     30.33
     619   120.250    38.250     27.16
     620   120.500    38.250     23.65
     621   120.750    38.250     19.79
     622   121.000    38.250     15.55
     623   121.250    38.250     10.91
     624   121.500    38.250      5.91
     625   121.750    38.250      0.54
     626   122.000    38.250     -5.12
     627   122.250    38.250    -11.04
     628   122.500    38.250    -17.15
     629   122.750    38.250    -23.35
     630   123.000    38.250    -29.55
     631   114.500    38.500     97.41
     632   114.750    38.500     94.14
     633   115.000    38.500     90.60
     634   115.250    38.500     86.84
     635   115.500    38.500     82.96
     636   115.750    38.500     79.02
     637   116.000    38.500     75.08
     638   116.250    38.500     71.22
     639   116.500    38.500     67.47
     640   116.750    38.500     63.90
     641   117.000    38.500     60.50
     642   117.250    38.500     57.33
     643   117.500    38.500     54.37
     644   117.750    38.500     51.64
     645   118.000    38.500     49.07
     646   118.250    38.500     46.68
     647   118.500    38.500     44.39
     648   118.750    38.500     42.18
     649   119.000    38.500     39.95
     650   119.250    38.500     37.69
     651   119.500    38.500     35.29
     652   119.750    38.500     32.71
     653   120.000    38.500     29.88
     654   120.250    38.500     26.77
     655   120.500    38.500     23.31
     656   120.750    38.500     19.48
     657   121.000    38.500     15.27
     658   121.250    38.500     10.66
     659   121.500    38.500      5.66
     660   121.750    38.500      0.32
     661   122.000    38.500     -5.35
     662   122.250    38.500    -11.28
     663   122.500    38.500    -17.38
     664   122.750    38.500    -23.60
     665   123.000    38.500    -29.81
