# Supplementary material for: The analysis on groundwater storage variations from GRACE/GRACE-FO in recent 20 years driven by influencing factors and prediction in Shandong Province, China
Source: Sci Rep. 2024 Mar 9;14:5819. doi: 10.1038/s41598-024-55588-3 (PMC10925065; doi:10.1038/s41598-024-55588-3)
Supplement: Supplementary file 1 — Supplementary Information. [file 41598_2024_55588_MOESM1_ESM.zip › data/GWS derived from GRACE/gws200609.txt]

       1   114.500    34.000     46.97
       2   114.750    34.000     41.87
       3   115.000    34.000     36.34
       4   115.250    34.000     30.43
       5   115.500    34.000     24.25
       6   115.750    34.000     17.89
       7   116.000    34.000     11.44
       8   116.250    34.000      5.04
       9   116.500    34.000     -1.19
      10   116.750    34.000     -7.12
      11   117.000    34.000    -12.65
      12   117.250    34.000    -17.65
      13   117.500    34.000    -22.03
      14   117.750    34.000    -25.71
      15   118.000    34.000    -28.60
      16   118.250    34.000    -30.68
      17   118.500    34.000    -31.92
      18   118.750    34.000    -32.30
      19   119.000    34.000    -31.87
      20   119.250    34.000    -30.65
      21   119.500    34.000    -28.70
      22   119.750    34.000    -26.12
      23   120.000    34.000    -22.99
      24   120.250    34.000    -19.40
      25   120.500    34.000    -15.50
      26   120.750    34.000    -11.37
      27   121.000    34.000     -7.14
      28   121.250    34.000     -2.93
      29   121.500    34.000      1.17
      30   121.750    34.000      5.06
      31   122.000    34.000      8.64
      32   122.250    34.000     11.88
      33   122.500    34.000     14.72
      34   122.750    34.000     17.13
      35   123.000    34.000     19.10
      36   114.500    34.250     64.26
      37   114.750    34.250     58.46
      38   115.000    34.250     52.19
      39   115.250    34.250     45.52
      40   115.500    34.250     38.55
      41   115.750    34.250     31.40
      42   116.000    34.250     24.18
      43   116.250    34.250     17.01
      44   116.500    34.250     10.02
      45   116.750    34.250      3.34
      46   117.000    34.250     -2.90
      47   117.250    34.250     -8.59
      48   117.500    34.250    -13.63
      49   117.750    34.250    -17.94
      50   118.000    34.250    -21.46
      51   118.250    34.250    -24.13
      52   118.500    34.250    -25.93
      53   118.750    34.250    -26.88
      54   119.000    34.250    -26.99
      55   119.250    34.250    -26.30
      56   119.500    34.250    -24.87
      57   119.750    34.250    -22.80
      58   120.000    34.250    -20.18
      59   120.250    34.250    -17.10
      60   120.500    34.250    -13.69
      61   120.750    34.250    -10.07
      62   121.000    34.250     -6.35
      63   121.250    34.250     -2.63
      64   121.500    34.250      0.98
      65   121.750    34.250      4.38
      66   122.000    34.250      7.50
      67   122.250    34.250     10.30
      68   122.500    34.250     12.72
      69   122.750    34.250     14.72
      70   123.000    34.250     16.32
      71   114.500    34.500     81.14
      72   114.750    34.500     74.76
      73   115.000    34.500     67.85
      74   115.250    34.500     60.53
      75   115.500    34.500     52.90
      76   115.750    34.500     45.07
      77   116.000    34.500     37.17
      78   116.250    34.500     29.31
      79   116.500    34.500     21.66
      80   116.750    34.500     14.32
      81   117.000    34.500      7.43
      82   117.250    34.500      1.11
      83   117.500    34.500     -4.55
      84   117.750    34.500     -9.46
      85   118.000    34.500    -13.58
      86   118.250    34.500    -16.83
      87   118.500    34.500    -19.21
      88   118.750    34.500    -20.71
      89   119.000    34.500    -21.39
      90   119.250    34.500    -21.24
      91   119.500    34.500    -20.38
      92   119.750    34.500    -18.88
      93   120.000    34.500    -16.82
      94   120.250    34.500    -14.31
      95   120.500    34.500    -11.48
      96   120.750    34.500     -8.42
      97   121.000    34.500     -5.26
      98   121.250    34.500     -2.12
      99   121.500    34.500      0.93
     100   121.750    34.500      3.79
     101   122.000    34.500      6.39
     102   122.250    34.500      8.66
     103   122.500    34.500     10.59
     104   122.750    34.500     12.14
     105   123.000    34.500     13.31
     106   114.500    34.750     97.28
     107   114.750    34.750     90.43
     108   115.000    34.750     83.03
     109   115.250    34.750     75.18
     110   115.500    34.750     67.00
     111   115.750    34.750     58.60
     112   116.000    34.750     50.13
     113   116.250    34.750     41.70
     114   116.500    34.750     33.48
     115   116.750    34.750     25.57
     116   117.000    34.750     18.12
     117   117.250    34.750     11.23
     118   117.500    34.750      5.01
     119   117.750    34.750     -0.47
     120   118.000    34.750     -5.14
     121   118.250    34.750     -8.95
     122   118.500    34.750    -11.89
     123   118.750    34.750    -13.96
     124   119.000    34.750    -15.19
     125   119.250    34.750    -15.65
     126   119.500    34.750    -15.37
     127   119.750    34.750    -14.45
     128   120.000    34.750    -13.00
     129   120.250    34.750    -11.11
     130   120.500    34.750     -8.90
     131   120.750    34.750     -6.47
     132   121.000    34.750     -3.94
     133   121.250    34.750     -1.42
     134   121.500    34.750      1.02
     135   121.750    34.750      3.26
     136   122.000    34.750      5.27
     137   122.250    34.750      6.98
     138   122.500    34.750      8.36
     139   122.750    34.750      9.41
     140   123.000    34.750     10.12
     141   114.500    35.000    112.38
     142   114.750    35.000    105.18
     143   115.000    35.000     97.41
     144   115.250    35.000     89.16
     145   115.500    35.000     80.55
     146   115.750    35.000     71.72
     147   116.000    35.000     62.79
     148   116.250    35.000     53.91
     149   116.500    35.000     45.21
     150   116.750    35.000     36.83
     151   117.000    35.000     28.90
     152   117.250    35.000     21.52
     153   117.500    35.000     14.80
     154   117.750    35.000      8.82
     155   118.000    35.000      3.64
     156   118.250    35.000     -0.68
     157   118.500    35.000     -4.17
     158   118.750    35.000     -6.79
     159   119.000    35.000     -8.59
     160   119.250    35.000     -9.63
     161   119.500    35.000     -9.96
     162   119.750    35.000     -9.67
     163   120.000    35.000     -8.85
     164   120.250    35.000     -7.61
     165   120.500    35.000     -6.06
     166   120.750    35.000     -4.30
     167   121.000    35.000     -2.44
     168   121.250    35.000     -0.58
     169   121.500    35.000      1.19
     170   121.750    35.000      2.79
     171   122.000    35.000      4.16
     172   122.250    35.000      5.26
     173   122.500    35.000      6.07
     174   122.750    35.000      6.58
     175   123.000    35.000      6.79
     176   114.500    35.250    126.13
     177   114.750    35.250    118.71
     178   115.000    35.250    110.70
     179   115.250    35.250    102.18
     180   115.500    35.250     93.29
     181   115.750    35.250     84.14
     182   116.000    35.250     74.88
     183   116.250    35.250     65.66
     184   116.500    35.250     56.60
     185   116.750    35.250     47.84
     186   117.000    35.250     39.52
     187   117.250    35.250     31.74
     188   117.500    35.250     24.60
     189   117.750    35.250     18.18
     190   118.000    35.250     12.54
     191   118.250    35.250      7.73
     192   118.500    35.250      3.74
     193   118.750    35.250      0.60
     194   119.000    35.250     -1.77
     195   119.250    35.250     -3.39
     196   119.500    35.250     -4.32
     197   119.750    35.250     -4.66
     198   120.000    35.250     -4.49
     199   120.250    35.250     -3.92
     200   120.500    35.250     -3.05
     201   120.750    35.250     -1.99
     202   121.000    35.250     -0.83
     203   121.250    35.250      0.34
     204   121.500    35.250      1.41
     205   121.750    35.250      2.32
     206   122.000    35.250      3.04
     207   122.250    35.250      3.51
     208   122.500    35.250      3.72
     209   122.750    35.250      3.66
     210   123.000    35.250      3.35
     211   114.500    35.500    138.31
     212   114.750    35.500    130.80
     213   115.000    35.500    122.67
     214   115.250    35.500    114.00
     215   115.500    35.500    104.95
     216   115.750    35.500     95.61
     217   116.000    35.500     86.14
     218   116.250    35.500     76.69
     219   116.500    35.500     67.38
     220   116.750    35.500     58.36
     221   117.000    35.500     49.75
     222   117.250    35.500     41.65
     223   117.500    35.500     34.16
     224   117.750    35.500     27.38
     225   118.000    35.500     21.35
     226   118.250    35.500     16.10
     227   118.500    35.500     11.65
     228   118.750    35.500      7.99
     229   119.000    35.500      5.10
     230   119.250    35.500      2.92
     231   119.500    35.500      1.39
     232   119.750    35.500      0.43
     233   120.000    35.500     -0.06
     234   120.250    35.500     -0.16
     235   120.500    35.500      0.01
     236   120.750    35.500      0.37
     237   121.000    35.500      0.83
     238   121.250    35.500      1.26
     239   121.500    35.500      1.64
     240   121.750    35.500      1.87
     241   122.000    35.500      1.91
     242   122.250    35.500      1.73
     243   122.500    35.500      1.33
     244   122.750    35.500      0.69
     245   123.000    35.500     -0.14
     246   114.500    35.750    148.71
     247   114.750    35.750    141.24
     248   115.000    35.750    133.09
     249   115.250    35.750    124.42
     250   115.500    35.750    115.31
     251   115.750    35.750    105.90
     252   116.000    35.750     96.35
     253   116.250    35.750     86.78
     254   116.500    35.750     77.34
     255   116.750    35.750     68.14
     256   117.000    35.750     59.33
     257   117.250    35.750     51.01
     258   117.500    35.750     43.27
     259   117.750    35.750     36.19
     260   118.000    35.750     29.82
     261   118.250    35.750     24.20
     262   118.500    35.750     19.34
     263   118.750    35.750     15.22
     264   119.000    35.750     11.84
     265   119.250    35.750      9.11
     266   119.500    35.750      7.01
     267   119.750    35.750      5.44
     268   120.000    35.750      4.32
     269   120.250    35.750      3.54
     270   120.500    35.750      3.04
     271   120.750    35.750      2.69
     272   121.000    35.750      2.44
     273   121.250    35.750      2.17
     274   121.500    35.750      1.84
     275   121.750    35.750      1.37
     276   122.000    35.750      0.75
     277   122.250    35.750     -0.07
     278   122.500    35.750     -1.08
     279   122.750    35.750     -2.28
     280   123.000    35.750     -3.64
     281   114.500    36.000    157.21
     282   114.750    36.000    149.86
     283   115.000    36.000    141.83
     284   115.250    36.000    133.23
     285   115.500    36.000    124.20
     286   115.750    36.000    114.84
     287   116.000    36.000    105.31
     288   116.250    36.000     95.73
     289   116.500    36.000     86.26
     290   116.750    36.000     77.00
     291   117.000    36.000     68.09
     292   117.250    36.000     59.63
     293   117.500    36.000     51.71
     294   117.750    36.000     44.41
     295   118.000    36.000     37.78
     296   118.250    36.000     31.84
     297   118.500    36.000     26.62
     298   118.750    36.000     22.09
     299   119.000    36.000     18.25
     300   119.250    36.000     15.03
     301   119.500    36.000     12.39
     302   119.750    36.000     10.24
     303   120.000    36.000      8.51
     304   120.250    36.000      7.10
     305   120.500    36.000      5.93
     306   120.750    36.000      4.91
     307   121.000    36.000      3.96
     308   121.250    36.000      3.00
     309   121.500    36.000      1.98
     310   121.750    36.000      0.85
     311   122.000    36.000     -0.43
     312   122.250    36.000     -1.88
     313   122.500    36.000     -3.48
     314   122.750    36.000     -5.24
     315   123.000    36.000     -7.11
     316   114.500    36.250    163.71
     317   114.750    36.250    156.58
     318   115.000    36.250    148.76
     319   115.250    36.250    140.35
     320   115.500    36.250    131.48
     321   115.750    36.250    122.28
     322   116.000    36.250    112.87
     323   116.250    36.250    103.39
     324   116.500    36.250     93.97
     325   116.750    36.250     84.76
     326   117.000    36.250     75.84
     327   117.250    36.250     67.32
     328   117.500    36.250     59.31
     329   117.750    36.250     51.86
     330   118.000    36.250     45.03
     331   118.250    36.250     38.85
     332   118.500    36.250     33.33
     333   118.750    36.250     28.46
     334   119.000    36.250     24.22
     335   119.250    36.250     20.55
     336   119.500    36.250     17.41
     337   119.750    36.250     14.73
     338   120.000    36.250     12.42
     339   120.250    36.250     10.40
     340   120.500    36.250      8.60
     341   120.750    36.250      6.93
     342   121.000    36.250      5.33
     343   121.250    36.250      3.72
     344   121.500    36.250      2.04
     345   121.750    36.250      0.27
     346   122.000    36.250     -1.64
     347   122.250    36.250     -3.68
     348   122.500    36.250     -5.85
     349   122.750    36.250     -8.12
     350   123.000    36.250    -10.47
     351   114.500    36.500    168.19
     352   114.750    36.500    161.36
     353   115.000    36.500    153.83
     354   115.250    36.500    145.69
     355   115.500    36.500    137.09
     356   115.750    36.500    128.12
     357   116.000    36.500    118.93
     358   116.250    36.500    109.64
     359   116.500    36.500    100.38
     360   116.750    36.500     91.28
     361   117.000    36.500     82.43
     362   117.250    36.500     73.96
     363   117.500    36.500     65.92
     364   117.750    36.500     58.40
     365   118.000    36.500     51.46
     366   118.250    36.500     45.10
     367   118.500    36.500     39.35
     368   118.750    36.500     34.19
     369   119.000    36.500     29.60
     370   119.250    36.500     25.54
     371   119.500    36.500     21.96
     372   119.750    36.500     18.79
     373   120.000    36.500     15.96
     374   120.250    36.500     13.39
     375   120.500    36.500     11.01
     376   120.750    36.500      8.75
     377   121.000    36.500      6.54
     378   121.250    36.500      4.31
     379   121.500    36.500      2.03
     380   121.750    36.500     -0.35
     381   122.000    36.500     -2.82
     382   122.250    36.500     -5.41
     383   122.500    36.500     -8.10
     384   122.750    36.500    -10.86
     385   123.000    36.500    -13.65
     386   114.500    36.750    170.69
     387   114.750    36.750    164.22
     388   115.000    36.750    157.04
     389   115.250    36.750    149.26
     390   115.500    36.750    140.99
     391   115.750    36.750    132.33
     392   116.000    36.750    123.44
     393   116.250    36.750    114.41
     394   116.500    36.750    105.39
     395   116.750    36.750     96.48
     396   117.000    36.750     87.80
     397   117.250    36.750     79.42
     398   117.500    36.750     71.46
     399   117.750    36.750     63.95
     400   118.000    36.750     56.94
     401   118.250    36.750     50.48
     402   118.500    36.750     44.55
     403   118.750    36.750     39.18
     404   119.000    36.750     34.31
     405   119.250    36.750     29.92
     406   119.500    36.750     25.96
     407   119.750    36.750     22.36
     408   120.000    36.750     19.07
     409   120.250    36.750     16.01
     410   120.500    36.750     13.11
     411   120.750    36.750     10.31
     412   121.000    36.750      7.55
     413   121.250    36.750      4.77
     414   121.500    36.750      1.94
     415   121.750    36.750     -0.96
     416   122.000    36.750     -3.96
     417   122.250    36.750     -7.05
     418   122.500    36.750    -10.21
     419   122.750    36.750    -13.41
     420   123.000    36.750    -16.59
     421   114.500    37.000    171.29
     422   114.750    37.000    165.23
     423   115.000    37.000    158.47
     424   115.250    37.000    151.08
     425   115.500    37.000    143.20
     426   115.750    37.000    134.93
     427   116.000    37.000    126.39
     428   116.250    37.000    117.70
     429   116.500    37.000    108.99
     430   116.750    37.000    100.35
     431   117.000    37.000     91.89
     432   117.250    37.000     83.69
     433   117.500    37.000     75.86
     434   117.750    37.000     68.42
     435   118.000    37.000     61.43
     436   118.250    37.000     54.92
     437   118.500    37.000     48.90
     438   118.750    37.000     43.37
     439   119.000    37.000     38.29
     440   119.250    37.000     33.64
     441   119.500    37.000     29.36
     442   119.750    37.000     25.42
     443   120.000    37.000     21.74
     444   120.250    37.000     18.25
     445   120.500    37.000     14.89
     446   120.750    37.000     11.63
     447   121.000    37.000      8.39
     448   121.250    37.000      5.13
     449   121.500    37.000      1.82
     450   121.750    37.000     -1.56
     451   122.000    37.000     -5.02
     452   122.250    37.000     -8.54
     453   122.500    37.000    -12.10
     454   122.750    37.000    -15.67
     455   123.000    37.000    -19.20
     456   114.500    37.250    170.14
     457   114.750    37.250    164.51
     458   115.000    37.250    158.19
     459   115.250    37.250    151.25
     460   115.500    37.250    143.81
     461   115.750    37.250    135.97
     462   116.000    37.250    127.85
     463   116.250    37.250    119.55
     464   116.500    37.250    111.20
     465   116.750    37.250    102.88
     466   117.000    37.250     94.70
     467   117.250    37.250     86.75
     468   117.500    37.250     79.10
     469   117.750    37.250     71.80
     470   118.000    37.250     64.90
     471   118.250    37.250     58.42
     472   118.500    37.250     52.37
     473   118.750    37.250     46.75
     474   119.000    37.250     41.53
     475   119.250    37.250     36.69
     476   119.500    37.250     32.17
     477   119.750    37.250     27.94
     478   120.000    37.250     23.93
     479   120.250    37.250     20.10
     480   120.500    37.250     16.38
     481   120.750    37.250     12.71
     482   121.000    37.250      9.07
     483   121.250    37.250      5.41
     484   121.500    37.250      1.69
     485   121.750    37.250     -2.08
     486   122.000    37.250     -5.92
     487   122.250    37.250     -9.80
     488   122.500    37.250    -13.71
     489   122.750    37.250    -17.59
     490   123.000    37.250    -21.41
     491   114.500    37.500    167.41
     492   114.750    37.500    162.24
     493   115.000    37.500    156.38
     494   115.250    37.500    149.91
     495   115.500    37.500    142.94
     496   115.750    37.500    135.56
     497   116.000    37.500    127.88
     498   116.250    37.500    120.02
     499   116.500    37.500    112.07
     500   116.750    37.500    104.13
     501   117.000    37.500     96.30
     502   117.250    37.500     88.64
     503   117.500    37.500     81.24
     504   117.750    37.500     74.13
     505   118.000    37.500     67.37
     506   118.250    37.500     60.98
     507   118.500    37.500     54.97
     508   118.750    37.500     49.33
     509   119.000    37.500     44.04
     510   119.250    37.500     39.07
     511   119.500    37.500     34.40
     512   119.750    37.500     29.96
     513   120.000    37.500     25.71
     514   120.250    37.500     21.61
     515   120.500    37.500     17.59
     516   120.750    37.500     13.62
     517   121.000    37.500      9.65
     518   121.250    37.500      5.66
     519   121.500    37.500      1.63
     520   121.750    37.500     -2.47
     521   122.000    37.500     -6.61
     522   122.250    37.500    -10.78
     523   122.500    37.500    -14.95
     524   122.750    37.500    -19.08
     525   123.000    37.500    -23.13
     526   114.500    37.750    163.31
     527   114.750    37.750    158.60
     528   115.000    37.750    153.19
     529   115.250    37.750    147.21
     530   115.500    37.750    140.73
     531   115.750    37.750    133.84
     532   116.000    37.750    126.64
     533   116.250    37.750    119.24
     534   116.500    37.750    111.73
     535   116.750    37.750    104.21
     536   117.000    37.750     96.75
     537   117.250    37.750     89.43
     538   117.500    37.750     82.32
     539   117.750    37.750     75.47
     540   118.000    37.750     68.91
     541   118.250    37.750     62.67
     542   118.500    37.750     56.75
     543   118.750    37.750     51.16
     544   119.000    37.750     45.87
     545   119.250    37.750     40.86
     546   119.500    37.750     36.09
     547   119.750    37.750     31.53
     548   120.000    37.750     27.11
     549   120.250    37.750     22.82
     550   120.500    37.750     18.60
     551   120.750    37.750     14.40
     552   121.000    37.750     10.20
     553   121.250    37.750      5.96
     554   121.500    37.750      1.68
     555   121.750    37.750     -2.64
     556   122.000    37.750     -7.01
     557   122.250    37.750    -11.39
     558   122.500    37.750    -15.76
     559   122.750    37.750    -20.07
     560   123.000    37.750    -24.27
     561   114.500    38.000    158.08
     562   114.750    38.000    153.80
     563   115.000    38.000    148.87
     564   115.250    38.000    143.36
     565   115.500    38.000    137.38
     566   115.750    38.000    130.98
     567   116.000    38.000    124.28
     568   116.250    38.000    117.36
     569   116.500    38.000    110.31
     570   116.750    38.000    103.22
     571   117.000    38.000     96.18
     572   117.250    38.000     89.24
     573   117.500    38.000     82.47
     574   117.750    38.000     75.91
     575   118.000    38.000     69.60
     576   118.250    38.000     63.57
     577   118.500    38.000     57.81
     578   118.750    38.000     52.32
     579   119.000    38.000     47.09
     580   119.250    38.000     42.10
     581   119.500    38.000     37.32
     582   119.750    38.000     32.70
     583   120.000    38.000     28.21
     584   120.250    38.000     23.80
     585   120.500    38.000     19.46
     586   120.750    38.000     15.12
     587   121.000    38.000     10.76
     588   121.250    38.000      6.37
     589   121.500    38.000      1.94
     590   121.750    38.000     -2.54
     591   122.000    38.000     -7.05
     592   122.250    38.000    -11.57
     593   122.500    38.000    -16.06
     594   122.750    38.000    -20.48
     595   123.000    38.000    -24.77
     596   114.500    38.250    151.94
     597   114.750    38.250    148.08
     598   115.000    38.250    143.60
     599   115.250    38.250    138.57
     600   115.500    38.250    133.06
     601   115.750    38.250    127.17
     602   116.000    38.250    120.96
     603   116.250    38.250    114.53
     604   116.500    38.250    107.97
     605   116.750    38.250    101.34
     606   117.000    38.250     94.73
     607   117.250    38.250     88.20
     608   117.500    38.250     81.80
     609   117.750    38.250     75.58
     610   118.000    38.250     69.56
     611   118.250    38.250     63.78
     612   118.500    38.250     58.22
     613   118.750    38.250     52.90
     614   119.000    38.250     47.81
     615   119.250    38.250     42.91
     616   119.500    38.250     38.17
     617   119.750    38.250     33.58
     618   120.000    38.250     29.09
     619   120.250    38.250     24.65
     620   120.500    38.250     20.25
     621   120.750    38.250     15.85
     622   121.000    38.250     11.44
     623   121.250    38.250      6.98
     624   121.500    38.250      2.47
     625   121.750    38.250     -2.08
     626   122.000    38.250     -6.65
     627   122.250    38.250    -11.23
     628   122.500    38.250    -15.78
     629   122.750    38.250    -20.24
     630   123.000    38.250    -24.58
     631   114.500    38.500    145.13
     632   114.750    38.500    141.68
     633   115.000    38.500    137.62
     634   115.250    38.500    133.04
     635   115.500    38.500    128.01
     636   115.750    38.500    122.60
     637   116.000    38.500    116.89
     638   116.250    38.500    110.96
     639   116.500    38.500    104.87
     640   116.750    38.500     98.72
     641   117.000    38.500     92.57
     642   117.250    38.500     86.46
     643   117.500    38.500     80.46
     644   117.750    38.500     74.61
     645   118.000    38.500     68.92
     646   118.250    38.500     63.43
     647   118.500    38.500     58.14
     648   118.750    38.500     53.04
     649   119.000    38.500     48.13
     650   119.250    38.500     43.38
     651   119.500    38.500     38.77
     652   119.750    38.500     34.26
     653   120.000    38.500     29.83
     654   120.250    38.500     25.45
     655   120.500    38.500     21.08
     656   120.750    38.500     16.71
     657   121.000    38.500     12.30
     658   121.250    38.500      7.84
     659   121.500    38.500      3.34
     660   121.750    38.500     -1.20
     661   122.000    38.500     -5.77
     662   122.250    38.500    -10.34
     663   122.500    38.500    -14.87
     664   122.750    38.500    -19.32
     665   123.000    38.500    -23.63
