# Supplementary material for: The analysis on groundwater storage variations from GRACE/GRACE-FO in recent 20 years driven by influencing factors and prediction in Shandong Province, China
Source: Sci Rep. 2024 Mar 9;14:5819. doi: 10.1038/s41598-024-55588-3 (PMC10925065; doi:10.1038/s41598-024-55588-3)
Supplement: Supplementary file 1 — Supplementary Information. [file 41598_2024_55588_MOESM1_ESM.zip › data/GWS derived from GRACE/gws200610.txt]

       1   114.500    34.000     50.78
       2   114.750    34.000     47.64
       3   115.000    34.000     44.15
       4   115.250    34.000     40.34
       5   115.500    34.000     36.21
       6   115.750    34.000     31.84
       7   116.000    34.000     27.26
       8   116.250    34.000     22.55
       9   116.500    34.000     17.79
      10   116.750    34.000     13.03
      11   117.000    34.000      8.39
      12   117.250    34.000      3.92
      13   117.500    34.000     -0.31
      14   117.750    34.000     -4.19
      15   118.000    34.000     -7.69
      16   118.250    34.000    -10.74
      17   118.500    34.000    -13.29
      18   118.750    34.000    -15.34
      19   119.000    34.000    -16.84
      20   119.250    34.000    -17.81
      21   119.500    34.000    -18.26
      22   119.750    34.000    -18.20
      23   120.000    34.000    -17.68
      24   120.250    34.000    -16.72
      25   120.500    34.000    -15.41
      26   120.750    34.000    -13.78
      27   121.000    34.000    -11.89
      28   121.250    34.000     -9.80
      29   121.500    34.000     -7.58
      30   121.750    34.000     -5.27
      31   122.000    34.000     -2.94
      32   122.250    34.000     -0.60
      33   122.500    34.000      1.71
      34   122.750    34.000      3.93
      35   123.000    34.000      6.10
      36   114.500    34.250     64.99
      37   114.750    34.250     61.71
      38   115.000    34.250     58.05
      39   115.250    34.250     54.02
      40   115.500    34.250     49.66
      41   115.750    34.250     45.02
      42   116.000    34.250     40.15
      43   116.250    34.250     35.13
      44   116.500    34.250     30.01
      45   116.750    34.250     24.90
      46   117.000    34.250     19.86
      47   117.250    34.250     15.00
      48   117.500    34.250     10.36
      49   117.750    34.250      6.04
      50   118.000    34.250      2.10
      51   118.250    34.250     -1.40
      52   118.500    34.250     -4.43
      53   118.750    34.250     -6.95
      54   119.000    34.250     -8.95
      55   119.250    34.250    -10.42
      56   119.500    34.250    -11.38
      57   119.750    34.250    -11.83
      58   120.000    34.250    -11.82
      59   120.250    34.250    -11.39
      60   120.500    34.250    -10.59
      61   120.750    34.250     -9.47
      62   121.000    34.250     -8.09
      63   121.250    34.250     -6.52
      64   121.500    34.250     -4.78
      65   121.750    34.250     -2.95
      66   122.000    34.250     -1.07
      67   122.250    34.250      0.82
      68   122.500    34.250      2.69
      69   122.750    34.250      4.52
      70   123.000    34.250      6.30
      71   114.500    34.500     78.89
      72   114.750    34.500     75.58
      73   115.000    34.500     71.83
      74   115.250    34.500     67.68
      75   115.500    34.500     63.18
      76   115.750    34.500     58.35
      77   116.000    34.500     53.27
      78   116.250    34.500     48.02
      79   116.500    34.500     42.64
      80   116.750    34.500     37.25
      81   117.000    34.500     31.90
      82   117.250    34.500     26.70
      83   117.500    34.500     21.71
      84   117.750    34.500     17.02
      85   118.000    34.500     12.68
      86   118.250    34.500      8.75
      87   118.500    34.500      5.28
      88   118.750    34.500      2.29
      89   119.000    34.500     -0.18
      90   119.250    34.500     -2.16
      91   119.500    34.500     -3.62
      92   119.750    34.500     -4.61
      93   120.000    34.500     -5.14
      94   120.250    34.500     -5.26
      95   120.500    34.500     -5.01
      96   120.750    34.500     -4.45
      97   121.000    34.500     -3.62
      98   121.250    34.500     -2.58
      99   121.500    34.500     -1.39
     100   121.750    34.500     -0.09
     101   122.000    34.500      1.27
     102   122.250    34.500      2.66
     103   122.500    34.500      4.06
     104   122.750    34.500      5.44
     105   123.000    34.500      6.79
     106   114.500    34.750     92.27
     107   114.750    34.750     88.99
     108   115.000    34.750     85.25
     109   115.250    34.750     81.07
     110   115.500    34.750     76.50
     111   115.750    34.750     71.59
     112   116.000    34.750     66.39
     113   116.250    34.750     60.99
     114   116.500    34.750     55.44
     115   116.750    34.750     49.84
     116   117.000    34.750     44.27
     117   117.250    34.750     38.80
     118   117.500    34.750     33.53
     119   117.750    34.750     28.51
     120   118.000    34.750     23.81
     121   118.250    34.750     19.51
     122   118.500    34.750     15.62
     123   118.750    34.750     12.20
     124   119.000    34.750      9.25
     125   119.250    34.750      6.78
     126   119.500    34.750      4.80
     127   119.750    34.750      3.29
     128   120.000    34.750      2.20
     129   120.250    34.750      1.51
     130   120.500    34.750      1.18
     131   120.750    34.750      1.16
     132   121.000    34.750      1.40
     133   121.250    34.750      1.85
     134   121.500    34.750      2.46
     135   121.750    34.750      3.19
     136   122.000    34.750      4.00
     137   122.250    34.750      4.85
     138   122.500    34.750      5.74
     139   122.750    34.750      6.62
     140   123.000    34.750      7.50
     141   114.500    35.000    104.88
     142   114.750    35.000    101.71
     143   115.000    35.000     98.05
     144   115.250    35.000     93.94
     145   115.500    35.000     89.40
     146   115.750    35.000     84.49
     147   116.000    35.000     79.27
     148   116.250    35.000     73.80
     149   116.500    35.000     68.16
     150   116.750    35.000     62.44
     151   117.000    35.000     56.70
     152   117.250    35.000     51.04
     153   117.500    35.000     45.53
     154   117.750    35.000     40.24
     155   118.000    35.000     35.26
     156   118.250    35.000     30.60
     157   118.500    35.000     26.35
     158   118.750    35.000     22.51
     159   119.000    35.000     19.12
     160   119.250    35.000     16.18
     161   119.500    35.000     13.69
     162   119.750    35.000     11.64
     163   120.000    35.000     10.00
     164   120.250    35.000      8.73
     165   120.500    35.000      7.80
     166   120.750    35.000      7.18
     167   121.000    35.000      6.81
     168   121.250    35.000      6.65
     169   121.500    35.000      6.65
     170   121.750    35.000      6.78
     171   122.000    35.000      7.01
     172   122.250    35.000      7.29
     173   122.500    35.000      7.62
     174   122.750    35.000      7.99
     175   123.000    35.000      8.38
     176   114.500    35.250    116.51
     177   114.750    35.250    113.53
     178   115.000    35.250    110.04
     179   115.250    35.250    106.06
     180   115.500    35.250    101.63
     181   115.750    35.250     96.80
     182   116.000    35.250     91.63
     183   116.250    35.250     86.18
     184   116.500    35.250     80.53
     185   116.750    35.250     74.75
     186   117.000    35.250     68.93
     187   117.250    35.250     63.14
     188   117.500    35.250     57.48
     189   117.750    35.250     51.98
     190   118.000    35.250     46.74
     191   118.250    35.250     41.79
     192   118.500    35.250     37.20
     193   118.750    35.250     32.99
     194   119.000    35.250     29.18
     195   119.250    35.250     25.79
     196   119.500    35.250     22.80
     197   119.750    35.250     20.22
     198   120.000    35.250     18.03
     199   120.250    35.250     16.19
     200   120.500    35.250     14.67
     201   120.750    35.250     13.44
     202   121.000    35.250     12.44
     203   121.250    35.250     11.66
     204   121.500    35.250     11.03
     205   121.750    35.250     10.54
     206   122.000    35.250     10.17
     207   122.250    35.250      9.86
     208   122.500    35.250      9.62
     209   122.750    35.250      9.45
     210   123.000    35.250      9.32
     211   114.500    35.500    126.95
     212   114.750    35.500    124.23
     213   115.000    35.500    120.98
     214   115.250    35.500    117.21
     215   115.500    35.500    112.98
     216   115.750    35.500    108.29
     217   116.000    35.500    103.25
     218   116.250    35.500     97.89
     219   116.500    35.500     92.29
     220   116.750    35.500     86.54
     221   117.000    35.500     80.71
     222   117.250    35.500     74.86
     223   117.500    35.500     69.08
     224   117.750    35.500     63.44
     225   118.000    35.500     58.00
     226   118.250    35.500     52.81
     227   118.500    35.500     47.93
     228   118.750    35.500     43.37
     229   119.000    35.500     39.19
     230   119.250    35.500     35.36
     231   119.500    35.500     31.90
     232   119.750    35.500     28.83
     233   120.000    35.500     26.09
     234   120.250    35.500     23.68
     235   120.500    35.500     21.57
     236   120.750    35.500     19.73
     237   121.000    35.500     18.11
     238   121.250    35.500     16.70
     239   121.500    35.500     15.46
     240   121.750    35.500     14.35
     241   122.000    35.500     13.35
     242   122.250    35.500     12.46
     243   122.500    35.500     11.64
     244   122.750    35.500     10.92
     245   123.000    35.500     10.27
     246   114.500    35.750    136.07
     247   114.750    35.750    133.66
     248   115.000    35.750    130.70
     249   115.250    35.750    127.21
     250   115.500    35.750    123.20
     251   115.750    35.750    118.75
     252   116.000    35.750    113.89
     253   116.250    35.750    108.70
     254   116.500    35.750    103.23
     255   116.750    35.750     97.56
     256   117.000    35.750     91.77
     257   117.250    35.750     85.92
     258   117.500    35.750     80.09
     259   117.750    35.750     74.36
     260   118.000    35.750     68.77
     261   118.250    35.750     63.39
     262   118.500    35.750     58.25
     263   118.750    35.750     53.41
     264   119.000    35.750     48.87
     265   119.250    35.750     44.65
     266   119.500    35.750     40.77
     267   119.750    35.750     37.21
     268   120.000    35.750     33.95
     269   120.250    35.750     31.00
     270   120.500    35.750     28.31
     271   120.750    35.750     25.88
     272   121.000    35.750     23.66
     273   121.250    35.750     21.63
     274   121.500    35.750     19.77
     275   121.750    35.750     18.05
     276   122.000    35.750     16.45
     277   122.250    35.750     14.96
     278   122.500    35.750     13.58
     279   122.750    35.750     12.31
     280   123.000    35.750     11.15
     281   114.500    36.000    143.72
     282   114.750    36.000    141.66
     283   115.000    36.000    139.05
     284   115.250    36.000    135.87
     285   115.500    36.000    132.17
     286   115.750    36.000    127.99
     287   116.000    36.000    123.38
     288   116.250    36.000    118.40
     289   116.500    36.000    113.10
     290   116.750    36.000    107.58
     291   117.000    36.000    101.89
     292   117.250    36.000     96.09
     293   117.500    36.000     90.28
     294   117.750    36.000     84.50
     295   118.000    36.000     78.82
     296   118.250    36.000     73.30
     297   118.500    36.000     67.96
     298   118.750    36.000     62.86
     299   119.000    36.000     58.02
     300   119.250    36.000     53.44
     301   119.500    36.000     49.16
     302   119.750    36.000     45.15
     303   120.000    36.000     41.42
     304   120.250    36.000     37.94
     305   120.500    36.000     34.72
     306   120.750    36.000     31.72
     307   121.000    36.000     28.92
     308   121.250    36.000     26.30
     309   121.500    36.000     23.84
     310   121.750    36.000     21.53
     311   122.000    36.000     19.35
     312   122.250    36.000     17.29
     313   122.500    36.000     15.36
     314   122.750    36.000     13.56
     315   123.000    36.000     11.89
     316   114.500    36.250    149.83
     317   114.750    36.250    148.16
     318   115.000    36.250    145.91
     319   115.250    36.250    143.08
     320   115.500    36.250    139.72
     321   115.750    36.250    135.86
     322   116.000    36.250    131.53
     323   116.250    36.250    126.81
     324   116.500    36.250    121.75
     325   116.750    36.250    116.41
     326   117.000    36.250    110.87
     327   117.250    36.250    105.18
     328   117.500    36.250     99.42
     329   117.750    36.250     93.66
     330   118.000    36.250     87.93
     331   118.250    36.250     82.31
     332   118.500    36.250     76.82
     333   118.750    36.250     71.51
     334   119.000    36.250     66.40
     335   119.250    36.250     61.53
     336   119.500    36.250     56.89
     337   119.750    36.250     52.47
     338   120.000    36.250     48.30
     339   120.250    36.250     44.36
     340   120.500    36.250     40.63
     341   120.750    36.250     37.09
     342   121.000    36.250     33.75
     343   121.250    36.250     30.58
     344   121.500    36.250     27.55
     345   121.750    36.250     24.68
     346   122.000    36.250     21.95
     347   122.250    36.250     19.36
     348   122.500    36.250     16.90
     349   122.750    36.250     14.60
     350   123.000    36.250     12.46
     351   114.500    36.500    154.36
     352   114.750    36.500    153.09
     353   115.000    36.500    151.22
     354   115.250    36.500    148.78
     355   115.500    36.500    145.77
     356   115.750    36.500    142.25
     357   116.000    36.500    138.26
     358   116.250    36.500    133.82
     359   116.500    36.500    129.03
     360   116.750    36.500    123.92
     361   117.000    36.500    118.56
     362   117.250    36.500    113.03
     363   117.500    36.500    107.37
     364   117.750    36.500    101.66
     365   118.000    36.500     95.93
     366   118.250    36.500     90.25
     367   118.500    36.500     84.66
     368   118.750    36.500     79.19
     369   119.000    36.500     73.88
     370   119.250    36.500     68.74
     371   119.500    36.500     63.78
     372   119.750    36.500     59.03
     373   120.000    36.500     54.46
     374   120.250    36.500     50.09
     375   120.500    36.500     45.90
     376   120.750    36.500     41.89
     377   121.000    36.500     38.04
     378   121.250    36.500     34.36
     379   121.500    36.500     30.83
     380   121.750    36.500     27.44
     381   122.000    36.500     24.19
     382   122.250    36.500     21.10
     383   122.500    36.500     18.17
     384   122.750    36.500     15.40
     385   123.000    36.500     12.82
     386   114.500    36.750    157.33
     387   114.750    36.750    156.44
     388   115.000    36.750    154.97
     389   115.250    36.750    152.91
     390   115.500    36.750    150.28
     391   115.750    36.750    147.12
     392   116.000    36.750    143.46
     393   116.250    36.750    139.35
     394   116.500    36.750    134.84
     395   116.750    36.750    130.00
     396   117.000    36.750    124.87
     397   117.250    36.750    119.52
     398   117.500    36.750    114.00
     399   117.750    36.750    108.37
     400   118.000    36.750    102.69
     401   118.250    36.750     97.01
     402   118.500    36.750     91.36
     403   118.750    36.750     85.78
     404   119.000    36.750     80.31
     405   119.250    36.750     74.95
     406   119.500    36.750     69.75
     407   119.750    36.750     64.68
     408   120.000    36.750     59.78
     409   120.250    36.750     55.04
     410   120.500    36.750     50.45
     411   120.750    36.750     46.02
     412   121.000    36.750     41.73
     413   121.250    36.750     37.59
     414   121.500    36.750     33.60
     415   121.750    36.750     29.74
     416   122.000    36.750     26.04
     417   122.250    36.750     22.50
     418   122.500    36.750     19.13
     419   122.750    36.750     15.95
     420   123.000    36.750     12.97
     421   114.500    37.000    158.76
     422   114.750    37.000    158.28
     423   115.000    37.000    157.18
     424   115.250    37.000    155.50
     425   115.500    37.000    153.24
     426   115.750    37.000    150.44
     427   116.000    37.000    147.14
     428   116.250    37.000    143.36
     429   116.500    37.000    139.15
     430   116.750    37.000    134.59
     431   117.000    37.000    129.71
     432   117.250    37.000    124.57
     433   117.500    37.000    119.22
     434   117.750    37.000    113.73
     435   118.000    37.000    108.13
     436   118.250    37.000    102.48
     437   118.500    37.000     96.82
     438   118.750    37.000     91.18
     439   119.000    37.000     85.60
     440   119.250    37.000     80.10
     441   119.500    37.000     74.68
     442   119.750    37.000     69.38
     443   120.000    37.000     64.21
     444   120.250    37.000     59.15
     445   120.500    37.000     54.23
     446   120.750    37.000     49.42
     447   121.000    37.000     44.76
     448   121.250    37.000     40.23
     449   121.500    37.000     35.83
     450   121.750    37.000     31.58
     451   122.000    37.000     27.48
     452   122.250    37.000     23.55
     453   122.500    37.000     19.79
     454   122.750    37.000     16.24
     455   123.000    37.000     12.91
     456   114.500    37.250    158.78
     457   114.750    37.250    158.64
     458   115.000    37.250    157.91
     459   115.250    37.250    156.59
     460   115.500    37.250    154.70
     461   115.750    37.250    152.26
     462   116.000    37.250    149.31
     463   116.250    37.250    145.86
     464   116.500    37.250    141.97
     465   116.750    37.250    137.70
     466   117.000    37.250    133.09
     467   117.250    37.250    128.18
     468   117.500    37.250    123.03
     469   117.750    37.250    117.70
     470   118.000    37.250    112.22
     471   118.250    37.250    106.65
     472   118.500    37.250    101.03
     473   118.750    37.250     95.37
     474   119.000    37.250     89.74
     475   119.250    37.250     84.13
     476   119.500    37.250     78.58
     477   119.750    37.250     73.10
     478   120.000    37.250     67.70
     479   120.250    37.250     62.40
     480   120.500    37.250     57.21
     481   120.750    37.250     52.11
     482   121.000    37.250     47.13
     483   121.250    37.250     42.27
     484   121.500    37.250     37.55
     485   121.750    37.250     32.96
     486   122.000    37.250     28.53
     487   122.250    37.250     24.26
     488   122.500    37.250     20.19
     489   122.750    37.250     16.32
     490   123.000    37.250     12.70
     491   114.500    37.500    157.49
     492   114.750    37.500    157.67
     493   115.000    37.500    157.28
     494   115.250    37.500    156.30
     495   115.500    37.500    154.75
     496   115.750    37.500    152.65
     497   116.000    37.500    150.04
     498   116.250    37.500    146.92
     499   116.500    37.500    143.35
     500   116.750    37.500    139.37
     501   117.000    37.500    135.04
     502   117.250    37.500    130.38
     503   117.500    37.500    125.45
     504   117.750    37.500    120.31
     505   118.000    37.500    114.98
     506   118.250    37.500    109.53
     507   118.500    37.500    103.97
     508   118.750    37.500     98.36
     509   119.000    37.500     92.72
     510   119.250    37.500     87.06
     511   119.500    37.500     81.43
     512   119.750    37.500     75.84
     513   120.000    37.500     70.29
     514   120.250    37.500     64.81
     515   120.500    37.500     59.41
     516   120.750    37.500     54.09
     517   121.000    37.500     48.87
     518   121.250    37.500     43.77
     519   121.500    37.500     38.77
     520   121.750    37.500     33.92
     521   122.000    37.500     29.22
     522   122.250    37.500     24.69
     523   122.500    37.500     20.36
     524   122.750    37.500     16.24
     525   123.000    37.500     12.38
     526   114.500    37.750    155.05
     527   114.750    37.750    155.52
     528   115.000    37.750    155.42
     529   115.250    37.750    154.75
     530   115.500    37.750    153.51
     531   115.750    37.750    151.73
     532   116.000    37.750    149.43
     533   116.250    37.750    146.64
     534   116.500    37.750    143.38
     535   116.750    37.750    139.70
     536   117.000    37.750    135.64
     537   117.250    37.750    131.25
     538   117.500    37.750    126.56
     539   117.750    37.750    121.63
     540   118.000    37.750    116.49
     541   118.250    37.750    111.18
     542   118.500    37.750    105.73
     543   118.750    37.750    100.20
     544   119.000    37.750     94.61
     545   119.250    37.750     88.96
     546   119.500    37.750     83.31
     547   119.750    37.750     77.66
     548   120.000    37.750     72.03
     549   120.250    37.750     66.45
     550   120.500    37.750     60.91
     551   120.750    37.750     55.44
     552   121.000    37.750     50.06
     553   121.250    37.750     44.77
     554   121.500    37.750     39.59
     555   121.750    37.750     34.54
     556   122.000    37.750     29.64
     557   122.250    37.750     24.91
     558   122.500    37.750     20.39
     559   122.750    37.750     16.09
     560   123.000    37.750     12.03
     561   114.500    38.000    151.63
     562   114.750    38.000    152.34
     563   115.000    38.000    152.49
     564   115.250    38.000    152.09
     565   115.500    38.000    151.14
     566   115.750    38.000    149.65
     567   116.000    38.000    147.64
     568   116.250    38.000    145.15
     569   116.500    38.000    142.19
     570   116.750    38.000    138.80
     571   117.000    38.000    135.03
     572   117.250    38.000    130.91
     573   117.500    38.000    126.47
     574   117.750    38.000    121.77
     575   118.000    38.000    116.83
     576   118.250    38.000    111.70
     577   118.500    38.000    106.42
     578   118.750    38.000    101.01
     579   119.000    38.000     95.50
     580   119.250    38.000     89.92
     581   119.500    38.000     84.31
     582   119.750    38.000     78.66
     583   120.000    38.000     73.02
     584   120.250    38.000     67.39
     585   120.500    38.000     61.79
     586   120.750    38.000     56.25
     587   121.000    38.000     50.77
     588   121.250    38.000     45.37
     589   121.500    38.000     40.07
     590   121.750    38.000     34.90
     591   122.000    38.000     29.88
     592   122.250    38.000     25.02
     593   122.500    38.000     20.36
     594   122.750    38.000     15.93
     595   123.000    38.000     11.75
     596   114.500    38.250    147.42
     597   114.750    38.250    148.31
     598   115.000    38.250    148.67
     599   115.250    38.250    148.50
     600   115.500    38.250    147.79
     601   115.750    38.250    146.56
     602   116.000    38.250    144.83
     603   116.250    38.250    142.62
     604   116.500    38.250    139.94
     605   116.750    38.250    136.83
     606   117.000    38.250    133.35
     607   117.250    38.250    129.49
     608   117.500    38.250    125.32
     609   117.750    38.250    120.87
     610   118.000    38.250    116.15
     611   118.250    38.250    111.23
     612   118.500    38.250    106.14
     613   118.750    38.250    100.90
     614   119.000    38.250     95.53
     615   119.250    38.250     90.07
     616   119.500    38.250     84.54
     617   119.750    38.250     78.97
     618   120.000    38.250     73.38
     619   120.250    38.250     67.77
     620   120.500    38.250     62.18
     621   120.750    38.250     56.62
     622   121.000    38.250     51.12
     623   121.250    38.250     45.68
     624   121.500    38.250     40.34
     625   121.750    38.250     35.11
     626   122.000    38.250     30.02
     627   122.250    38.250     25.10
     628   122.500    38.250     20.37
     629   122.750    38.250     15.87
     630   123.000    38.250     11.61
     631   114.500    38.500    142.60
     632   114.750    38.500    143.62
     633   115.000    38.500    144.15
     634   115.250    38.500    144.16
     635   115.500    38.500    143.66
     636   115.750    38.500    142.66
     637   116.000    38.500    141.17
     638   116.250    38.500    139.22
     639   116.500    38.500    136.81
     640   116.750    38.500    133.98
     641   117.000    38.500    130.76
     642   117.250    38.500    127.18
     643   117.500    38.500    123.28
     644   117.750    38.500    119.08
     645   118.000    38.500    114.62
     646   118.250    38.500    109.94
     647   118.500    38.500    105.06
     648   118.750    38.500    100.02
     649   119.000    38.500     94.84
     650   119.250    38.500     89.55
     651   119.500    38.500     84.16
     652   119.750    38.500     78.71
     653   120.000    38.500     73.22
     654   120.250    38.500     67.71
     655   120.500    38.500     62.19
     656   120.750    38.500     56.69
     657   121.000    38.500     51.22
     658   121.250    38.500     45.81
     659   121.500    38.500     40.50
     660   121.750    38.500     35.28
     661   122.000    38.500     30.19
     662   122.250    38.500     25.26
     663   122.500    38.500     20.53
     664   122.750    38.500     16.00
     665   123.000    38.500     11.73
