# Supplementary material for: The analysis on groundwater storage variations from GRACE/GRACE-FO in recent 20 years driven by influencing factors and prediction in Shandong Province, China
Source: Sci Rep. 2024 Mar 9;14:5819. doi: 10.1038/s41598-024-55588-3 (PMC10925065; doi:10.1038/s41598-024-55588-3)
Supplement: Supplementary file 1 — Supplementary Information. [file 41598_2024_55588_MOESM1_ESM.zip › data/GWS derived from GRACE/gws200611.txt]

       1   114.500    34.000     76.66
       2   114.750    34.000     73.71
       3   115.000    34.000     70.38
       4   115.250    34.000     66.71
       5   115.500    34.000     62.71
       6   115.750    34.000     58.44
       7   116.000    34.000     53.96
       8   116.250    34.000     49.30
       9   116.500    34.000     44.55
      10   116.750    34.000     39.74
      11   117.000    34.000     34.95
      12   117.250    34.000     30.23
      13   117.500    34.000     25.63
      14   117.750    34.000     21.21
      15   118.000    34.000     16.98
      16   118.250    34.000     13.02
      17   118.500    34.000      9.30
      18   118.750    34.000      5.88
      19   119.000    34.000      2.74
      20   119.250    34.000     -0.11
      21   119.500    34.000     -2.68
      22   119.750    34.000     -4.99
      23   120.000    34.000     -7.05
      24   120.250    34.000     -8.91
      25   120.500    34.000    -10.55
      26   120.750    34.000    -12.03
      27   121.000    34.000    -13.38
      28   121.250    34.000    -14.60
      29   121.500    34.000    -15.73
      30   121.750    34.000    -16.78
      31   122.000    34.000    -17.76
      32   122.250    34.000    -18.66
      33   122.500    34.000    -19.50
      34   122.750    34.000    -20.26
      35   123.000    34.000    -20.94
      36   114.500    34.250     90.12
      37   114.750    34.250     86.98
      38   115.000    34.250     83.41
      39   115.250    34.250     79.45
      40   115.500    34.250     75.15
      41   115.750    34.250     70.53
      42   116.000    34.250     65.67
      43   116.250    34.250     60.63
      44   116.500    34.250     55.46
      45   116.750    34.250     50.22
      46   117.000    34.250     45.00
      47   117.250    34.250     39.82
      48   117.500    34.250     34.77
      49   117.750    34.250     29.89
      50   118.000    34.250     25.21
      51   118.250    34.250     20.78
      52   118.500    34.250     16.62
      53   118.750    34.250     12.76
      54   119.000    34.250      9.18
      55   119.250    34.250      5.90
      56   119.500    34.250      2.92
      57   119.750    34.250      0.20
      58   120.000    34.250     -2.26
      59   120.250    34.250     -4.47
      60   120.500    34.250     -6.49
      61   120.750    34.250     -8.33
      62   121.000    34.250    -10.01
      63   121.250    34.250    -11.55
      64   121.500    34.250    -12.98
      65   121.750    34.250    -14.31
      66   122.000    34.250    -15.56
      67   122.250    34.250    -16.72
      68   122.500    34.250    -17.78
      69   122.750    34.250    -18.74
      70   123.000    34.250    -19.60
      71   114.500    34.500    103.14
      72   114.750    34.500     99.87
      73   115.000    34.500     96.13
      74   115.250    34.500     91.96
      75   115.500    34.500     87.40
      76   115.750    34.500     82.50
      77   116.000    34.500     77.34
      78   116.250    34.500     71.95
      79   116.500    34.500     66.42
      80   116.750    34.500     60.81
      81   117.000    34.500     55.18
      82   117.250    34.500     49.61
      83   117.500    34.500     44.14
      84   117.750    34.500     38.82
      85   118.000    34.500     33.71
      86   118.250    34.500     28.86
      87   118.500    34.500     24.25
      88   118.750    34.500     19.95
      89   119.000    34.500     15.94
      90   119.250    34.500     12.23
      91   119.500    34.500      8.81
      92   119.750    34.500      5.67
      93   120.000    34.500      2.81
      94   120.250    34.500      0.18
      95   120.500    34.500     -2.23
      96   120.750    34.500     -4.44
      97   121.000    34.500     -6.48
      98   121.250    34.500     -8.37
      99   121.500    34.500    -10.13
     100   121.750    34.500    -11.78
     101   122.000    34.500    -13.31
     102   122.250    34.500    -14.73
     103   122.500    34.500    -16.05
     104   122.750    34.500    -17.23
     105   123.000    34.500    -18.29
     106   114.500    34.750    115.52
     107   114.750    34.750    112.18
     108   115.000    34.750    108.32
     109   115.250    34.750    104.00
     110   115.500    34.750     99.25
     111   115.750    34.750     94.14
     112   116.000    34.750     88.72
     113   116.250    34.750     83.06
     114   116.500    34.750     77.22
     115   116.750    34.750     71.28
     116   117.000    34.750     65.31
     117   117.250    34.750     59.37
     118   117.500    34.750     53.52
     119   117.750    34.750     47.81
     120   118.000    34.750     42.30
     121   118.250    34.750     37.01
     122   118.500    34.750     32.00
     123   118.750    34.750     27.26
     124   119.000    34.750     22.82
     125   119.250    34.750     18.67
     126   119.500    34.750     14.83
     127   119.750    34.750     11.27
     128   120.000    34.750      7.97
     129   120.250    34.750      4.93
     130   120.500    34.750      2.12
     131   120.750    34.750     -0.49
     132   121.000    34.750     -2.91
     133   121.250    34.750     -5.17
     134   121.500    34.750     -7.28
     135   121.750    34.750     -9.25
     136   122.000    34.750    -11.09
     137   122.250    34.750    -12.79
     138   122.500    34.750    -14.36
     139   122.750    34.750    -15.79
     140   123.000    34.750    -17.05
     141   114.500    35.000    127.05
     142   114.750    35.000    123.69
     143   115.000    35.000    119.79
     144   115.250    35.000    115.37
     145   115.500    35.000    110.50
     146   115.750    35.000    105.22
     147   116.000    35.000     99.61
     148   116.250    35.000     93.73
     149   116.500    35.000     87.64
     150   116.750    35.000     81.43
     151   117.000    35.000     75.16
     152   117.250    35.000     68.89
     153   117.500    35.000     62.70
     154   117.750    35.000     56.64
     155   118.000    35.000     50.75
     156   118.250    35.000     45.08
     157   118.500    35.000     39.66
     158   118.750    35.000     34.51
     159   119.000    35.000     29.65
     160   119.250    35.000     25.08
     161   119.500    35.000     20.81
     162   119.750    35.000     16.82
     163   120.000    35.000     13.10
     164   120.250    35.000      9.63
     165   120.500    35.000      6.41
     166   120.750    35.000      3.40
     167   121.000    35.000      0.59
     168   121.250    35.000     -2.05
     169   121.500    35.000     -4.51
     170   121.750    35.000     -6.82
     171   122.000    35.000     -8.97
     172   122.250    35.000    -10.97
     173   122.500    35.000    -12.80
     174   122.750    35.000    -14.47
     175   123.000    35.000    -15.94
     176   114.500    35.250    137.56
     177   114.750    35.250    134.24
     178   115.000    35.250    130.32
     179   115.250    35.250    125.88
     180   115.500    35.250    120.93
     181   115.750    35.250    115.55
     182   116.000    35.250    109.80
     183   116.250    35.250    103.74
     184   116.500    35.250     97.47
     185   116.750    35.250     91.03
     186   117.000    35.250     84.51
     187   117.250    35.250     77.97
     188   117.500    35.250     71.47
     189   117.750    35.250     65.09
     190   118.000    35.250     58.86
     191   118.250    35.250     52.83
     192   118.500    35.250     47.04
     193   118.750    35.250     41.50
     194   119.000    35.250     36.23
     195   119.250    35.250     31.26
     196   119.500    35.250     26.56
     197   119.750    35.250     22.16
     198   120.000    35.250     18.02
     199   120.250    35.250     14.15
     200   120.500    35.250     10.51
     201   120.750    35.250      7.11
     202   121.000    35.250      3.91
     203   121.250    35.250      0.90
     204   121.500    35.250     -1.92
     205   121.750    35.250     -4.56
     206   122.000    35.250     -7.03
     207   122.250    35.250     -9.32
     208   122.500    35.250    -11.42
     209   122.750    35.250    -13.32
     210   123.000    35.250    -15.00
     211   114.500    35.500    146.90
     212   114.750    35.500    143.65
     213   115.000    35.500    139.78
     214   115.250    35.500    135.33
     215   115.500    35.500    130.36
     216   115.750    35.500    124.92
     217   116.000    35.500    119.09
     218   116.250    35.500    112.92
     219   116.500    35.500    106.49
     220   116.750    35.500     99.88
     221   117.000    35.500     93.15
     222   117.250    35.500     86.37
     223   117.500    35.500     79.63
     224   117.750    35.500     72.96
     225   118.000    35.500     66.42
     226   118.250    35.500     60.07
     227   118.500    35.500     53.93
     228   118.750    35.500     48.03
     229   119.000    35.500     42.40
     230   119.250    35.500     37.03
     231   119.500    35.500     31.95
     232   119.750    35.500     27.15
     233   120.000    35.500     22.61
     234   120.250    35.500     18.33
     235   120.500    35.500     14.30
     236   120.750    35.500     10.51
     237   121.000    35.500      6.93
     238   121.250    35.500      3.56
     239   121.500    35.500      0.40
     240   121.750    35.500     -2.57
     241   122.000    35.500     -5.34
     242   122.250    35.500     -7.90
     243   122.500    35.500    -10.25
     244   122.750    35.500    -12.38
     245   123.000    35.500    -14.27
     246   114.500    35.750    154.93
     247   114.750    35.750    151.78
     248   115.000    35.750    147.99
     249   115.250    35.750    143.59
     250   115.500    35.750    138.63
     251   115.750    35.750    133.19
     252   116.000    35.750    127.30
     253   116.250    35.750    121.06
     254   116.500    35.750    114.53
     255   116.750    35.750    107.79
     256   117.000    35.750    100.89
     257   117.250    35.750     93.94
     258   117.500    35.750     86.98
     259   117.750    35.750     80.07
     260   118.000    35.750     73.27
     261   118.250    35.750     66.62
     262   118.500    35.750     60.17
     263   118.750    35.750     53.95
     264   119.000    35.750     47.97
     265   119.250    35.750     42.25
     266   119.500    35.750     36.80
     267   119.750    35.750     31.63
     268   120.000    35.750     26.71
     269   120.250    35.750     22.06
     270   120.500    35.750     17.66
     271   120.750    35.750     13.50
     272   121.000    35.750      9.57
     273   121.250    35.750      5.86
     274   121.500    35.750      2.37
     275   121.750    35.750     -0.90
     276   122.000    35.750     -3.95
     277   122.250    35.750     -6.77
     278   122.500    35.750     -9.36
     279   122.750    35.750    -11.70
     280   123.000    35.750    -13.76
     281   114.500    36.000    161.57
     282   114.750    36.000    158.55
     283   115.000    36.000    154.86
     284   115.250    36.000    150.53
     285   115.500    36.000    145.62
     286   115.750    36.000    140.19
     287   116.000    36.000    134.30
     288   116.250    36.000    128.03
     289   116.500    36.000    121.43
     290   116.750    36.000    114.60
     291   117.000    36.000    107.59
     292   117.250    36.000    100.48
     293   117.500    36.000     93.34
     294   117.750    36.000     86.23
     295   118.000    36.000     79.21
     296   118.250    36.000     72.32
     297   118.500    36.000     65.60
     298   118.750    36.000     59.09
     299   119.000    36.000     52.80
     300   119.250    36.000     46.77
     301   119.500    36.000     41.00
     302   119.750    36.000     35.47
     303   120.000    36.000     30.22
     304   120.250    36.000     25.23
     305   120.500    36.000     20.49
     306   120.750    36.000     16.00
     307   121.000    36.000     11.75
     308   121.250    36.000      7.73
     309   121.500    36.000      3.95
     310   121.750    36.000      0.40
     311   122.000    36.000     -2.91
     312   122.250    36.000     -5.96
     313   122.500    36.000     -8.76
     314   122.750    36.000    -11.29
     315   123.000    36.000    -13.51
     316   114.500    36.250    166.75
     317   114.750    36.250    163.88
     318   115.000    36.250    160.29
     319   115.250    36.250    156.06
     320   115.500    36.250    151.23
     321   115.750    36.250    145.85
     322   116.000    36.250    139.98
     323   116.250    36.250    133.71
     324   116.500    36.250    127.08
     325   116.750    36.250    120.19
     326   117.000    36.250    113.11
     327   117.250    36.250    105.89
     328   117.500    36.250     98.62
     329   117.750    36.250     91.35
     330   118.000    36.250     84.15
     331   118.250    36.250     77.04
     332   118.500    36.250     70.11
     333   118.750    36.250     63.34
     334   119.000    36.250     56.80
     335   119.250    36.250     50.48
     336   119.500    36.250     44.42
     337   119.750    36.250     38.62
     338   120.000    36.250     33.06
     339   120.250    36.250     27.76
     340   120.500    36.250     22.73
     341   120.750    36.250     17.95
     342   121.000    36.250     13.41
     343   121.250    36.250      9.13
     344   121.500    36.250      5.08
     345   121.750    36.250      1.30
     346   122.000    36.250     -2.23
     347   122.250    36.250     -5.49
     348   122.500    36.250     -8.46
     349   122.750    36.250    -11.14
     350   123.000    36.250    -13.50
     351   114.500    36.500    170.47
     352   114.750    36.500    167.73
     353   115.000    36.500    164.28
     354   115.250    36.500    160.16
     355   115.500    36.500    155.41
     356   115.750    36.500    150.10
     357   116.000    36.500    144.28
     358   116.250    36.500    138.03
     359   116.500    36.500    131.41
     360   116.750    36.500    124.50
     361   117.000    36.500    117.36
     362   117.250    36.500    110.07
     363   117.500    36.500    102.71
     364   117.750    36.500     95.32
     365   118.000    36.500     87.98
     366   118.250    36.500     80.72
     367   118.500    36.500     73.59
     368   118.750    36.500     66.64
     369   119.000    36.500     59.88
     370   119.250    36.500     53.33
     371   119.500    36.500     47.03
     372   119.750    36.500     40.97
     373   120.000    36.500     35.17
     374   120.250    36.500     29.63
     375   120.500    36.500     24.34
     376   120.750    36.500     19.31
     377   121.000    36.500     14.54
     378   121.250    36.500     10.03
     379   121.500    36.500      5.78
     380   121.750    36.500      1.79
     381   122.000    36.500     -1.92
     382   122.250    36.500     -5.34
     383   122.500    36.500     -8.46
     384   122.750    36.500    -11.26
     385   123.000    36.500    -13.73
     386   114.500    36.750    172.74
     387   114.750    36.750    170.14
     388   115.000    36.750    166.81
     389   115.250    36.750    162.80
     390   115.500    36.750    158.16
     391   115.750    36.750    152.93
     392   116.000    36.750    147.17
     393   116.250    36.750    140.96
     394   116.500    36.750    134.37
     395   116.750    36.750    127.46
     396   117.000    36.750    120.31
     397   117.250    36.750    112.99
     398   117.500    36.750    105.57
     399   117.750    36.750     98.11
     400   118.000    36.750     90.67
     401   118.250    36.750     83.28
     402   118.500    36.750     76.03
     403   118.750    36.750     68.92
     404   119.000    36.750     61.99
     405   119.250    36.750     55.28
     406   119.500    36.750     48.79
     407   119.750    36.750     42.54
     408   120.000    36.750     36.54
     409   120.250    36.750     30.80
     410   120.500    36.750     25.32
     411   120.750    36.750     20.09
     412   121.000    36.750     15.14
     413   121.250    36.750     10.46
     414   121.500    36.750      6.05
     415   121.750    36.750      1.91
     416   122.000    36.750     -1.93
     417   122.250    36.750     -5.47
     418   122.500    36.750     -8.70
     419   122.750    36.750    -11.59
     420   123.000    36.750    -14.13
     421   114.500    37.000    173.62
     422   114.750    37.000    171.15
     423   115.000    37.000    167.93
     424   115.250    37.000    164.04
     425   115.500    37.000    159.49
     426   115.750    37.000    154.35
     427   116.000    37.000    148.68
     428   116.250    37.000    142.52
     429   116.500    37.000    135.98
     430   116.750    37.000    129.10
     431   117.000    37.000    121.97
     432   117.250    37.000    114.64
     433   117.500    37.000    107.20
     434   117.750    37.000     99.70
     435   118.000    37.000     92.20
     436   118.250    37.000     84.76
     437   118.500    37.000     77.41
     438   118.750    37.000     70.20
     439   119.000    37.000     63.17
     440   119.250    37.000     56.33
     441   119.500    37.000     49.71
     442   119.750    37.000     43.33
     443   120.000    37.000     37.19
     444   120.250    37.000     31.31
     445   120.500    37.000     25.69
     446   120.750    37.000     20.34
     447   121.000    37.000     15.26
     448   121.250    37.000     10.44
     449   121.500    37.000      5.93
     450   121.750    37.000      1.69
     451   122.000    37.000     -2.24
     452   122.250    37.000     -5.86
     453   122.500    37.000     -9.14
     454   122.750    37.000    -12.08
     455   123.000    37.000    -14.66
     456   114.500    37.250    173.21
     457   114.750    37.250    170.84
     458   115.000    37.250    167.74
     459   115.250    37.250    163.95
     460   115.500    37.250    159.50
     461   115.750    37.250    154.45
     462   116.000    37.250    148.86
     463   116.250    37.250    142.78
     464   116.500    37.250    136.29
     465   116.750    37.250    129.47
     466   117.000    37.250    122.37
     467   117.250    37.250    115.08
     468   117.500    37.250    107.66
     469   117.750    37.250    100.16
     470   118.000    37.250     92.64
     471   118.250    37.250     85.18
     472   118.500    37.250     77.79
     473   118.750    37.250     70.53
     474   119.000    37.250     63.44
     475   119.250    37.250     56.54
     476   119.500    37.250     49.85
     477   119.750    37.250     43.38
     478   120.000    37.250     37.17
     479   120.250    37.250     31.21
     480   120.500    37.250     25.51
     481   120.750    37.250     20.09
     482   121.000    37.250     14.94
     483   121.250    37.250     10.07
     484   121.500    37.250      5.49
     485   121.750    37.250      1.21
     486   122.000    37.250     -2.76
     487   122.250    37.250     -6.41
     488   122.500    37.250     -9.71
     489   122.750    37.250    -12.67
     490   123.000    37.250    -15.24
     491   114.500    37.500    171.64
     492   114.750    37.500    169.35
     493   115.000    37.500    166.35
     494   115.250    37.500    162.65
     495   115.500    37.500    158.28
     496   115.750    37.500    153.33
     497   116.000    37.500    147.81
     498   116.250    37.500    141.83
     499   116.500    37.500    135.42
     500   116.750    37.500    128.67
     501   117.000    37.500    121.64
     502   117.250    37.500    114.39
     503   117.500    37.500    107.02
     504   117.750    37.500     99.55
     505   118.000    37.500     92.08
     506   118.250    37.500     84.62
     507   118.500    37.500     77.25
     508   118.750    37.500     70.00
     509   119.000    37.500     62.90
     510   119.250    37.500     55.99
     511   119.500    37.500     49.29
     512   119.750    37.500     42.81
     513   120.000    37.500     36.58
     514   120.250    37.500     30.61
     515   120.500    37.500     24.90
     516   120.750    37.500     19.45
     517   121.000    37.500     14.29
     518   121.250    37.500      9.41
     519   121.500    37.500      4.83
     520   121.750    37.500      0.56
     521   122.000    37.500     -3.39
     522   122.250    37.500     -7.02
     523   122.500    37.500    -10.32
     524   122.750    37.500    -13.25
     525   123.000    37.500    -15.81
     526   114.500    37.750    169.05
     527   114.750    37.750    166.83
     528   115.000    37.750    163.89
     529   115.250    37.750    160.26
     530   115.500    37.750    155.98
     531   115.750    37.750    151.11
     532   116.000    37.750    145.69
     533   116.250    37.750    139.79
     534   116.500    37.750    133.48
     535   116.750    37.750    126.81
     536   117.000    37.750    119.86
     537   117.250    37.750    112.71
     538   117.500    37.750    105.40
     539   117.750    37.750     98.02
     540   118.000    37.750     90.61
     541   118.250    37.750     83.23
     542   118.500    37.750     75.92
     543   118.750    37.750     68.72
     544   119.000    37.750     61.68
     545   119.250    37.750     54.81
     546   119.500    37.750     48.16
     547   119.750    37.750     41.72
     548   120.000    37.750     35.54
     549   120.250    37.750     29.60
     550   120.500    37.750     23.93
     551   120.750    37.750     18.54
     552   121.000    37.750     13.42
     553   121.250    37.750      8.60
     554   121.500    37.750      4.07
     555   121.750    37.750     -0.15
     556   122.000    37.750     -4.06
     557   122.250    37.750     -7.63
     558   122.500    37.750    -10.86
     559   122.750    37.750    -13.74
     560   123.000    37.750    -16.24
     561   114.500    38.000    165.59
     562   114.750    38.000    163.42
     563   115.000    38.000    160.54
     564   115.250    38.000    156.97
     565   115.500    38.000    152.77
     566   115.750    38.000    147.97
     567   116.000    38.000    142.64
     568   116.250    38.000    136.83
     569   116.500    38.000    130.62
     570   116.750    38.000    124.06
     571   117.000    38.000    117.23
     572   117.250    38.000    110.17
     573   117.500    38.000    102.98
     574   117.750    38.000     95.71
     575   118.000    38.000     88.41
     576   118.250    38.000     81.12
     577   118.500    38.000     73.92
     578   118.750    38.000     66.83
     579   119.000    38.000     59.89
     580   119.250    38.000     53.13
     581   119.500    38.000     46.58
     582   119.750    38.000     40.25
     583   120.000    38.000     34.17
     584   120.250    38.000     28.33
     585   120.500    38.000     22.77
     586   120.750    38.000     17.47
     587   121.000    38.000     12.46
     588   121.250    38.000      7.74
     589   121.500    38.000      3.32
     590   121.750    38.000     -0.81
     591   122.000    38.000     -4.61
     592   122.250    38.000     -8.09
     593   122.500    38.000    -11.24
     594   122.750    38.000    -14.03
     595   123.000    38.000    -16.45
     596   114.500    38.250    161.46
     597   114.750    38.250    159.31
     598   115.000    38.250    156.46
     599   115.250    38.250    152.94
     600   115.500    38.250    148.79
     601   115.750    38.250    144.08
     602   116.000    38.250    138.83
     603   116.250    38.250    133.14
     604   116.500    38.250    127.02
     605   116.750    38.250    120.58
     606   117.000    38.250    113.88
     607   117.250    38.250    106.97
     608   117.500    38.250     99.92
     609   117.750    38.250     92.78
     610   118.000    38.250     85.63
     611   118.250    38.250     78.50
     612   118.500    38.250     71.45
     613   118.750    38.250     64.52
     614   119.000    38.250     57.73
     615   119.250    38.250     51.13
     616   119.500    38.250     44.72
     617   119.750    38.250     38.55
     618   120.000    38.250     32.63
     619   120.250    38.250     26.95
     620   120.500    38.250     21.53
     621   120.750    38.250     16.39
     622   121.000    38.250     11.54
     623   121.250    38.250      6.96
     624   121.500    38.250      2.68
     625   121.750    38.250     -1.30
     626   122.000    38.250     -4.97
     627   122.250    38.250     -8.32
     628   122.500    38.250    -11.34
     629   122.750    38.250    -14.02
     630   123.000    38.250    -16.34
     631   114.500    38.500    156.81
     632   114.750    38.500    154.65
     633   115.000    38.500    151.83
     634   115.250    38.500    148.35
     635   115.500    38.500    144.27
     636   115.750    38.500    139.62
     637   116.000    38.500    134.47
     638   116.250    38.500    128.87
     639   116.500    38.500    122.89
     640   116.750    38.500    116.59
     641   117.000    38.500    110.03
     642   117.250    38.500    103.28
     643   117.500    38.500     96.39
     644   117.750    38.500     89.44
     645   118.000    38.500     82.47
     646   118.250    38.500     75.54
     647   118.500    38.500     68.67
     648   118.750    38.500     61.94
     649   119.000    38.500     55.35
     650   119.250    38.500     48.95
     651   119.500    38.500     42.76
     652   119.750    38.500     36.79
     653   120.000    38.500     31.07
     654   120.250    38.500     25.60
     655   120.500    38.500     20.38
     656   120.750    38.500     15.44
     657   121.000    38.500     10.78
     658   121.250    38.500      6.40
     659   121.500    38.500      2.31
     660   121.750    38.500     -1.50
     661   122.000    38.500     -5.01
     662   122.250    38.500     -8.20
     663   122.500    38.500    -11.08
     664   122.750    38.500    -13.63
     665   123.000    38.500    -15.84
