# Supplementary material for: The analysis on groundwater storage variations from GRACE/GRACE-FO in recent 20 years driven by influencing factors and prediction in Shandong Province, China
Source: Sci Rep. 2024 Mar 9;14:5819. doi: 10.1038/s41598-024-55588-3 (PMC10925065; doi:10.1038/s41598-024-55588-3)
Supplement: Supplementary file 1 — Supplementary Information. [file 41598_2024_55588_MOESM1_ESM.zip › data/GWS derived from GRACE/gws200612.txt]

       1   114.500    34.000     31.18
       2   114.750    34.000     29.20
       3   115.000    34.000     27.11
       4   115.250    34.000     24.93
       5   115.500    34.000     22.71
       6   115.750    34.000     20.50
       7   116.000    34.000     18.34
       8   116.250    34.000     16.29
       9   116.500    34.000     14.39
      10   116.750    34.000     12.70
      11   117.000    34.000     11.28
      12   117.250    34.000     10.17
      13   117.500    34.000      9.43
      14   117.750    34.000      9.09
      15   118.000    34.000      9.19
      16   118.250    34.000      9.75
      17   118.500    34.000     10.78
      18   118.750    34.000     12.31
      19   119.000    34.000     14.34
      20   119.250    34.000     16.85
      21   119.500    34.000     19.82
      22   119.750    34.000     23.23
      23   120.000    34.000     27.05
      24   120.250    34.000     31.24
      25   120.500    34.000     35.76
      26   120.750    34.000     40.55
      27   121.000    34.000     45.58
      28   121.250    34.000     50.78
      29   121.500    34.000     56.10
      30   121.750    34.000     61.48
      31   122.000    34.000     66.89
      32   122.250    34.000     72.26
      33   122.500    34.000     77.56
      34   122.750    34.000     82.73
      35   123.000    34.000     87.75
      36   114.500    34.250     42.12
      37   114.750    34.250     40.15
      38   115.000    34.250     38.06
      39   115.250    34.250     35.88
      40   115.500    34.250     33.66
      41   115.750    34.250     31.44
      42   116.000    34.250     29.27
      43   116.250    34.250     27.20
      44   116.500    34.250     25.28
      45   116.750    34.250     23.58
      46   117.000    34.250     22.14
      47   117.250    34.250     21.03
      48   117.500    34.250     20.27
      49   117.750    34.250     19.91
      50   118.000    34.250     19.97
      51   118.250    34.250     20.49
      52   118.500    34.250     21.48
      53   118.750    34.250     22.94
      54   119.000    34.250     24.89
      55   119.250    34.250     27.30
      56   119.500    34.250     30.15
      57   119.750    34.250     33.41
      58   120.000    34.250     37.06
      59   120.250    34.250     41.06
      60   120.500    34.250     45.34
      61   120.750    34.250     49.88
      62   121.000    34.250     54.62
      63   121.250    34.250     59.51
      64   121.500    34.250     64.48
      65   121.750    34.250     69.50
      66   122.000    34.250     74.51
      67   122.250    34.250     79.47
      68   122.500    34.250     84.33
      69   122.750    34.250     89.07
      70   123.000    34.250     93.62
      71   114.500    34.500     52.73
      72   114.750    34.500     50.83
      73   115.000    34.500     48.79
      74   115.250    34.500     46.66
      75   115.500    34.500     44.48
      76   115.750    34.500     42.28
      77   116.000    34.500     40.14
      78   116.250    34.500     38.09
      79   116.500    34.500     36.20
      80   116.750    34.500     34.52
      81   117.000    34.500     33.10
      82   117.250    34.500     31.98
      83   117.500    34.500     31.22
      84   117.750    34.500     30.85
      85   118.000    34.500     30.90
      86   118.250    34.500     31.39
      87   118.500    34.500     32.33
      88   118.750    34.500     33.73
      89   119.000    34.500     35.58
      90   119.250    34.500     37.88
      91   119.500    34.500     40.59
      92   119.750    34.500     43.69
      93   120.000    34.500     47.15
      94   120.250    34.500     50.91
      95   120.500    34.500     54.95
      96   120.750    34.500     59.20
      97   121.000    34.500     63.62
      98   121.250    34.500     68.16
      99   121.500    34.500     72.76
     100   121.750    34.500     77.37
     101   122.000    34.500     81.96
     102   122.250    34.500     86.48
     103   122.500    34.500     90.88
     104   122.750    34.500     95.13
     105   123.000    34.500     99.22
     106   114.500    34.750     62.84
     107   114.750    34.750     61.05
     108   115.000    34.750     59.11
     109   115.250    34.750     57.07
     110   115.500    34.750     54.96
     111   115.750    34.750     52.84
     112   116.000    34.750     50.76
     113   116.250    34.750     48.79
     114   116.500    34.750     46.95
     115   116.750    34.750     45.31
     116   117.000    34.750     43.93
     117   117.250    34.750     42.85
     118   117.500    34.750     42.11
     119   117.750    34.750     41.74
     120   118.000    34.750     41.78
     121   118.250    34.750     42.24
     122   118.500    34.750     43.13
     123   118.750    34.750     44.47
     124   119.000    34.750     46.23
     125   119.250    34.750     48.40
     126   119.500    34.750     50.97
     127   119.750    34.750     53.89
     128   120.000    34.750     57.12
     129   120.250    34.750     60.65
     130   120.500    34.750     64.41
     131   120.750    34.750     68.35
     132   121.000    34.750     72.42
     133   121.250    34.750     76.59
     134   121.500    34.750     80.78
     135   121.750    34.750     84.97
     136   122.000    34.750     89.11
     137   122.250    34.750     93.15
     138   122.500    34.750     97.07
     139   122.750    34.750    100.84
     140   123.000    34.750    104.42
     141   114.500    35.000     72.27
     142   114.750    35.000     70.62
     143   115.000    35.000     68.83
     144   115.250    35.000     66.90
     145   115.500    35.000     64.92
     146   115.750    35.000     62.91
     147   116.000    35.000     60.93
     148   116.250    35.000     59.05
     149   116.500    35.000     57.30
     150   116.750    35.000     55.74
     151   117.000    35.000     54.43
     152   117.250    35.000     53.40
     153   117.500    35.000     52.70
     154   117.750    35.000     52.35
     155   118.000    35.000     52.38
     156   118.250    35.000     52.83
     157   118.500    35.000     53.68
     158   118.750    35.000     54.94
     159   119.000    35.000     56.61
     160   119.250    35.000     58.65
     161   119.500    35.000     61.06
     162   119.750    35.000     63.80
     163   120.000    35.000     66.81
     164   120.250    35.000     70.08
     165   120.500    35.000     73.54
     166   120.750    35.000     77.15
     167   121.000    35.000     80.87
     168   121.250    35.000     84.64
     169   121.500    35.000     88.42
     170   121.750    35.000     92.16
     171   122.000    35.000     95.83
     172   122.250    35.000     99.40
     173   122.500    35.000    102.81
     174   122.750    35.000    106.07
     175   123.000    35.000    109.15
     176   114.500    35.250     80.84
     177   114.750    35.250     79.37
     178   115.000    35.250     77.73
     179   115.250    35.250     75.97
     180   115.500    35.250     74.13
     181   115.750    35.250     72.27
     182   116.000    35.250     70.44
     183   116.250    35.250     68.67
     184   116.500    35.250     67.03
     185   116.750    35.250     65.58
     186   117.000    35.250     64.35
     187   117.250    35.250     63.40
     188   117.500    35.250     62.75
     189   117.750    35.250     62.45
     190   118.000    35.250     62.50
     191   118.250    35.250     62.93
     192   118.500    35.250     63.75
     193   118.750    35.250     64.94
     194   119.000    35.250     66.52
     195   119.250    35.250     68.44
     196   119.500    35.250     70.69
     197   119.750    35.250     73.22
     198   120.000    35.250     76.01
     199   120.250    35.250     79.00
     200   120.500    35.250     82.17
     201   120.750    35.250     85.44
     202   121.000    35.250     88.80
     203   121.250    35.250     92.17
     204   121.500    35.250     95.52
     205   121.750    35.250     98.81
     206   122.000    35.250    102.01
     207   122.250    35.250    105.09
     208   122.500    35.250    108.00
     209   122.750    35.250    110.75
     210   123.000    35.250    113.31
     211   114.500    35.500     88.37
     212   114.750    35.500     87.10
     213   115.000    35.500     85.66
     214   115.250    35.500     84.09
     215   115.500    35.500     82.43
     216   115.750    35.500     80.73
     217   116.000    35.500     79.05
     218   116.250    35.500     77.44
     219   116.500    35.500     75.94
     220   116.750    35.500     74.62
     221   117.000    35.500     73.49
     222   117.250    35.500     72.64
     223   117.500    35.500     72.06
     224   117.750    35.500     71.80
     225   118.000    35.500     71.88
     226   118.250    35.500     72.32
     227   118.500    35.500     73.11
     228   118.750    35.500     74.26
     229   119.000    35.500     75.74
     230   119.250    35.500     77.54
     231   119.500    35.500     79.63
     232   119.750    35.500     81.97
     233   120.000    35.500     84.53
     234   120.250    35.500     87.26
     235   120.500    35.500     90.13
     236   120.750    35.500     93.08
     237   121.000    35.500     96.05
     238   121.250    35.500     99.03
     239   121.500    35.500    101.96
     240   121.750    35.500    104.80
     241   122.000    35.500    107.53
     242   122.250    35.500    110.11
     243   122.500    35.500    112.53
     244   122.750    35.500    114.78
     245   123.000    35.500    116.83
     246   114.500    35.750     94.73
     247   114.750    35.750     93.67
     248   115.000    35.750     92.45
     249   115.250    35.750     91.08
     250   115.500    35.750     89.62
     251   115.750    35.750     88.11
     252   116.000    35.750     86.62
     253   116.250    35.750     85.17
     254   116.500    35.750     83.83
     255   116.750    35.750     82.64
     256   117.000    35.750     81.66
     257   117.250    35.750     80.90
     258   117.500    35.750     80.42
     259   117.750    35.750     80.22
     260   118.000    35.750     80.35
     261   118.250    35.750     80.80
     262   118.500    35.750     81.58
     263   118.750    35.750     82.68
     264   119.000    35.750     84.08
     265   119.250    35.750     85.77
     266   119.500    35.750     87.70
     267   119.750    35.750     89.87
     268   120.000    35.750     92.21
     269   120.250    35.750     94.68
     270   120.500    35.750     97.26
     271   120.750    35.750     99.88
     272   121.000    35.750    102.51
     273   121.250    35.750    105.10
     274   121.500    35.750    107.62
     275   121.750    35.750    110.02
     276   122.000    35.750    112.29
     277   122.250    35.750    114.40
     278   122.500    35.750    116.33
     279   122.750    35.750    118.08
     280   123.000    35.750    119.65
     281   114.500    36.000     99.79
     282   114.750    36.000     98.95
     283   115.000    36.000     97.95
     284   115.250    36.000     96.80
     285   115.500    36.000     95.55
     286   115.750    36.000     94.24
     287   116.000    36.000     92.94
     288   116.250    36.000     91.68
     289   116.500    36.000     90.52
     290   116.750    36.000     89.49
     291   117.000    36.000     88.64
     292   117.250    36.000     88.02
     293   117.500    36.000     87.64
     294   117.750    36.000     87.53
     295   118.000    36.000     87.71
     296   118.250    36.000     88.18
     297   118.500    36.000     88.96
     298   118.750    36.000     90.03
     299   119.000    36.000     91.37
     300   119.250    36.000     92.96
     301   119.500    36.000     94.77
     302   119.750    36.000     96.76
     303   120.000    36.000     98.90
     304   120.250    36.000    101.14
     305   120.500    36.000    103.44
     306   120.750    36.000    105.76
     307   121.000    36.000    108.04
     308   121.250    36.000    110.27
     309   121.500    36.000    112.39
     310   121.750    36.000    114.38
     311   122.000    36.000    116.22
     312   122.250    36.000    117.87
     313   122.500    36.000    119.35
     314   122.750    36.000    120.64
     315   123.000    36.000    121.72
     316   114.500    36.250    103.45
     317   114.750    36.250    102.85
     318   115.000    36.250    102.06
     319   115.250    36.250    101.13
     320   115.500    36.250    100.10
     321   115.750    36.250     99.01
     322   116.000    36.250     97.91
     323   116.250    36.250     96.85
     324   116.500    36.250     95.87
     325   116.750    36.250     95.01
     326   117.000    36.250     94.32
     327   117.250    36.250     93.83
     328   117.500    36.250     93.57
     329   117.750    36.250     93.55
     330   118.000    36.250     93.81
     331   118.250    36.250     94.33
     332   118.500    36.250     95.13
     333   118.750    36.250     96.18
     334   119.000    36.250     97.48
     335   119.250    36.250     98.98
     336   119.500    36.250    100.68
     337   119.750    36.250    102.53
     338   120.000    36.250    104.48
     339   120.250    36.250    106.51
     340   120.500    36.250    108.56
     341   120.750    36.250    110.60
     342   121.000    36.250    112.57
     343   121.250    36.250    114.47
     344   121.500    36.250    116.22
     345   121.750    36.250    117.83
     346   122.000    36.250    119.26
     347   122.250    36.250    120.50
     348   122.500    36.250    121.54
     349   122.750    36.250    122.39
     350   123.000    36.250    123.04
     351   114.500    36.500    105.68
     352   114.750    36.500    105.30
     353   115.000    36.500    104.73
     354   115.250    36.500    104.01
     355   115.500    36.500    103.20
     356   115.750    36.500    102.32
     357   116.000    36.500    101.44
     358   116.250    36.500    100.57
     359   116.500    36.500     99.78
     360   116.750    36.500     99.10
     361   117.000    36.500     98.57
     362   117.250    36.500     98.23
     363   117.500    36.500     98.11
     364   117.750    36.500     98.20
     365   118.000    36.500     98.54
     366   118.250    36.500     99.13
     367   118.500    36.500     99.96
     368   118.750    36.500    101.01
     369   119.000    36.500    102.29
     370   119.250    36.500    103.75
     371   119.500    36.500    105.35
     372   119.750    36.500    107.08
     373   120.000    36.500    108.88
     374   120.250    36.500    110.73
     375   120.500    36.500    112.56
     376   120.750    36.500    114.35
     377   121.000    36.500    116.05
     378   121.250    36.500    117.64
     379   121.500    36.500    119.07
     380   121.750    36.500    120.33
     381   122.000    36.500    121.39
     382   122.250    36.500    122.26
     383   122.500    36.500    122.91
     384   122.750    36.500    123.35
     385   123.000    36.500    123.60
     386   114.500    36.750    106.46
     387   114.750    36.750    106.28
     388   115.000    36.750    105.92
     389   115.250    36.750    105.42
     390   115.500    36.750    104.81
     391   115.750    36.750    104.14
     392   116.000    36.750    103.46
     393   116.250    36.750    102.79
     394   116.500    36.750    102.20
     395   116.750    36.750    101.71
     396   117.000    36.750    101.36
     397   117.250    36.750    101.17
     398   117.500    36.750    101.19
     399   117.750    36.750    101.41
     400   118.000    36.750    101.85
     401   118.250    36.750    102.51
     402   118.500    36.750    103.40
     403   118.750    36.750    104.49
     404   119.000    36.750    105.75
     405   119.250    36.750    107.19
     406   119.500    36.750    108.73
     407   119.750    36.750    110.37
     408   120.000    36.750    112.06
     409   120.250    36.750    113.75
     410   120.500    36.750    115.41
     411   120.750    36.750    116.99
     412   121.000    36.750    118.46
     413   121.250    36.750    119.78
     414   121.500    36.750    120.93
     415   121.750    36.750    121.89
     416   122.000    36.750    122.63
     417   122.250    36.750    123.15
     418   122.500    36.750    123.45
     419   122.750    36.750    123.54
     420   123.000    36.750    123.43
     421   114.500    37.000    105.83
     422   114.750    37.000    105.83
     423   115.000    37.000    105.65
     424   115.250    37.000    105.35
     425   115.500    37.000    104.95
     426   115.750    37.000    104.47
     427   116.000    37.000    103.99
     428   116.250    37.000    103.52
     429   116.500    37.000    103.12
     430   116.750    37.000    102.82
     431   117.000    37.000    102.64
     432   117.250    37.000    102.63
     433   117.500    37.000    102.79
     434   117.750    37.000    103.15
     435   118.000    37.000    103.71
     436   118.250    37.000    104.47
     437   118.500    37.000    105.44
     438   118.750    37.000    106.57
     439   119.000    37.000    107.87
     440   119.250    37.000    109.29
     441   119.500    37.000    110.82
     442   119.750    37.000    112.40
     443   120.000    37.000    114.01
     444   120.250    37.000    115.59
     445   120.500    37.000    117.10
     446   120.750    37.000    118.52
     447   121.000    37.000    119.81
     448   121.250    37.000    120.92
     449   121.500    37.000    121.83
     450   121.750    37.000    122.53
     451   122.000    37.000    123.00
     452   122.250    37.000    123.23
     453   122.500    37.000    123.23
     454   122.750    37.000    123.00
     455   123.000    37.000    122.58
     456   114.500    37.250    103.86
     457   114.750    37.250    104.01
     458   115.000    37.250    104.01
     459   115.250    37.250    103.87
     460   115.500    37.250    103.66
     461   115.750    37.250    103.37
     462   116.000    37.250    103.07
     463   116.250    37.250    102.80
     464   116.500    37.250    102.59
     465   116.750    37.250    102.48
     466   117.000    37.250    102.48
     467   117.250    37.250    102.63
     468   117.500    37.250    102.96
     469   117.750    37.250    103.46
     470   118.000    37.250    104.16
     471   118.250    37.250    105.04
     472   118.500    37.250    106.09
     473   118.750    37.250    107.31
     474   119.000    37.250    108.66
     475   119.250    37.250    110.12
     476   119.500    37.250    111.64
     477   119.750    37.250    113.22
     478   120.000    37.250    114.77
     479   120.250    37.250    116.28
     480   120.500    37.250    117.71
     481   120.750    37.250    119.01
     482   121.000    37.250    120.15
     483   121.250    37.250    121.09
     484   121.500    37.250    121.82
     485   121.750    37.250    122.32
     486   122.000    37.250    122.56
     487   122.250    37.250    122.56
     488   122.500    37.250    122.30
     489   122.750    37.250    121.82
     490   123.000    37.250    121.12
     491   114.500    37.500    100.66
     492   114.750    37.500    100.94
     493   115.000    37.500    101.08
     494   115.250    37.500    101.10
     495   115.500    37.500    101.05
     496   115.750    37.500    100.94
     497   116.000    37.500    100.82
     498   116.250    37.500    100.73
     499   116.500    37.500    100.70
     500   116.750    37.500    100.77
     501   117.000    37.500    100.96
     502   117.250    37.500    101.29
     503   117.500    37.500    101.78
     504   117.750    37.500    102.44
     505   118.000    37.500    103.29
     506   118.250    37.500    104.30
     507   118.500    37.500    105.47
     508   118.750    37.500    106.78
     509   119.000    37.500    108.21
     510   119.250    37.500    109.73
     511   119.500    37.500    111.30
     512   119.750    37.500    112.88
     513   120.000    37.500    114.43
     514   120.250    37.500    115.92
     515   120.500    37.500    117.30
     516   120.750    37.500    118.53
     517   121.000    37.500    119.57
     518   121.250    37.500    120.41
     519   121.500    37.500    121.00
     520   121.750    37.500    121.34
     521   122.000    37.500    121.42
     522   122.250    37.500    121.22
     523   122.500    37.500    120.78
     524   122.750    37.500    120.08
     525   123.000    37.500    119.16
     526   114.500    37.750     96.36
     527   114.750    37.750     96.75
     528   115.000    37.750     97.01
     529   115.250    37.750     97.17
     530   115.500    37.750     97.25
     531   115.750    37.750     97.30
     532   116.000    37.750     97.35
     533   116.250    37.750     97.43
     534   116.500    37.750     97.58
     535   116.750    37.750     97.83
     536   117.000    37.750     98.20
     537   117.250    37.750     98.71
     538   117.500    37.750     99.37
     539   117.750    37.750    100.21
     540   118.000    37.750    101.21
     541   118.250    37.750    102.37
     542   118.500    37.750    103.68
     543   118.750    37.750    105.11
     544   119.000    37.750    106.65
     545   119.250    37.750    108.26
     546   119.500    37.750    109.89
     547   119.750    37.750    111.54
     548   120.000    37.750    113.12
     549   120.250    37.750    114.63
     550   120.500    37.750    115.99
     551   120.750    37.750    117.19
     552   121.000    37.750    118.20
     553   121.250    37.750    118.96
     554   121.500    37.750    119.47
     555   121.750    37.750    119.71
     556   122.000    37.750    119.66
     557   122.250    37.750    119.34
     558   122.500    37.750    118.75
     559   122.750    37.750    117.89
     560   123.000    37.750    116.80
     561   114.500    38.000     91.16
     562   114.750    38.000     91.62
     563   115.000    38.000     91.98
     564   115.250    38.000     92.24
     565   115.500    38.000     92.46
     566   115.750    38.000     92.64
     567   116.000    38.000     92.85
     568   116.250    38.000     93.09
     569   116.500    38.000     93.41
     570   116.750    38.000     93.83
     571   117.000    38.000     94.38
     572   117.250    38.000     95.06
     573   117.500    38.000     95.91
     574   117.750    38.000     96.92
     575   118.000    38.000     98.09
     576   118.250    38.000     99.41
     577   118.500    38.000    100.88
     578   118.750    38.000    102.45
     579   119.000    38.000    104.13
     580   119.250    38.000    105.85
     581   119.500    38.000    107.60
     582   119.750    38.000    109.32
     583   120.000    38.000    110.97
     584   120.250    38.000    112.53
     585   120.500    38.000    113.93
     586   120.750    38.000    115.15
     587   121.000    38.000    116.15
     588   121.250    38.000    116.90
     589   121.500    38.000    117.37
     590   121.750    38.000    117.56
     591   122.000    38.000    117.44
     592   122.250    38.000    117.03
     593   122.500    38.000    116.33
     594   122.750    38.000    115.36
     595   123.000    38.000    114.14
     596   114.500    38.250     85.24
     597   114.750    38.250     85.75
     598   115.000    38.250     86.16
     599   115.250    38.250     86.53
     600   115.500    38.250     86.85
     601   115.750    38.250     87.16
     602   116.000    38.250     87.50
     603   116.250    38.250     87.89
     604   116.500    38.250     88.38
     605   116.750    38.250     88.97
     606   117.000    38.250     89.69
     607   117.250    38.250     90.56
     608   117.500    38.250     91.59
     609   117.750    38.250     92.77
     610   118.000    38.250     94.13
     611   118.250    38.250     95.62
     612   118.500    38.250     97.26
     613   118.750    38.250     99.00
     614   119.000    38.250    100.82
     615   119.250    38.250    102.68
     616   119.500    38.250    104.55
     617   119.750    38.250    106.39
     618   120.000    38.250    108.16
     619   120.250    38.250    109.80
     620   120.500    38.250    111.27
     621   120.750    38.250    112.54
     622   121.000    38.250    113.59
     623   121.250    38.250    114.36
     624   121.500    38.250    114.84
     625   121.750    38.250    115.01
     626   122.000    38.250    114.88
     627   122.250    38.250    114.42
     628   122.500    38.250    113.67
     629   122.750    38.250    112.62
     630   123.000    38.250    111.32
     631   114.500    38.500     78.80
     632   114.750    38.500     79.34
     633   115.000    38.500     79.81
     634   115.250    38.500     80.23
     635   115.500    38.500     80.64
     636   115.750    38.500     81.06
     637   116.000    38.500     81.53
     638   116.250    38.500     82.07
     639   116.500    38.500     82.70
     640   116.750    38.500     83.45
     641   117.000    38.500     84.35
     642   117.250    38.500     85.40
     643   117.500    38.500     86.62
     644   117.750    38.500     87.99
     645   118.000    38.500     89.52
     646   118.250    38.500     91.21
     647   118.500    38.500     93.02
     648   118.750    38.500     94.94
     649   119.000    38.500     96.93
     650   119.250    38.500     98.96
     651   119.500    38.500    100.98
     652   119.750    38.500    102.96
     653   120.000    38.500    104.85
     654   120.250    38.500    106.60
     655   120.500    38.500    108.19
     656   120.750    38.500    109.55
     657   121.000    38.500    110.66
     658   121.250    38.500    111.49
     659   121.500    38.500    112.02
     660   121.750    38.500    112.22
     661   122.000    38.500    112.10
     662   122.250    38.500    111.64
     663   122.500    38.500    110.88
     664   122.750    38.500    109.80
     665   123.000    38.500    108.44
