# Supplementary material for: The analysis on groundwater storage variations from GRACE/GRACE-FO in recent 20 years driven by influencing factors and prediction in Shandong Province, China
Source: Sci Rep. 2024 Mar 9;14:5819. doi: 10.1038/s41598-024-55588-3 (PMC10925065; doi:10.1038/s41598-024-55588-3)
Supplement: Supplementary file 1 — Supplementary Information. [file 41598_2024_55588_MOESM1_ESM.zip › data/GWS derived from GRACE/gws200701.txt]

       1   114.500    34.000     90.61
       2   114.750    34.000     91.58
       3   115.000    34.000     92.41
       4   115.250    34.000     93.08
       5   115.500    34.000     93.58
       6   115.750    34.000     93.89
       7   116.000    34.000     94.02
       8   116.250    34.000     93.95
       9   116.500    34.000     93.67
      10   116.750    34.000     93.18
      11   117.000    34.000     92.48
      12   117.250    34.000     91.57
      13   117.500    34.000     90.46
      14   117.750    34.000     89.16
      15   118.000    34.000     87.65
      16   118.250    34.000     85.97
      17   118.500    34.000     84.13
      18   118.750    34.000     82.13
      19   119.000    34.000     80.02
      20   119.250    34.000     77.79
      21   119.500    34.000     75.48
      22   119.750    34.000     73.11
      23   120.000    34.000     70.70
      24   120.250    34.000     68.29
      25   120.500    34.000     65.90
      26   120.750    34.000     63.56
      27   121.000    34.000     61.29
      28   121.250    34.000     59.12
      29   121.500    34.000     57.06
      30   121.750    34.000     55.15
      31   122.000    34.000     53.40
      32   122.250    34.000     51.82
      33   122.500    34.000     50.42
      34   122.750    34.000     49.21
      35   123.000    34.000     48.20
      36   114.500    34.250    102.89
      37   114.750    34.250    104.11
      38   115.000    34.250    105.14
      39   115.250    34.250    105.96
      40   115.500    34.250    106.56
      41   115.750    34.250    106.94
      42   116.000    34.250    107.05
      43   116.250    34.250    106.93
      44   116.500    34.250    106.54
      45   116.750    34.250    105.88
      46   117.000    34.250    104.97
      47   117.250    34.250    103.78
      48   117.500    34.250    102.35
      49   117.750    34.250    100.67
      50   118.000    34.250     98.75
      51   118.250    34.250     96.61
      52   118.500    34.250     94.28
      53   118.750    34.250     91.76
      54   119.000    34.250     89.10
      55   119.250    34.250     86.30
      56   119.500    34.250     83.41
      57   119.750    34.250     80.46
      58   120.000    34.250     77.47
      59   120.250    34.250     74.47
      60   120.500    34.250     71.51
      61   120.750    34.250     68.62
      62   121.000    34.250     65.81
      63   121.250    34.250     63.13
      64   121.500    34.250     60.61
      65   121.750    34.250     58.25
      66   122.000    34.250     56.10
      67   122.250    34.250     54.15
      68   122.500    34.250     52.45
      69   122.750    34.250     50.98
      70   123.000    34.250     49.76
      71   114.500    34.500    114.94
      72   114.750    34.500    116.43
      73   115.000    34.500    117.68
      74   115.250    34.500    118.67
      75   115.500    34.500    119.40
      76   115.750    34.500    119.84
      77   116.000    34.500    119.97
      78   116.250    34.500    119.80
      79   116.500    34.500    119.31
      80   116.750    34.500    118.50
      81   117.000    34.500    117.36
      82   117.250    34.500    115.90
      83   117.500    34.500    114.14
      84   117.750    34.500    112.09
      85   118.000    34.500    109.75
      86   118.250    34.500    107.15
      87   118.500    34.500    104.32
      88   118.750    34.500    101.28
      89   119.000    34.500     98.06
      90   119.250    34.500     94.69
      91   119.500    34.500     91.21
      92   119.750    34.500     87.67
      93   120.000    34.500     84.07
      94   120.250    34.500     80.48
      95   120.500    34.500     76.95
      96   120.750    34.500     73.48
      97   121.000    34.500     70.12
      98   121.250    34.500     66.92
      99   121.500    34.500     63.90
     100   121.750    34.500     61.09
     101   122.000    34.500     58.51
     102   122.250    34.500     56.21
     103   122.500    34.500     54.17
     104   122.750    34.500     52.42
     105   123.000    34.500     50.96
     106   114.500    34.750    126.56
     107   114.750    34.750    128.33
     108   115.000    34.750    129.82
     109   115.250    34.750    131.01
     110   115.500    34.750    131.87
     111   115.750    34.750    132.39
     112   116.000    34.750    132.55
     113   116.250    34.750    132.34
     114   116.500    34.750    131.75
     115   116.750    34.750    130.78
     116   117.000    34.750    129.44
     117   117.250    34.750    127.72
     118   117.500    34.750    125.64
     119   117.750    34.750    123.22
     120   118.000    34.750    120.46
     121   118.250    34.750    117.41
     122   118.500    34.750    114.08
     123   118.750    34.750    110.51
     124   119.000    34.750    106.73
     125   119.250    34.750    102.79
     126   119.500    34.750     98.72
     127   119.750    34.750     94.58
     128   120.000    34.750     90.39
     129   120.250    34.750     86.20
     130   120.500    34.750     82.07
     131   120.750    34.750     78.02
     132   121.000    34.750     74.11
     133   121.250    34.750     70.38
     134   121.500    34.750     66.86
     135   121.750    34.750     63.58
     136   122.000    34.750     60.58
     137   122.250    34.750     57.88
     138   122.500    34.750     55.50
     139   122.750    34.750     53.45
     140   123.000    34.750     51.75
     141   114.500    35.000    137.58
     142   114.750    35.000    139.64
     143   115.000    35.000    141.38
     144   115.250    35.000    142.75
     145   115.500    35.000    143.76
     146   115.750    35.000    144.37
     147   116.000    35.000    144.55
     148   116.250    35.000    144.31
     149   116.500    35.000    143.64
     150   116.750    35.000    142.52
     151   117.000    35.000    140.97
     152   117.250    35.000    139.00
     153   117.500    35.000    136.61
     154   117.750    35.000    133.82
     155   118.000    35.000    130.65
     156   118.250    35.000    127.15
     157   118.500    35.000    123.33
     158   118.750    35.000    119.24
     159   119.000    35.000    114.93
     160   119.250    35.000    110.42
     161   119.500    35.000    105.77
     162   119.750    35.000    101.03
     163   120.000    35.000     96.24
     164   120.250    35.000     91.47
     165   120.500    35.000     86.75
     166   120.750    35.000     82.13
     167   121.000    35.000     77.68
     168   121.250    35.000     73.42
     169   121.500    35.000     69.39
     170   121.750    35.000     65.64
     171   122.000    35.000     62.21
     172   122.250    35.000     59.12
     173   122.500    35.000     56.39
     174   122.750    35.000     54.04
     175   123.000    35.000     52.07
     176   114.500    35.250    147.80
     177   114.750    35.250    150.15
     178   115.000    35.250    152.13
     179   115.250    35.250    153.70
     180   115.500    35.250    154.86
     181   115.750    35.250    155.54
     182   116.000    35.250    155.77
     183   116.250    35.250    155.51
     184   116.500    35.250    154.74
     185   116.750    35.250    153.49
     186   117.000    35.250    151.74
     187   117.250    35.250    149.52
     188   117.500    35.250    146.82
     189   117.750    35.250    143.68
     190   118.000    35.250    140.12
     191   118.250    35.250    136.19
     192   118.500    35.250    131.90
     193   118.750    35.250    127.30
     194   119.000    35.250    122.45
     195   119.250    35.250    117.40
     196   119.500    35.250    112.19
     197   119.750    35.250    106.88
     198   120.000    35.250    101.51
     199   120.250    35.250     96.16
     200   120.500    35.250     90.88
     201   120.750    35.250     85.70
     202   121.000    35.250     80.71
     203   121.250    35.250     75.93
     204   121.500    35.250     71.41
     205   121.750    35.250     67.21
     206   122.000    35.250     63.35
     207   122.250    35.250     59.87
     208   122.500    35.250     56.78
     209   122.750    35.250     54.13
     210   123.000    35.250     51.90
     211   114.500    35.500    157.06
     212   114.750    35.500    159.68
     213   115.000    35.500    161.90
     214   115.250    35.500    163.67
     215   115.500    35.500    164.95
     216   115.750    35.500    165.73
     217   116.000    35.500    165.98
     218   116.250    35.500    165.69
     219   116.500    35.500    164.85
     220   116.750    35.500    163.46
     221   117.000    35.500    161.53
     222   117.250    35.500    159.06
     223   117.500    35.500    156.08
     224   117.750    35.500    152.60
     225   118.000    35.500    148.67
     226   118.250    35.500    144.31
     227   118.500    35.500    139.58
     228   118.750    35.500    134.50
     229   119.000    35.500    129.15
     230   119.250    35.500    123.57
     231   119.500    35.500    117.83
     232   119.750    35.500    111.96
     233   120.000    35.500    106.06
     234   120.250    35.500    100.16
     235   120.500    35.500     94.32
     236   120.750    35.500     88.63
     237   121.000    35.500     83.12
     238   121.250    35.500     77.84
     239   121.500    35.500     72.85
     240   121.750    35.500     68.20
     241   122.000    35.500     63.93
     242   122.250    35.500     60.07
     243   122.500    35.500     56.64
     244   122.750    35.500     53.68
     245   123.000    35.500     51.19
     246   114.500    35.750    165.19
     247   114.750    35.750    168.08
     248   115.000    35.750    170.52
     249   115.250    35.750    172.45
     250   115.500    35.750    173.87
     251   115.750    35.750    174.71
     252   116.000    35.750    174.99
     253   116.250    35.750    174.68
     254   116.500    35.750    173.76
     255   116.750    35.750    172.24
     256   117.000    35.750    170.13
     257   117.250    35.750    167.43
     258   117.500    35.750    164.18
     259   117.750    35.750    160.39
     260   118.000    35.750    156.10
     261   118.250    35.750    151.35
     262   118.500    35.750    146.20
     263   118.750    35.750    140.68
     264   119.000    35.750    134.86
     265   119.250    35.750    128.79
     266   119.500    35.750    122.55
     267   119.750    35.750    116.17
     268   120.000    35.750    109.76
     269   120.250    35.750    103.35
     270   120.500    35.750     97.02
     271   120.750    35.750     90.83
     272   121.000    35.750     84.83
     273   121.250    35.750     79.09
     274   121.500    35.750     73.66
     275   121.750    35.750     68.60
     276   122.000    35.750     63.92
     277   122.250    35.750     59.70
     278   122.500    35.750     55.94
     279   122.750    35.750     52.68
     280   123.000    35.750     49.93
     281   114.500    36.000    172.07
     282   114.750    36.000    175.19
     283   115.000    36.000    177.82
     284   115.250    36.000    179.91
     285   115.500    36.000    181.44
     286   115.750    36.000    182.35
     287   116.000    36.000    182.64
     288   116.250    36.000    182.30
     289   116.500    36.000    181.30
     290   116.750    36.000    179.65
     291   117.000    36.000    177.37
     292   117.250    36.000    174.47
     293   117.500    36.000    170.95
     294   117.750    36.000    166.88
     295   118.000    36.000    162.26
     296   118.250    36.000    157.16
     297   118.500    36.000    151.62
     298   118.750    36.000    145.70
     299   119.000    36.000    139.45
     300   119.250    36.000    132.95
     301   119.500    36.000    126.24
     302   119.750    36.000    119.43
     303   120.000    36.000    112.54
     304   120.250    36.000    105.67
     305   120.500    36.000     98.87
     306   120.750    36.000     92.24
     307   121.000    36.000     85.80
     308   121.250    36.000     79.64
     309   121.500    36.000     73.81
     310   121.750    36.000     68.34
     311   122.000    36.000     63.32
     312   122.250    36.000     58.75
     313   122.500    36.000     54.68
     314   122.750    36.000     51.15
     315   123.000    36.000     48.15
     316   114.500    36.250    177.59
     317   114.750    36.250    180.91
     318   115.000    36.250    183.71
     319   115.250    36.250    185.93
     320   115.500    36.250    187.54
     321   115.750    36.250    188.50
     322   116.000    36.250    188.79
     323   116.250    36.250    188.42
     324   116.500    36.250    187.34
     325   116.750    36.250    185.58
     326   117.000    36.250    183.15
     327   117.250    36.250    180.04
     328   117.500    36.250    176.30
     329   117.750    36.250    171.96
     330   118.000    36.250    167.05
     331   118.250    36.250    161.64
     332   118.500    36.250    155.75
     333   118.750    36.250    149.47
     334   119.000    36.250    142.85
     335   119.250    36.250    135.96
     336   119.500    36.250    128.86
     337   119.750    36.250    121.63
     338   120.000    36.250    114.34
     339   120.250    36.250    107.07
     340   120.500    36.250     99.88
     341   120.750    36.250     92.83
     342   121.000    36.250     86.01
     343   121.250    36.250     79.48
     344   121.500    36.250     73.29
     345   121.750    36.250     67.48
     346   122.000    36.250     62.12
     347   122.250    36.250     57.25
     348   122.500    36.250     52.90
     349   122.750    36.250     49.10
     350   123.000    36.250     45.86
     351   114.500    36.500    181.69
     352   114.750    36.500    185.18
     353   115.000    36.500    188.10
     354   115.250    36.500    190.42
     355   115.500    36.500    192.08
     356   115.750    36.500    193.08
     357   116.000    36.500    193.37
     358   116.250    36.500    192.95
     359   116.500    36.500    191.80
     360   116.750    36.500    189.92
     361   117.000    36.500    187.34
     362   117.250    36.500    184.06
     363   117.500    36.500    180.11
     364   117.750    36.500    175.54
     365   118.000    36.500    170.38
     366   118.250    36.500    164.70
     367   118.500    36.500    158.52
     368   118.750    36.500    151.93
     369   119.000    36.500    145.00
     370   119.250    36.500    137.77
     371   119.500    36.500    130.34
     372   119.750    36.500    122.78
     373   120.000    36.500    115.14
     374   120.250    36.500    107.54
     375   120.500    36.500    100.01
     376   120.750    36.500     92.63
     377   121.000    36.500     85.48
     378   121.250    36.500     78.63
     379   121.500    36.500     72.14
     380   121.750    36.500     66.03
     381   122.000    36.500     60.39
     382   122.250    36.500     55.25
     383   122.500    36.500     50.65
     384   122.750    36.500     46.61
     385   123.000    36.500     43.15
     386   114.500    36.750    184.33
     387   114.750    36.750    187.94
     388   115.000    36.750    190.96
     389   115.250    36.750    193.34
     390   115.500    36.750    195.04
     391   115.750    36.750    196.05
     392   116.000    36.750    196.32
     393   116.250    36.750    195.85
     394   116.500    36.750    194.61
     395   116.750    36.750    192.64
     396   117.000    36.750    189.92
     397   117.250    36.750    186.49
     398   117.500    36.750    182.37
     399   117.750    36.750    177.61
     400   118.000    36.750    172.24
     401   118.250    36.750    166.33
     402   118.500    36.750    159.91
     403   118.750    36.750    153.08
     404   119.000    36.750    145.89
     405   119.250    36.750    138.40
     406   119.500    36.750    130.71
     407   119.750    36.750    122.87
     408   120.000    36.750    114.98
     409   120.250    36.750    107.10
     410   120.500    36.750     99.30
     411   120.750    36.750     91.67
     412   121.000    36.750     84.26
     413   121.250    36.750     77.15
     414   121.500    36.750     70.40
     415   121.750    36.750     64.07
     416   122.000    36.750     58.19
     417   122.250    36.750     52.82
     418   122.500    36.750     47.99
     419   122.750    36.750     43.74
     420   123.000    36.750     40.10
     421   114.500    37.000    185.55
     422   114.750    37.000    189.23
     423   115.000    37.000    192.30
     424   115.250    37.000    194.71
     425   115.500    37.000    196.42
     426   115.750    37.000    197.41
     427   116.000    37.000    197.64
     428   116.250    37.000    197.10
     429   116.500    37.000    195.80
     430   116.750    37.000    193.73
     431   117.000    37.000    190.91
     432   117.250    37.000    187.34
     433   117.500    37.000    183.09
     434   117.750    37.000    178.17
     435   118.000    37.000    172.64
     436   118.250    37.000    166.55
     437   118.500    37.000    159.96
     438   118.750    37.000    152.95
     439   119.000    37.000    145.57
     440   119.250    37.000    137.89
     441   119.500    37.000    130.00
     442   119.750    37.000    121.98
     443   120.000    37.000    113.89
     444   120.250    37.000    105.81
     445   120.500    37.000     97.83
     446   120.750    37.000     90.01
     447   121.000    37.000     82.42
     448   121.250    37.000     75.12
     449   121.500    37.000     68.18
     450   121.750    37.000     61.66
     451   122.000    37.000     55.60
     452   122.250    37.000     50.05
     453   122.500    37.000     45.04
     454   122.750    37.000     40.62
     455   123.000    37.000     36.79
     456   114.500    37.250    185.38
     457   114.750    37.250    189.08
     458   115.000    37.250    192.16
     459   115.250    37.250    194.57
     460   115.500    37.250    196.26
     461   115.750    37.250    197.21
     462   116.000    37.250    197.39
     463   116.250    37.250    196.80
     464   116.500    37.250    195.42
     465   116.750    37.250    193.26
     466   117.000    37.250    190.35
     467   117.250    37.250    186.68
     468   117.500    37.250    182.31
     469   117.750    37.250    177.29
     470   118.000    37.250    171.64
     471   118.250    37.250    165.44
     472   118.500    37.250    158.74
     473   118.750    37.250    151.61
     474   119.000    37.250    144.10
     475   119.250    37.250    136.32
     476   119.500    37.250    128.32
     477   119.750    37.250    120.19
     478   120.000    37.250    111.98
     479   120.250    37.250    103.80
     480   120.500    37.250     95.70
     481   120.750    37.250     87.77
     482   121.000    37.250     80.06
     483   121.250    37.250     72.65
     484   121.500    37.250     65.60
     485   121.750    37.250     58.94
     486   122.000    37.250     52.75
     487   122.250    37.250     47.08
     488   122.500    37.250     41.93
     489   122.750    37.250     37.37
     490   123.000    37.250     33.40
     491   114.500    37.500    183.90
     492   114.750    37.500    187.58
     493   115.000    37.500    190.63
     494   115.250    37.500    193.00
     495   115.500    37.500    194.65
     496   115.750    37.500    195.55
     497   116.000    37.500    195.68
     498   116.250    37.500    195.02
     499   116.500    37.500    193.57
     500   116.750    37.500    191.34
     501   117.000    37.500    188.35
     502   117.250    37.500    184.61
     503   117.500    37.500    180.19
     504   117.750    37.500    175.09
     505   118.000    37.500    169.38
     506   118.250    37.500    163.12
     507   118.500    37.500    156.36
     508   118.750    37.500    149.19
     509   119.000    37.500    141.64
     510   119.250    37.500    133.82
     511   119.500    37.500    125.79
     512   119.750    37.500    117.61
     513   120.000    37.500    109.38
     514   120.250    37.500    101.17
     515   120.500    37.500     93.05
     516   120.750    37.500     85.08
     517   121.000    37.500     77.33
     518   121.250    37.500     69.88
     519   121.500    37.500     62.76
     520   121.750    37.500     56.06
     521   122.000    37.500     49.79
     522   122.250    37.500     44.03
     523   122.500    37.500     38.79
     524   122.750    37.500     34.11
     525   123.000    37.500     30.02
     526   114.500    37.750    181.24
     527   114.750    37.750    184.86
     528   115.000    37.750    187.85
     529   115.250    37.750    190.15
     530   115.500    37.750    191.74
     531   115.750    37.750    192.56
     532   116.000    37.750    192.62
     533   116.250    37.750    191.90
     534   116.500    37.750    190.38
     535   116.750    37.750    188.10
     536   117.000    37.750    185.06
     537   117.250    37.750    181.29
     538   117.500    37.750    176.82
     539   117.750    37.750    171.71
     540   118.000    37.750    166.00
     541   118.250    37.750    159.73
     542   118.500    37.750    152.99
     543   118.750    37.750    145.83
     544   119.000    37.750    138.32
     545   119.250    37.750    130.53
     546   119.500    37.750    122.55
     547   119.750    37.750    114.43
     548   120.000    37.750    106.26
     549   120.250    37.750     98.09
     550   120.500    37.750     90.01
     551   120.750    37.750     82.09
     552   121.000    37.750     74.38
     553   121.250    37.750     66.95
     554   121.500    37.750     59.86
     555   121.750    37.750     53.14
     556   122.000    37.750     46.87
     557   122.250    37.750     41.06
     558   122.500    37.750     35.78
     559   122.750    37.750     31.02
     560   123.000    37.750     26.85
     561   114.500    38.000    177.56
     562   114.750    38.000    181.08
     563   115.000    38.000    183.96
     564   115.250    38.000    186.17
     565   115.500    38.000    187.67
     566   115.750    38.000    188.41
     567   116.000    38.000    188.39
     568   116.250    38.000    187.61
     569   116.500    38.000    186.05
     570   116.750    38.000    183.72
     571   117.000    38.000    180.66
     572   117.250    38.000    176.89
     573   117.500    38.000    172.43
     574   117.750    38.000    167.35
     575   118.000    38.000    161.68
     576   118.250    38.000    155.48
     577   118.500    38.000    148.80
     578   118.750    38.000    141.74
     579   119.000    38.000    134.34
     580   119.250    38.000    126.66
     581   119.500    38.000    118.80
     582   119.750    38.000    110.81
     583   120.000    38.000    102.76
     584   120.250    38.000     94.73
     585   120.500    38.000     86.77
     586   120.750    38.000     78.97
     587   121.000    38.000     71.37
     588   121.250    38.000     64.03
     589   121.500    38.000     57.01
     590   121.750    38.000     50.36
     591   122.000    38.000     44.12
     592   122.250    38.000     38.34
     593   122.500    38.000     33.03
     594   122.750    38.000     28.25
     595   123.000    38.000     24.01
     596   114.500    38.250    172.99
     597   114.750    38.250    176.38
     598   115.000    38.250    179.15
     599   115.250    38.250    181.25
     600   115.500    38.250    182.63
     601   115.750    38.250    183.30
     602   116.000    38.250    183.20
     603   116.250    38.250    182.35
     604   116.500    38.250    180.75
     605   116.750    38.250    178.42
     606   117.000    38.250    175.36
     607   117.250    38.250    171.61
     608   117.500    38.250    167.22
     609   117.750    38.250    162.20
     610   118.000    38.250    156.63
     611   118.250    38.250    150.54
     612   118.500    38.250    144.02
     613   118.750    38.250    137.11
     614   119.000    38.250    129.88
     615   119.250    38.250    122.40
     616   119.500    38.250    114.72
     617   119.750    38.250    106.94
     618   120.000    38.250     99.10
     619   120.250    38.250     91.27
     620   120.500    38.250     83.51
     621   120.750    38.250     75.90
     622   121.000    38.250     68.47
     623   121.250    38.250     61.29
     624   121.500    38.250     54.41
     625   121.750    38.250     47.87
     626   122.000    38.250     41.72
     627   122.250    38.250     35.99
     628   122.500    38.250     30.71
     629   122.750    38.250     25.93
     630   123.000    38.250     21.64
     631   114.500    38.500    167.73
     632   114.750    38.500    170.97
     633   115.000    38.500    173.60
     634   115.250    38.500    175.56
     635   115.500    38.500    176.84
     636   115.750    38.500    177.40
     637   116.000    38.500    177.24
     638   116.250    38.500    176.35
     639   116.500    38.500    174.74
     640   116.750    38.500    172.41
     641   117.000    38.500    169.39
     642   117.250    38.500    165.70
     643   117.500    38.500    161.39
     644   117.750    38.500    156.50
     645   118.000    38.500    151.08
     646   118.250    38.500    145.17
     647   118.500    38.500    138.84
     648   118.750    38.500    132.15
     649   119.000    38.500    125.16
     650   119.250    38.500    117.93
     651   119.500    38.500    110.52
     652   119.750    38.500    103.01
     653   120.000    38.500     95.44
     654   120.250    38.500     87.88
     655   120.500    38.500     80.39
     656   120.750    38.500     73.03
     657   121.000    38.500     65.84
     658   121.250    38.500     58.88
     659   121.500    38.500     52.19
     660   121.750    38.500     45.81
     661   122.000    38.500     39.80
     662   122.250    38.500     34.17
     663   122.500    38.500     28.96
     664   122.750    38.500     24.19
     665   123.000    38.500     19.90
