# Supplementary material for: The analysis on groundwater storage variations from GRACE/GRACE-FO in recent 20 years driven by influencing factors and prediction in Shandong Province, China
Source: Sci Rep. 2024 Mar 9;14:5819. doi: 10.1038/s41598-024-55588-3 (PMC10925065; doi:10.1038/s41598-024-55588-3)
Supplement: Supplementary file 1 — Supplementary Information. [file 41598_2024_55588_MOESM1_ESM.zip › data/GWS derived from GRACE/gws200702.txt]

       1   114.500    34.000     72.69
       2   114.750    34.000     72.92
       3   115.000    34.000     73.01
       4   115.250    34.000     72.93
       5   115.500    34.000     72.64
       6   115.750    34.000     72.12
       7   116.000    34.000     71.33
       8   116.250    34.000     70.23
       9   116.500    34.000     68.81
      10   116.750    34.000     67.02
      11   117.000    34.000     64.85
      12   117.250    34.000     62.26
      13   117.500    34.000     59.28
      14   117.750    34.000     55.87
      15   118.000    34.000     52.06
      16   118.250    34.000     47.83
      17   118.500    34.000     43.23
      18   118.750    34.000     38.30
      19   119.000    34.000     33.06
      20   119.250    34.000     27.57
      21   119.500    34.000     21.88
      22   119.750    34.000     16.07
      23   120.000    34.000     10.21
      24   120.250    34.000      4.38
      25   120.500    34.000     -1.36
      26   120.750    34.000     -6.92
      27   121.000    34.000    -12.20
      28   121.250    34.000    -17.14
      29   121.500    34.000    -21.67
      30   121.750    34.000    -25.72
      31   122.000    34.000    -29.22
      32   122.250    34.000    -32.15
      33   122.500    34.000    -34.43
      34   122.750    34.000    -36.06
      35   123.000    34.000    -37.02
      36   114.500    34.250     85.38
      37   114.750    34.250     85.80
      38   115.000    34.250     86.01
      39   115.250    34.250     85.97
      40   115.500    34.250     85.65
      41   115.750    34.250     85.01
      42   116.000    34.250     84.00
      43   116.250    34.250     82.63
      44   116.500    34.250     80.83
      45   116.750    34.250     78.59
      46   117.000    34.250     75.89
      47   117.250    34.250     72.73
      48   117.500    34.250     69.07
      49   117.750    34.250     64.96
      50   118.000    34.250     60.37
      51   118.250    34.250     55.35
      52   118.500    34.250     49.93
      53   118.750    34.250     44.14
      54   119.000    34.250     38.05
      55   119.250    34.250     31.69
      56   119.500    34.250     25.17
      57   119.750    34.250     18.53
      58   120.000    34.250     11.86
      59   120.250    34.250      5.26
      60   120.500    34.250     -1.20
      61   120.750    34.250     -7.42
      62   121.000    34.250    -13.33
      63   121.250    34.250    -18.84
      64   121.500    34.250    -23.87
      65   121.750    34.250    -28.36
      66   122.000    34.250    -32.25
      67   122.250    34.250    -35.47
      68   122.500    34.250    -38.01
      69   122.750    34.250    -39.83
      70   123.000    34.250    -40.91
      71   114.500    34.500     97.68
      72   114.750    34.500     98.31
      73   115.000    34.500     98.65
      74   115.250    34.500     98.66
      75   115.500    34.500     98.31
      76   115.750    34.500     97.55
      77   116.000    34.500     96.37
      78   116.250    34.500     94.71
      79   116.500    34.500     92.56
      80   116.750    34.500     89.89
      81   117.000    34.500     86.69
      82   117.250    34.500     82.94
      83   117.500    34.500     78.66
      84   117.750    34.500     73.85
      85   118.000    34.500     68.54
      86   118.250    34.500     62.75
      87   118.500    34.500     56.53
      88   118.750    34.500     49.92
      89   119.000    34.500     43.01
      90   119.250    34.500     35.84
      91   119.500    34.500     28.50
      92   119.750    34.500     21.08
      93   120.000    34.500     13.65
      94   120.250    34.500      6.32
      95   120.500    34.500     -0.84
      96   120.750    34.500     -7.70
      97   121.000    34.500    -14.21
      98   121.250    34.500    -20.25
      99   121.500    34.500    -25.77
     100   121.750    34.500    -30.68
     101   122.000    34.500    -34.94
     102   122.250    34.500    -38.47
     103   122.500    34.500    -41.25
     104   122.750    34.500    -43.26
     105   123.000    34.500    -44.47
     106   114.500    34.750    109.46
     107   114.750    34.750    110.28
     108   115.000    34.750    110.75
     109   115.250    34.750    110.82
     110   115.500    34.750    110.45
     111   115.750    34.750    109.59
     112   116.000    34.750    108.22
     113   116.250    34.750    106.30
     114   116.500    34.750    103.81
     115   116.750    34.750    100.72
     116   117.000    34.750     97.03
     117   117.250    34.750     92.73
     118   117.500    34.750     87.85
     119   117.750    34.750     82.39
     120   118.000    34.750     76.39
     121   118.250    34.750     69.86
     122   118.500    34.750     62.89
     123   118.750    34.750     55.53
     124   119.000    34.750     47.84
     125   119.250    34.750     39.90
     126   119.500    34.750     31.81
     127   119.750    34.750     23.64
     128   120.000    34.750     15.50
     129   120.250    34.750      7.49
     130   120.500    34.750     -0.31
     131   120.750    34.750     -7.78
     132   121.000    34.750    -14.84
     133   121.250    34.750    -21.39
     134   121.500    34.750    -27.36
     135   121.750    34.750    -32.68
     136   122.000    34.750    -37.28
     137   122.250    34.750    -41.11
     138   122.500    34.750    -44.15
     139   122.750    34.750    -46.35
     140   123.000    34.750    -47.71
     141   114.500    35.000    120.51
     142   114.750    35.000    121.53
     143   115.000    35.000    122.12
     144   115.250    35.000    122.24
     145   115.500    35.000    121.84
     146   115.750    35.000    120.89
     147   116.000    35.000    119.34
     148   116.250    35.000    117.17
     149   116.500    35.000    114.36
     150   116.750    35.000    110.88
     151   117.000    35.000    106.73
     152   117.250    35.000    101.92
     153   117.500    35.000     96.48
     154   117.750    35.000     90.40
     155   118.000    35.000     83.74
     156   118.250    35.000     76.56
     157   118.500    35.000     68.88
     158   118.750    35.000     60.81
     159   119.000    35.000     52.41
     160   119.250    35.000     43.76
     161   119.500    35.000     34.98
     162   119.750    35.000     26.13
     163   120.000    35.000     17.34
     164   120.250    35.000      8.70
     165   120.500    35.000      0.32
     166   120.750    35.000     -7.70
     167   121.000    35.000    -15.27
     168   121.250    35.000    -22.29
     169   121.500    35.000    -28.68
     170   121.750    35.000    -34.38
     171   122.000    35.000    -39.31
     172   122.250    35.000    -43.43
     173   122.500    35.000    -46.69
     174   122.750    35.000    -49.09
     175   123.000    35.000    -50.61
     176   114.500    35.250    130.66
     177   114.750    35.250    131.85
     178   115.000    35.250    132.56
     179   115.250    35.250    132.72
     180   115.500    35.250    132.30
     181   115.750    35.250    131.25
     182   116.000    35.250    129.54
     183   116.250    35.250    127.13
     184   116.500    35.250    124.01
     185   116.750    35.250    120.17
     186   117.000    35.250    115.60
     187   117.250    35.250    110.32
     188   117.500    35.250    104.35
     189   117.750    35.250     97.71
     190   118.000    35.250     90.46
     191   118.250    35.250     82.65
     192   118.500    35.250     74.35
     193   118.750    35.250     65.64
     194   119.000    35.250     56.60
     195   119.250    35.250     47.31
     196   119.500    35.250     37.89
     197   119.750    35.250     28.45
     198   120.000    35.250     19.07
     199   120.250    35.250      9.88
     200   120.500    35.250      0.97
     201   120.750    35.250     -7.54
     202   121.000    35.250    -15.56
     203   121.250    35.250    -23.00
     204   121.500    35.250    -29.78
     205   121.750    35.250    -35.81
     206   122.000    35.250    -41.04
     207   122.250    35.250    -45.43
     208   122.500    35.250    -48.92
     209   122.750    35.250    -51.52
     210   123.000    35.250    -53.20
     211   114.500    35.500    139.73
     212   114.750    35.500    141.09
     213   115.000    35.500    141.89
     214   115.250    35.500    142.10
     215   115.500    35.500    141.64
     216   115.750    35.500    140.49
     217   116.000    35.500    138.62
     218   116.250    35.500    135.99
     219   116.500    35.500    132.59
     220   116.750    35.500    128.41
     221   117.000    35.500    123.45
     222   117.250    35.500    117.73
     223   117.500    35.500    111.29
     224   117.750    35.500    104.14
     225   118.000    35.500     96.37
     226   118.250    35.500     88.02
     227   118.500    35.500     79.15
     228   118.750    35.500     69.87
     229   119.000    35.500     60.27
     230   119.250    35.500     50.43
     231   119.500    35.500     40.47
     232   119.750    35.500     30.49
     233   120.000    35.500     20.61
     234   120.250    35.500     10.93
     235   120.500    35.500      1.58
     236   120.750    35.500     -7.36
     237   121.000    35.500    -15.77
     238   121.250    35.500    -23.58
     239   121.500    35.500    -30.67
     240   121.750    35.500    -37.01
     241   122.000    35.500    -42.51
     242   122.250    35.500    -47.14
     243   122.500    35.500    -50.85
     244   122.750    35.500    -53.63
     245   123.000    35.500    -55.47
     246   114.500    35.750    147.60
     247   114.750    35.750    149.08
     248   115.000    35.750    149.97
     249   115.250    35.750    150.18
     250   115.500    35.750    149.68
     251   115.750    35.750    148.45
     252   116.000    35.750    146.41
     253   116.250    35.750    143.57
     254   116.500    35.750    139.91
     255   116.750    35.750    135.42
     256   117.000    35.750    130.12
     257   117.250    35.750    124.02
     258   117.500    35.750    117.15
     259   117.750    35.750    109.57
     260   118.000    35.750    101.33
     261   118.250    35.750     92.50
     262   118.500    35.750     83.15
     263   118.750    35.750     73.39
     264   119.000    35.750     63.30
     265   119.250    35.750     53.00
     266   119.500    35.750     42.58
     267   119.750    35.750     32.17
     268   120.000    35.750     21.87
     269   120.250    35.750     11.80
     270   120.500    35.750      2.07
     271   120.750    35.750     -7.22
     272   121.000    35.750    -15.95
     273   121.250    35.750    -24.05
     274   121.500    35.750    -31.43
     275   121.750    35.750    -38.02
     276   122.000    35.750    -43.75
     277   122.250    35.750    -48.60
     278   122.500    35.750    -52.50
     279   122.750    35.750    -55.45
     280   123.000    35.750    -57.45
     281   114.500    36.000    154.14
     282   114.750    36.000    155.72
     283   115.000    36.000    156.65
     284   115.250    36.000    156.85
     285   115.500    36.000    156.31
     286   115.750    36.000    154.96
     287   116.000    36.000    152.78
     288   116.250    36.000    149.75
     289   116.500    36.000    145.86
     290   116.750    36.000    141.08
     291   117.000    36.000    135.47
     292   117.250    36.000    129.04
     293   117.500    36.000    121.82
     294   117.750    36.000    113.85
     295   118.000    36.000    105.22
     296   118.250    36.000     96.00
     297   118.500    36.000     86.26
     298   118.750    36.000     76.10
     299   119.000    36.000     65.62
     300   119.250    36.000     54.94
     301   119.500    36.000     44.17
     302   119.750    36.000     33.42
     303   120.000    36.000     22.79
     304   120.250    36.000     12.41
     305   120.500    36.000      2.40
     306   120.750    36.000     -7.15
     307   121.000    36.000    -16.15
     308   121.250    36.000    -24.47
     309   121.500    36.000    -32.07
     310   121.750    36.000    -38.85
     311   122.000    36.000    -44.79
     312   122.250    36.000    -49.80
     313   122.500    36.000    -53.88
     314   122.750    36.000    -56.99
     315   123.000    36.000    -59.14
     316   114.500    36.250    159.25
     317   114.750    36.250    160.90
     318   115.000    36.250    161.83
     319   115.250    36.250    162.02
     320   115.500    36.250    161.41
     321   115.750    36.250    159.95
     322   116.000    36.250    157.63
     323   116.250    36.250    154.41
     324   116.500    36.250    150.30
     325   116.750    36.250    145.30
     326   117.000    36.250    139.42
     327   117.250    36.250    132.70
     328   117.500    36.250    125.17
     329   117.750    36.250    116.90
     330   118.000    36.250    107.97
     331   118.250    36.250     98.43
     332   118.500    36.250     88.38
     333   118.750    36.250     77.92
     334   119.000    36.250     67.17
     335   119.250    36.250     56.21
     336   119.500    36.250     45.17
     337   119.750    36.250     34.17
     338   120.000    36.250     23.31
     339   120.250    36.250     12.73
     340   120.500    36.250      2.52
     341   120.750    36.250     -7.21
     342   121.000    36.250    -16.37
     343   121.250    36.250    -24.86
     344   121.500    36.250    -32.61
     345   121.750    36.250    -39.55
     346   122.000    36.250    -45.61
     347   122.250    36.250    -50.77
     348   122.500    36.250    -54.99
     349   122.750    36.250    -58.24
     350   123.000    36.250    -60.54
     351   114.500    36.500    162.90
     352   114.750    36.500    164.56
     353   115.000    36.500    165.48
     354   115.250    36.500    165.62
     355   115.500    36.500    164.92
     356   115.750    36.500    163.35
     357   116.000    36.500    160.89
     358   116.250    36.500    157.51
     359   116.500    36.500    153.20
     360   116.750    36.500    147.99
     361   117.000    36.500    141.89
     362   117.250    36.500    134.94
     363   117.500    36.500    127.19
     364   117.750    36.500    118.68
     365   118.000    36.500    109.51
     366   118.250    36.500     99.75
     367   118.500    36.500     89.48
     368   118.750    36.500     78.82
     369   119.000    36.500     67.88
     370   119.250    36.500     56.75
     371   119.500    36.500     45.56
     372   119.750    36.500     34.41
     373   120.000    36.500     23.43
     374   120.250    36.500     12.72
     375   120.500    36.500      2.41
     376   120.750    36.500     -7.42
     377   121.000    36.500    -16.66
     378   121.250    36.500    -25.24
     379   121.500    36.500    -33.07
     380   121.750    36.500    -40.08
     381   122.000    36.500    -46.25
     382   122.250    36.500    -51.50
     383   122.500    36.500    -55.82
     384   122.750    36.500    -59.21
     385   123.000    36.500    -61.63
     386   114.500    36.750    165.07
     387   114.750    36.750    166.70
     388   115.000    36.750    167.56
     389   115.250    36.750    167.63
     390   115.500    36.750    166.83
     391   115.750    36.750    165.15
     392   116.000    36.750    162.55
     393   116.250    36.750    159.01
     394   116.500    36.750    154.55
     395   116.750    36.750    149.17
     396   117.000    36.750    142.90
     397   117.250    36.750    135.78
     398   117.500    36.750    127.85
     399   117.750    36.750    119.19
     400   118.000    36.750    109.86
     401   118.250    36.750     99.96
     402   118.500    36.750     89.58
     403   118.750    36.750     78.81
     404   119.000    36.750     67.77
     405   119.250    36.750     56.57
     406   119.500    36.750     45.32
     407   119.750    36.750     34.14
     408   120.000    36.750     23.13
     409   120.250    36.750     12.41
     410   120.500    36.750      2.09
     411   120.750    36.750     -7.74
     412   121.000    36.750    -16.99
     413   121.250    36.750    -25.58
     414   121.500    36.750    -33.42
     415   121.750    36.750    -40.47
     416   122.000    36.750    -46.67
     417   122.250    36.750    -51.98
     418   122.500    36.750    -56.38
     419   122.750    36.750    -59.85
     420   123.000    36.750    -62.39
     421   114.500    37.000    165.77
     422   114.750    37.000    167.34
     423   115.000    37.000    168.12
     424   115.250    37.000    168.08
     425   115.500    37.000    167.18
     426   115.750    37.000    165.37
     427   116.000    37.000    162.64
     428   116.250    37.000    158.97
     429   116.500    37.000    154.37
     430   116.750    37.000    148.86
     431   117.000    37.000    142.46
     432   117.250    37.000    135.22
     433   117.500    37.000    127.20
     434   117.750    37.000    118.44
     435   118.000    37.000    109.05
     436   118.250    37.000     99.10
     437   118.500    37.000     88.69
     438   118.750    37.000     77.91
     439   119.000    37.000     66.89
     440   119.250    37.000     55.72
     441   119.500    37.000     44.52
     442   119.750    37.000     33.40
     443   120.000    37.000     22.46
     444   120.250    37.000     11.83
     445   120.500    37.000      1.59
     446   120.750    37.000     -8.16
     447   121.000    37.000    -17.33
     448   121.250    37.000    -25.85
     449   121.500    37.000    -33.64
     450   121.750    37.000    -40.65
     451   122.000    37.000    -46.84
     452   122.250    37.000    -52.16
     453   122.500    37.000    -56.60
     454   122.750    37.000    -60.13
     455   123.000    37.000    -62.77
     456   114.500    37.250    165.09
     457   114.750    37.250    166.54
     458   115.000    37.250    167.22
     459   115.250    37.250    167.06
     460   115.500    37.250    166.03
     461   115.750    37.250    164.10
     462   116.000    37.250    161.25
     463   116.250    37.250    157.46
     464   116.500    37.250    152.75
     465   116.750    37.250    147.15
     466   117.000    37.250    140.67
     467   117.250    37.250    133.38
     468   117.500    37.250    125.31
     469   117.750    37.250    116.55
     470   118.000    37.250    107.17
     471   118.250    37.250     97.25
     472   118.500    37.250     86.90
     473   118.750    37.250     76.22
     474   119.000    37.250     65.31
     475   119.250    37.250     54.26
     476   119.500    37.250     43.22
     477   119.750    37.250     32.25
     478   120.000    37.250     21.49
     479   120.250    37.250     11.03
     480   120.500    37.250      0.96
     481   120.750    37.250     -8.61
     482   121.000    37.250    -17.63
     483   121.250    37.250    -26.00
     484   121.500    37.250    -33.67
     485   121.750    37.250    -40.59
     486   122.000    37.250    -46.71
     487   122.250    37.250    -52.00
     488   122.500    37.250    -56.44
     489   122.750    37.250    -60.02
     490   123.000    37.250    -62.73
     491   114.500    37.500    163.13
     492   114.750    37.500    164.44
     493   115.000    37.500    164.98
     494   115.250    37.500    164.68
     495   115.500    37.500    163.52
     496   115.750    37.500    161.46
     497   116.000    37.500    158.49
     498   116.250    37.500    154.61
     499   116.500    37.500    149.83
     500   116.750    37.500    144.18
     501   117.000    37.500    137.67
     502   117.250    37.500    130.37
     503   117.500    37.500    122.33
     504   117.750    37.500    113.63
     505   118.000    37.500    104.33
     506   118.250    37.500     94.55
     507   118.500    37.500     84.35
     508   118.750    37.500     73.84
     509   119.000    37.500     63.13
     510   119.250    37.500     52.31
     511   119.500    37.500     41.50
     512   119.750    37.500     30.80
     513   120.000    37.500     20.30
     514   120.250    37.500     10.10
     515   120.500    37.500      0.30
     516   120.750    37.500     -9.03
     517   121.000    37.500    -17.81
     518   121.250    37.500    -25.97
     519   121.500    37.500    -33.46
     520   121.750    37.500    -40.22
     521   122.000    37.500    -46.22
     522   122.250    37.500    -51.43
     523   122.500    37.500    -55.84
     524   122.750    37.500    -59.42
     525   123.000    37.500    -62.20
     526   114.500    37.750    160.02
     527   114.750    37.750    161.16
     528   115.000    37.750    161.53
     529   115.250    37.750    161.09
     530   115.500    37.750    159.78
     531   115.750    37.750    157.61
     532   116.000    37.750    154.54
     533   116.250    37.750    150.60
     534   116.500    37.750    145.77
     535   116.750    37.750    140.09
     536   117.000    37.750    133.61
     537   117.250    37.750    126.36
     538   117.500    37.750    118.42
     539   117.750    37.750    109.84
     540   118.000    37.750    100.72
     541   118.250    37.750     91.13
     542   118.500    37.750     81.16
     543   118.750    37.750     70.92
     544   119.000    37.750     60.50
     545   119.250    37.750     50.00
     546   119.500    37.750     39.52
     547   119.750    37.750     29.16
     548   120.000    37.750     19.02
     549   120.250    37.750      9.16
     550   120.500    37.750     -0.30
     551   120.750    37.750     -9.31
     552   121.000    37.750    -17.78
     553   121.250    37.750    -25.66
     554   121.500    37.750    -32.90
     555   121.750    37.750    -39.47
     556   122.000    37.750    -45.29
     557   122.250    37.750    -50.39
     558   122.500    37.750    -54.73
     559   122.750    37.750    -58.30
     560   123.000    37.750    -61.10
     561   114.500    38.000    155.92
     562   114.750    38.000    156.88
     563   115.000    38.000    157.07
     564   115.250    38.000    156.46
     565   115.500    38.000    155.03
     566   115.750    38.000    152.74
     567   116.000    38.000    149.60
     568   116.250    38.000    145.59
     569   116.500    38.000    140.76
     570   116.750    38.000    135.11
     571   117.000    38.000    128.70
     572   117.250    38.000    121.56
     573   117.500    38.000    113.77
     574   117.750    38.000    105.39
     575   118.000    38.000     96.50
     576   118.250    38.000     87.18
     577   118.500    38.000     77.52
     578   118.750    38.000     67.63
     579   119.000    38.000     57.58
     580   119.250    38.000     47.47
     581   119.500    38.000     37.41
     582   119.750    38.000     27.47
     583   120.000    38.000     17.75
     584   120.250    38.000      8.33
     585   120.500    38.000     -0.73
     586   120.750    38.000     -9.34
     587   121.000    38.000    -17.44
     588   121.250    38.000    -24.99
     589   121.500    38.000    -31.94
     590   121.750    38.000    -38.23
     591   122.000    38.000    -43.86
     592   122.250    38.000    -48.81
     593   122.500    38.000    -53.04
     594   122.750    38.000    -56.57
     595   123.000    38.000    -59.38
     596   114.500    38.250    151.03
     597   114.750    38.250    151.78
     598   115.000    38.250    151.79
     599   115.250    38.250    151.02
     600   115.500    38.250    149.46
     601   115.750    38.250    147.08
     602   116.000    38.250    143.87
     603   116.250    38.250    139.85
     604   116.500    38.250    135.03
     605   116.750    38.250    129.45
     606   117.000    38.250    123.15
     607   117.250    38.250    116.18
     608   117.500    38.250    108.59
     609   117.750    38.250    100.47
     610   118.000    38.250     91.88
     611   118.250    38.250     82.91
     612   118.500    38.250     73.64
     613   118.750    38.250     64.15
     614   119.000    38.250     54.55
     615   119.250    38.250     44.91
     616   119.500    38.250     35.33
     617   119.750    38.250     25.89
     618   120.000    38.250     16.66
     619   120.250    38.250      7.72
     620   120.500    38.250     -0.86
     621   120.750    38.250     -9.02
     622   121.000    38.250    -16.70
     623   121.250    38.250    -23.86
     624   121.500    38.250    -30.46
     625   121.750    38.250    -36.46
     626   122.000    38.250    -41.85
     627   122.250    38.250    -46.60
     628   122.500    38.250    -50.71
     629   122.750    38.250    -54.17
     630   123.000    38.250    -56.97
     631   114.500    38.500    145.52
     632   114.750    38.500    146.06
     633   115.000    38.500    145.89
     634   115.250    38.500    144.97
     635   115.500    38.500    143.30
     636   115.750    38.500    140.83
     637   116.000    38.500    137.60
     638   116.250    38.500    133.59
     639   116.500    38.500    128.83
     640   116.750    38.500    123.35
     641   117.000    38.500    117.21
     642   117.250    38.500    110.45
     643   117.500    38.500    103.12
     644   117.750    38.500     95.31
     645   118.000    38.500     87.08
     646   118.250    38.500     78.51
     647   118.500    38.500     69.68
     648   118.750    38.500     60.68
     649   119.000    38.500     51.58
     650   119.250    38.500     42.47
     651   119.500    38.500     33.44
     652   119.750    38.500     24.54
     653   120.000    38.500     15.87
     654   120.250    38.500      7.47
     655   120.500    38.500     -0.58
     656   120.750    38.500     -8.23
     657   121.000    38.500    -15.45
     658   121.250    38.500    -22.19
     659   121.500    38.500    -28.39
     660   121.750    38.500    -34.07
     661   122.000    38.500    -39.19
     662   122.250    38.500    -43.72
     663   122.500    38.500    -47.67
     664   122.750    38.500    -51.04
     665   123.000    38.500    -53.83
