# Supplementary material for: The analysis on groundwater storage variations from GRACE/GRACE-FO in recent 20 years driven by influencing factors and prediction in Shandong Province, China
Source: Sci Rep. 2024 Mar 9;14:5819. doi: 10.1038/s41598-024-55588-3 (PMC10925065; doi:10.1038/s41598-024-55588-3)
Supplement: Supplementary file 1 — Supplementary Information. [file 41598_2024_55588_MOESM1_ESM.zip › data/GWS derived from GRACE/gws200703.txt]

       1   114.500    34.000     97.12
       2   114.750    34.000     98.07
       3   115.000    34.000     98.95
       4   115.250    34.000     99.74
       5   115.500    34.000    100.43
       6   115.750    34.000    100.98
       7   116.000    34.000    101.38
       8   116.250    34.000    101.59
       9   116.500    34.000    101.57
      10   116.750    34.000    101.29
      11   117.000    34.000    100.73
      12   117.250    34.000     99.85
      13   117.500    34.000     98.63
      14   117.750    34.000     97.04
      15   118.000    34.000     95.08
      16   118.250    34.000     92.75
      17   118.500    34.000     90.05
      18   118.750    34.000     87.00
      19   119.000    34.000     83.61
      20   119.250    34.000     79.94
      21   119.500    34.000     76.01
      22   119.750    34.000     71.90
      23   120.000    34.000     67.66
      24   120.250    34.000     63.38
      25   120.500    34.000     59.10
      26   120.750    34.000     54.94
      27   121.000    34.000     50.95
      28   121.250    34.000     47.24
      29   121.500    34.000     43.87
      30   121.750    34.000     40.91
      31   122.000    34.000     38.46
      32   122.250    34.000     36.55
      33   122.500    34.000     35.23
      34   122.750    34.000     34.55
      35   123.000    34.000     34.51
      36   114.500    34.250    107.21
      37   114.750    34.250    108.29
      38   115.000    34.250    109.24
      39   115.250    34.250    110.04
      40   115.500    34.250    110.67
      41   115.750    34.250    111.11
      42   116.000    34.250    111.33
      43   116.250    34.250    111.30
      44   116.500    34.250    110.99
      45   116.750    34.250    110.37
      46   117.000    34.250    109.40
      47   117.250    34.250    108.08
      48   117.500    34.250    106.39
      49   117.750    34.250    104.30
      50   118.000    34.250    101.82
      51   118.250    34.250     98.97
      52   118.500    34.250     95.73
      53   118.750    34.250     92.15
      54   119.000    34.250     88.27
      55   119.250    34.250     84.09
      56   119.500    34.250     79.70
      57   119.750    34.250     75.15
      58   120.000    34.250     70.51
      59   120.250    34.250     65.85
      60   120.500    34.250     61.25
      61   120.750    34.250     56.78
      62   121.000    34.250     52.54
      63   121.250    34.250     48.61
      64   121.500    34.250     45.06
      65   121.750    34.250     41.96
      66   122.000    34.250     39.37
      67   122.250    34.250     37.35
      68   122.500    34.250     35.96
      69   122.750    34.250     35.20
      70   123.000    34.250     35.12
      71   114.500    34.500    117.05
      72   114.750    34.500    118.26
      73   115.000    34.500    119.27
      74   115.250    34.500    120.09
      75   115.500    34.500    120.68
      76   115.750    34.500    121.01
      77   116.000    34.500    121.05
      78   116.250    34.500    120.78
      79   116.500    34.500    120.17
      80   116.750    34.500    119.21
      81   117.000    34.500    117.86
      82   117.250    34.500    116.12
      83   117.500    34.500    113.96
      84   117.750    34.500    111.39
      85   118.000    34.500    108.43
      86   118.250    34.500    105.06
      87   118.500    34.500    101.33
      88   118.750    34.500     97.25
      89   119.000    34.500     92.88
      90   119.250    34.500     88.25
      91   119.500    34.500     83.43
      92   119.750    34.500     78.48
      93   120.000    34.500     73.46
      94   120.250    34.500     68.47
      95   120.500    34.500     63.57
      96   120.750    34.500     58.85
      97   121.000    34.500     54.38
      98   121.250    34.500     50.26
      99   121.500    34.500     46.54
     100   121.750    34.500     43.29
     101   122.000    34.500     40.59
     102   122.250    34.500     38.49
     103   122.500    34.500     37.01
     104   122.750    34.500     36.20
     105   123.000    34.500     36.06
     106   114.500    34.750    126.48
     107   114.750    34.750    127.83
     108   115.000    34.750    128.92
     109   115.250    34.750    129.76
     110   115.500    34.750    130.30
     111   115.750    34.750    130.52
     112   116.000    34.750    130.39
     113   116.250    34.750    129.89
     114   116.500    34.750    129.00
     115   116.750    34.750    127.70
     116   117.000    34.750    125.98
     117   117.250    34.750    123.82
     118   117.500    34.750    121.23
     119   117.750    34.750    118.21
     120   118.000    34.750    114.77
     121   118.250    34.750    110.93
     122   118.500    34.750    106.73
     123   118.750    34.750    102.19
     124   119.000    34.750     97.38
     125   119.250    34.750     92.34
     126   119.500    34.750     87.12
     127   119.750    34.750     81.80
     128   120.000    34.750     76.47
     129   120.250    34.750     71.18
     130   120.500    34.750     66.02
     131   120.750    34.750     61.07
     132   121.000    34.750     56.41
     133   121.250    34.750     52.12
     134   121.500    34.750     48.26
     135   121.750    34.750     44.90
     136   122.000    34.750     42.10
     137   122.250    34.750     39.90
     138   122.500    34.750     38.34
     139   122.750    34.750     37.46
     140   123.000    34.750     37.26
     141   114.500    35.000    135.40
     142   114.750    35.000    136.87
     143   115.000    35.000    138.04
     144   115.250    35.000    138.89
     145   115.500    35.000    139.38
     146   115.750    35.000    139.49
     147   116.000    35.000    139.19
     148   116.250    35.000    138.47
     149   116.500    35.000    137.31
     150   116.750    35.000    135.70
     151   117.000    35.000    133.61
     152   117.250    35.000    131.07
     153   117.500    35.000    128.06
     154   117.750    35.000    124.62
     155   118.000    35.000    120.74
     156   118.250    35.000    116.46
     157   118.500    35.000    111.83
     158   118.750    35.000    106.88
     159   119.000    35.000    101.67
     160   119.250    35.000     96.25
     161   119.500    35.000     90.69
     162   119.750    35.000     85.05
     163   120.000    35.000     79.43
     164   120.250    35.000     73.90
     165   120.500    35.000     68.52
     166   120.750    35.000     63.38
     167   121.000    35.000     58.56
     168   121.250    35.000     54.13
     169   121.500    35.000     50.14
     170   121.750    35.000     46.68
     171   122.000    35.000     43.79
     172   122.250    35.000     41.52
     173   122.500    35.000     39.89
     174   122.750    35.000     38.93
     175   123.000    35.000     38.65
     176   114.500    35.250    143.64
     177   114.750    35.250    145.24
     178   115.000    35.250    146.47
     179   115.250    35.250    147.32
     180   115.500    35.250    147.76
     181   115.750    35.250    147.76
     182   116.000    35.250    147.30
     183   116.250    35.250    146.37
     184   116.500    35.250    144.94
     185   116.750    35.250    143.03
     186   117.000    35.250    140.61
     187   117.250    35.250    137.70
     188   117.500    35.250    134.32
     189   117.750    35.250    130.47
     190   118.000    35.250    126.21
     191   118.250    35.250    121.53
     192   118.500    35.250    116.51
     193   118.750    35.250    111.19
     194   119.000    35.250    105.63
     195   119.250    35.250     99.88
     196   119.500    35.250     94.02
     197   119.750    35.250     88.13
     198   120.000    35.250     82.27
     199   120.250    35.250     76.53
     200   120.500    35.250     70.97
     201   120.750    35.250     65.68
     202   121.000    35.250     60.73
     203   121.250    35.250     56.19
     204   121.500    35.250     52.12
     205   121.750    35.250     48.58
     206   122.000    35.250     45.62
     207   122.250    35.250     43.27
     208   122.500    35.250     41.56
     209   122.750    35.250     40.53
     210   123.000    35.250     40.17
     211   114.500    35.500    151.09
     212   114.750    35.500    152.79
     213   115.000    35.500    154.08
     214   115.250    35.500    154.93
     215   115.500    35.500    155.30
     216   115.750    35.500    155.19
     217   116.000    35.500    154.57
     218   116.250    35.500    153.43
     219   116.500    35.500    151.76
     220   116.750    35.500    149.55
     221   117.000    35.500    146.83
     222   117.250    35.500    143.59
     223   117.500    35.500    139.85
     224   117.750    35.500    135.66
     225   118.000    35.500    131.03
     226   118.250    35.500    126.01
     227   118.500    35.500    120.64
     228   118.750    35.500    115.01
     229   119.000    35.500    109.15
     230   119.250    35.500    103.14
     231   119.500    35.500     97.03
     232   119.750    35.500     90.92
     233   120.000    35.500     84.88
     234   120.250    35.500     78.97
     235   120.500    35.500     73.28
     236   120.750    35.500     67.88
     237   121.000    35.500     62.84
     238   121.250    35.500     58.23
     239   121.500    35.500     54.10
     240   121.750    35.500     50.50
     241   122.000    35.500     47.46
     242   122.250    35.500     45.05
     243   122.500    35.500     43.29
     244   122.750    35.500     42.17
     245   123.000    35.500     41.71
     246   114.500    35.750    157.60
     247   114.750    35.750    159.38
     248   115.000    35.750    160.70
     249   115.250    35.750    161.53
     250   115.500    35.750    161.84
     251   115.750    35.750    161.62
     252   116.000    35.750    160.84
     253   116.250    35.750    159.50
     254   116.500    35.750    157.60
     255   116.750    35.750    155.13
     256   117.000    35.750    152.12
     257   117.250    35.750    148.58
     258   117.500    35.750    144.53
     259   117.750    35.750    140.01
     260   118.000    35.750    135.08
     261   118.250    35.750    129.76
     262   118.500    35.750    124.12
     263   118.750    35.750    118.22
     264   119.000    35.750    112.11
     265   119.250    35.750    105.88
     266   119.500    35.750     99.60
     267   119.750    35.750     93.33
     268   120.000    35.750     87.15
     269   120.250    35.750     81.13
     270   120.500    35.750     75.36
     271   120.750    35.750     69.89
     272   121.000    35.750     64.80
     273   121.250    35.750     60.14
     274   121.500    35.750     55.97
     275   121.750    35.750     52.33
     276   122.000    35.750     49.26
     277   122.250    35.750     46.80
     278   122.500    35.750     44.96
     279   122.750    35.750     43.76
     280   123.000    35.750     43.21
     281   114.500    36.000    163.06
     282   114.750    36.000    164.90
     283   115.000    36.000    166.24
     284   115.250    36.000    167.03
     285   115.500    36.000    167.27
     286   115.750    36.000    166.93
     287   116.000    36.000    165.99
     288   116.250    36.000    164.46
     289   116.500    36.000    162.33
     290   116.750    36.000    159.63
     291   117.000    36.000    156.37
     292   117.250    36.000    152.55
     293   117.500    36.000    148.23
     294   117.750    36.000    143.45
     295   118.000    36.000    138.25
     296   118.250    36.000    132.69
     297   118.500    36.000    126.81
     298   118.750    36.000    120.70
     299   119.000    36.000    114.41
     300   119.250    36.000    108.04
     301   119.500    36.000    101.61
     302   119.750    36.000     95.25
     303   120.000    36.000     88.99
     304   120.250    36.000     82.91
     305   120.500    36.000     77.10
     306   120.750    36.000     71.62
     307   121.000    36.000     66.51
     308   121.250    36.000     61.84
     309   121.500    36.000     57.66
     310   121.750    36.000     54.00
     311   122.000    36.000     50.92
     312   122.250    36.000     48.41
     313   122.500    36.000     46.51
     314   122.750    36.000     45.24
     315   123.000    36.000     44.58
     316   114.500    36.250    167.38
     317   114.750    36.250    169.25
     318   115.000    36.250    170.57
     319   115.250    36.250    171.32
     320   115.500    36.250    171.46
     321   115.750    36.250    170.99
     322   116.000    36.250    169.90
     323   116.250    36.250    168.20
     324   116.500    36.250    165.87
     325   116.750    36.250    162.95
     326   117.000    36.250    159.45
     327   117.250    36.250    155.41
     328   117.500    36.250    150.86
     329   117.750    36.250    145.86
     330   118.000    36.250    140.44
     331   118.250    36.250    134.69
     332   118.500    36.250    128.64
     333   118.750    36.250    122.39
     334   119.000    36.250    115.98
     335   119.250    36.250    109.50
     336   119.500    36.250    103.01
     337   119.750    36.250     96.60
     338   120.000    36.250     90.32
     339   120.250    36.250     84.24
     340   120.500    36.250     78.44
     341   120.750    36.250     72.98
     342   121.000    36.250     67.90
     343   121.250    36.250     63.26
     344   121.500    36.250     59.10
     345   121.750    36.250     55.45
     346   122.000    36.250     52.35
     347   122.250    36.250     49.82
     348   122.500    36.250     47.88
     349   122.750    36.250     46.53
     350   123.000    36.250     45.76
     351   114.500    36.500    170.49
     352   114.750    36.500    172.36
     353   115.000    36.500    173.63
     354   115.250    36.500    174.31
     355   115.500    36.500    174.35
     356   115.750    36.500    173.76
     357   116.000    36.500    172.52
     358   116.250    36.500    170.64
     359   116.500    36.500    168.13
     360   116.750    36.500    165.01
     361   117.000    36.500    161.31
     362   117.250    36.500    157.08
     363   117.500    36.500    152.34
     364   117.750    36.500    147.17
     365   118.000    36.500    141.60
     366   118.250    36.500    135.71
     367   118.500    36.500    129.55
     368   118.750    36.500    123.22
     369   119.000    36.500    116.75
     370   119.250    36.500    110.22
     371   119.500    36.500    103.73
     372   119.750    36.500     97.33
     373   120.000    36.500     91.08
     374   120.250    36.500     85.07
     375   120.500    36.500     79.33
     376   120.750    36.500     73.92
     377   121.000    36.500     68.91
     378   121.250    36.500     64.34
     379   121.500    36.500     60.22
     380   121.750    36.500     56.62
     381   122.000    36.500     53.54
     382   122.250    36.500     51.00
     383   122.500    36.500     49.01
     384   122.750    36.500     47.60
     385   123.000    36.500     46.74
     386   114.500    36.750    172.37
     387   114.750    36.750    174.18
     388   115.000    36.750    175.39
     389   115.250    36.750    175.97
     390   115.500    36.750    175.90
     391   115.750    36.750    175.17
     392   116.000    36.750    173.78
     393   116.250    36.750    171.75
     394   116.500    36.750    169.07
     395   116.750    36.750    165.79
     396   117.000    36.750    161.92
     397   117.250    36.750    157.53
     398   117.500    36.750    152.66
     399   117.750    36.750    147.36
     400   118.000    36.750    141.69
     401   118.250    36.750    135.71
     402   118.500    36.750    129.51
     403   118.750    36.750    123.14
     404   119.000    36.750    116.67
     405   119.250    36.750    110.19
     406   119.500    36.750    103.75
     407   119.750    36.750     97.42
     408   120.000    36.750     91.26
     409   120.250    36.750     85.34
     410   120.500    36.750     79.71
     411   120.750    36.750     74.42
     412   121.000    36.750     69.52
     413   121.250    36.750     65.03
     414   121.500    36.750     61.01
     415   121.750    36.750     57.46
     416   122.000    36.750     54.43
     417   122.250    36.750     51.89
     418   122.500    36.750     49.89
     419   122.750    36.750     48.40
     420   123.000    36.750     47.45
     421   114.500    37.000    172.98
     422   114.750    37.000    174.72
     423   115.000    37.000    175.84
     424   115.250    37.000    176.30
     425   115.500    37.000    176.10
     426   115.750    37.000    175.24
     427   116.000    37.000    173.71
     428   116.250    37.000    171.51
     429   116.500    37.000    168.69
     430   116.750    37.000    165.27
     431   117.000    37.000    161.28
     432   117.250    37.000    156.77
     433   117.500    37.000    151.80
     434   117.750    37.000    146.43
     435   118.000    37.000    140.71
     436   118.250    37.000    134.72
     437   118.500    37.000    128.52
     438   118.750    37.000    122.19
     439   119.000    37.000    115.78
     440   119.250    37.000    109.39
     441   119.500    37.000    103.05
     442   119.750    37.000     96.85
     443   120.000    37.000     90.84
     444   120.250    37.000     85.08
     445   120.500    37.000     79.61
     446   120.750    37.000     74.47
     447   121.000    37.000     69.72
     448   121.250    37.000     65.37
     449   121.500    37.000     61.46
     450   121.750    37.000     58.00
     451   122.000    37.000     55.02
     452   122.250    37.000     52.51
     453   122.500    37.000     50.50
     454   122.750    37.000     48.97
     455   123.000    37.000     47.93
     456   114.500    37.250    172.37
     457   114.750    37.250    174.00
     458   115.000    37.250    174.99
     459   115.250    37.250    175.33
     460   115.500    37.250    175.00
     461   115.750    37.250    173.99
     462   116.000    37.250    172.31
     463   116.250    37.250    169.99
     464   116.500    37.250    167.04
     465   116.750    37.250    163.50
     466   117.000    37.250    159.42
     467   117.250    37.250    154.84
     468   117.500    37.250    149.82
     469   117.750    37.250    144.42
     470   118.000    37.250    138.71
     471   118.250    37.250    132.75
     472   118.500    37.250    126.62
     473   118.750    37.250    120.38
     474   119.000    37.250    114.10
     475   119.250    37.250    107.84
     476   119.500    37.250    101.68
     477   119.750    37.250     95.67
     478   120.000    37.250     89.85
     479   120.250    37.250     84.29
     480   120.500    37.250     79.03
     481   120.750    37.250     74.08
     482   121.000    37.250     69.52
     483   121.250    37.250     65.35
     484   121.500    37.250     61.58
     485   121.750    37.250     58.24
     486   122.000    37.250     55.34
     487   122.250    37.250     52.88
     488   122.500    37.250     50.88
     489   122.750    37.250     49.31
     490   123.000    37.250     48.19
     491   114.500    37.500    170.60
     492   114.750    37.500    172.09
     493   115.000    37.500    172.93
     494   115.250    37.500    173.12
     495   115.500    37.500    172.65
     496   115.750    37.500    171.49
     497   116.000    37.500    169.70
     498   116.250    37.500    167.25
     499   116.500    37.500    164.20
     500   116.750    37.500    160.58
     501   117.000    37.500    156.43
     502   117.250    37.500    151.83
     503   117.500    37.500    146.80
     504   117.750    37.500    141.42
     505   118.000    37.500    135.77
     506   118.250    37.500    129.90
     507   118.500    37.500    123.89
     508   118.750    37.500    117.80
     509   119.000    37.500    111.70
     510   119.250    37.500    105.65
     511   119.500    37.500     99.70
     512   119.750    37.500     93.92
     513   120.000    37.500     88.35
     514   120.250    37.500     83.04
     515   120.500    37.500     78.03
     516   120.750    37.500     73.33
     517   121.000    37.500     68.98
     518   121.250    37.500     65.01
     519   121.500    37.500     61.42
     520   121.750    37.500     58.22
     521   122.000    37.500     55.43
     522   122.250    37.500     53.05
     523   122.500    37.500     51.06
     524   122.750    37.500     49.48
     525   123.000    37.500     48.28
     526   114.500    37.750    167.75
     527   114.750    37.750    169.08
     528   115.000    37.750    169.76
     529   115.250    37.750    169.79
     530   115.500    37.750    169.16
     531   115.750    37.750    167.88
     532   116.000    37.750    165.96
     533   116.250    37.750    163.41
     534   116.500    37.750    160.28
     535   116.750    37.750    156.60
     536   117.000    37.750    152.44
     537   117.250    37.750    147.83
     538   117.500    37.750    142.85
     539   117.750    37.750    137.55
     540   118.000    37.750    132.00
     541   118.250    37.750    126.28
     542   118.500    37.750    120.44
     543   118.750    37.750    114.55
     544   119.000    37.750    108.68
     545   119.250    37.750    102.88
     546   119.500    37.750     97.20
     547   119.750    37.750     91.71
     548   120.000    37.750     86.43
     549   120.250    37.750     81.42
     550   120.500    37.750     76.68
     551   120.750    37.750     72.27
     552   121.000    37.750     68.18
     553   121.250    37.750     64.43
     554   121.500    37.750     61.05
     555   121.750    37.750     58.03
     556   122.000    37.750     55.36
     557   122.250    37.750     53.05
     558   122.500    37.750     51.11
     559   122.750    37.750     49.53
     560   123.000    37.750     48.29
     561   114.500    38.000    163.94
     562   114.750    38.000    165.09
     563   115.000    38.000    165.60
     564   115.250    38.000    165.47
     565   115.500    38.000    164.69
     566   115.750    38.000    163.28
     567   116.000    38.000    161.25
     568   116.250    38.000    158.61
     569   116.500    38.000    155.44
     570   116.750    38.000    151.74
     571   117.000    38.000    147.59
     572   117.250    38.000    143.02
     573   117.500    38.000    138.13
     574   117.750    38.000    132.94
     575   118.000    38.000    127.56
     576   118.250    38.000    122.02
     577   118.500    38.000    116.40
     578   118.750    38.000    110.76
     579   119.000    38.000    105.17
     580   119.250    38.000     99.67
     581   119.500    38.000     94.32
     582   119.750    38.000     89.14
     583   120.000    38.000     84.20
     584   120.250    38.000     79.52
     585   120.500    38.000     75.10
     586   120.750    38.000     70.99
     587   121.000    38.000     67.19
     588   121.250    38.000     63.71
     589   121.500    38.000     60.55
     590   121.750    38.000     57.71
     591   122.000    38.000     55.20
     592   122.250    38.000     53.00
     593   122.500    38.000     51.11
     594   122.750    38.000     49.54
     595   123.000    38.000     48.27
     596   114.500    38.250    159.32
     597   114.750    38.250    160.27
     598   115.000    38.250    160.60
     599   115.250    38.250    160.31
     600   115.500    38.250    159.38
     601   115.750    38.250    157.85
     602   116.000    38.250    155.73
     603   116.250    38.250    153.05
     604   116.500    38.250    149.84
     605   116.750    38.250    146.15
     606   117.000    38.250    142.04
     607   117.250    38.250    137.57
     608   117.500    38.250    132.79
     609   117.750    38.250    127.77
     610   118.000    38.250    122.58
     611   118.250    38.250    117.28
     612   118.500    38.250    111.93
     613   118.750    38.250    106.59
     614   119.000    38.250    101.32
     615   119.250    38.250     96.16
     616   119.500    38.250     91.15
     617   119.750    38.250     86.35
     618   120.000    38.250     81.77
     619   120.250    38.250     77.45
     620   120.500    38.250     73.39
     621   120.750    38.250     69.61
     622   121.000    38.250     66.12
     623   121.250    38.250     62.93
     624   121.500    38.250     60.02
     625   121.750    38.250     57.39
     626   122.000    38.250     55.04
     627   122.250    38.250     52.97
     628   122.500    38.250     51.17
     629   122.750    38.250     49.62
     630   123.000    38.250     48.32
     631   114.500    38.500    154.03
     632   114.750    38.500    154.77
     633   115.000    38.500    154.92
     634   115.250    38.500    154.47
     635   115.500    38.500    153.42
     636   115.750    38.500    151.79
     637   116.000    38.500    149.59
     638   116.250    38.500    146.87
     639   116.500    38.500    143.67
     640   116.750    38.500    140.02
     641   117.000    38.500    136.00
     642   117.250    38.500    131.64
     643   117.500    38.500    127.03
     644   117.750    38.500    122.22
     645   118.000    38.500    117.26
     646   118.250    38.500    112.23
     647   118.500    38.500    107.20
     648   118.750    38.500    102.19
     649   119.000    38.500     97.27
     650   119.250    38.500     92.49
     651   119.500    38.500     87.88
     652   119.750    38.500     83.47
     653   120.000    38.500     79.29
     654   120.250    38.500     75.36
     655   120.500    38.500     71.67
     656   120.750    38.500     68.25
     657   121.000    38.500     65.09
     658   121.250    38.500     62.19
     659   121.500    38.500     59.56
     660   121.750    38.500     57.15
     661   122.000    38.500     54.99
     662   122.250    38.500     53.06
     663   122.500    38.500     51.34
     664   122.750    38.500     49.84
     665   123.000    38.500     48.55
