# Supplementary material for: The analysis on groundwater storage variations from GRACE/GRACE-FO in recent 20 years driven by influencing factors and prediction in Shandong Province, China
Source: Sci Rep. 2024 Mar 9;14:5819. doi: 10.1038/s41598-024-55588-3 (PMC10925065; doi:10.1038/s41598-024-55588-3)
Supplement: Supplementary file 1 — Supplementary Information. [file 41598_2024_55588_MOESM1_ESM.zip › data/GWS derived from GRACE/gws200704.txt]

       1   114.500    34.000     78.99
       2   114.750    34.000     81.67
       3   115.000    34.000     84.08
       4   115.250    34.000     86.16
       5   115.500    34.000     87.86
       6   115.750    34.000     89.15
       7   116.000    34.000     90.00
       8   116.250    34.000     90.35
       9   116.500    34.000     90.21
      10   116.750    34.000     89.53
      11   117.000    34.000     88.31
      12   117.250    34.000     86.56
      13   117.500    34.000     84.27
      14   117.750    34.000     81.47
      15   118.000    34.000     78.15
      16   118.250    34.000     74.38
      17   118.500    34.000     70.16
      18   118.750    34.000     65.57
      19   119.000    34.000     60.64
      20   119.250    34.000     55.42
      21   119.500    34.000     50.00
      22   119.750    34.000     44.41
      23   120.000    34.000     38.74
      24   120.250    34.000     33.05
      25   120.500    34.000     27.42
      26   120.750    34.000     21.90
      27   121.000    34.000     16.56
      28   121.250    34.000     11.45
      29   121.500    34.000      6.63
      30   121.750    34.000      2.14
      31   122.000    34.000     -1.96
      32   122.250    34.000     -5.66
      33   122.500    34.000     -8.92
      34   122.750    34.000    -11.73
      35   123.000    34.000    -14.08
      36   114.500    34.250     92.22
      37   114.750    34.250     95.29
      38   115.000    34.250     98.03
      39   115.250    34.250    100.39
      40   115.500    34.250    102.31
      41   115.750    34.250    103.75
      42   116.000    34.250    104.67
      43   116.250    34.250    105.02
      44   116.500    34.250    104.79
      45   116.750    34.250    103.96
      46   117.000    34.250    102.51
      47   117.250    34.250    100.44
      48   117.500    34.250     97.78
      49   117.750    34.250     94.53
      50   118.000    34.250     90.72
      51   118.250    34.250     86.37
      52   118.500    34.250     81.57
      53   118.750    34.250     76.34
      54   119.000    34.250     70.73
      55   119.250    34.250     64.83
      56   119.500    34.250     58.71
      57   119.750    34.250     52.42
      58   120.000    34.250     46.05
      59   120.250    34.250     39.68
      60   120.500    34.250     33.37
      61   120.750    34.250     27.19
      62   121.000    34.250     21.21
      63   121.250    34.250     15.51
      64   121.500    34.250     10.13
      65   121.750    34.250      5.12
      66   122.000    34.250      0.51
      67   122.250    34.250     -3.65
      68   122.500    34.250     -7.33
      69   122.750    34.250    -10.53
      70   123.000    34.250    -13.23
      71   114.500    34.500    104.78
      72   114.750    34.500    108.22
      73   115.000    34.500    111.27
      74   115.250    34.500    113.89
      75   115.500    34.500    116.01
      76   115.750    34.500    117.58
      77   116.000    34.500    118.56
      78   116.250    34.500    118.90
      79   116.500    34.500    118.59
      80   116.750    34.500    117.60
      81   117.000    34.500    115.93
      82   117.250    34.500    113.57
      83   117.500    34.500    110.54
      84   117.750    34.500    106.88
      85   118.000    34.500    102.59
      86   118.250    34.500     97.75
      87   118.500    34.500     92.37
      88   118.750    34.500     86.55
      89   119.000    34.500     80.35
      90   119.250    34.500     73.82
      91   119.500    34.500     67.06
      92   119.750    34.500     60.13
      93   120.000    34.500     53.13
      94   120.250    34.500     46.12
      95   120.500    34.500     39.20
      96   120.750    34.500     32.44
      97   121.000    34.500     25.89
      98   121.250    34.500     19.64
      99   121.500    34.500     13.73
     100   121.750    34.500      8.23
     101   122.000    34.500      3.17
     102   122.250    34.500     -1.41
     103   122.500    34.500     -5.50
     104   122.750    34.500     -9.06
     105   123.000    34.500    -12.09
     106   114.500    34.750    116.47
     107   114.750    34.750    120.25
     108   115.000    34.750    123.59
     109   115.250    34.750    126.44
     110   115.500    34.750    128.74
     111   115.750    34.750    130.42
     112   116.000    34.750    131.45
     113   116.250    34.750    131.77
     114   116.500    34.750    131.37
     115   116.750    34.750    130.23
     116   117.000    34.750    128.33
     117   117.250    34.750    125.70
     118   117.500    34.750    122.35
     119   117.750    34.750    118.29
     120   118.000    34.750    113.58
     121   118.250    34.750    108.26
     122   118.500    34.750    102.39
     123   118.750    34.750     96.05
     124   119.000    34.750     89.30
     125   119.250    34.750     82.21
     126   119.500    34.750     74.88
     127   119.750    34.750     67.39
     128   120.000    34.750     59.82
     129   120.250    34.750     52.27
     130   120.500    34.750     44.80
     131   120.750    34.750     37.51
     132   121.000    34.750     30.46
     133   121.250    34.750     23.72
     134   121.500    34.750     17.35
     135   121.750    34.750     11.39
     136   122.000    34.750      5.92
     137   122.250    34.750      0.94
     138   122.500    34.750     -3.51
     139   122.750    34.750     -7.40
     140   123.000    34.750    -10.76
     141   114.500    35.000    127.12
     142   114.750    35.000    131.21
     143   115.000    35.000    134.80
     144   115.250    35.000    137.85
     145   115.500    35.000    140.30
     146   115.750    35.000    142.07
     147   116.000    35.000    143.12
     148   116.250    35.000    143.41
     149   116.500    35.000    142.93
     150   116.750    35.000    141.63
     151   117.000    35.000    139.53
     152   117.250    35.000    136.65
     153   117.500    35.000    132.98
     154   117.750    35.000    128.58
     155   118.000    35.000    123.49
     156   118.250    35.000    117.75
     157   118.500    35.000    111.45
     158   118.750    35.000    104.65
     159   119.000    35.000     97.41
     160   119.250    35.000     89.84
     161   119.500    35.000     82.03
     162   119.750    35.000     74.05
     163   120.000    35.000     66.00
     164   120.250    35.000     57.97
     165   120.500    35.000     50.04
     166   120.750    35.000     42.29
     167   121.000    35.000     34.80
     168   121.250    35.000     27.65
     169   121.500    35.000     20.86
     170   121.750    35.000     14.54
     171   122.000    35.000      8.68
     172   122.250    35.000      3.36
     173   122.500    35.000     -1.43
     174   122.750    35.000     -5.64
     175   123.000    35.000     -9.29
     176   114.500    35.250    136.59
     177   114.750    35.250    140.93
     178   115.000    35.250    144.75
     179   115.250    35.250    147.96
     180   115.500    35.250    150.51
     181   115.750    35.250    152.35
     182   116.000    35.250    153.40
     183   116.250    35.250    153.66
     184   116.500    35.250    153.06
     185   116.750    35.250    151.63
     186   117.000    35.250    149.34
     187   117.250    35.250    146.21
     188   117.500    35.250    142.28
     189   117.750    35.250    137.58
     190   118.000    35.250    132.15
     191   118.250    35.250    126.05
     192   118.500    35.250    119.37
     193   118.750    35.250    112.17
     194   119.000    35.250    104.55
     195   119.250    35.250     96.57
     196   119.500    35.250     88.36
     197   119.750    35.250     79.98
     198   120.000    35.250     71.53
     199   120.250    35.250     63.11
     200   120.500    35.250     54.79
     201   120.750    35.250     46.68
     202   121.000    35.250     38.83
     203   121.250    35.250     31.31
     204   121.500    35.250     24.20
     205   121.750    35.250     17.54
     206   122.000    35.250     11.37
     207   122.250    35.250      5.73
     208   122.500    35.250      0.65
     209   122.750    35.250     -3.85
     210   123.000    35.250     -7.78
     211   114.500    35.500    144.76
     212   114.750    35.500    149.30
     213   115.000    35.500    153.29
     214   115.250    35.500    156.62
     215   115.500    35.500    159.25
     216   115.750    35.500    161.11
     217   116.000    35.500    162.15
     218   116.250    35.500    162.34
     219   116.500    35.500    161.65
     220   116.750    35.500    160.07
     221   117.000    35.500    157.60
     222   117.250    35.500    154.26
     223   117.500    35.500    150.09
     224   117.750    35.500    145.12
     225   118.000    35.500    139.41
     226   118.250    35.500    133.02
     227   118.500    35.500    126.03
     228   118.750    35.500    118.52
     229   119.000    35.500    110.57
     230   119.250    35.500    102.28
     231   119.500    35.500     93.75
     232   119.750    35.500     85.05
     233   120.000    35.500     76.29
     234   120.250    35.500     67.58
     235   120.500    35.500     58.97
     236   120.750    35.500     50.56
     237   121.000    35.500     42.42
     238   121.250    35.500     34.64
     239   121.500    35.500     27.25
     240   121.750    35.500     20.32
     241   122.000    35.500     13.89
     242   122.250    35.500      7.99
     243   122.500    35.500      2.65
     244   122.750    35.500     -2.11
     245   123.000    35.500     -6.29
     246   114.500    35.750    151.54
     247   114.750    35.750    156.23
     248   115.000    35.750    160.32
     249   115.250    35.750    163.73
     250   115.500    35.750    166.40
     251   115.750    35.750    168.25
     252   116.000    35.750    169.25
     253   116.250    35.750    169.36
     254   116.500    35.750    168.56
     255   116.750    35.750    166.84
     256   117.000    35.750    164.20
     257   117.250    35.750    160.68
     258   117.500    35.750    156.30
     259   117.750    35.750    151.12
     260   118.000    35.750    145.17
     261   118.250    35.750    138.55
     262   118.500    35.750    131.33
     263   118.750    35.750    123.57
     264   119.000    35.750    115.39
     265   119.250    35.750    106.87
     266   119.500    35.750     98.10
     267   119.750    35.750     89.19
     268   120.000    35.750     80.22
     269   120.250    35.750     71.29
     270   120.500    35.750     62.47
     271   120.750    35.750     53.86
     272   121.000    35.750     45.53
     273   121.250    35.750     37.53
     274   121.500    35.750     29.94
     275   121.750    35.750     22.81
     276   122.000    35.750     16.17
     277   122.250    35.750     10.05
     278   122.500    35.750      4.50
     279   122.750    35.750     -0.49
     280   123.000    35.750     -4.88
     281   114.500    36.000    156.88
     282   114.750    36.000    161.66
     283   115.000    36.000    165.81
     284   115.250    36.000    169.24
     285   115.500    36.000    171.89
     286   115.750    36.000    173.70
     287   116.000    36.000    174.63
     288   116.250    36.000    174.65
     289   116.500    36.000    173.73
     290   116.750    36.000    171.87
     291   117.000    36.000    169.08
     292   117.250    36.000    165.40
     293   117.500    36.000    160.85
     294   117.750    36.000    155.50
     295   118.000    36.000    149.37
     296   118.250    36.000    142.58
     297   118.500    36.000    135.19
     298   118.750    36.000    127.27
     299   119.000    36.000    118.94
     300   119.250    36.000    110.27
     301   119.500    36.000    101.36
     302   119.750    36.000     92.32
     303   120.000    36.000     83.23
     304   120.250    36.000     74.17
     305   120.500    36.000     65.24
     306   120.750    36.000     56.51
     307   121.000    36.000     48.05
     308   121.250    36.000     39.94
     309   121.500    36.000     32.22
     310   121.750    36.000     24.94
     311   122.000    36.000     18.15
     312   122.250    36.000     11.87
     313   122.500    36.000      6.14
     314   122.750    36.000      0.98
     315   123.000    36.000     -3.62
     316   114.500    36.250    160.78
     317   114.750    36.250    165.58
     318   115.000    36.250    169.72
     319   115.250    36.250    173.12
     320   115.500    36.250    175.72
     321   115.750    36.250    177.44
     322   116.000    36.250    178.28
     323   116.250    36.250    178.18
     324   116.500    36.250    177.13
     325   116.750    36.250    175.15
     326   117.000    36.250    172.23
     327   117.250    36.250    168.40
     328   117.500    36.250    163.72
     329   117.750    36.250    158.23
     330   118.000    36.250    152.00
     331   118.250    36.250    145.09
     332   118.500    36.250    137.60
     333   118.750    36.250    129.60
     334   119.000    36.250    121.19
     335   119.250    36.250    112.46
     336   119.500    36.250    103.51
     337   119.750    36.250     94.42
     338   120.000    36.250     85.29
     339   120.250    36.250     76.21
     340   120.500    36.250     67.25
     341   120.750    36.250     58.48
     342   121.000    36.250     49.98
     343   121.250    36.250     41.82
     344   121.500    36.250     34.04
     345   121.750    36.250     26.69
     346   122.000    36.250     19.81
     347   122.250    36.250     13.42
     348   122.500    36.250      7.56
     349   122.750    36.250      2.24
     350   123.000    36.250     -2.52
     351   114.500    36.500    163.27
     352   114.750    36.500    168.02
     353   115.000    36.500    172.09
     354   115.250    36.500    175.40
     355   115.500    36.500    177.90
     356   115.750    36.500    179.51
     357   116.000    36.500    180.21
     358   116.250    36.500    179.98
     359   116.500    36.500    178.80
     360   116.750    36.500    176.69
     361   117.000    36.500    173.65
     362   117.250    36.500    169.71
     363   117.500    36.500    164.93
     364   117.750    36.500    159.36
     365   118.000    36.500    153.06
     366   118.250    36.500    146.10
     367   118.500    36.500    138.58
     368   118.750    36.500    130.57
     369   119.000    36.500    122.18
     370   119.250    36.500    113.47
     371   119.500    36.500    104.56
     372   119.750    36.500     95.52
     373   120.000    36.500     86.44
     374   120.250    36.500     77.40
     375   120.500    36.500     68.50
     376   120.750    36.500     59.78
     377   121.000    36.500     51.32
     378   121.250    36.500     43.18
     379   121.500    36.500     35.41
     380   121.750    36.500     28.04
     381   122.000    36.500     21.12
     382   122.250    36.500     14.67
     383   122.500    36.500      8.72
     384   122.750    36.500      3.29
     385   123.000    36.500     -1.61
     386   114.500    36.750    164.39
     387   114.750    36.750    169.03
     388   115.000    36.750    172.98
     389   115.250    36.750    176.15
     390   115.500    36.750    178.49
     391   115.750    36.750    179.95
     392   116.000    36.750    180.51
     393   116.250    36.750    180.14
     394   116.500    36.750    178.82
     395   116.750    36.750    176.58
     396   117.000    36.750    173.42
     397   117.250    36.750    169.40
     398   117.500    36.750    164.55
     399   117.750    36.750    158.95
     400   118.000    36.750    152.63
     401   118.250    36.750    145.69
     402   118.500    36.750    138.21
     403   118.750    36.750    130.26
     404   119.000    36.750    121.94
     405   119.250    36.750    113.35
     406   119.500    36.750    104.54
     407   119.750    36.750     95.64
     408   120.000    36.750     86.69
     409   120.250    36.750     77.80
     410   120.500    36.750     69.03
     411   120.750    36.750     60.43
     412   121.000    36.750     52.09
     413   121.250    36.750     44.04
     414   121.500    36.750     36.33
     415   121.750    36.750     29.01
     416   122.000    36.750     22.11
     417   122.250    36.750     15.65
     418   122.500    36.750      9.65
     419   122.750    36.750      4.16
     420   123.000    36.750     -0.85
     421   114.500    37.000    164.27
     422   114.750    37.000    168.73
     423   115.000    37.000    172.48
     424   115.250    37.000    175.47
     425   115.500    37.000    177.62
     426   115.750    37.000    178.90
     427   116.000    37.000    179.27
     428   116.250    37.000    178.74
     429   116.500    37.000    177.28
     430   116.750    37.000    174.92
     431   117.000    37.000    171.68
     432   117.250    37.000    167.60
     433   117.500    37.000    162.72
     434   117.750    37.000    157.11
     435   118.000    37.000    150.83
     436   118.250    37.000    143.96
     437   118.500    37.000    136.57
     438   118.750    37.000    128.76
     439   119.000    37.000    120.60
     440   119.250    37.000    112.18
     441   119.500    37.000    103.58
     442   119.750    37.000     94.87
     443   120.000    37.000     86.14
     444   120.250    37.000     77.47
     445   120.500    37.000     68.90
     446   120.750    37.000     60.51
     447   121.000    37.000     52.34
     448   121.250    37.000     44.45
     449   121.500    37.000     36.88
     450   121.750    37.000     29.65
     451   122.000    37.000     22.82
     452   122.250    37.000     16.40
     453   122.500    37.000     10.40
     454   122.750    37.000      4.86
     455   123.000    37.000     -0.22
     456   114.500    37.250    163.00
     457   114.750    37.250    167.23
     458   115.000    37.250    170.74
     459   115.250    37.250    173.49
     460   115.500    37.250    175.42
     461   115.750    37.250    176.48
     462   116.000    37.250    176.67
     463   116.250    37.250    175.95
     464   116.500    37.250    174.35
     465   116.750    37.250    171.88
     466   117.000    37.250    168.56
     467   117.250    37.250    164.44
     468   117.500    37.250    159.57
     469   117.750    37.250    154.00
     470   118.000    37.250    147.81
     471   118.250    37.250    141.06
     472   118.500    37.250    133.84
     473   118.750    37.250    126.22
     474   119.000    37.250    118.28
     475   119.250    37.250    110.11
     476   119.500    37.250    101.76
     477   119.750    37.250     93.34
     478   120.000    37.250     84.90
     479   120.250    37.250     76.50
     480   120.500    37.250     68.21
     481   120.750    37.250     60.09
     482   121.000    37.250     52.16
     483   121.250    37.250     44.49
     484   121.500    37.250     37.10
     485   121.750    37.250     30.04
     486   122.000    37.250     23.32
     487   122.250    37.250     16.97
     488   122.500    37.250     11.01
     489   122.750    37.250      5.46
     490   123.000    37.250      0.34
     491   114.500    37.500    160.72
     492   114.750    37.500    164.67
     493   115.000    37.500    167.91
     494   115.250    37.500    170.38
     495   115.500    37.500    172.05
     496   115.750    37.500    172.87
     497   116.000    37.500    172.85
     498   116.250    37.500    171.96
     499   116.500    37.500    170.22
     500   116.750    37.500    167.65
     501   117.000    37.500    164.27
     502   117.250    37.500    160.14
     503   117.500    37.500    155.30
     504   117.750    37.500    149.81
     505   118.000    37.500    143.76
     506   118.250    37.500    137.18
     507   118.500    37.500    130.17
     508   118.750    37.500    122.81
     509   119.000    37.500    115.15
     510   119.250    37.500    107.28
     511   119.500    37.500     99.28
     512   119.750    37.500     91.19
     513   120.000    37.500     83.09
     514   120.250    37.500     75.04
     515   120.500    37.500     67.09
     516   120.750    37.500     59.29
     517   121.000    37.500     51.66
     518   121.250    37.500     44.26
     519   121.500    37.500     37.12
     520   121.750    37.500     30.25
     521   122.000    37.500     23.69
     522   122.250    37.500     17.46
     523   122.500    37.500     11.58
     524   122.750    37.500      6.06
     525   123.000    37.500      0.92
     526   114.500    37.750    157.61
     527   114.750    37.750    161.23
     528   115.000    37.750    164.15
     529   115.250    37.750    166.32
     530   115.500    37.750    167.70
     531   115.750    37.750    168.28
     532   116.000    37.750    168.04
     533   116.250    37.750    166.97
     534   116.500    37.750    165.09
     535   116.750    37.750    162.43
     536   117.000    37.750    159.02
     537   117.250    37.750    154.91
     538   117.500    37.750    150.13
     539   117.750    37.750    144.77
     540   118.000    37.750    138.88
     541   118.250    37.750    132.53
     542   118.500    37.750    125.78
     543   118.750    37.750    118.72
     544   119.000    37.750    111.40
     545   119.250    37.750    103.90
     546   119.500    37.750     96.27
     547   119.750    37.750     88.59
     548   120.000    37.750     80.89
     549   120.250    37.750     73.25
     550   120.500    37.750     65.68
     551   120.750    37.750     58.25
     552   121.000    37.750     50.97
     553   121.250    37.750     43.89
     554   121.500    37.750     37.03
     555   121.750    37.750     30.41
     556   122.000    37.750     24.05
     557   122.250    37.750     17.97
     558   122.500    37.750     12.19
     559   122.750    37.750      6.73
     560   123.000    37.750      1.59
     561   114.500    38.000    153.82
     562   114.750    38.000    157.08
     563   115.000    38.000    159.66
     564   115.250    38.000    161.51
     565   115.500    38.000    162.60
     566   115.750    38.000    162.91
     567   116.000    38.000    162.44
     568   116.250    38.000    161.20
     569   116.500    38.000    159.20
     570   116.750    38.000    156.47
     571   117.000    38.000    153.04
     572   117.250    38.000    148.96
     573   117.500    38.000    144.29
     574   117.750    38.000    139.09
     575   118.000    38.000    133.41
     576   118.250    38.000    127.32
     577   118.500    38.000    120.88
     578   118.750    38.000    114.17
     579   119.000    38.000    107.23
     580   119.250    38.000    100.14
     581   119.500    38.000     92.95
     582   119.750    38.000     85.71
     583   120.000    38.000     78.47
     584   120.250    38.000     71.27
     585   120.500    38.000     64.14
     586   120.750    38.000     57.12
     587   121.000    38.000     50.23
     588   121.250    38.000     43.51
     589   121.500    38.000     36.96
     590   121.750    38.000     30.62
     591   122.000    38.000     24.49
     592   122.250    38.000     18.59
     593   122.500    38.000     12.95
     594   122.750    38.000      7.57
     595   123.000    38.000      2.47
     596   114.500    38.250    149.52
     597   114.750    38.250    152.39
     598   115.000    38.250    154.60
     599   115.250    38.250    156.12
     600   115.500    38.250    156.91
     601   115.750    38.250    156.96
     602   116.000    38.250    156.28
     603   116.250    38.250    154.88
     604   116.500    38.250    152.77
     605   116.750    38.250    149.98
     606   117.000    38.250    146.57
     607   117.250    38.250    142.57
     608   117.500    38.250    138.03
     609   117.750    38.250    133.01
     610   118.000    38.250    127.58
     611   118.250    38.250    121.79
     612   118.500    38.250    115.70
     613   118.750    38.250    109.37
     614   119.000    38.250    102.86
     615   119.250    38.250     96.22
     616   119.500    38.250     89.50
     617   119.750    38.250     82.75
     618   120.000    38.250     75.99
     619   120.250    38.250     69.27
     620   120.500    38.250     62.61
     621   120.750    38.250     56.04
     622   121.000    38.250     49.58
     623   121.250    38.250     43.24
     624   121.500    38.250     37.05
     625   121.750    38.250     31.01
     626   122.000    38.250     25.14
     627   122.250    38.250     19.45
     628   122.500    38.250     13.97
     629   122.750    38.250      8.69
     630   123.000    38.250      3.65
     631   114.500    38.500    144.86
     632   114.750    38.500    147.34
     633   115.000    38.500    149.19
     634   115.250    38.500    150.36
     635   115.500    38.500    150.86
     636   115.750    38.500    150.66
     637   116.000    38.500    149.77
     638   116.250    38.500    148.22
     639   116.500    38.500    146.02
     640   116.750    38.500    143.22
     641   117.000    38.500    139.83
     642   117.250    38.500    135.94
     643   117.500    38.500    131.55
     644   117.750    38.500    126.76
     645   118.000    38.500    121.61
     646   118.250    38.500    116.15
     647   118.500    38.500    110.45
     648   118.750    38.500    104.54
     649   119.000    38.500     98.49
     650   119.250    38.500     92.34
     651   119.500    38.500     86.12
     652   119.750    38.500     79.88
     653   120.000    38.500     73.64
     654   120.250    38.500     67.43
     655   120.500    38.500     61.27
     656   120.750    38.500     55.17
     657   121.000    38.500     49.15
     658   121.250    38.500     43.23
     659   121.500    38.500     37.41
     660   121.750    38.500     31.70
     661   122.000    38.500     26.10
     662   122.250    38.500     20.64
     663   122.500    38.500     15.34
     664   122.750    38.500     10.19
     665   123.000    38.500      5.24
