# Supplementary material for: The analysis on groundwater storage variations from GRACE/GRACE-FO in recent 20 years driven by influencing factors and prediction in Shandong Province, China
Source: Sci Rep. 2024 Mar 9;14:5819. doi: 10.1038/s41598-024-55588-3 (PMC10925065; doi:10.1038/s41598-024-55588-3)
Supplement: Supplementary file 1 — Supplementary Information. [file 41598_2024_55588_MOESM1_ESM.zip › data/GWS derived from GRACE/gws200705.txt]

       1   114.500    34.000     40.43
       2   114.750    34.000     42.25
       3   115.000    34.000     43.93
       4   115.250    34.000     45.39
       5   115.500    34.000     46.58
       6   115.750    34.000     47.45
       7   116.000    34.000     47.96
       8   116.250    34.000     48.05
       9   116.500    34.000     47.70
      10   116.750    34.000     46.86
      11   117.000    34.000     45.54
      12   117.250    34.000     43.71
      13   117.500    34.000     41.37
      14   117.750    34.000     38.55
      15   118.000    34.000     35.25
      16   118.250    34.000     31.53
      17   118.500    34.000     27.42
      18   118.750    34.000     22.97
      19   119.000    34.000     18.26
      20   119.250    34.000     13.35
      21   119.500    34.000      8.31
      22   119.750    34.000      3.23
      23   120.000    34.000     -1.80
      24   120.250    34.000     -6.71
      25   120.500    34.000    -11.40
      26   120.750    34.000    -15.80
      27   121.000    34.000    -19.84
      28   121.250    34.000    -23.44
      29   121.500    34.000    -26.54
      30   121.750    34.000    -29.09
      31   122.000    34.000    -31.06
      32   122.250    34.000    -32.41
      33   122.500    34.000    -33.14
      34   122.750    34.000    -33.24
      35   123.000    34.000    -32.72
      36   114.500    34.250     52.33
      37   114.750    34.250     54.24
      38   115.000    34.250     55.95
      39   115.250    34.250     57.40
      40   115.500    34.250     58.54
      41   115.750    34.250     59.31
      42   116.000    34.250     59.63
      43   116.250    34.250     59.50
      44   116.500    34.250     58.85
      45   116.750    34.250     57.66
      46   117.000    34.250     55.94
      47   117.250    34.250     53.66
      48   117.500    34.250     50.82
      49   117.750    34.250     47.46
      50   118.000    34.250     43.61
      51   118.250    34.250     39.30
      52   118.500    34.250     34.58
      53   118.750    34.250     29.52
      54   119.000    34.250     24.19
      55   119.250    34.250     18.66
      56   119.500    34.250     13.01
      57   119.750    34.250      7.34
      58   120.000    34.250      1.73
      59   120.250    34.250     -3.72
      60   120.500    34.250     -8.93
      61   120.750    34.250    -13.82
      62   121.000    34.250    -18.32
      63   121.250    34.250    -22.33
      64   121.500    34.250    -25.82
      65   121.750    34.250    -28.72
      66   122.000    34.250    -31.01
      67   122.250    34.250    -32.64
      68   122.500    34.250    -33.62
      69   122.750    34.250    -33.93
      70   123.000    34.250    -33.59
      71   114.500    34.500     62.97
      72   114.750    34.500     64.95
      73   115.000    34.500     66.70
      74   115.250    34.500     68.13
      75   115.500    34.500     69.20
      76   115.750    34.500     69.83
      77   116.000    34.500     70.00
      78   116.250    34.500     69.63
      79   116.500    34.500     68.71
      80   116.750    34.500     67.20
      81   117.000    34.500     65.10
      82   117.250    34.500     62.41
      83   117.500    34.500     59.13
      84   117.750    34.500     55.29
      85   118.000    34.500     50.94
      86   118.250    34.500     46.10
      87   118.500    34.500     40.85
      88   118.750    34.500     35.24
      89   119.000    34.500     29.37
      90   119.250    34.500     23.30
      91   119.500    34.500     17.13
      92   119.750    34.500     10.96
      93   120.000    34.500      4.86
      94   120.250    34.500     -1.07
      95   120.500    34.500     -6.72
      96   120.750    34.500    -12.02
      97   121.000    34.500    -16.90
      98   121.250    34.500    -21.28
      99   121.500    34.500    -25.10
     100   121.750    34.500    -28.30
     101   122.000    34.500    -30.86
     102   122.250    34.500    -32.74
     103   122.500    34.500    -33.93
     104   122.750    34.500    -34.43
     105   123.000    34.500    -34.27
     106   114.500    34.750     72.21
     107   114.750    34.750     74.24
     108   115.000    34.750     76.00
     109   115.250    34.750     77.40
     110   115.500    34.750     78.39
     111   115.750    34.750     78.91
     112   116.000    34.750     78.90
     113   116.250    34.750     78.32
     114   116.500    34.750     77.13
     115   116.750    34.750     75.33
     116   117.000    34.750     72.90
     117   117.250    34.750     69.83
     118   117.500    34.750     66.16
     119   117.750    34.750     61.90
     120   118.000    34.750     57.11
     121   118.250    34.750     51.81
     122   118.500    34.750     46.11
     123   118.750    34.750     40.04
     124   119.000    34.750     33.71
     125   119.250    34.750     27.20
     126   119.500    34.750     20.60
     127   119.750    34.750     14.00
     128   120.000    34.750      7.50
     129   120.250    34.750      1.20
     130   120.500    34.750     -4.81
     131   120.750    34.750    -10.46
     132   121.000    34.750    -15.64
     133   121.250    34.750    -20.32
     134   121.500    34.750    -24.40
     135   121.750    34.750    -27.86
     136   122.000    34.750    -30.65
     137   122.250    34.750    -32.73
     138   122.500    34.750    -34.11
     139   122.750    34.750    -34.79
     140   123.000    34.750    -34.78
     141   114.500    35.000     79.93
     142   114.750    35.000     82.00
     143   115.000    35.000     83.75
     144   115.250    35.000     85.10
     145   115.500    35.000     86.01
     146   115.750    35.000     86.41
     147   116.000    35.000     86.23
     148   116.250    35.000     85.45
     149   116.500    35.000     84.03
     150   116.750    35.000     81.95
     151   117.000    35.000     79.22
     152   117.250    35.000     75.83
     153   117.500    35.000     71.81
     154   117.750    35.000     67.18
     155   118.000    35.000     62.02
     156   118.250    35.000     56.36
     157   118.500    35.000     50.27
     158   118.750    35.000     43.85
     159   119.000    35.000     37.14
     160   119.250    35.000     30.28
     161   119.500    35.000     23.34
     162   119.750    35.000     16.42
     163   120.000    35.000      9.62
     164   120.250    35.000      3.02
     165   120.500    35.000     -3.27
     166   120.750    35.000     -9.16
     167   121.000    35.000    -14.59
     168   121.250    35.000    -19.49
     169   121.500    35.000    -23.78
     170   121.750    35.000    -27.42
     171   122.000    35.000    -30.40
     172   122.250    35.000    -32.66
     173   122.500    35.000    -34.20
     174   122.750    35.000    -35.03
     175   123.000    35.000    -35.15
     176   114.500    35.250     86.12
     177   114.750    35.250     88.19
     178   115.000    35.250     89.91
     179   115.250    35.250     91.20
     180   115.500    35.250     92.01
     181   115.750    35.250     92.27
     182   116.000    35.250     91.93
     183   116.250    35.250     90.95
     184   116.500    35.250     89.32
     185   116.750    35.250     87.00
     186   117.000    35.250     84.00
     187   117.250    35.250     80.33
     188   117.500    35.250     76.01
     189   117.750    35.250     71.10
     190   118.000    35.250     65.63
     191   118.250    35.250     59.68
     192   118.500    35.250     53.31
     193   118.750    35.250     46.59
     194   119.000    35.250     39.63
     195   119.250    35.250     32.50
     196   119.500    35.250     25.32
     197   119.750    35.250     18.16
     198   120.000    35.250     11.16
     199   120.250    35.250      4.36
     200   120.500    35.250     -2.11
     201   120.750    35.250     -8.18
     202   121.000    35.250    -13.77
     203   121.250    35.250    -18.81
     204   121.500    35.250    -23.26
     205   121.750    35.250    -27.04
     206   122.000    35.250    -30.15
     207   122.250    35.250    -32.55
     208   122.500    35.250    -34.22
     209   122.750    35.250    -35.17
     210   123.000    35.250    -35.42
     211   114.500    35.500     90.76
     212   114.750    35.500     92.81
     213   115.000    35.500     94.47
     214   115.250    35.500     95.69
     215   115.500    35.500     96.38
     216   115.750    35.500     96.51
     217   116.000    35.500     96.00
     218   116.250    35.500     94.84
     219   116.500    35.500     93.00
     220   116.750    35.500     90.46
     221   117.000    35.500     87.23
     222   117.250    35.500     83.33
     223   117.500    35.500     78.78
     224   117.750    35.500     73.64
     225   118.000    35.500     67.94
     226   118.250    35.500     61.76
     227   118.500    35.500     55.19
     228   118.750    35.500     48.28
     229   119.000    35.500     41.13
     230   119.250    35.500     33.84
     231   119.500    35.500     26.51
     232   119.750    35.500     19.23
     233   120.000    35.500     12.09
     234   120.250    35.500      5.19
     235   120.500    35.500     -1.37
     236   120.750    35.500     -7.54
     237   121.000    35.500    -13.21
     238   121.250    35.500    -18.34
     239   121.500    35.500    -22.87
     240   121.750    35.500    -26.74
     241   122.000    35.500    -29.93
     242   122.250    35.500    -32.41
     243   122.500    35.500    -34.19
     244   122.750    35.500    -35.25
     245   123.000    35.500    -35.60
     246   114.500    35.750     93.92
     247   114.750    35.750     95.92
     248   115.000    35.750     97.50
     249   115.250    35.750     98.61
     250   115.500    35.750     99.18
     251   115.750    35.750     99.15
     252   116.000    35.750     98.48
     253   116.250    35.750     97.14
     254   116.500    35.750     95.11
     255   116.750    35.750     92.38
     256   117.000    35.750     88.96
     257   117.250    35.750     84.87
     258   117.500    35.750     80.14
     259   117.750    35.750     74.82
     260   118.000    35.750     68.97
     261   118.250    35.750     62.65
     262   118.500    35.750     55.93
     263   118.750    35.750     48.92
     264   119.000    35.750     41.68
     265   119.250    35.750     34.32
     266   119.500    35.750     26.93
     267   119.750    35.750     19.61
     268   120.000    35.750     12.45
     269   120.250    35.750      5.53
     270   120.500    35.750     -1.06
     271   120.750    35.750     -7.23
     272   121.000    35.750    -12.91
     273   121.250    35.750    -18.07
     274   121.500    35.750    -22.61
     275   121.750    35.750    -26.52
     276   122.000    35.750    -29.76
     277   122.250    35.750    -32.30
     278   122.500    35.750    -34.14
     279   122.750    35.750    -35.29
     280   123.000    35.750    -35.74
     281   114.500    36.000     95.71
     282   114.750    36.000     97.61
     283   115.000    36.000     99.09
     284   115.250    36.000    100.06
     285   115.500    36.000    100.48
     286   115.750    36.000    100.30
     287   116.000    36.000     99.46
     288   116.250    36.000     97.94
     289   116.500    36.000     95.74
     290   116.750    36.000     92.84
     291   117.000    36.000     89.26
     292   117.250    36.000     85.01
     293   117.500    36.000     80.16
     294   117.750    36.000     74.72
     295   118.000    36.000     68.76
     296   118.250    36.000     62.37
     297   118.500    36.000     55.61
     298   118.750    36.000     48.57
     299   119.000    36.000     41.33
     300   119.250    36.000     33.99
     301   119.500    36.000     26.62
     302   119.750    36.000     19.34
     303   120.000    36.000     12.24
     304   120.250    36.000      5.37
     305   120.500    36.000     -1.14
     306   120.750    36.000     -7.25
     307   121.000    36.000    -12.88
     308   121.250    36.000    -17.98
     309   121.500    36.000    -22.49
     310   121.750    36.000    -26.39
     311   122.000    36.000    -29.63
     312   122.250    36.000    -32.20
     313   122.500    36.000    -34.09
     314   122.750    36.000    -35.30
     315   123.000    36.000    -35.85
     316   114.500    36.250     96.25
     317   114.750    36.250     98.02
     318   115.000    36.250     99.36
     319   115.250    36.250    100.18
     320   115.500    36.250    100.43
     321   115.750    36.250    100.07
     322   116.000    36.250     99.06
     323   116.250    36.250     97.38
     324   116.500    36.250     95.01
     325   116.750    36.250     91.96
     326   117.000    36.250     88.24
     327   117.250    36.250     83.89
     328   117.500    36.250     78.94
     329   117.750    36.250     73.44
     330   118.000    36.250     67.45
     331   118.250    36.250     61.05
     332   118.500    36.250     54.31
     333   118.750    36.250     47.31
     334   119.000    36.250     40.14
     335   119.250    36.250     32.89
     336   119.500    36.250     25.64
     337   119.750    36.250     18.48
     338   120.000    36.250     11.51
     339   120.250    36.250      4.80
     340   120.500    36.250     -1.59
     341   120.750    36.250     -7.56
     342   121.000    36.250    -13.08
     343   121.250    36.250    -18.07
     344   121.500    36.250    -22.51
     345   121.750    36.250    -26.34
     346   122.000    36.250    -29.55
     347   122.250    36.250    -32.11
     348   122.500    36.250    -34.03
     349   122.750    36.250    -35.30
     350   123.000    36.250    -35.92
     351   114.500    36.500     95.71
     352   114.750    36.500     97.34
     353   115.000    36.500     98.49
     354   115.250    36.500     99.13
     355   115.500    36.500     99.19
     356   115.750    36.500     98.64
     357   116.000    36.500     97.45
     358   116.250    36.500     95.60
     359   116.500    36.500     93.08
     360   116.750    36.500     89.89
     361   117.000    36.500     86.07
     362   117.250    36.500     81.64
     363   117.500    36.500     76.64
     364   117.750    36.500     71.13
     365   118.000    36.500     65.15
     366   118.250    36.500     58.80
     367   118.500    36.500     52.15
     368   118.750    36.500     45.26
     369   119.000    36.500     38.23
     370   119.250    36.500     31.14
     371   119.500    36.500     24.08
     372   119.750    36.500     17.12
     373   120.000    36.500     10.36
     374   120.250    36.500      3.84
     375   120.500    36.500     -2.34
     376   120.750    36.500     -8.13
     377   121.000    36.500    -13.46
     378   121.250    36.500    -18.30
     379   121.500    36.500    -22.60
     380   121.750    36.500    -26.34
     381   122.000    36.500    -29.49
     382   122.250    36.500    -32.03
     383   122.500    36.500    -33.95
     384   122.750    36.500    -35.26
     385   123.000    36.500    -35.96
     386   114.500    36.750     94.31
     387   114.750    36.750     95.72
     388   115.000    36.750     96.67
     389   115.250    36.750     97.09
     390   115.500    36.750     96.95
     391   115.750    36.750     96.20
     392   116.000    36.750     94.82
     393   116.250    36.750     92.80
     394   116.500    36.750     90.13
     395   116.750    36.750     86.83
     396   117.000    36.750     82.92
     397   117.250    36.750     78.44
     398   117.500    36.750     73.43
     399   117.750    36.750     67.94
     400   118.000    36.750     62.03
     401   118.250    36.750     55.79
     402   118.500    36.750     49.27
     403   118.750    36.750     42.56
     404   119.000    36.750     35.73
     405   119.250    36.750     28.87
     406   119.500    36.750     22.05
     407   119.750    36.750     15.36
     408   120.000    36.750      8.85
     409   120.250    36.750      2.61
     410   120.500    36.750     -3.31
     411   120.750    36.750     -8.86
     412   121.000    36.750    -13.97
     413   121.250    36.750    -18.61
     414   121.500    36.750    -22.75
     415   121.750    36.750    -26.36
     416   122.000    36.750    -29.42
     417   122.250    36.750    -31.90
     418   122.500    36.750    -33.82
     419   122.750    36.750    -35.16
     420   123.000    36.750    -35.93
     421   114.500    37.000     92.21
     422   114.750    37.000     93.39
     423   115.000    37.000     94.10
     424   115.250    37.000     94.29
     425   115.500    37.000     93.91
     426   115.750    37.000     92.95
     427   116.000    37.000     91.38
     428   116.250    37.000     89.18
     429   116.500    37.000     86.37
     430   116.750    37.000     82.97
     431   117.000    37.000     79.00
     432   117.250    37.000     74.48
     433   117.500    37.000     69.50
     434   117.750    37.000     64.07
     435   118.000    37.000     58.28
     436   118.250    37.000     52.18
     437   118.500    37.000     45.85
     438   118.750    37.000     39.36
     439   119.000    37.000     32.79
     440   119.250    37.000     26.21
     441   119.500    37.000     19.69
     442   119.750    37.000     13.31
     443   120.000    37.000      7.12
     444   120.250    37.000      1.19
     445   120.500    37.000     -4.42
     446   120.750    37.000     -9.68
     447   121.000    37.000    -14.53
     448   121.250    37.000    -18.94
     449   121.500    37.000    -22.88
     450   121.750    37.000    -26.33
     451   122.000    37.000    -29.27
     452   122.250    37.000    -31.69
     453   122.500    37.000    -33.59
     454   122.750    37.000    -34.96
     455   123.000    37.000    -35.81
     456   114.500    37.250     89.63
     457   114.750    37.250     90.55
     458   115.000    37.250     90.99
     459   115.250    37.250     90.92
     460   115.500    37.250     90.30
     461   115.750    37.250     89.11
     462   116.000    37.250     87.33
     463   116.250    37.250     84.97
     464   116.500    37.250     82.03
     465   116.750    37.250     78.53
     466   117.000    37.250     74.50
     467   117.250    37.250     69.99
     468   117.500    37.250     65.05
     469   117.750    37.250     59.71
     470   118.000    37.250     54.07
     471   118.250    37.250     48.15
     472   118.500    37.250     42.05
     473   118.750    37.250     35.84
     474   119.000    37.250     29.56
     475   119.250    37.250     23.31
     476   119.500    37.250     17.13
     477   119.750    37.250     11.10
     478   120.000    37.250      5.28
     479   120.250    37.250     -0.29
     480   120.500    37.250     -5.56
     481   120.750    37.250    -10.50
     482   121.000    37.250    -15.05
     483   121.250    37.250    -19.20
     484   121.500    37.250    -22.92
     485   121.750    37.250    -26.19
     486   122.000    37.250    -29.00
     487   122.250    37.250    -31.34
     488   122.500    37.250    -33.21
     489   122.750    37.250    -34.60
     490   123.000    37.250    -35.52
     491   114.500    37.500     86.77
     492   114.750    37.500     87.39
     493   115.000    37.500     87.54
     494   115.250    37.500     87.19
     495   115.500    37.500     86.31
     496   115.750    37.500     84.89
     497   116.000    37.500     82.90
     498   116.250    37.500     80.37
     499   116.500    37.500     77.30
     500   116.750    37.500     73.72
     501   117.000    37.500     69.66
     502   117.250    37.500     65.17
     503   117.500    37.500     60.30
     504   117.750    37.500     55.09
     505   118.000    37.500     49.61
     506   118.250    37.500     43.91
     507   118.500    37.500     38.08
     508   118.750    37.500     32.16
     509   119.000    37.500     26.22
     510   119.250    37.500     20.33
     511   119.500    37.500     14.54
     512   119.750    37.500      8.90
     513   120.000    37.500      3.47
     514   120.250    37.500     -1.72
     515   120.500    37.500     -6.62
     516   120.750    37.500    -11.20
     517   121.000    37.500    -15.44
     518   121.250    37.500    -19.30
     519   121.500    37.500    -22.78
     520   121.750    37.500    -25.86
     521   122.000    37.500    -28.53
     522   122.250    37.500    -30.79
     523   122.500    37.500    -32.61
     524   122.750    37.500    -34.03
     525   123.000    37.500    -35.02
     526   114.500    37.750     83.78
     527   114.750    37.750     84.10
     528   115.000    37.750     83.94
     529   115.250    37.750     83.30
     530   115.500    37.750     82.15
     531   115.750    37.750     80.49
     532   116.000    37.750     78.29
     533   116.250    37.750     75.59
     534   116.500    37.750     72.41
     535   116.750    37.750     68.76
     536   117.000    37.750     64.68
     537   117.250    37.750     60.22
     538   117.500    37.750     55.43
     539   117.750    37.750     50.37
     540   118.000    37.750     45.09
     541   118.250    37.750     39.65
     542   118.500    37.750     34.10
     543   118.750    37.750     28.51
     544   119.000    37.750     22.94
     545   119.250    37.750     17.44
     546   119.500    37.750     12.05
     547   119.750    37.750      6.83
     548   120.000    37.750      1.81
     549   120.250    37.750     -2.97
     550   120.500    37.750     -7.48
     551   120.750    37.750    -11.69
     552   121.000    37.750    -15.59
     553   121.250    37.750    -19.15
     554   121.500    37.750    -22.39
     555   121.750    37.750    -25.26
     556   122.000    37.750    -27.78
     557   122.250    37.750    -29.94
     558   122.500    37.750    -31.73
     559   122.750    37.750    -33.17
     560   123.000    37.750    -34.24
     561   114.500    38.000     80.83
     562   114.750    38.000     80.82
     563   115.000    38.000     80.35
     564   115.250    38.000     79.42
     565   115.500    38.000     78.00
     566   115.750    38.000     76.09
     567   116.000    38.000     73.70
     568   116.250    38.000     70.84
     569   116.500    38.000     67.54
     570   116.750    38.000     63.83
     571   117.000    38.000     59.76
     572   117.250    38.000     55.35
     573   117.500    38.000     50.67
     574   117.750    38.000     45.77
     575   118.000    38.000     40.71
     576   118.250    38.000     35.53
     577   118.500    38.000     30.30
     578   118.750    38.000     25.06
     579   119.000    38.000     19.88
     580   119.250    38.000     14.78
     581   119.500    38.000      9.82
     582   119.750    38.000      5.02
     583   120.000    38.000      0.44
     584   120.250    38.000     -3.91
     585   120.500    38.000     -8.02
     586   120.750    38.000    -11.85
     587   121.000    38.000    -15.41
     588   121.250    38.000    -18.67
     589   121.500    38.000    -21.64
     590   121.750    38.000    -24.31
     591   122.000    38.000    -26.68
     592   122.250    38.000    -28.74
     593   122.500    38.000    -30.49
     594   122.750    38.000    -31.94
     595   123.000    38.000    -33.09
     596   114.500    38.250     78.05
     597   114.750    38.250     77.70
     598   115.000    38.250     76.93
     599   115.250    38.250     75.69
     600   115.500    38.250     74.00
     601   115.750    38.250     71.86
     602   116.000    38.250     69.27
     603   116.250    38.250     66.26
     604   116.500    38.250     62.87
     605   116.750    38.250     59.12
     606   117.000    38.250     55.06
     607   117.250    38.250     50.72
     608   117.500    38.250     46.18
     609   117.750    38.250     41.46
     610   118.000    38.250     36.63
     611   118.250    38.250     31.74
     612   118.500    38.250     26.83
     613   118.750    38.250     21.97
     614   119.000    38.250     17.17
     615   119.250    38.250     12.50
     616   119.500    38.250      7.97
     617   119.750    38.250      3.62
     618   120.000    38.250     -0.53
     619   120.250    38.250     -4.46
     620   120.500    38.250     -8.16
     621   120.750    38.250    -11.61
     622   121.000    38.250    -14.82
     623   121.250    38.250    -17.77
     624   121.500    38.250    -20.48
     625   121.750    38.250    -22.93
     626   122.000    38.250    -25.14
     627   122.250    38.250    -27.10
     628   122.500    38.250    -28.82
     629   122.750    38.250    -30.29
     630   123.000    38.250    -31.50
     631   114.500    38.500     75.51
     632   114.750    38.500     74.84
     633   115.000    38.500     73.75
     634   115.250    38.500     72.22
     635   115.500    38.500     70.28
     636   115.750    38.500     67.92
     637   116.000    38.500     65.15
     638   116.250    38.500     62.02
     639   116.500    38.500     58.55
     640   116.750    38.500     54.77
     641   117.000    38.500     50.74
     642   117.250    38.500     46.50
     643   117.500    38.500     42.10
     644   117.750    38.500     37.59
     645   118.000    38.500     33.00
     646   118.250    38.500     28.42
     647   118.500    38.500     23.85
     648   118.750    38.500     19.35
     649   119.000    38.500     14.96
     650   119.250    38.500     10.71
     651   119.500    38.500      6.62
     652   119.750    38.500      2.72
     653   120.000    38.500     -1.00
     654   120.250    38.500     -4.50
     655   120.500    38.500     -7.79
     656   120.750    38.500    -10.85
     657   121.000    38.500    -13.72
     658   121.250    38.500    -16.37
     659   121.500    38.500    -18.82
     660   121.750    38.500    -21.06
     661   122.000    38.500    -23.13
     662   122.250    38.500    -24.99
     663   122.500    38.500    -26.66
     664   122.750    38.500    -28.13
     665   123.000    38.500    -29.42
