# Supplementary material for: The analysis on groundwater storage variations from GRACE/GRACE-FO in recent 20 years driven by influencing factors and prediction in Shandong Province, China
Source: Sci Rep. 2024 Mar 9;14:5819. doi: 10.1038/s41598-024-55588-3 (PMC10925065; doi:10.1038/s41598-024-55588-3)
Supplement: Supplementary file 1 — Supplementary Information. [file 41598_2024_55588_MOESM1_ESM.zip › data/GWS derived from GRACE/gws200706.txt]

       1   114.500    34.000     80.89
       2   114.750    34.000     82.56
       3   115.000    34.000     83.86
       4   115.250    34.000     84.74
       5   115.500    34.000     85.14
       6   115.750    34.000     85.02
       7   116.000    34.000     84.36
       8   116.250    34.000     83.13
       9   116.500    34.000     81.33
      10   116.750    34.000     78.94
      11   117.000    34.000     75.99
      12   117.250    34.000     72.49
      13   117.500    34.000     68.46
      14   117.750    34.000     63.95
      15   118.000    34.000     59.00
      16   118.250    34.000     53.66
      17   118.500    34.000     47.98
      18   118.750    34.000     42.01
      19   119.000    34.000     35.84
      20   119.250    34.000     29.50
      21   119.500    34.000     23.08
      22   119.750    34.000     16.64
      23   120.000    34.000     10.23
      24   120.250    34.000      3.92
      25   120.500    34.000     -2.23
      26   120.750    34.000     -8.17
      27   121.000    34.000    -13.84
      28   121.250    34.000    -19.21
      29   121.500    34.000    -24.24
      30   121.750    34.000    -28.86
      31   122.000    34.000    -33.09
      32   122.250    34.000    -36.87
      33   122.500    34.000    -40.19
      34   122.750    34.000    -43.04
      35   123.000    34.000    -45.42
      36   114.500    34.250     87.50
      37   114.750    34.250     88.82
      38   115.000    34.250     89.76
      39   115.250    34.250     90.28
      40   115.500    34.250     90.32
      41   115.750    34.250     89.84
      42   116.000    34.250     88.82
      43   116.250    34.250     87.24
      44   116.500    34.250     85.08
      45   116.750    34.250     82.36
      46   117.000    34.250     79.07
      47   117.250    34.250     75.24
      48   117.500    34.250     70.91
      49   117.750    34.250     66.09
      50   118.000    34.250     60.84
      51   118.250    34.250     55.21
      52   118.500    34.250     49.25
      53   118.750    34.250     43.02
      54   119.000    34.250     36.59
      55   119.250    34.250     30.01
      56   119.500    34.250     23.36
      57   119.750    34.250     16.69
      58   120.000    34.250     10.08
      59   120.250    34.250      3.58
      60   120.500    34.250     -2.76
      61   120.750    34.250     -8.87
      62   121.000    34.250    -14.71
      63   121.250    34.250    -20.22
      64   121.500    34.250    -25.37
      65   121.750    34.250    -30.12
      66   122.000    34.250    -34.45
      67   122.250    34.250    -38.30
      68   122.500    34.250    -41.69
      69   122.750    34.250    -44.58
      70   123.000    34.250    -46.98
      71   114.500    34.500     92.88
      72   114.750    34.500     93.84
      73   115.000    34.500     94.44
      74   115.250    34.500     94.60
      75   115.500    34.500     94.29
      76   115.750    34.500     93.47
      77   116.000    34.500     92.11
      78   116.250    34.500     90.20
      79   116.500    34.500     87.73
      80   116.750    34.500     84.70
      81   117.000    34.500     81.11
      82   117.250    34.500     77.00
      83   117.500    34.500     72.38
      84   117.750    34.500     67.30
      85   118.000    34.500     61.81
      86   118.250    34.500     55.94
      87   118.500    34.500     49.76
      88   118.750    34.500     43.32
      89   119.000    34.500     36.68
      90   119.250    34.500     29.92
      91   119.500    34.500     23.10
      92   119.750    34.500     16.26
      93   120.000    34.500      9.49
      94   120.250    34.500      2.83
      95   120.500    34.500     -3.64
      96   120.750    34.500     -9.88
      97   121.000    34.500    -15.84
      98   121.250    34.500    -21.45
      99   121.500    34.500    -26.71
     100   121.750    34.500    -31.55
     101   122.000    34.500    -35.94
     102   122.250    34.500    -39.87
     103   122.500    34.500    -43.30
     104   122.750    34.500    -46.23
     105   123.000    34.500    -48.64
     106   114.500    34.750     96.91
     107   114.750    34.750     97.55
     108   115.000    34.750     97.81
     109   115.250    34.750     97.64
     110   115.500    34.750     97.01
     111   115.750    34.750     95.87
     112   116.000    34.750     94.20
     113   116.250    34.750     91.99
     114   116.500    34.750     89.22
     115   116.750    34.750     85.92
     116   117.000    34.750     82.07
     117   117.250    34.750     77.71
     118   117.500    34.750     72.87
     119   117.750    34.750     67.57
     120   118.000    34.750     61.88
     121   118.250    34.750     55.82
     122   118.500    34.750     49.47
     123   118.750    34.750     42.88
     124   119.000    34.750     36.09
     125   119.250    34.750     29.20
     126   119.500    34.750     22.25
     127   119.750    34.750     15.31
     128   120.000    34.750      8.43
     129   120.250    34.750      1.67
     130   120.500    34.750     -4.89
     131   120.750    34.750    -11.22
     132   121.000    34.750    -17.25
     133   121.250    34.750    -22.94
     134   121.500    34.750    -28.26
     135   121.750    34.750    -33.15
     136   122.000    34.750    -37.59
     137   122.250    34.750    -41.56
     138   122.500    34.750    -45.03
     139   122.750    34.750    -47.97
     140   123.000    34.750    -50.38
     141   114.500    35.000     99.60
     142   114.750    35.000     99.93
     143   115.000    35.000     99.88
     144   115.250    35.000     99.39
     145   115.500    35.000     98.46
     146   115.750    35.000     97.02
     147   116.000    35.000     95.07
     148   116.250    35.000     92.58
     149   116.500    35.000     89.56
     150   116.750    35.000     86.01
     151   117.000    35.000     81.94
     152   117.250    35.000     77.37
     153   117.500    35.000     72.34
     154   117.750    35.000     66.88
     155   118.000    35.000     61.03
     156   118.250    35.000     54.84
     157   118.500    35.000     48.37
     158   118.750    35.000     41.67
     159   119.000    35.000     34.80
     160   119.250    35.000     27.83
     161   119.500    35.000     20.81
     162   119.750    35.000     13.80
     163   120.000    35.000      6.87
     164   120.250    35.000      0.07
     165   120.500    35.000     -6.53
     166   120.750    35.000    -12.90
     167   121.000    35.000    -18.97
     168   121.250    35.000    -24.70
     169   121.500    35.000    -30.04
     170   121.750    35.000    -34.95
     171   122.000    35.000    -39.42
     172   122.250    35.000    -43.41
     173   122.500    35.000    -46.87
     174   122.750    35.000    -49.81
     175   123.000    35.000    -52.22
     176   114.500    35.250    100.97
     177   114.750    35.250    101.00
     178   115.000    35.250    100.64
     179   115.250    35.250     99.87
     180   115.500    35.250     98.65
     181   115.750    35.250     96.94
     182   116.000    35.250     94.73
     183   116.250    35.250     92.00
     184   116.500    35.250     88.76
     185   116.750    35.250     85.00
     186   117.000    35.250     80.74
     187   117.250    35.250     76.01
     188   117.500    35.250     70.82
     189   117.750    35.250     65.24
     190   118.000    35.250     59.28
     191   118.250    35.250     53.00
     192   118.500    35.250     46.47
     193   118.750    35.250     39.71
     194   119.000    35.250     32.80
     195   119.250    35.250     25.80
     196   119.500    35.250     18.76
     197   119.750    35.250     11.75
     198   120.000    35.250      4.82
     199   120.250    35.250     -1.98
     200   120.500    35.250     -8.57
     201   120.750    35.250    -14.93
     202   121.000    35.250    -20.99
     203   121.250    35.250    -26.71
     204   121.500    35.250    -32.04
     205   121.750    35.250    -36.95
     206   122.000    35.250    -41.41
     207   122.250    35.250    -45.38
     208   122.500    35.250    -48.83
     209   122.750    35.250    -51.76
     210   123.000    35.250    -54.14
     211   114.500    35.500    101.08
     212   114.750    35.500    100.83
     213   115.000    35.500    100.20
     214   115.250    35.500     99.16
     215   115.500    35.500     97.68
     216   115.750    35.500     95.71
     217   116.000    35.500     93.26
     218   116.250    35.500     90.32
     219   116.500    35.500     86.86
     220   116.750    35.500     82.94
     221   117.000    35.500     78.52
     222   117.250    35.500     73.65
     223   117.500    35.500     68.36
     224   117.750    35.500     62.69
     225   118.000    35.500     56.67
     226   118.250    35.500     50.36
     227   118.500    35.500     43.79
     228   118.750    35.500     37.03
     229   119.000    35.500     30.13
     230   119.250    35.500     23.15
     231   119.500    35.500     16.14
     232   119.750    35.500      9.18
     233   120.000    35.500      2.29
     234   120.250    35.500     -4.45
     235   120.500    35.500    -11.00
     236   120.750    35.500    -17.30
     237   121.000    35.500    -23.30
     238   121.250    35.500    -28.97
     239   121.500    35.500    -34.25
     240   121.750    35.500    -39.13
     241   122.000    35.500    -43.54
     242   122.250    35.500    -47.47
     243   122.500    35.500    -50.89
     244   122.750    35.500    -53.78
     245   123.000    35.500    -56.13
     246   114.500    35.750    100.04
     247   114.750    35.750     99.53
     248   115.000    35.750     98.64
     249   115.250    35.750     97.35
     250   115.500    35.750     95.62
     251   115.750    35.750     93.42
     252   116.000    35.750     90.75
     253   116.250    35.750     87.61
     254   116.500    35.750     83.99
     255   116.750    35.750     79.90
     256   117.000    35.750     75.36
     257   117.250    35.750     70.40
     258   117.500    35.750     65.03
     259   117.750    35.750     59.30
     260   118.000    35.750     53.26
     261   118.250    35.750     46.94
     262   118.500    35.750     40.39
     263   118.750    35.750     33.67
     264   119.000    35.750     26.83
     265   119.250    35.750     19.92
     266   119.500    35.750     13.00
     267   119.750    35.750      6.11
     268   120.000    35.750     -0.68
     269   120.250    35.750     -7.32
     270   120.500    35.750    -13.77
     271   120.750    35.750    -19.97
     272   121.000    35.750    -25.88
     273   121.250    35.750    -31.46
     274   121.500    35.750    -36.65
     275   121.750    35.750    -41.44
     276   122.000    35.750    -45.78
     277   122.250    35.750    -49.65
     278   122.500    35.750    -53.01
     279   122.750    35.750    -55.85
     280   123.000    35.750    -58.15
     281   114.500    36.000     97.99
     282   114.750    36.000     97.23
     283   115.000    36.000     96.10
     284   115.250    36.000     94.56
     285   115.500    36.000     92.60
     286   115.750    36.000     90.20
     287   116.000    36.000     87.33
     288   116.250    36.000     84.01
     289   116.500    36.000     80.23
     290   116.750    36.000     76.02
     291   117.000    36.000     71.38
     292   117.250    36.000     66.33
     293   117.500    36.000     60.92
     294   117.750    36.000     55.17
     295   118.000    36.000     49.14
     296   118.250    36.000     42.84
     297   118.500    36.000     36.36
     298   118.750    36.000     29.72
     299   119.000    36.000     22.96
     300   119.250    36.000     16.16
     301   119.500    36.000      9.36
     302   119.750    36.000      2.61
     303   120.000    36.000     -4.04
     304   120.250    36.000    -10.53
     305   120.500    36.000    -16.83
     306   120.750    36.000    -22.90
     307   121.000    36.000    -28.66
     308   121.250    36.000    -34.10
     309   121.500    36.000    -39.18
     310   121.750    36.000    -43.86
     311   122.000    36.000    -48.09
     312   122.250    36.000    -51.86
     313   122.500    36.000    -55.14
     314   122.750    36.000    -57.91
     315   123.000    36.000    -60.15
     316   114.500    36.250     95.11
     317   114.750    36.250     94.11
     318   115.000    36.250     92.75
     319   115.250    36.250     90.98
     320   115.500    36.250     88.80
     321   115.750    36.250     86.18
     322   116.000    36.250     83.14
     323   116.250    36.250     79.66
     324   116.500    36.250     75.74
     325   116.750    36.250     71.41
     326   117.000    36.250     66.68
     327   117.250    36.250     61.58
     328   117.500    36.250     56.16
     329   117.750    36.250     50.42
     330   118.000    36.250     44.41
     331   118.250    36.250     38.19
     332   118.500    36.250     31.79
     333   118.750    36.250     25.25
     334   119.000    36.250     18.64
     335   119.250    36.250     11.99
     336   119.500    36.250      5.34
     337   119.750    36.250     -1.23
     338   120.000    36.250     -7.70
     339   120.250    36.250    -14.01
     340   120.500    36.250    -20.13
     341   120.750    36.250    -26.00
     342   121.000    36.250    -31.59
     343   121.250    36.250    -36.86
     344   121.500    36.250    -41.78
     345   121.750    36.250    -46.30
     346   122.000    36.250    -50.40
     347   122.250    36.250    -54.05
     348   122.500    36.250    -57.22
     349   122.750    36.250    -59.89
     350   123.000    36.250    -62.04
     351   114.500    36.500     91.58
     352   114.750    36.500     90.35
     353   115.000    36.500     88.75
     354   115.250    36.500     86.77
     355   115.500    36.500     84.38
     356   115.750    36.500     81.57
     357   116.000    36.500     78.34
     358   116.250    36.500     74.71
     359   116.500    36.500     70.67
     360   116.750    36.500     66.25
     361   117.000    36.500     61.45
     362   117.250    36.500     56.32
     363   117.500    36.500     50.87
     364   117.750    36.500     45.17
     365   118.000    36.500     39.22
     366   118.250    36.500     33.08
     367   118.500    36.500     26.79
     368   118.750    36.500     20.39
     369   119.000    36.500     13.94
     370   119.250    36.500      7.48
     371   119.500    36.500      1.04
     372   119.750    36.500     -5.33
     373   120.000    36.500    -11.57
     374   120.250    36.500    -17.66
     375   120.500    36.500    -23.55
     376   120.750    36.500    -29.20
     377   121.000    36.500    -34.57
     378   121.250    36.500    -39.63
     379   121.500    36.500    -44.35
     380   121.750    36.500    -48.69
     381   122.000    36.500    -52.63
     382   122.250    36.500    -56.12
     383   122.500    36.500    -59.16
     384   122.750    36.500    -61.71
     385   123.000    36.500    -63.77
     386   114.500    36.750     87.59
     387   114.750    36.750     86.14
     388   115.000    36.750     84.32
     389   115.250    36.750     82.11
     390   115.500    36.750     79.52
     391   115.750    36.750     76.53
     392   116.000    36.750     73.14
     393   116.250    36.750     69.35
     394   116.500    36.750     65.19
     395   116.750    36.750     60.68
     396   117.000    36.750     55.82
     397   117.250    36.750     50.67
     398   117.500    36.750     45.24
     399   117.750    36.750     39.57
     400   118.000    36.750     33.70
     401   118.250    36.750     27.67
     402   118.500    36.750     21.52
     403   118.750    36.750     15.29
     404   119.000    36.750      9.03
     405   119.250    36.750      2.78
     406   119.500    36.750     -3.43
     407   119.750    36.750     -9.55
     408   120.000    36.750    -15.54
     409   120.250    36.750    -21.37
     410   120.500    36.750    -27.00
     411   120.750    36.750    -32.39
     412   121.000    36.750    -37.50
     413   121.250    36.750    -42.32
     414   121.500    36.750    -46.81
     415   121.750    36.750    -50.92
     416   122.000    36.750    -54.66
     417   122.250    36.750    -57.97
     418   122.500    36.750    -60.86
     419   122.750    36.750    -63.28
     420   123.000    36.750    -65.22
     421   114.500    37.000     83.35
     422   114.750    37.000     81.67
     423   115.000    37.000     79.63
     424   115.250    37.000     77.22
     425   115.500    37.000     74.42
     426   115.750    37.000     71.24
     427   116.000    37.000     67.68
     428   116.250    37.000     63.75
     429   116.500    37.000     59.48
     430   116.750    37.000     54.88
     431   117.000    37.000     49.99
     432   117.250    37.000     44.82
     433   117.500    37.000     39.40
     434   117.750    37.000     33.79
     435   118.000    37.000     28.01
     436   118.250    37.000     22.11
     437   118.500    37.000     16.11
     438   118.750    37.000     10.08
     439   119.000    37.000      4.03
     440   119.250    37.000     -1.99
     441   119.500    37.000     -7.94
     442   119.750    37.000    -13.78
     443   120.000    37.000    -19.49
     444   120.250    37.000    -25.02
     445   120.500    37.000    -30.35
     446   120.750    37.000    -35.45
     447   121.000    37.000    -40.28
     448   121.250    37.000    -44.82
     449   121.500    37.000    -49.03
     450   121.750    37.000    -52.90
     451   122.000    37.000    -56.40
     452   122.250    37.000    -59.51
     453   122.500    37.000    -62.21
     454   122.750    37.000    -64.46
     455   123.000    37.000    -66.28
     456   114.500    37.250     79.07
     457   114.750    37.250     77.16
     458   115.000    37.250     74.90
     459   115.250    37.250     72.26
     460   115.500    37.250     69.26
     461   115.750    37.250     65.89
     462   116.000    37.250     62.17
     463   116.250    37.250     58.10
     464   116.500    37.250     53.73
     465   116.750    37.250     49.05
     466   117.000    37.250     44.09
     467   117.250    37.250     38.92
     468   117.500    37.250     33.54
     469   117.750    37.250     27.99
     470   118.000    37.250     22.31
     471   118.250    37.250     16.55
     472   118.500    37.250     10.74
     473   118.750    37.250      4.90
     474   119.000    37.250     -0.91
     475   119.250    37.250     -6.67
     476   119.500    37.250    -12.33
     477   119.750    37.250    -17.89
     478   120.000    37.250    -23.28
     479   120.250    37.250    -28.48
     480   120.500    37.250    -33.49
     481   120.750    37.250    -38.26
     482   121.000    37.250    -42.76
     483   121.250    37.250    -46.99
     484   121.500    37.250    -50.90
     485   121.750    37.250    -54.50
     486   122.000    37.250    -57.74
     487   122.250    37.250    -60.60
     488   122.500    37.250    -63.09
     489   122.750    37.250    -65.18
     490   123.000    37.250    -66.84
     491   114.500    37.500     74.89
     492   114.750    37.500     72.75
     493   115.000    37.500     70.27
     494   115.250    37.500     67.42
     495   115.500    37.500     64.21
     496   115.750    37.500     60.66
     497   116.000    37.500     56.76
     498   116.250    37.500     52.56
     499   116.500    37.500     48.08
     500   116.750    37.500     43.33
     501   117.000    37.500     38.34
     502   117.250    37.500     33.16
     503   117.500    37.500     27.81
     504   117.750    37.500     22.33
     505   118.000    37.500     16.78
     506   118.250    37.500     11.15
     507   118.500    37.500      5.53
     508   118.750    37.500     -0.08
     509   119.000    37.500     -5.65
     510   119.250    37.500    -11.12
     511   119.500    37.500    -16.49
     512   119.750    37.500    -21.71
     513   120.000    37.500    -26.76
     514   120.250    37.500    -31.62
     515   120.500    37.500    -36.27
     516   120.750    37.500    -40.68
     517   121.000    37.500    -44.84
     518   121.250    37.500    -48.71
     519   121.500    37.500    -52.31
     520   121.750    37.500    -55.58
     521   122.000    37.500    -58.53
     522   122.250    37.500    -61.14
     523   122.500    37.500    -63.39
     524   122.750    37.500    -65.27
     525   123.000    37.500    -66.76
     526   114.500    37.750     70.99
     527   114.750    37.750     68.62
     528   115.000    37.750     65.90
     529   115.250    37.750     62.84
     530   115.500    37.750     59.43
     531   115.750    37.750     55.68
     532   116.000    37.750     51.64
     533   116.250    37.750     47.30
     534   116.500    37.750     42.70
     535   116.750    37.750     37.88
     536   117.000    37.750     32.86
     537   117.250    37.750     27.67
     538   117.500    37.750     22.38
     539   117.750    37.750     16.97
     540   118.000    37.750     11.54
     541   118.250    37.750      6.08
     542   118.500    37.750      0.65
     543   118.750    37.750     -4.73
     544   119.000    37.750    -10.02
     545   119.250    37.750    -15.21
     546   119.500    37.750    -20.25
     547   119.750    37.750    -25.13
     548   120.000    37.750    -29.81
     549   120.250    37.750    -34.30
     550   120.500    37.750    -38.57
     551   120.750    37.750    -42.60
     552   121.000    37.750    -46.37
     553   121.250    37.750    -49.88
     554   121.500    37.750    -53.12
     555   121.750    37.750    -56.06
     556   122.000    37.750    -58.69
     557   122.250    37.750    -61.01
     558   122.500    37.750    -63.00
     559   122.750    37.750    -64.65
     560   123.000    37.750    -65.96
     561   114.500    38.000     67.47
     562   114.750    38.000     64.88
     563   115.000    38.000     61.93
     564   115.250    38.000     58.65
     565   115.500    38.000     55.04
     566   115.750    38.000     51.12
     567   116.000    38.000     46.91
     568   116.250    38.000     42.44
     569   116.500    38.000     37.74
     570   116.750    38.000     32.85
     571   117.000    38.000     27.80
     572   117.250    38.000     22.62
     573   117.500    38.000     17.37
     574   117.750    38.000     12.06
     575   118.000    38.000      6.75
     576   118.250    38.000      1.46
     577   118.500    38.000     -3.76
     578   118.750    38.000     -8.89
     579   119.000    38.000    -13.91
     580   119.250    38.000    -18.79
     581   119.500    38.000    -23.49
     582   119.750    38.000    -28.00
     583   120.000    38.000    -32.32
     584   120.250    38.000    -36.41
     585   120.500    38.000    -40.28
     586   120.750    38.000    -43.89
     587   121.000    38.000    -47.26
     588   121.250    38.000    -50.38
     589   121.500    38.000    -53.23
     590   121.750    38.000    -55.80
     591   122.000    38.000    -58.09
     592   122.250    38.000    -60.09
     593   122.500    38.000    -61.81
     594   122.750    38.000    -63.21
     595   123.000    38.000    -64.31
     596   114.500    38.250     64.43
     597   114.750    38.250     61.61
     598   115.000    38.250     58.45
     599   115.250    38.250     54.96
     600   115.500    38.250     51.15
     601   115.750    38.250     47.05
     602   116.000    38.250     42.69
     603   116.250    38.250     38.09
     604   116.500    38.250     33.30
     605   116.750    38.250     28.35
     606   117.000    38.250     23.27
     607   117.250    38.250     18.11
     608   117.500    38.250     12.92
     609   117.750    38.250      7.71
     610   118.000    38.250      2.53
     611   118.250    38.250     -2.58
     612   118.500    38.250     -7.58
     613   118.750    38.250    -12.46
     614   119.000    38.250    -17.19
     615   119.250    38.250    -21.73
     616   119.500    38.250    -26.09
     617   119.750    38.250    -30.23
     618   120.000    38.250    -34.14
     619   120.250    38.250    -37.82
     620   120.500    38.250    -41.27
     621   120.750    38.250    -44.46
     622   121.000    38.250    -47.41
     623   121.250    38.250    -50.10
     624   121.500    38.250    -52.55
     625   121.750    38.250    -54.73
     626   122.000    38.250    -56.66
     627   122.250    38.250    -58.33
     628   122.500    38.250    -59.73
     629   122.750    38.250    -60.87
     630   123.000    38.250    -61.73
     631   114.500    38.500     61.91
     632   114.750    38.500     58.87
     633   115.000    38.500     55.50
     634   115.250    38.500     51.81
     635   115.500    38.500     47.82
     636   115.750    38.500     43.56
     637   116.000    38.500     39.05
     638   116.250    38.500     34.35
     639   116.500    38.500     29.47
     640   116.750    38.500     24.46
     641   117.000    38.500     19.38
     642   117.250    38.500     14.25
     643   117.500    38.500      9.12
     644   117.750    38.500      4.01
     645   118.000    38.500     -1.01
     646   118.250    38.500     -5.94
     647   118.500    38.500    -10.71
     648   118.750    38.500    -15.33
     649   119.000    38.500    -19.75
     650   119.250    38.500    -23.97
     651   119.500    38.500    -27.95
     652   119.750    38.500    -31.71
     653   120.000    38.500    -35.21
     654   120.250    38.500    -38.47
     655   120.500    38.500    -41.47
     656   120.750    38.500    -44.23
     657   121.000    38.500    -46.74
     658   121.250    38.500    -49.00
     659   121.500    38.500    -51.01
     660   121.750    38.500    -52.79
     661   122.000    38.500    -54.33
     662   122.250    38.500    -55.64
     663   122.500    38.500    -56.71
     664   122.750    38.500    -57.56
     665   123.000    38.500    -58.18
