# Supplementary material for: The analysis on groundwater storage variations from GRACE/GRACE-FO in recent 20 years driven by influencing factors and prediction in Shandong Province, China
Source: Sci Rep. 2024 Mar 9;14:5819. doi: 10.1038/s41598-024-55588-3 (PMC10925065; doi:10.1038/s41598-024-55588-3)
Supplement: Supplementary file 1 — Supplementary Information. [file 41598_2024_55588_MOESM1_ESM.zip › data/GWS derived from GRACE/gws200707.txt]

       1   114.500    34.000    113.88
       2   114.750    34.000    113.57
       3   115.000    34.000    112.42
       4   115.250    34.000    110.47
       5   115.500    34.000    107.73
       6   115.750    34.000    104.25
       7   116.000    34.000    100.10
       8   116.250    34.000     95.36
       9   116.500    34.000     90.12
      10   116.750    34.000     84.49
      11   117.000    34.000     78.56
      12   117.250    34.000     72.44
      13   117.500    34.000     66.26
      14   117.750    34.000     60.09
      15   118.000    34.000     54.04
      16   118.250    34.000     48.20
      17   118.500    34.000     42.64
      18   118.750    34.000     37.40
      19   119.000    34.000     32.52
      20   119.250    34.000     28.06
      21   119.500    34.000     24.00
      22   119.750    34.000     20.35
      23   120.000    34.000     17.07
      24   120.250    34.000     14.13
      25   120.500    34.000     11.51
      26   120.750    34.000      9.13
      27   121.000    34.000      6.95
      28   121.250    34.000      4.90
      29   121.500    34.000      2.94
      30   121.750    34.000      0.99
      31   122.000    34.000     -0.99
      32   122.250    34.000     -3.04
      33   122.500    34.000     -5.18
      34   122.750    34.000     -7.44
      35   123.000    34.000     -9.82
      36   114.500    34.250    119.17
      37   114.750    34.250    118.71
      38   115.000    34.250    117.42
      39   115.250    34.250    115.33
      40   115.500    34.250    112.45
      41   115.750    34.250    108.85
      42   116.000    34.250    104.57
      43   116.250    34.250     99.71
      44   116.500    34.250     94.37
      45   116.750    34.250     88.62
      46   117.000    34.250     82.58
      47   117.250    34.250     76.36
      48   117.500    34.250     70.06
      49   117.750    34.250     63.78
      50   118.000    34.250     57.61
      51   118.250    34.250     51.62
      52   118.500    34.250     45.89
      53   118.750    34.250     40.49
      54   119.000    34.250     35.43
      55   119.250    34.250     30.75
      56   119.500    34.250     26.44
      57   119.750    34.250     22.50
      58   120.000    34.250     18.92
      59   120.250    34.250     15.66
      60   120.500    34.250     12.66
      61   120.750    34.250      9.89
      62   121.000    34.250      7.28
      63   121.250    34.250      4.80
      64   121.500    34.250      2.37
      65   121.750    34.250     -0.06
      66   122.000    34.250     -2.52
      67   122.250    34.250     -5.05
      68   122.500    34.250     -7.68
      69   122.750    34.250    -10.40
      70   123.000    34.250    -13.22
      71   114.500    34.500    123.43
      72   114.750    34.500    122.87
      73   115.000    34.500    121.49
      74   115.250    34.500    119.31
      75   115.500    34.500    116.36
      76   115.750    34.500    112.68
      77   116.000    34.500    108.36
      78   116.250    34.500    103.45
      79   116.500    34.500     98.05
      80   116.750    34.500     92.26
      81   117.000    34.500     86.19
      82   117.250    34.500     79.92
      83   117.500    34.500     73.57
      84   117.750    34.500     67.23
      85   118.000    34.500     60.99
      86   118.250    34.500     54.92
      87   118.500    34.500     49.08
      88   118.750    34.500     43.53
      89   119.000    34.500     38.31
      90   119.250    34.500     33.43
      91   119.500    34.500     28.89
      92   119.750    34.500     24.69
      93   120.000    34.500     20.81
      94   120.250    34.500     17.19
      95   120.500    34.500     13.82
      96   120.750    34.500     10.64
      97   121.000    34.500      7.60
      98   121.250    34.500      4.64
      99   121.500    34.500      1.72
     100   121.750    34.500     -1.21
     101   122.000    34.500     -4.18
     102   122.250    34.500     -7.23
     103   122.500    34.500    -10.37
     104   122.750    34.500    -13.60
     105   123.000    34.500    -16.91
     106   114.500    34.750    126.60
     107   114.750    34.750    125.98
     108   115.000    34.750    124.56
     109   115.250    34.750    122.34
     110   115.500    34.750    119.36
     111   115.750    34.750    115.69
     112   116.000    34.750    111.36
     113   116.250    34.750    106.46
     114   116.500    34.750    101.08
     115   116.750    34.750     95.32
     116   117.000    34.750     89.27
     117   117.250    34.750     83.03
     118   117.500    34.750     76.68
     119   117.750    34.750     70.34
     120   118.000    34.750     64.08
     121   118.250    34.750     57.96
     122   118.500    34.750     52.06
     123   118.750    34.750     46.42
     124   119.000    34.750     41.06
     125   119.250    34.750     36.02
     126   119.500    34.750     31.27
     127   119.750    34.750     26.81
     128   120.000    34.750     22.63
     129   120.250    34.750     18.69
     130   120.500    34.750     14.94
     131   120.750    34.750     11.35
     132   121.000    34.750      7.85
     133   121.250    34.750      4.41
     134   121.500    34.750      0.99
     135   121.750    34.750     -2.47
     136   122.000    34.750     -5.97
     137   122.250    34.750     -9.57
     138   122.500    34.750    -13.23
     139   122.750    34.750    -16.98
     140   123.000    34.750    -20.79
     141   114.500    35.000    128.62
     142   114.750    35.000    127.99
     143   115.000    35.000    126.56
     144   115.250    35.000    124.36
     145   115.500    35.000    121.41
     146   115.750    35.000    117.77
     147   116.000    35.000    113.51
     148   116.250    35.000    108.68
     149   116.500    35.000    103.38
     150   116.750    35.000     97.70
     151   117.000    35.000     91.73
     152   117.250    35.000     85.56
     153   117.500    35.000     79.28
     154   117.750    35.000     72.99
     155   118.000    35.000     66.76
     156   118.250    35.000     60.65
     157   118.500    35.000     54.73
     158   118.750    35.000     49.03
     159   119.000    35.000     43.57
     160   119.250    35.000     38.39
     161   119.500    35.000     33.46
     162   119.750    35.000     28.77
     163   120.000    35.000     24.31
     164   120.250    35.000     20.06
     165   120.500    35.000     15.94
     166   120.750    35.000     11.94
     167   121.000    35.000      8.00
     168   121.250    35.000      4.09
     169   121.500    35.000      0.15
     170   121.750    35.000     -3.83
     171   122.000    35.000     -7.88
     172   122.250    35.000    -12.01
     173   122.500    35.000    -16.22
     174   122.750    35.000    -20.50
     175   123.000    35.000    -24.82
     176   114.500    35.250    129.50
     177   114.750    35.250    128.87
     178   115.000    35.250    127.48
     179   115.250    35.250    125.33
     180   115.500    35.250    122.47
     181   115.750    35.250    118.92
     182   116.000    35.250    114.77
     183   116.250    35.250    110.06
     184   116.500    35.250    104.89
     185   116.750    35.250     99.33
     186   117.000    35.250     93.49
     187   117.250    35.250     87.45
     188   117.500    35.250     81.29
     189   117.750    35.250     75.10
     190   118.000    35.250     68.94
     191   118.250    35.250     62.89
     192   118.500    35.250     56.98
     193   118.750    35.250     51.25
     194   119.000    35.250     45.74
     195   119.250    35.250     40.44
     196   119.500    35.250     35.36
     197   119.750    35.250     30.48
     198   120.000    35.250     25.78
     199   120.250    35.250     21.21
     200   120.500    35.250     16.75
     201   120.750    35.250     12.37
     202   121.000    35.250      8.00
     203   121.250    35.250      3.62
     204   121.500    35.250     -0.81
     205   121.750    35.250     -5.30
     206   122.000    35.250     -9.87
     207   122.250    35.250    -14.54
     208   122.500    35.250    -19.28
     209   122.750    35.250    -24.08
     210   123.000    35.250    -28.91
     211   114.500    35.500    129.23
     212   114.750    35.500    128.65
     213   115.000    35.500    127.34
     214   115.250    35.500    125.27
     215   115.500    35.500    122.52
     216   115.750    35.500    119.10
     217   116.000    35.500    115.09
     218   116.250    35.500    110.54
     219   116.500    35.500    105.54
     220   116.750    35.500    100.16
     221   117.000    35.500     94.50
     222   117.250    35.500     88.62
     223   117.500    35.500     82.62
     224   117.750    35.500     76.56
     225   118.000    35.500     70.53
     226   118.250    35.500     64.56
     227   118.500    35.500     58.71
     228   118.750    35.500     53.00
     229   119.000    35.500     47.46
     230   119.250    35.500     42.10
     231   119.500    35.500     36.90
     232   119.750    35.500     31.85
     233   120.000    35.500     26.92
     234   120.250    35.500     22.10
     235   120.500    35.500     17.33
     236   120.750    35.500     12.58
     237   121.000    35.500      7.82
     238   121.250    35.500      3.00
     239   121.500    35.500     -1.88
     240   121.750    35.500     -6.86
     241   122.000    35.500    -11.93
     242   122.250    35.500    -17.11
     243   122.500    35.500    -22.36
     244   122.750    35.500    -27.67
     245   123.000    35.500    -32.97
     246   114.500    35.750    127.88
     247   114.750    35.750    127.37
     248   115.000    35.750    126.15
     249   115.250    35.750    124.21
     250   115.500    35.750    121.59
     251   115.750    35.750    118.34
     252   116.000    35.750    114.50
     253   116.250    35.750    110.14
     254   116.500    35.750    105.34
     255   116.750    35.750    100.16
     256   117.000    35.750     94.70
     257   117.250    35.750     89.03
     258   117.500    35.750     83.22
     259   117.750    35.750     77.34
     260   118.000    35.750     71.45
     261   118.250    35.750     65.61
     262   118.500    35.750     59.85
     263   118.750    35.750     54.20
     264   119.000    35.750     48.67
     265   119.250    35.750     43.27
     266   119.500    35.750     37.99
     267   119.750    35.750     32.81
     268   120.000    35.750     27.72
     269   120.250    35.750     22.66
     270   120.500    35.750     17.62
     271   120.750    35.750     12.56
     272   121.000    35.750      7.44
     273   121.250    35.750      2.24
     274   121.500    35.750     -3.06
     275   121.750    35.750     -8.48
     276   122.000    35.750    -14.02
     277   122.250    35.750    -19.66
     278   122.500    35.750    -25.38
     279   122.750    35.750    -31.15
     280   123.000    35.750    -36.93
     281   114.500    36.000    125.54
     282   114.750    36.000    125.12
     283   115.000    36.000    124.00
     284   115.250    36.000    122.19
     285   115.500    36.000    119.73
     286   115.750    36.000    116.66
     287   116.000    36.000    113.01
     288   116.250    36.000    108.86
     289   116.500    36.000    104.28
     290   116.750    36.000     99.34
     291   117.000    36.000     94.11
     292   117.250    36.000     88.66
     293   117.500    36.000     83.07
     294   117.750    36.000     77.38
     295   118.000    36.000     71.68
     296   118.250    36.000     65.99
     297   118.500    36.000     60.35
     298   118.750    36.000     54.78
     299   119.000    36.000     49.30
     300   119.250    36.000     43.91
     301   119.500    36.000     38.59
     302   119.750    36.000     33.32
     303   120.000    36.000     28.10
     304   120.250    36.000     22.86
     305   120.500    36.000     17.61
     306   120.750    36.000     12.29
     307   121.000    36.000      6.86
     308   121.250    36.000      1.34
     309   121.500    36.000     -4.33
     310   121.750    36.000    -10.13
     311   122.000    36.000    -16.07
     312   122.250    36.000    -22.13
     313   122.500    36.000    -28.27
     314   122.750    36.000    -34.46
     315   123.000    36.000    -40.64
     316   114.500    36.250    122.33
     317   114.750    36.250    122.00
     318   115.000    36.250    121.00
     319   115.250    36.250    119.33
     320   115.500    36.250    117.03
     321   115.750    36.250    114.13
     322   116.000    36.250    110.68
     323   116.250    36.250    106.75
     324   116.500    36.250    102.41
     325   116.750    36.250     97.70
     326   117.000    36.250     92.71
     327   117.250    36.250     87.50
     328   117.500    36.250     82.14
     329   117.750    36.250     76.69
     330   118.000    36.250     71.18
     331   118.250    36.250     65.66
     332   118.500    36.250     60.17
     333   118.750    36.250     54.73
     334   119.000    36.250     49.33
     335   119.250    36.250     43.98
     336   119.500    36.250     38.66
     337   119.750    36.250     33.36
     338   120.000    36.250     28.06
     339   120.250    36.250     22.71
     340   120.500    36.250     17.28
     341   120.750    36.250     11.76
     342   121.000    36.250      6.11
     343   121.250    36.250      0.32
     344   121.500    36.250     -5.65
     345   121.750    36.250    -11.76
     346   122.000    36.250    -18.04
     347   122.250    36.250    -24.43
     348   122.500    36.250    -30.94
     349   122.750    36.250    -37.47
     350   123.000    36.250    -43.99
     351   114.500    36.500    118.39
     352   114.750    36.500    118.13
     353   115.000    36.500    117.24
     354   115.250    36.500    115.71
     355   115.500    36.500    113.56
     356   115.750    36.500    110.84
     357   116.000    36.500    107.60
     358   116.250    36.500    103.90
     359   116.500    36.500     99.78
     360   116.750    36.500     95.31
     361   117.000    36.500     90.56
     362   117.250    36.500     85.60
     363   117.500    36.500     80.48
     364   117.750    36.500     75.25
     365   118.000    36.500     69.97
     366   118.250    36.500     64.65
     367   118.500    36.500     59.33
     368   118.750    36.500     54.03
     369   119.000    36.500     48.75
     370   119.250    36.500     43.48
     371   119.500    36.500     38.22
     372   119.750    36.500     32.93
     373   120.000    36.500     27.59
     374   120.250    36.500     22.18
     375   120.500    36.500     16.66
     376   120.750    36.500     11.01
     377   121.000    36.500      5.20
     378   121.250    36.500     -0.79
     379   121.500    36.500     -6.96
     380   121.750    36.500    -13.32
     381   122.000    36.500    -19.83
     382   122.250    36.500    -26.50
     383   122.500    36.500    -33.27
     384   122.750    36.500    -40.08
     385   123.000    36.500    -46.88
     386   114.500    36.750    113.85
     387   114.750    36.750    113.67
     388   115.000    36.750    112.87
     389   115.250    36.750    111.46
     390   115.500    36.750    109.47
     391   115.750    36.750    106.91
     392   116.000    36.750    103.86
     393   116.250    36.750    100.36
     394   116.500    36.750     96.46
     395   116.750    36.750     92.23
     396   117.000    36.750     87.73
     397   117.250    36.750     83.01
     398   117.500    36.750     78.12
     399   117.750    36.750     73.14
     400   118.000    36.750     68.07
     401   118.250    36.750     62.97
     402   118.500    36.750     57.85
     403   118.750    36.750     52.71
     404   119.000    36.750     47.58
     405   119.250    36.750     42.43
     406   119.500    36.750     37.26
     407   119.750    36.750     32.04
     408   120.000    36.750     26.74
     409   120.250    36.750     21.33
     410   120.500    36.750     15.79
     411   120.750    36.750     10.08
     412   121.000    36.750      4.19
     413   121.250    36.750     -1.90
     414   121.500    36.750     -8.20
     415   121.750    36.750    -14.69
     416   122.000    36.750    -21.38
     417   122.250    36.750    -28.21
     418   122.500    36.750    -35.16
     419   122.750    36.750    -42.17
     420   123.000    36.750    -49.18
     421   114.500    37.000    108.92
     422   114.750    37.000    108.79
     423   115.000    37.000    108.06
     424   115.250    37.000    106.75
     425   115.500    37.000    104.87
     426   115.750    37.000    102.46
     427   116.000    37.000     99.58
     428   116.250    37.000     96.27
     429   116.500    37.000     92.58
     430   116.750    37.000     88.55
     431   117.000    37.000     84.27
     432   117.250    37.000     79.80
     433   117.500    37.000     75.14
     434   117.750    37.000     70.39
     435   118.000    37.000     65.56
     436   118.250    37.000     60.68
     437   118.500    37.000     55.76
     438   118.750    37.000     50.83
     439   119.000    37.000     45.87
     440   119.250    37.000     40.89
     441   119.500    37.000     35.85
     442   119.750    37.000     30.74
     443   120.000    37.000     25.53
     444   120.250    37.000     20.20
     445   120.500    37.000     14.71
     446   120.750    37.000      9.03
     447   121.000    37.000      3.15
     448   121.250    37.000     -2.96
     449   121.500    37.000     -9.28
     450   121.750    37.000    -15.83
     451   122.000    37.000    -22.57
     452   122.250    37.000    -29.48
     453   122.500    37.000    -36.52
     454   122.750    37.000    -43.63
     455   123.000    37.000    -50.73
     456   114.500    37.250    103.73
     457   114.750    37.250    103.63
     458   115.000    37.250    102.95
     459   115.250    37.250    101.71
     460   115.500    37.250     99.93
     461   115.750    37.250     97.64
     462   116.000    37.250     94.90
     463   116.250    37.250     91.75
     464   116.500    37.250     88.23
     465   116.750    37.250     84.41
     466   117.000    37.250     80.34
     467   117.250    37.250     76.07
     468   117.500    37.250     71.65
     469   117.750    37.250     67.12
     470   118.000    37.250     62.52
     471   118.250    37.250     57.86
     472   118.500    37.250     53.17
     473   118.750    37.250     48.45
     474   119.000    37.250     43.70
     475   119.250    37.250     38.90
     476   119.500    37.250     34.05
     477   119.750    37.250     29.11
     478   120.000    37.250     24.07
     479   120.250    37.250     18.87
     480   120.500    37.250     13.51
     481   120.750    37.250      7.94
     482   121.000    37.250      2.16
     483   121.250    37.250     -3.86
     484   121.500    37.250    -10.12
     485   121.750    37.250    -16.61
     486   122.000    37.250    -23.31
     487   122.250    37.250    -30.20
     488   122.500    37.250    -37.23
     489   122.750    37.250    -44.33
     490   123.000    37.250    -51.44
     491   114.500    37.500     98.48
     492   114.750    37.500     98.37
     493   115.000    37.500     97.71
     494   115.250    37.500     96.50
     495   115.500    37.500     94.78
     496   115.750    37.500     92.59
     497   116.000    37.500     89.95
     498   116.250    37.500     86.93
     499   116.500    37.500     83.56
     500   116.750    37.500     79.91
     501   117.000    37.500     76.02
     502   117.250    37.500     71.95
     503   117.500    37.500     67.74
     504   117.750    37.500     63.43
     505   118.000    37.500     59.04
     506   118.250    37.500     54.62
     507   118.500    37.500     50.16
     508   118.750    37.500     45.67
     509   119.000    37.500     41.15
     510   119.250    37.500     36.59
     511   119.500    37.500     31.96
     512   119.750    37.500     27.25
     513   120.000    37.500     22.41
     514   120.250    37.500     17.43
     515   120.500    37.500     12.26
     516   120.750    37.500      6.90
     517   121.000    37.500      1.31
     518   121.250    37.500     -4.54
     519   121.500    37.500    -10.62
     520   121.750    37.500    -16.95
     521   122.000    37.500    -23.50
     522   122.250    37.500    -30.25
     523   122.500    37.500    -37.16
     524   122.750    37.500    -44.16
     525   123.000    37.500    -51.19
     526   114.500    37.750     93.31
     527   114.750    37.750     93.16
     528   115.000    37.750     92.48
     529   115.250    37.750     91.29
     530   115.500    37.750     89.60
     531   115.750    37.750     87.46
     532   116.000    37.750     84.90
     533   116.250    37.750     81.96
     534   116.500    37.750     78.71
     535   116.750    37.750     75.20
     536   117.000    37.750     71.47
     537   117.250    37.750     67.57
     538   117.500    37.750     63.54
     539   117.750    37.750     59.44
     540   118.000    37.750     55.27
     541   118.250    37.750     51.07
     542   118.500    37.750     46.85
     543   118.750    37.750     42.62
     544   119.000    37.750     38.35
     545   119.250    37.750     34.05
     546   119.500    37.750     29.68
     547   119.750    37.750     25.24
     548   120.000    37.750     20.68
     549   120.250    37.750     15.97
     550   120.500    37.750     11.09
     551   120.750    37.750      6.00
     552   121.000    37.750      0.69
     553   121.250    37.750     -4.88
     554   121.500    37.750    -10.70
     555   121.750    37.750    -16.76
     556   122.000    37.750    -23.06
     557   122.250    37.750    -29.57
     558   122.500    37.750    -36.24
     559   122.750    37.750    -43.04
     560   123.000    37.750    -49.88
     561   114.500    38.000     88.36
     562   114.750    38.000     88.15
     563   115.000    38.000     87.42
     564   115.250    38.000     86.21
     565   115.500    38.000     84.51
     566   115.750    38.000     82.38
     567   116.000    38.000     79.86
     568   116.250    38.000     76.99
     569   116.500    38.000     73.82
     570   116.750    38.000     70.42
     571   117.000    38.000     66.82
     572   117.250    38.000     63.07
     573   117.500    38.000     59.21
     574   117.750    38.000     55.30
     575   118.000    38.000     51.34
     576   118.250    38.000     47.36
     577   118.500    38.000     43.38
     578   118.750    38.000     39.40
     579   119.000    38.000     35.41
     580   119.250    38.000     31.39
     581   119.500    38.000     27.33
     582   119.750    38.000     23.21
     583   120.000    38.000     18.98
     584   120.250    38.000     14.61
     585   120.500    38.000     10.08
     586   120.750    38.000      5.35
     587   121.000    38.000      0.40
     588   121.250    38.000     -4.80
     589   121.500    38.000    -10.24
     590   121.750    38.000    -15.94
     591   122.000    38.000    -21.89
     592   122.250    38.000    -28.04
     593   122.500    38.000    -34.39
     594   122.750    38.000    -40.88
     595   123.000    38.000    -47.44
     596   114.500    38.250     83.77
     597   114.750    38.250     83.46
     598   115.000    38.250     82.66
     599   115.250    38.250     81.38
     600   115.500    38.250     79.65
     601   115.750    38.250     77.50
     602   116.000    38.250     74.98
     603   116.250    38.250     72.15
     604   116.500    38.250     69.03
     605   116.750    38.250     65.71
     606   117.000    38.250     62.20
     607   117.250    38.250     58.58
     608   117.500    38.250     54.88
     609   117.750    38.250     51.13
     610   118.000    38.250     47.37
     611   118.250    38.250     43.61
     612   118.500    38.250     39.87
     613   118.750    38.250     36.16
     614   119.000    38.250     32.46
     615   119.250    38.250     28.77
     616   119.500    38.250     25.05
     617   119.750    38.250     21.28
     618   120.000    38.250     17.42
     619   120.250    38.250     13.45
     620   120.500    38.250      9.34
     621   120.750    38.250      5.04
     622   121.000    38.250      0.53
     623   121.250    38.250     -4.21
     624   121.500    38.250     -9.20
     625   121.750    38.250    -14.44
     626   122.000    38.250    -19.92
     627   122.250    38.250    -25.64
     628   122.500    38.250    -31.57
     629   122.750    38.250    -37.64
     630   123.000    38.250    -43.83
     631   114.500    38.500     79.63
     632   114.750    38.500     79.20
     633   115.000    38.500     78.29
     634   115.250    38.500     76.92
     635   115.500    38.500     75.12
     636   115.750    38.500     72.93
     637   116.000    38.500     70.39
     638   116.250    38.500     67.56
     639   116.500    38.500     64.47
     640   116.750    38.500     61.19
     641   117.000    38.500     57.76
     642   117.250    38.500     54.24
     643   117.500    38.500     50.66
     644   117.750    38.500     47.07
     645   118.000    38.500     43.50
     646   118.250    38.500     39.96
     647   118.500    38.500     36.47
     648   118.750    38.500     33.03
     649   119.000    38.500     29.64
     650   119.250    38.500     26.27
     651   119.500    38.500     22.91
     652   119.750    38.500     19.53
     653   120.000    38.500     16.11
     654   120.250    38.500     12.59
     655   120.500    38.500      8.94
     656   120.750    38.500      5.15
     657   121.000    38.500      1.15
     658   121.250    38.500     -3.06
     659   121.500    38.500     -7.50
     660   121.750    38.500    -12.20
     661   122.000    38.500    -17.14
     662   122.250    38.500    -22.32
     663   122.500    38.500    -27.72
     664   122.750    38.500    -33.30
     665   123.000    38.500    -39.02
