# Supplementary material for: The analysis on groundwater storage variations from GRACE/GRACE-FO in recent 20 years driven by influencing factors and prediction in Shandong Province, China
Source: Sci Rep. 2024 Mar 9;14:5819. doi: 10.1038/s41598-024-55588-3 (PMC10925065; doi:10.1038/s41598-024-55588-3)
Supplement: Supplementary file 1 — Supplementary Information. [file 41598_2024_55588_MOESM1_ESM.zip › data/GWS derived from GRACE/gws200708.txt]

       1   114.500    34.000     44.73
       2   114.750    34.000     41.71
       3   115.000    34.000     37.90
       4   115.250    34.000     33.32
       5   115.500    34.000     28.07
       6   115.750    34.000     22.21
       7   116.000    34.000     15.88
       8   116.250    34.000      9.20
       9   116.500    34.000      2.32
      10   116.750    34.000     -4.60
      11   117.000    34.000    -11.41
      12   117.250    34.000    -17.92
      13   117.500    34.000    -23.98
      14   117.750    34.000    -29.45
      15   118.000    34.000    -34.18
      16   118.250    34.000    -38.07
      17   118.500    34.000    -41.01
      18   118.750    34.000    -42.95
      19   119.000    34.000    -43.83
      20   119.250    34.000    -43.65
      21   119.500    34.000    -42.43
      22   119.750    34.000    -40.23
      23   120.000    34.000    -37.09
      24   120.250    34.000    -33.13
      25   120.500    34.000    -28.47
      26   120.750    34.000    -23.23
      27   121.000    34.000    -17.58
      28   121.250    34.000    -11.64
      29   121.500    34.000     -5.58
      30   121.750    34.000      0.44
      31   122.000    34.000      6.30
      32   122.250    34.000     11.86
      33   122.500    34.000     17.01
      34   122.750    34.000     21.66
      35   123.000    34.000     25.74
      36   114.500    34.250     46.77
      37   114.750    34.250     43.28
      38   115.000    34.250     38.98
      39   115.250    34.250     33.93
      40   115.500    34.250     28.21
      41   115.750    34.250     21.92
      42   116.000    34.250     15.18
      43   116.250    34.250      8.11
      44   116.500    34.250      0.89
      45   116.750    34.250     -6.33
      46   117.000    34.250    -13.38
      47   117.250    34.250    -20.09
      48   117.500    34.250    -26.31
      49   117.750    34.250    -31.87
      50   118.000    34.250    -36.66
      51   118.250    34.250    -40.56
      52   118.500    34.250    -43.47
      53   118.750    34.250    -45.34
      54   119.000    34.250    -46.13
      55   119.250    34.250    -45.83
      56   119.500    34.250    -44.49
      57   119.750    34.250    -42.13
      58   120.000    34.250    -38.86
      59   120.250    34.250    -34.77
      60   120.500    34.250    -29.99
      61   120.750    34.250    -24.65
      62   121.000    34.250    -18.92
      63   121.250    34.250    -12.94
      64   121.500    34.250     -6.86
      65   121.750    34.250     -0.84
      66   122.000    34.250      4.97
      67   122.250    34.250     10.45
      68   122.500    34.250     15.50
      69   122.750    34.250     20.03
      70   123.000    34.250     23.96
      71   114.500    34.500     49.09
      72   114.750    34.500     45.17
      73   115.000    34.500     40.46
      74   115.250    34.500     35.00
      75   115.500    34.500     28.88
      76   115.750    34.500     22.21
      77   116.000    34.500     15.12
      78   116.250    34.500      7.74
      79   116.500    34.500      0.25
      80   116.750    34.500     -7.21
      81   117.000    34.500    -14.46
      82   117.250    34.500    -21.32
      83   117.500    34.500    -27.63
      84   117.750    34.500    -33.26
      85   118.000    34.500    -38.08
      86   118.250    34.500    -41.96
      87   118.500    34.500    -44.84
      88   118.750    34.500    -46.64
      89   119.000    34.500    -47.34
      90   119.250    34.500    -46.95
      91   119.500    34.500    -45.50
      92   119.750    34.500    -43.06
      93   120.000    34.500    -39.70
      94   120.250    34.500    -35.53
      95   120.500    34.500    -30.69
      96   120.750    34.500    -25.32
      97   121.000    34.500    -19.59
      98   121.250    34.500    -13.63
      99   121.500    34.500     -7.62
     100   121.750    34.500     -1.70
     101   122.000    34.500      3.99
     102   122.250    34.500      9.32
     103   122.500    34.500     14.19
     104   122.750    34.500     18.51
     105   123.000    34.500     22.22
     106   114.500    34.750     51.70
     107   114.750    34.750     47.43
     108   115.000    34.750     42.36
     109   115.250    34.750     36.57
     110   115.500    34.750     30.13
     111   115.750    34.750     23.15
     112   116.000    34.750     15.78
     113   116.250    34.750      8.16
     114   116.500    34.750      0.45
     115   116.750    34.750     -7.18
     116   117.000    34.750    -14.57
     117   117.250    34.750    -21.52
     118   117.500    34.750    -27.91
     119   117.750    34.750    -33.57
     120   118.000    34.750    -38.38
     121   118.250    34.750    -42.23
     122   118.500    34.750    -45.06
     123   118.750    34.750    -46.80
     124   119.000    34.750    -47.43
     125   119.250    34.750    -46.97
     126   119.500    34.750    -45.45
     127   119.750    34.750    -42.94
     128   120.000    34.750    -39.54
     129   120.250    34.750    -35.37
     130   120.500    34.750    -30.54
     131   120.750    34.750    -25.21
     132   121.000    34.750    -19.55
     133   121.250    34.750    -13.70
     134   121.500    34.750     -7.83
     135   121.750    34.750     -2.08
     136   122.000    34.750      3.40
     137   122.250    34.750      8.50
     138   122.500    34.750     13.10
     139   122.750    34.750     17.15
     140   123.000    34.750     20.56
     141   114.500    35.000     54.59
     142   114.750    35.000     50.04
     143   115.000    35.000     44.69
     144   115.250    35.000     38.63
     145   115.500    35.000     31.95
     146   115.750    35.000     24.74
     147   116.000    35.000     17.16
     148   116.250    35.000      9.37
     149   116.500    35.000      1.51
     150   116.750    35.000     -6.23
     151   117.000    35.000    -13.69
     152   117.250    35.000    -20.70
     153   117.500    35.000    -27.10
     154   117.750    35.000    -32.76
     155   118.000    35.000    -37.55
     156   118.250    35.000    -41.36
     157   118.500    35.000    -44.13
     158   118.750    35.000    -45.81
     159   119.000    35.000    -46.39
     160   119.250    35.000    -45.88
     161   119.500    35.000    -44.33
     162   119.750    35.000    -41.81
     163   120.000    35.000    -38.41
     164   120.250    35.000    -34.28
     165   120.500    35.000    -29.52
     166   120.750    35.000    -24.31
     167   121.000    35.000    -18.78
     168   121.250    35.000    -13.12
     169   121.500    35.000     -7.47
     170   121.750    35.000     -1.98
     171   122.000    35.000      3.21
     172   122.250    35.000      7.99
     173   122.500    35.000     12.27
     174   122.750    35.000     15.96
     175   123.000    35.000     19.02
     176   114.500    35.250     57.73
     177   114.750    35.250     52.97
     178   115.000    35.250     47.44
     179   115.250    35.250     41.19
     180   115.500    35.250     34.32
     181   115.750    35.250     26.96
     182   116.000    35.250     19.26
     183   116.250    35.250     11.36
     184   116.500    35.250      3.42
     185   116.750    35.250     -4.37
     186   117.000    35.250    -11.85
     187   117.250    35.250    -18.86
     188   117.500    35.250    -25.25
     189   117.750    35.250    -30.87
     190   118.000    35.250    -35.61
     191   118.250    35.250    -39.36
     192   118.500    35.250    -42.07
     193   118.750    35.250    -43.70
     194   119.000    35.250    -44.24
     195   119.250    35.250    -43.71
     196   119.500    35.250    -42.15
     197   119.750    35.250    -39.66
     198   120.000    35.250    -36.32
     199   120.250    35.250    -32.28
     200   120.500    35.250    -27.67
     201   120.750    35.250    -22.63
     202   121.000    35.250    -17.32
     203   121.250    35.250    -11.91
     204   121.500    35.250     -6.55
     205   121.750    35.250     -1.39
     206   122.000    35.250      3.44
     207   122.250    35.250      7.84
     208   122.500    35.250     11.70
     209   122.750    35.250     14.98
     210   123.000    35.250     17.63
     211   114.500    35.500     61.09
     212   114.750    35.500     56.21
     213   115.000    35.500     50.55
     214   115.250    35.500     44.18
     215   115.500    35.500     37.22
     216   115.750    35.500     29.79
     217   116.000    35.500     22.02
     218   116.250    35.500     14.09
     219   116.500    35.500      6.14
     220   116.750    35.500     -1.65
     221   117.000    35.500     -9.10
     222   117.250    35.500    -16.07
     223   117.500    35.500    -22.40
     224   117.750    35.500    -27.94
     225   118.000    35.500    -32.61
     226   118.250    35.500    -36.30
     227   118.500    35.500    -38.95
     228   118.750    35.500    -40.53
     229   119.000    35.500    -41.05
     230   119.250    35.500    -40.51
     231   119.500    35.500    -38.99
     232   119.750    35.500    -36.57
     233   120.000    35.500    -33.34
     234   120.250    35.500    -29.45
     235   120.500    35.500    -25.02
     236   120.750    35.500    -20.22
     237   121.000    35.500    -15.19
     238   121.250    35.500    -10.11
     239   121.500    35.500     -5.11
     240   121.750    35.500     -0.35
     241   122.000    35.500      4.06
     242   122.250    35.500      8.01
     243   122.500    35.500     11.42
     244   122.750    35.500     14.22
     245   123.000    35.500     16.38
     246   114.500    35.750     64.62
     247   114.750    35.750     59.67
     248   115.000    35.750     53.96
     249   115.250    35.750     47.56
     250   115.500    35.750     40.57
     251   115.750    35.750     33.13
     252   116.000    35.750     25.38
     253   116.250    35.750     17.47
     254   116.500    35.750      9.57
     255   116.750    35.750      1.86
     256   117.000    35.750     -5.53
     257   117.250    35.750    -12.40
     258   117.500    35.750    -18.64
     259   117.750    35.750    -24.09
     260   118.000    35.750    -28.67
     261   118.250    35.750    -32.28
     262   118.500    35.750    -34.87
     263   118.750    35.750    -36.41
     264   119.000    35.750    -36.91
     265   119.250    35.750    -36.40
     266   119.500    35.750    -34.94
     267   119.750    35.750    -32.63
     268   120.000    35.750    -29.54
     269   120.250    35.750    -25.85
     270   120.500    35.750    -21.66
     271   120.750    35.750    -17.16
     272   121.000    35.750    -12.47
     273   121.250    35.750     -7.77
     274   121.500    35.750     -3.20
     275   121.750    35.750      1.12
     276   122.000    35.750      5.04
     277   122.250    35.750      8.49
     278   122.500    35.750     11.38
     279   122.750    35.750     13.65
     280   123.000    35.750     15.29
     281   114.500    36.000     68.22
     282   114.750    36.000     63.29
     283   115.000    36.000     57.59
     284   115.250    36.000     51.22
     285   115.500    36.000     44.28
     286   115.750    36.000     36.90
     287   116.000    36.000     29.22
     288   116.250    36.000     21.41
     289   116.500    36.000     13.61
     290   116.750    36.000      6.00
     291   117.000    36.000     -1.25
     292   117.250    36.000     -8.00
     293   117.500    36.000    -14.10
     294   117.750    36.000    -19.45
     295   118.000    36.000    -23.91
     296   118.250    36.000    -27.43
     297   118.500    36.000    -29.96
     298   118.750    36.000    -31.47
     299   119.000    36.000    -31.97
     300   119.250    36.000    -31.51
     301   119.500    36.000    -30.14
     302   119.750    36.000    -27.95
     303   120.000    36.000    -25.06
     304   120.250    36.000    -21.60
     305   120.500    36.000    -17.71
     306   120.750    36.000    -13.54
     307   121.000    36.000     -9.24
     308   121.250    36.000     -4.96
     309   121.500    36.000     -0.85
     310   121.750    36.000      2.95
     311   122.000    36.000      6.35
     312   122.250    36.000      9.24
     313   122.500    36.000     11.57
     314   122.750    36.000     13.27
     315   123.000    36.000     14.34
     316   114.500    36.250     71.82
     317   114.750    36.250     66.96
     318   115.000    36.250     61.34
     319   115.250    36.250     55.06
     320   115.500    36.250     48.24
     321   115.750    36.250     40.97
     322   116.000    36.250     33.42
     323   116.250    36.250     25.75
     324   116.500    36.250     18.12
     325   116.750    36.250     10.67
     326   117.000    36.250      3.59
     327   117.250    36.250     -3.00
     328   117.500    36.250     -8.96
     329   117.750    36.250    -14.15
     330   118.000    36.250    -18.50
     331   118.250    36.250    -21.92
     332   118.500    36.250    -24.38
     333   118.750    36.250    -25.87
     334   119.000    36.250    -26.38
     335   119.250    36.250    -25.97
     336   119.500    36.250    -24.71
     337   119.750    36.250    -22.69
     338   120.000    36.250    -20.01
     339   120.250    36.250    -16.82
     340   120.500    36.250    -13.25
     341   120.750    36.250     -9.46
     342   121.000    36.250     -5.59
     343   121.250    36.250     -1.78
     344   121.500    36.250      1.82
     345   121.750    36.250      5.09
     346   122.000    36.250      7.91
     347   122.250    36.250     10.22
     348   122.500    36.250     11.95
     349   122.750    36.250     13.05
     350   123.000    36.250     13.54
     351   114.500    36.500     75.34
     352   114.750    36.500     70.60
     353   115.000    36.500     65.11
     354   115.250    36.500     58.98
     355   115.500    36.500     52.30
     356   115.750    36.500     45.22
     357   116.000    36.500     37.86
     358   116.250    36.500     30.38
     359   116.500    36.500     22.94
     360   116.750    36.500     15.70
     361   117.000    36.500      8.81
     362   117.250    36.500      2.42
     363   117.500    36.500     -3.35
     364   117.750    36.500     -8.39
     365   118.000    36.500    -12.59
     366   118.250    36.500    -15.92
     367   118.500    36.500    -18.30
     368   118.750    36.500    -19.76
     369   119.000    36.500    -20.30
     370   119.250    36.500    -19.97
     371   119.500    36.500    -18.82
     372   119.750    36.500    -16.98
     373   120.000    36.500    -14.55
     374   120.250    36.500    -11.66
     375   120.500    36.500     -8.44
     376   120.750    36.500     -5.05
     377   121.000    36.500     -1.62
     378   121.250    36.500      1.68
     379   121.500    36.500      4.75
     380   121.750    36.500      7.45
     381   122.000    36.500      9.69
     382   122.250    36.500     11.39
     383   122.500    36.500     12.50
     384   122.750    36.500     12.99
     385   123.000    36.500     12.85
     386   114.500    36.750     78.67
     387   114.750    36.750     74.09
     388   115.000    36.750     68.78
     389   115.250    36.750     62.84
     390   115.500    36.750     56.37
     391   115.750    36.750     49.50
     392   116.000    36.750     42.36
     393   116.250    36.750     35.11
     394   116.500    36.750     27.91
     395   116.750    36.750     20.91
     396   117.000    36.750     14.26
     397   117.250    36.750      8.08
     398   117.500    36.750      2.52
     399   117.750    36.750     -2.34
     400   118.000    36.750     -6.40
     401   118.250    36.750     -9.61
     402   118.500    36.750    -11.92
     403   118.750    36.750    -13.36
     404   119.000    36.750    -13.91
     405   119.250    36.750    -13.65
     406   119.500    36.750    -12.65
     407   119.750    36.750    -11.01
     408   120.000    36.750     -8.83
     409   120.250    36.750     -6.25
     410   120.500    36.750     -3.40
     411   120.750    36.750     -0.42
     412   121.000    36.750      2.53
     413   121.250    36.750      5.33
     414   121.500    36.750      7.84
     415   121.750    36.750      9.97
     416   122.000    36.750     11.60
     417   122.250    36.750     12.69
     418   122.500    36.750     13.18
     419   122.750    36.750     13.04
     420   123.000    36.750     12.29
     421   114.500    37.000     81.71
     422   114.750    37.000     77.33
     423   115.000    37.000     72.24
     424   115.250    37.000     66.52
     425   115.500    37.000     60.28
     426   115.750    37.000     53.65
     427   116.000    37.000     46.79
     428   116.250    37.000     39.80
     429   116.500    37.000     32.88
     430   116.750    37.000     26.13
     431   117.000    37.000     19.73
     432   117.250    37.000     13.80
     433   117.500    37.000      8.45
     434   117.750    37.000      3.79
     435   118.000    37.000     -0.11
     436   118.250    37.000     -3.19
     437   118.500    37.000     -5.43
     438   118.750    37.000     -6.82
     439   119.000    37.000     -7.41
     440   119.250    37.000     -7.23
     441   119.500    37.000     -6.38
     442   119.750    37.000     -4.93
     443   120.000    37.000     -3.00
     444   120.250    37.000     -0.73
     445   120.500    37.000      1.75
     446   120.750    37.000      4.30
     447   121.000    37.000      6.78
     448   121.250    37.000      9.06
     449   121.500    37.000     11.03
     450   121.750    37.000     12.58
     451   122.000    37.000     13.62
     452   122.250    37.000     14.09
     453   122.500    37.000     13.96
     454   122.750    37.000     13.20
     455   123.000    37.000     11.85
     456   114.500    37.250     84.38
     457   114.750    37.250     80.21
     458   115.000    37.250     75.35
     459   115.250    37.250     69.88
     460   115.500    37.250     63.91
     461   115.750    37.250     57.57
     462   116.000    37.250     50.98
     463   116.250    37.250     44.29
     464   116.500    37.250     37.64
     465   116.750    37.250     31.20
     466   117.000    37.250     25.07
     467   117.250    37.250     19.40
     468   117.500    37.250     14.29
     469   117.750    37.250      9.84
     470   118.000    37.250      6.11
     471   118.250    37.250      3.16
     472   118.500    37.250      1.01
     473   118.750    37.250     -0.36
     474   119.000    37.250     -0.96
     475   119.250    37.250     -0.86
     476   119.500    37.250     -0.14
     477   119.750    37.250      1.12
     478   120.000    37.250      2.79
     479   120.250    37.250      4.75
     480   120.500    37.250      6.87
     481   120.750    37.250      9.00
     482   121.000    37.250     11.01
     483   121.250    37.250     12.81
     484   121.500    37.250     14.23
     485   121.750    37.250     15.21
     486   122.000    37.250     15.67
     487   122.250    37.250     15.55
     488   122.500    37.250     14.81
     489   122.750    37.250     13.47
     490   123.000    37.250     11.53
     491   114.500    37.500     86.59
     492   114.750    37.500     82.65
     493   115.000    37.500     78.03
     494   115.250    37.500     72.83
     495   115.500    37.500     67.14
     496   115.750    37.500     61.08
     497   116.000    37.500     54.79
     498   116.250    37.500     48.41
     499   116.500    37.500     42.08
     500   116.750    37.500     35.94
     501   117.000    37.500     30.10
     502   117.250    37.500     24.70
     503   117.500    37.500     19.84
     504   117.750    37.500     15.61
     505   118.000    37.500     12.08
     506   118.250    37.500      9.27
     507   118.500    37.500      7.21
     508   118.750    37.500      5.89
     509   119.000    37.500      5.27
     510   119.250    37.500      5.30
     511   119.500    37.500      5.91
     512   119.750    37.500      6.98
     513   120.000    37.500      8.40
     514   120.250    37.500     10.07
     515   120.500    37.500     11.84
     516   120.750    37.500     13.57
     517   121.000    37.500     15.16
     518   121.250    37.500     16.46
     519   121.500    37.500     17.39
     520   121.750    37.500     17.84
     521   122.000    37.500     17.75
     522   122.250    37.500     17.06
     523   122.500    37.500     15.76
     524   122.750    37.500     13.84
     525   123.000    37.500     11.35
     526   114.500    37.750     88.28
     527   114.750    37.750     84.56
     528   115.000    37.750     80.20
     529   115.250    37.750     75.25
     530   115.500    37.750     69.85
     531   115.750    37.750     64.10
     532   116.000    37.750     58.12
     533   116.250    37.750     52.05
     534   116.500    37.750     46.04
     535   116.750    37.750     40.20
     536   117.000    37.750     34.68
     537   117.250    37.750     29.56
     538   117.500    37.750     24.96
     539   117.750    37.750     20.96
     540   118.000    37.750     17.62
     541   118.250    37.750     14.97
     542   118.500    37.750     13.01
     543   118.750    37.750     11.75
     544   119.000    37.750     11.14
     545   119.250    37.750     11.12
     546   119.500    37.750     11.61
     547   119.750    37.750     12.53
     548   120.000    37.750     13.73
     549   120.250    37.750     15.12
     550   120.500    37.750     16.57
     551   120.750    37.750     17.95
     552   121.000    37.750     19.12
     553   121.250    37.750     19.99
     554   121.500    37.750     20.45
     555   121.750    37.750     20.41
     556   122.000    37.750     19.80
     557   122.250    37.750     18.59
     558   122.500    37.750     16.76
     559   122.750    37.750     14.33
     560   123.000    37.750     11.32
     561   114.500    38.000     89.38
     562   114.750    38.000     85.89
     563   115.000    38.000     81.76
     564   115.250    38.000     77.08
     565   115.500    38.000     71.96
     566   115.750    38.000     66.51
     567   116.000    38.000     60.84
     568   116.250    38.000     55.10
     569   116.500    38.000     49.41
     570   116.750    38.000     43.89
     571   117.000    38.000     38.67
     572   117.250    38.000     33.85
     573   117.500    38.000     29.52
     574   117.750    38.000     25.76
     575   118.000    38.000     22.62
     576   118.250    38.000     20.14
     577   118.500    38.000     18.30
     578   118.750    38.000     17.11
     579   119.000    38.000     16.53
     580   119.250    38.000     16.48
     581   119.500    38.000     16.88
     582   119.750    38.000     17.65
     583   120.000    38.000     18.68
     584   120.250    38.000     19.83
     585   120.500    38.000     21.00
     586   120.750    38.000     22.05
     587   121.000    38.000     22.87
     588   121.250    38.000     23.33
     589   121.500    38.000     23.37
     590   121.750    38.000     22.89
     591   122.000    38.000     21.83
     592   122.250    38.000     20.16
     593   122.500    38.000     17.86
     594   122.750    38.000     14.96
     595   123.000    38.000     11.49
     596   114.500    38.250     89.86
     597   114.750    38.250     86.57
     598   115.000    38.250     82.67
     599   115.250    38.250     78.25
     600   115.500    38.250     73.41
     601   115.750    38.250     68.24
     602   116.000    38.250     62.89
     603   116.250    38.250     57.46
     604   116.500    38.250     52.10
     605   116.750    38.250     46.90
     606   117.000    38.250     41.98
     607   117.250    38.250     37.46
     608   117.500    38.250     33.42
     609   117.750    38.250     29.90
     610   118.000    38.250     26.98
     611   118.250    38.250     24.67
     612   118.500    38.250     22.97
     613   118.750    38.250     21.87
     614   119.000    38.250     21.33
     615   119.250    38.250     21.27
     616   119.500    38.250     21.63
     617   119.750    38.250     22.30
     618   120.000    38.250     23.17
     619   120.250    38.250     24.13
     620   120.500    38.250     25.05
     621   120.750    38.250     25.83
     622   121.000    38.250     26.33
     623   121.250    38.250     26.47
     624   121.500    38.250     26.15
     625   121.750    38.250     25.29
     626   122.000    38.250     23.84
     627   122.250    38.250     21.76
     628   122.500    38.250     19.06
     629   122.750    38.250     15.77
     630   123.000    38.250     11.90
     631   114.500    38.500     89.69
     632   114.750    38.500     86.59
     633   115.000    38.500     82.90
     634   115.250    38.500     78.72
     635   115.500    38.500     74.13
     636   115.750    38.500     69.26
     637   116.000    38.500     64.20
     638   116.250    38.500     59.10
     639   116.500    38.500     54.04
     640   116.750    38.500     49.16
     641   117.000    38.500     44.56
     642   117.250    38.500     40.33
     643   117.500    38.500     36.57
     644   117.750    38.500     33.32
     645   118.000    38.500     30.62
     646   118.250    38.500     28.50
     647   118.500    38.500     26.96
     648   118.750    38.500     25.97
     649   119.000    38.500     25.49
     650   119.250    38.500     25.46
     651   119.500    38.500     25.79
     652   119.750    38.500     26.40
     653   120.000    38.500     27.17
     654   120.250    38.500     27.98
     655   120.500    38.500     28.71
     656   120.750    38.500     29.27
     657   121.000    38.500     29.53
     658   121.250    38.500     29.38
     659   121.500    38.500     28.76
     660   121.750    38.500     27.59
     661   122.000    38.500     25.83
     662   122.250    38.500     23.43
     663   122.500    38.500     20.41
     664   122.750    38.500     16.77
     665   123.000    38.500     12.58
