# Supplementary material for: The analysis on groundwater storage variations from GRACE/GRACE-FO in recent 20 years driven by influencing factors and prediction in Shandong Province, China
Source: Sci Rep. 2024 Mar 9;14:5819. doi: 10.1038/s41598-024-55588-3 (PMC10925065; doi:10.1038/s41598-024-55588-3)
Supplement: Supplementary file 1 — Supplementary Information. [file 41598_2024_55588_MOESM1_ESM.zip › data/GWS derived from GRACE/gws200709.txt]

       1   114.500    34.000     57.67
       2   114.750    34.000     53.75
       3   115.000    34.000     48.87
       4   115.250    34.000     43.10
       5   115.500    34.000     36.55
       6   115.750    34.000     29.33
       7   116.000    34.000     21.60
       8   116.250    34.000     13.54
       9   116.500    34.000      5.34
      10   116.750    34.000     -2.79
      11   117.000    34.000    -10.64
      12   117.250    34.000    -17.99
      13   117.500    34.000    -24.63
      14   117.750    34.000    -30.37
      15   118.000    34.000    -35.04
      16   118.250    34.000    -38.51
      17   118.500    34.000    -40.67
      18   118.750    34.000    -41.43
      19   119.000    34.000    -40.76
      20   119.250    34.000    -38.68
      21   119.500    34.000    -35.23
      22   119.750    34.000    -30.49
      23   120.000    34.000    -24.60
      24   120.250    34.000    -17.70
      25   120.500    34.000    -10.00
      26   120.750    34.000     -1.69
      27   121.000    34.000      6.99
      28   121.250    34.000     15.82
      29   121.500    34.000     24.56
      30   121.750    34.000     32.99
      31   122.000    34.000     40.89
      32   122.250    34.000     48.07
      33   122.500    34.000     54.37
      34   122.750    34.000     59.64
      35   123.000    34.000     63.81
      36   114.500    34.250     58.94
      37   114.750    34.250     54.57
      38   115.000    34.250     49.25
      39   115.250    34.250     43.07
      40   115.500    34.250     36.11
      41   115.750    34.250     28.54
      42   116.000    34.250     20.49
      43   116.250    34.250     12.17
      44   116.500    34.250      3.77
      45   116.750    34.250     -4.49
      46   117.000    34.250    -12.41
      47   117.250    34.250    -19.76
      48   117.500    34.250    -26.34
      49   117.750    34.250    -31.95
      50   118.000    34.250    -36.45
      51   118.250    34.250    -39.68
      52   118.500    34.250    -41.55
      53   118.750    34.250    -41.99
      54   119.000    34.250    -40.98
      55   119.250    34.250    -38.53
      56   119.500    34.250    -34.71
      57   119.750    34.250    -29.61
      58   120.000    34.250    -23.37
      59   120.250    34.250    -16.15
      60   120.500    34.250     -8.16
      61   120.750    34.250      0.40
      62   121.000    34.250      9.27
      63   121.250    34.250     18.25
      64   121.500    34.250     27.07
      65   121.750    34.250     35.52
      66   122.000    34.250     43.37
      67   122.250    34.250     50.46
      68   122.500    34.250     56.60
      69   122.750    34.250     61.66
      70   123.000    34.250     65.56
      71   114.500    34.500     60.38
      72   114.750    34.500     55.64
      73   115.000    34.500     49.96
      74   115.250    34.500     43.43
      75   115.500    34.500     36.17
      76   115.750    34.500     28.33
      77   116.000    34.500     20.07
      78   116.250    34.500     11.57
      79   116.500    34.500      3.03
      80   116.750    34.500     -5.30
      81   117.000    34.500    -13.22
      82   117.250    34.500    -20.53
      83   117.500    34.500    -27.00
      84   117.750    34.500    -32.46
      85   118.000    34.500    -36.75
      86   118.250    34.500    -39.74
      87   118.500    34.500    -41.33
      88   118.750    34.500    -41.47
      89   119.000    34.500    -40.14
      90   119.250    34.500    -37.38
      91   119.500    34.500    -33.23
      92   119.750    34.500    -27.83
      93   120.000    34.500    -21.31
      94   120.250    34.500    -13.85
      95   120.500    34.500     -5.65
      96   120.750    34.500      3.07
      97   121.000    34.500     12.06
      98   121.250    34.500     21.09
      99   121.500    34.500     29.90
     100   121.750    34.500     38.29
     101   122.000    34.500     46.03
     102   122.250    34.500     52.93
     103   122.500    34.500     58.84
     104   122.750    34.500     63.63
     105   123.000    34.500     67.22
     106   114.500    34.750     62.05
     107   114.750    34.750     57.01
     108   115.000    34.750     51.07
     109   115.250    34.750     44.31
     110   115.500    34.750     36.84
     111   115.750    34.750     28.81
     112   116.000    34.750     20.40
     113   116.250    34.750     11.81
     114   116.500    34.750      3.23
     115   116.750    34.750     -5.09
     116   117.000    34.750    -12.97
     117   117.250    34.750    -20.17
     118   117.500    34.750    -26.50
     119   117.750    34.750    -31.78
     120   118.000    34.750    -35.86
     121   118.250    34.750    -38.60
     122   118.500    34.750    -39.93
     123   118.750    34.750    -39.79
     124   119.000    34.750    -38.18
     125   119.250    34.750    -35.14
     126   119.500    34.750    -30.74
     127   119.750    34.750    -25.09
     128   120.000    34.750    -18.37
     129   120.250    34.750    -10.74
     130   120.500    34.750     -2.42
     131   120.750    34.750      6.37
     132   121.000    34.750     15.37
     133   121.250    34.750     24.37
     134   121.500    34.750     33.09
     135   121.750    34.750     41.32
     136   122.000    34.750     48.86
     137   122.250    34.750     55.50
     138   122.500    34.750     61.11
     139   122.750    34.750     65.57
     140   123.000    34.750     68.79
     141   114.500    35.000     63.97
     142   114.750    35.000     58.76
     143   115.000    35.000     52.65
     144   115.250    35.000     45.74
     145   115.500    35.000     38.16
     146   115.750    35.000     30.06
     147   116.000    35.000     21.60
     148   116.250    35.000     13.00
     149   116.500    35.000      4.45
     150   116.750    35.000     -3.81
     151   117.000    35.000    -11.57
     152   117.250    35.000    -18.63
     153   117.500    35.000    -24.79
     154   117.750    35.000    -29.85
     155   118.000    35.000    -33.70
     156   118.250    35.000    -36.20
     157   118.500    35.000    -37.28
     158   118.750    35.000    -36.90
     159   119.000    35.000    -35.04
     160   119.250    35.000    -31.78
     161   119.500    35.000    -27.18
     162   119.750    35.000    -21.37
     163   120.000    35.000    -14.52
     164   120.250    35.000     -6.82
     165   120.500    35.000      1.54
     166   120.750    35.000     10.31
     167   121.000    35.000     19.24
     168   121.250    35.000     28.10
     169   121.500    35.000     36.63
     170   121.750    35.000     44.63
     171   122.000    35.000     51.89
     172   122.250    35.000     58.21
     173   122.500    35.000     63.45
     174   122.750    35.000     67.51
     175   123.000    35.000     70.31
     176   114.500    35.250     66.19
     177   114.750    35.250     60.90
     178   115.000    35.250     54.74
     179   115.250    35.250     47.79
     180   115.500    35.250     40.20
     181   115.750    35.250     32.10
     182   116.000    35.250     23.68
     183   116.250    35.250     15.15
     184   116.500    35.250      6.72
     185   116.750    35.250     -1.41
     186   117.000    35.250     -9.00
     187   117.250    35.250    -15.87
     188   117.500    35.250    -21.82
     189   117.750    35.250    -26.66
     190   118.000    35.250    -30.27
     191   118.250    35.250    -32.54
     192   118.500    35.250    -33.39
     193   118.750    35.250    -32.78
     194   119.000    35.250    -30.74
     195   119.250    35.250    -27.31
     196   119.500    35.250    -22.58
     197   119.750    35.250    -16.68
     198   120.000    35.250     -9.79
     199   120.250    35.250     -2.07
     200   120.500    35.250      6.22
     201   120.750    35.250     14.87
     202   121.000    35.250     23.63
     203   121.250    35.250     32.26
     204   121.500    35.250     40.53
     205   121.750    35.250     48.21
     206   122.000    35.250     55.10
     207   122.250    35.250     61.02
     208   122.500    35.250     65.83
     209   122.750    35.250     69.44
     210   123.000    35.250     71.76
     211   114.500    35.500     68.72
     212   114.750    35.500     63.46
     213   115.000    35.500     57.33
     214   115.250    35.500     50.45
     215   115.500    35.500     42.94
     216   115.750    35.500     34.94
     217   116.000    35.500     26.66
     218   116.250    35.500     18.28
     219   116.500    35.500     10.02
     220   116.750    35.500      2.10
     221   117.000    35.500     -5.28
     222   117.250    35.500    -11.92
     223   117.500    35.500    -17.63
     224   117.750    35.500    -22.24
     225   118.000    35.500    -25.61
     226   118.250    35.500    -27.65
     227   118.500    35.500    -28.29
     228   118.750    35.500    -27.51
     229   119.000    35.500    -25.31
     230   119.250    35.500    -21.77
     231   119.500    35.500    -16.98
     232   119.750    35.500    -11.06
     233   120.000    35.500     -4.20
     234   120.250    35.500      3.42
     235   120.500    35.500     11.56
     236   120.750    35.500     20.01
     237   121.000    35.500     28.52
     238   121.250    35.500     36.84
     239   121.500    35.500     44.75
     240   121.750    35.500     52.03
     241   122.000    35.500     58.47
     242   122.250    35.500     63.92
     243   122.500    35.500     68.25
     244   122.750    35.500     71.35
     245   123.000    35.500     73.16
     246   114.500    35.750     71.54
     247   114.750    35.750     66.41
     248   115.000    35.750     60.42
     249   115.250    35.750     53.69
     250   115.500    35.750     46.34
     251   115.750    35.750     38.54
     252   116.000    35.750     30.47
     253   116.250    35.750     22.33
     254   116.500    35.750     14.31
     255   116.750    35.750      6.64
     256   117.000    35.750     -0.48
     257   117.250    35.750     -6.85
     258   117.500    35.750    -12.30
     259   117.750    35.750    -16.66
     260   118.000    35.750    -19.79
     261   118.250    35.750    -21.62
     262   118.500    35.750    -22.08
     263   118.750    35.750    -21.15
     264   119.000    35.750    -18.85
     265   119.250    35.750    -15.26
     266   119.500    35.750    -10.47
     267   119.750    35.750     -4.61
     268   120.000    35.750      2.14
     269   120.250    35.750      9.58
     270   120.500    35.750     17.50
     271   120.750    35.750     25.66
     272   121.000    35.750     33.82
     273   121.250    35.750     41.75
     274   121.500    35.750     49.23
     275   121.750    35.750     56.03
     276   122.000    35.750     61.96
     277   122.250    35.750     66.88
     278   122.500    35.750     70.67
     279   122.750    35.750     73.22
     280   123.000    35.750     74.48
     281   114.500    36.000     74.61
     282   114.750    36.000     69.69
     283   115.000    36.000     63.93
     284   115.250    36.000     57.45
     285   115.500    36.000     50.36
     286   115.750    36.000     42.84
     287   116.000    36.000     35.05
     288   116.250    36.000     27.20
     289   116.500    36.000     19.49
     290   116.750    36.000     12.13
     291   117.000    36.000      5.30
     292   117.250    36.000     -0.77
     293   117.500    36.000     -5.94
     294   117.750    36.000    -10.04
     295   118.000    36.000    -12.94
     296   118.250    36.000    -14.59
     297   118.500    36.000    -14.89
     298   118.750    36.000    -13.86
     299   119.000    36.000    -11.51
     300   119.250    36.000     -7.92
     301   119.500    36.000     -3.19
     302   119.750    36.000      2.55
     303   120.000    36.000      9.11
     304   120.250    36.000     16.30
     305   120.500    36.000     23.91
     306   120.750    36.000     31.70
     307   121.000    36.000     39.45
     308   121.250    36.000     46.91
     309   121.500    36.000     53.87
     310   121.750    36.000     60.13
     311   122.000    36.000     65.52
     312   122.250    36.000     69.86
     313   122.500    36.000     73.05
     314   122.750    36.000     75.00
     315   123.000    36.000     75.69
     316   114.500    36.250     77.87
     317   114.750    36.250     73.25
     318   115.000    36.250     67.80
     319   115.250    36.250     61.63
     320   115.500    36.250     54.88
     321   115.750    36.250     47.70
     322   116.000    36.250     40.27
     323   116.250    36.250     32.77
     324   116.500    36.250     25.41
     325   116.750    36.250     18.39
     326   117.000    36.250     11.91
     327   117.250    36.250      6.15
     328   117.500    36.250      1.28
     329   117.750    36.250     -2.56
     330   118.000    36.250     -5.25
     331   118.250    36.250     -6.71
     332   118.500    36.250     -6.89
     333   118.750    36.250     -5.78
     334   119.000    36.250     -3.43
     335   119.250    36.250      0.11
     336   119.500    36.250      4.73
     337   119.750    36.250     10.28
     338   120.000    36.250     16.57
     339   120.250    36.250     23.45
     340   120.500    36.250     30.67
     341   120.750    36.250     38.03
     342   121.000    36.250     45.29
     343   121.250    36.250     52.23
     344   121.500    36.250     58.62
     345   121.750    36.250     64.29
     346   122.000    36.250     69.04
     347   122.250    36.250     72.77
     348   122.500    36.250     75.33
     349   122.750    36.250     76.66
     350   123.000    36.250     76.75
     351   114.500    36.500     81.26
     352   114.750    36.500     76.99
     353   115.000    36.500     71.92
     354   115.250    36.500     66.14
     355   115.500    36.500     59.79
     356   115.750    36.500     53.01
     357   116.000    36.500     45.97
     358   116.250    36.500     38.88
     359   116.500    36.500     31.92
     360   116.750    36.500     25.28
     361   117.000    36.500     19.16
     362   117.250    36.500     13.74
     363   117.500    36.500      9.16
     364   117.750    36.500      5.58
     365   118.000    36.500      3.10
     366   118.250    36.500      1.80
     367   118.500    36.500      1.72
     368   118.750    36.500      2.87
     369   119.000    36.500      5.20
     370   119.250    36.500      8.63
     371   119.500    36.500     13.07
     372   119.750    36.500     18.38
     373   120.000    36.500     24.37
     374   120.250    36.500     30.87
     375   120.500    36.500     37.65
     376   120.750    36.500     44.51
     377   121.000    36.500     51.23
     378   121.250    36.500     57.57
     379   121.500    36.500     63.35
     380   121.750    36.500     68.37
     381   122.000    36.500     72.48
     382   122.250    36.500     75.53
     383   122.500    36.500     77.45
     384   122.750    36.500     78.14
     385   123.000    36.500     77.61
     386   114.500    36.750     84.67
     387   114.750    36.750     80.83
     388   115.000    36.750     76.18
     389   115.250    36.750     70.84
     390   115.500    36.750     64.92
     391   115.750    36.750     58.59
     392   116.000    36.750     52.01
     393   116.250    36.750     45.36
     394   116.500    36.750     38.82
     395   116.750    36.750     32.59
     396   117.000    36.750     26.84
     397   117.250    36.750     21.76
     398   117.500    36.750     17.49
     399   117.750    36.750     14.17
     400   118.000    36.750     11.90
     401   118.250    36.750     10.74
     402   118.500    36.750     10.73
     403   118.750    36.750     11.88
     404   119.000    36.750     14.13
     405   119.250    36.750     17.42
     406   119.500    36.750     21.65
     407   119.750    36.750     26.67
     408   120.000    36.750     32.30
     409   120.250    36.750     38.36
     410   120.500    36.750     44.67
     411   120.750    36.750     50.99
     412   121.000    36.750     57.11
     413   121.250    36.750     62.83
     414   121.500    36.750     67.96
     415   121.750    36.750     72.31
     416   122.000    36.750     75.73
     417   122.250    36.750     78.11
     418   122.500    36.750     79.34
     419   122.750    36.750     79.38
     420   123.000    36.750     78.23
     421   114.500    37.000     88.03
     422   114.750    37.000     84.64
     423   115.000    37.000     80.45
     424   115.250    37.000     75.58
     425   115.500    37.000     70.14
     426   115.750    37.000     64.29
     427   116.000    37.000     58.19
     428   116.250    37.000     51.99
     429   116.500    37.000     45.90
     430   116.750    37.000     40.09
     431   117.000    37.000     34.73
     432   117.250    37.000     30.00
     433   117.500    37.000     26.04
     434   117.750    37.000     22.97
     435   118.000    37.000     20.89
     436   118.250    37.000     19.85
     437   118.500    37.000     19.89
     438   118.750    37.000     21.01
     439   119.000    37.000     23.17
     440   119.250    37.000     26.29
     441   119.500    37.000     30.26
     442   119.750    37.000     34.95
     443   120.000    37.000     40.18
     444   120.250    37.000     45.79
     445   120.500    37.000     51.57
     446   120.750    37.000     57.31
     447   121.000    37.000     62.82
     448   121.250    37.000     67.89
     449   121.500    37.000     72.33
     450   121.750    37.000     75.99
     451   122.000    37.000     78.71
     452   122.250    37.000     80.39
     453   122.500    37.000     80.95
     454   122.750    37.000     80.35
     455   123.000    37.000     78.57
     456   114.500    37.250     91.23
     457   114.750    37.250     88.30
     458   115.000    37.250     84.59
     459   115.250    37.250     80.22
     460   115.500    37.250     75.28
     461   115.750    37.250     69.92
     462   116.000    37.250     64.30
     463   116.250    37.250     58.58
     464   116.500    37.250     52.95
     465   116.750    37.250     47.57
     466   117.000    37.250     42.61
     467   117.250    37.250     38.23
     468   117.500    37.250     34.57
     469   117.750    37.250     31.73
     470   118.000    37.250     29.82
     471   118.250    37.250     28.89
     472   118.500    37.250     28.97
     473   118.750    37.250     30.04
     474   119.000    37.250     32.08
     475   119.250    37.250     35.00
     476   119.500    37.250     38.68
     477   119.750    37.250     43.02
     478   120.000    37.250     47.83
     479   120.250    37.250     52.95
     480   120.500    37.250     58.18
     481   120.750    37.250     63.33
     482   121.000    37.250     68.20
     483   121.250    37.250     72.60
     484   121.500    37.250     76.37
     485   121.750    37.250     79.32
     486   122.000    37.250     81.36
     487   122.250    37.250     82.34
     488   122.500    37.250     82.24
     489   122.750    37.250     80.98
     490   123.000    37.250     78.60
     491   114.500    37.500     94.15
     492   114.750    37.500     91.69
     493   115.000    37.500     88.48
     494   115.250    37.500     84.59
     495   115.500    37.500     80.16
     496   115.750    37.500     75.30
     497   116.000    37.500     70.18
     498   116.250    37.500     64.94
     499   116.500    37.500     59.76
     500   116.750    37.500     54.80
     501   117.000    37.500     50.24
     502   117.250    37.500     46.20
     503   117.500    37.500     42.83
     504   117.750    37.500     40.22
     505   118.000    37.500     38.47
     506   118.250    37.500     37.63
     507   118.500    37.500     37.73
     508   118.750    37.500     38.75
     509   119.000    37.500     40.64
     510   119.250    37.500     43.34
     511   119.500    37.500     46.73
     512   119.750    37.500     50.69
     513   120.000    37.500     55.06
     514   120.250    37.500     59.68
     515   120.500    37.500     64.36
     516   120.750    37.500     68.91
     517   121.000    37.500     73.14
     518   121.250    37.500     76.88
     519   121.500    37.500     79.96
     520   121.750    37.500     82.23
     521   122.000    37.500     83.57
     522   122.250    37.500     83.90
     523   122.500    37.500     83.13
     524   122.750    37.500     81.26
     525   123.000    37.500     78.29
     526   114.500    37.750     96.70
     527   114.750    37.750     94.70
     528   115.000    37.750     91.97
     529   115.250    37.750     88.57
     530   115.500    37.750     84.62
     531   115.750    37.750     80.26
     532   116.000    37.750     75.61
     533   116.250    37.750     70.85
     534   116.500    37.750     66.12
     535   116.750    37.750     61.59
     536   117.000    37.750     57.40
     537   117.250    37.750     53.69
     538   117.500    37.750     50.60
     539   117.750    37.750     48.22
     540   118.000    37.750     46.62
     541   118.250    37.750     45.86
     542   118.500    37.750     45.96
     543   118.750    37.750     46.91
     544   119.000    37.750     48.65
     545   119.250    37.750     51.11
     546   119.500    37.750     54.21
     547   119.750    37.750     57.80
     548   120.000    37.750     61.73
     549   120.250    37.750     65.85
     550   120.500    37.750     69.98
     551   120.750    37.750     73.93
     552   121.000    37.750     77.54
     553   121.250    37.750     80.63
     554   121.500    37.750     83.05
     555   121.750    37.750     84.64
     556   122.000    37.750     85.33
     557   122.250    37.750     85.00
     558   122.500    37.750     83.61
     559   122.750    37.750     81.15
     560   123.000    37.750     77.62
     561   114.500    38.000     98.80
     562   114.750    38.000     97.24
     563   115.000    38.000     94.95
     564   115.250    38.000     92.01
     565   115.500    38.000     88.53
     566   115.750    38.000     84.64
     567   116.000    38.000     80.47
     568   116.250    38.000     76.16
     569   116.500    38.000     71.86
     570   116.750    38.000     67.73
     571   117.000    38.000     63.91
     572   117.250    38.000     60.52
     573   117.500    38.000     57.69
     574   117.750    38.000     55.51
     575   118.000    38.000     54.05
     576   118.250    38.000     53.38
     577   118.500    38.000     53.47
     578   118.750    38.000     54.34
     579   119.000    38.000     55.92
     580   119.250    38.000     58.16
     581   119.500    38.000     60.96
     582   119.750    38.000     64.18
     583   120.000    38.000     67.69
     584   120.250    38.000     71.32
     585   120.500    38.000     74.92
     586   120.750    38.000     78.30
     587   121.000    38.000     81.30
     588   121.250    38.000     83.77
     589   121.500    38.000     85.55
     590   121.750    38.000     86.52
     591   122.000    38.000     86.58
     592   122.250    38.000     85.64
     593   122.500    38.000     83.67
     594   122.750    38.000     80.65
     595   123.000    38.000     76.61
     596   114.500    38.250    100.36
     597   114.750    38.250     99.18
     598   115.000    38.250     97.31
     599   115.250    38.250     94.79
     600   115.500    38.250     91.76
     601   115.750    38.250     88.31
     602   116.000    38.250     84.58
     603   116.250    38.250     80.70
     604   116.500    38.250     76.81
     605   116.750    38.250     73.06
     606   117.000    38.250     69.58
     607   117.250    38.250     66.51
     608   117.500    38.250     63.93
     609   117.750    38.250     61.94
     610   118.000    38.250     60.62
     611   118.250    38.250     60.00
     612   118.500    38.250     60.10
     613   118.750    38.250     60.89
     614   119.000    38.250     62.32
     615   119.250    38.250     64.35
     616   119.500    38.250     66.85
     617   119.750    38.250     69.71
     618   120.000    38.250     72.82
     619   120.250    38.250     75.99
     620   120.500    38.250     79.07
     621   120.750    38.250     81.92
     622   121.000    38.250     84.35
     623   121.250    38.250     86.24
     624   121.500    38.250     87.44
     625   121.750    38.250     87.82
     626   122.000    38.250     87.29
     627   122.250    38.250     85.80
     628   122.500    38.250     83.30
     629   122.750    38.250     79.79
     630   123.000    38.250     75.29
     631   114.500    38.500    101.32
     632   114.750    38.500    100.48
     633   115.000    38.500     98.97
     634   115.250    38.500     96.85
     635   115.500    38.500     94.21
     636   115.750    38.500     91.17
     637   116.000    38.500     87.84
     638   116.250    38.500     84.36
     639   116.500    38.500     80.85
     640   116.750    38.500     77.46
     641   117.000    38.500     74.31
     642   117.250    38.500     71.51
     643   117.500    38.500     69.17
     644   117.750    38.500     67.37
     645   118.000    38.500     66.18
     646   118.250    38.500     65.62
     647   118.500    38.500     65.71
     648   118.750    38.500     66.43
     649   119.000    38.500     67.73
     650   119.250    38.500     69.55
     651   119.500    38.500     71.78
     652   119.750    38.500     74.32
     653   120.000    38.500     77.04
     654   120.250    38.500     79.78
     655   120.500    38.500     82.41
     656   120.750    38.500     84.76
     657   121.000    38.500     86.68
     658   121.250    38.500     88.04
     659   121.500    38.500     88.69
     660   121.750    38.500     88.55
     661   122.000    38.500     87.50
     662   122.250    38.500     85.50
     663   122.500    38.500     82.53
     664   122.750    38.500     78.57
     665   123.000    38.500     73.65
