# Supplementary material for: The analysis on groundwater storage variations from GRACE/GRACE-FO in recent 20 years driven by influencing factors and prediction in Shandong Province, China
Source: Sci Rep. 2024 Mar 9;14:5819. doi: 10.1038/s41598-024-55588-3 (PMC10925065; doi:10.1038/s41598-024-55588-3)
Supplement: Supplementary file 1 — Supplementary Information. [file 41598_2024_55588_MOESM1_ESM.zip › data/GWS derived from GRACE/gws200710.txt]

       1   114.500    34.000     88.01
       2   114.750    34.000     83.34
       3   115.000    34.000     77.80
       4   115.250    34.000     71.42
       5   115.500    34.000     64.26
       6   115.750    34.000     56.40
       7   116.000    34.000     47.95
       8   116.250    34.000     39.02
       9   116.500    34.000     29.76
      10   116.750    34.000     20.32
      11   117.000    34.000     10.87
      12   117.250    34.000      1.58
      13   117.500    34.000     -7.39
      14   117.750    34.000    -15.89
      15   118.000    34.000    -23.75
      16   118.250    34.000    -30.83
      17   118.500    34.000    -37.03
      18   118.750    34.000    -42.26
      19   119.000    34.000    -46.43
      20   119.250    34.000    -49.54
      21   119.500    34.000    -51.55
      22   119.750    34.000    -52.50
      23   120.000    34.000    -52.43
      24   120.250    34.000    -51.44
      25   120.500    34.000    -49.62
      26   120.750    34.000    -47.08
      27   121.000    34.000    -43.99
      28   121.250    34.000    -40.47
      29   121.500    34.000    -36.69
      30   121.750    34.000    -32.81
      31   122.000    34.000    -28.96
      32   122.250    34.000    -25.30
      33   122.500    34.000    -21.95
      34   122.750    34.000    -19.02
      35   123.000    34.000    -16.58
      36   114.500    34.250     93.42
      37   114.750    34.250     88.39
      38   115.000    34.250     82.48
      39   115.250    34.250     75.74
      40   115.500    34.250     68.23
      41   115.750    34.250     60.04
      42   116.000    34.250     51.27
      43   116.250    34.250     42.05
      44   116.500    34.250     32.54
      45   116.750    34.250     22.88
      46   117.000    34.250     13.24
      47   117.250    34.250      3.80
      48   117.500    34.250     -5.29
      49   117.750    34.250    -13.86
      50   118.000    34.250    -21.75
      51   118.250    34.250    -28.85
      52   118.500    34.250    -35.03
      53   118.750    34.250    -40.21
      54   119.000    34.250    -44.34
      55   119.250    34.250    -47.35
      56   119.500    34.250    -49.28
      57   119.750    34.250    -50.14
      58   120.000    34.250    -49.99
      59   120.250    34.250    -48.91
      60   120.500    34.250    -47.00
      61   120.750    34.250    -44.40
      62   121.000    34.250    -41.23
      63   121.250    34.250    -37.67
      64   121.500    34.250    -33.85
      65   121.750    34.250    -29.93
      66   122.000    34.250    -26.07
      67   122.250    34.250    -22.40
      68   122.500    34.250    -19.05
      69   122.750    34.250    -16.11
      70   123.000    34.250    -13.68
      71   114.500    34.500     98.69
      72   114.750    34.500     93.34
      73   115.000    34.500     87.11
      74   115.250    34.500     80.06
      75   115.500    34.500     72.25
      76   115.750    34.500     63.78
      77   116.000    34.500     54.74
      78   116.250    34.500     45.28
      79   116.500    34.500     35.55
      80   116.750    34.500     25.71
      81   117.000    34.500     15.92
      82   117.250    34.500      6.35
      83   117.500    34.500     -2.83
      84   117.750    34.500    -11.46
      85   118.000    34.500    -19.39
      86   118.250    34.500    -26.50
      87   118.500    34.500    -32.67
      88   118.750    34.500    -37.82
      89   119.000    34.500    -41.89
      90   119.250    34.500    -44.87
      91   119.500    34.500    -46.74
      92   119.750    34.500    -47.53
      93   120.000    34.500    -47.33
      94   120.250    34.500    -46.18
      95   120.500    34.500    -44.23
      96   120.750    34.500    -41.59
      97   121.000    34.500    -38.40
      98   121.250    34.500    -34.81
      99   121.500    34.500    -30.98
     100   121.750    34.500    -27.07
     101   122.000    34.500    -23.20
     102   122.250    34.500    -19.54
     103   122.500    34.500    -16.20
     104   122.750    34.500    -13.28
     105   123.000    34.500    -10.85
     106   114.500    34.750    103.83
     107   114.750    34.750     98.22
     108   115.000    34.750     91.74
     109   115.250    34.750     84.44
     110   115.500    34.750     76.38
     111   115.750    34.750     67.67
     112   116.000    34.750     58.41
     113   116.250    34.750     48.76
     114   116.500    34.750     38.86
     115   116.750    34.750     28.87
     116   117.000    34.750     18.95
     117   117.250    34.750      9.28
     118   117.500    34.750      0.02
     119   117.750    34.750     -8.66
     120   118.000    34.750    -16.62
     121   118.250    34.750    -23.74
     122   118.500    34.750    -29.91
     123   118.750    34.750    -35.05
     124   119.000    34.750    -39.09
     125   119.250    34.750    -42.04
     126   119.500    34.750    -43.89
     127   119.750    34.750    -44.66
     128   120.000    34.750    -44.43
     129   120.250    34.750    -43.27
     130   120.500    34.750    -41.32
     131   120.750    34.750    -38.68
     132   121.000    34.750    -35.50
     133   121.250    34.750    -31.93
     134   121.500    34.750    -28.12
     135   121.750    34.750    -24.23
     136   122.000    34.750    -20.41
     137   122.250    34.750    -16.78
     138   122.500    34.750    -13.46
     139   122.750    34.750    -10.55
     140   123.000    34.750     -8.13
     141   114.500    35.000    108.85
     142   114.750    35.000    103.05
     143   115.000    35.000     96.38
     144   115.250    35.000     88.88
     145   115.500    35.000     80.64
     146   115.750    35.000     71.75
     147   116.000    35.000     62.33
     148   116.250    35.000     52.53
     149   116.500    35.000     42.49
     150   116.750    35.000     32.38
     151   117.000    35.000     22.37
     152   117.250    35.000     12.62
     153   117.500    35.000      3.31
     154   117.750    35.000     -5.41
     155   118.000    35.000    -13.41
     156   118.250    35.000    -20.54
     157   118.500    35.000    -26.73
     158   118.750    35.000    -31.87
     159   119.000    35.000    -35.92
     160   119.250    35.000    -38.88
     161   119.500    35.000    -40.73
     162   119.750    35.000    -41.52
     163   120.000    35.000    -41.31
     164   120.250    35.000    -40.19
     165   120.500    35.000    -38.27
     166   120.750    35.000    -35.68
     167   121.000    35.000    -32.55
     168   121.250    35.000    -29.04
     169   121.500    35.000    -25.30
     170   121.750    35.000    -21.47
     171   122.000    35.000    -17.71
     172   122.250    35.000    -14.13
     173   122.500    35.000    -10.87
     174   122.750    35.000     -7.99
     175   123.000    35.000     -5.58
     176   114.500    35.250    113.73
     177   114.750    35.250    107.81
     178   115.000    35.250    101.00
     179   115.250    35.250     93.38
     180   115.500    35.250     85.01
     181   115.750    35.250     75.99
     182   116.000    35.250     66.47
     183   116.250    35.250     56.57
     184   116.500    35.250     46.44
     185   116.750    35.250     36.25
     186   117.000    35.250     26.17
     187   117.250    35.250     16.37
     188   117.500    35.250      7.02
     189   117.750    35.250     -1.75
     190   118.000    35.250     -9.78
     191   118.250    35.250    -16.93
     192   118.500    35.250    -23.15
     193   118.750    35.250    -28.32
     194   119.000    35.250    -32.41
     195   119.250    35.250    -35.39
     196   119.500    35.250    -37.29
     197   119.750    35.250    -38.13
     198   120.000    35.250    -38.00
     199   120.250    35.250    -36.95
     200   120.500    35.250    -35.12
     201   120.750    35.250    -32.61
     202   121.000    35.250    -29.59
     203   121.250    35.250    -26.19
     204   121.500    35.250    -22.55
     205   121.750    35.250    -18.83
     206   122.000    35.250    -15.15
     207   122.250    35.250    -11.66
     208   122.500    35.250     -8.46
     209   122.750    35.250     -5.64
     210   123.000    35.250     -3.26
     211   114.500    35.500    118.44
     212   114.750    35.500    112.46
     213   115.000    35.500    105.60
     214   115.250    35.500     97.91
     215   115.500    35.500     89.47
     216   115.750    35.500     80.39
     217   116.000    35.500     70.81
     218   116.250    35.500     60.85
     219   116.500    35.500     50.68
     220   116.750    35.500     40.45
     221   117.000    35.500     30.33
     222   117.250    35.500     20.49
     223   117.500    35.500     11.11
     224   117.750    35.500      2.31
     225   118.000    35.500     -5.74
     226   118.250    35.500    -12.94
     227   118.500    35.500    -19.19
     228   118.750    35.500    -24.41
     229   119.000    35.500    -28.56
     230   119.250    35.500    -31.62
     231   119.500    35.500    -33.61
     232   119.750    35.500    -34.54
     233   120.000    35.500    -34.51
     234   120.250    35.500    -33.59
     235   120.500    35.500    -31.89
     236   120.750    35.500    -29.53
     237   121.000    35.500    -26.66
     238   121.250    35.500    -23.39
     239   121.500    35.500    -19.90
     240   121.750    35.500    -16.32
     241   122.000    35.500    -12.77
     242   122.250    35.500     -9.39
     243   122.500    35.500     -6.28
     244   122.750    35.500     -3.53
     245   123.000    35.500     -1.20
     246   114.500    35.750    122.92
     247   114.750    35.750    116.95
     248   115.000    35.750    110.08
     249   115.250    35.750    102.40
     250   115.500    35.750     93.96
     251   115.750    35.750     84.87
     252   116.000    35.750     75.29
     253   116.250    35.750     65.32
     254   116.500    35.750     55.14
     255   116.750    35.750     44.90
     256   117.000    35.750     34.78
     257   117.250    35.750     24.93
     258   117.500    35.750     15.53
     259   117.750    35.750      6.71
     260   118.000    35.750     -1.38
     261   118.250    35.750     -8.62
     262   118.500    35.750    -14.93
     263   118.750    35.750    -20.22
     264   119.000    35.750    -24.46
     265   119.250    35.750    -27.61
     266   119.500    35.750    -29.72
     267   119.750    35.750    -30.80
     268   120.000    35.750    -30.92
     269   120.250    35.750    -30.17
     270   120.500    35.750    -28.64
     271   120.750    35.750    -26.47
     272   121.000    35.750    -23.78
     273   121.250    35.750    -20.71
     274   121.500    35.750    -17.40
     275   121.750    35.750    -14.00
     276   122.000    35.750    -10.61
     277   122.250    35.750     -7.37
     278   122.500    35.750     -4.38
     279   122.750    35.750     -1.72
     280   123.000    35.750      0.56
     281   114.500    36.000    127.10
     282   114.750    36.000    121.20
     283   115.000    36.000    114.40
     284   115.250    36.000    106.77
     285   115.500    36.000     98.39
     286   115.750    36.000     89.36
     287   116.000    36.000     79.81
     288   116.250    36.000     69.88
     289   116.500    36.000     59.73
     290   116.750    36.000     49.52
     291   117.000    36.000     39.42
     292   117.250    36.000     29.58
     293   117.500    36.000     20.18
     294   117.750    36.000     11.35
     295   118.000    36.000      3.23
     296   118.250    36.000     -4.06
     297   118.500    36.000    -10.43
     298   118.750    36.000    -15.81
     299   119.000    36.000    -20.15
     300   119.250    36.000    -23.45
     301   119.500    36.000    -25.70
     302   119.750    36.000    -26.95
     303   120.000    36.000    -27.26
     304   120.250    36.000    -26.71
     305   120.500    36.000    -25.41
     306   120.750    36.000    -23.46
     307   121.000    36.000    -21.01
     308   121.250    36.000    -18.17
     309   121.500    36.000    -15.08
     310   121.750    36.000    -11.89
     311   122.000    36.000     -8.70
     312   122.250    36.000     -5.64
     313   122.500    36.000     -2.79
     314   122.750    36.000     -0.24
     315   123.000    36.000      1.96
     316   114.500    36.250    130.89
     317   114.750    36.250    125.12
     318   115.000    36.250    118.45
     319   115.250    36.250    110.93
     320   115.500    36.250    102.66
     321   115.750    36.250     93.73
     322   116.000    36.250     84.27
     323   116.250    36.250     74.43
     324   116.500    36.250     64.36
     325   116.750    36.250     54.20
     326   117.000    36.250     44.14
     327   117.250    36.250     34.34
     328   117.500    36.250     24.95
     329   117.750    36.250     16.12
     330   118.000    36.250      7.97
     331   118.250    36.250      0.63
     332   118.500    36.250     -5.81
     333   118.750    36.250    -11.28
     334   119.000    36.250    -15.76
     335   119.250    36.250    -19.20
     336   119.500    36.250    -21.63
     337   119.750    36.250    -23.08
     338   120.000    36.250    -23.62
     339   120.250    36.250    -23.31
     340   120.500    36.250    -22.26
     341   120.750    36.250    -20.57
     342   121.000    36.250    -18.38
     343   121.250    36.250    -15.81
     344   121.500    36.250    -12.99
     345   121.750    36.250    -10.03
     346   122.000    36.250     -7.07
     347   122.250    36.250     -4.20
     348   122.500    36.250     -1.53
     349   122.750    36.250      0.89
     350   123.000    36.250      2.99
     351   114.500    36.500    134.21
     352   114.750    36.500    128.62
     353   115.000    36.500    122.13
     354   115.250    36.500    114.77
     355   115.500    36.500    106.65
     356   115.750    36.500     97.86
     357   116.000    36.500     88.55
     358   116.250    36.500     78.82
     359   116.500    36.500     68.86
     360   116.750    36.500     58.81
     361   117.000    36.500     48.83
     362   117.250    36.500     39.08
     363   117.500    36.500     29.73
     364   117.750    36.500     20.90
     365   118.000    36.500     12.75
     366   118.250    36.500      5.37
     367   118.500    36.500     -1.16
     368   118.750    36.500     -6.74
     369   119.000    36.500    -11.35
     370   119.250    36.500    -14.96
     371   119.500    36.500    -17.59
     372   119.750    36.500    -19.27
     373   120.000    36.500    -20.04
     374   120.250    36.500    -20.00
     375   120.500    36.500    -19.23
     376   120.750    36.500    -17.83
     377   121.000    36.500    -15.94
     378   121.250    36.500    -13.66
     379   121.500    36.500    -11.13
     380   121.750    36.500     -8.45
     381   122.000    36.500     -5.74
     382   122.250    36.500     -3.09
     383   122.500    36.500     -0.61
     384   122.750    36.500      1.64
     385   123.000    36.500      3.63
     386   114.500    36.750    136.96
     387   114.750    36.750    131.60
     388   115.000    36.750    125.32
     389   115.250    36.750    118.17
     390   115.500    36.750    110.25
     391   115.750    36.750    101.65
     392   116.000    36.750     92.50
     393   116.250    36.750     82.95
     394   116.500    36.750     73.12
     395   116.750    36.750     63.20
     396   117.000    36.750     53.32
     397   117.250    36.750     43.66
     398   117.500    36.750     34.36
     399   117.750    36.750     25.57
     400   118.000    36.750     17.41
     401   118.250    36.750      9.99
     402   118.500    36.750      3.40
     403   118.750    36.750     -2.29
     404   119.000    36.750     -7.03
     405   119.250    36.750    -10.82
     406   119.500    36.750    -13.66
     407   119.750    36.750    -15.56
     408   120.000    36.750    -16.60
     409   120.250    36.750    -16.84
     410   120.500    36.750    -16.37
     411   120.750    36.750    -15.29
     412   121.000    36.750    -13.71
     413   121.250    36.750    -11.75
     414   121.500    36.750     -9.51
     415   121.750    36.750     -7.13
     416   122.000    36.750     -4.69
     417   122.250    36.750     -2.30
     418   122.500    36.750     -0.04
     419   122.750    36.750      2.04
     420   123.000    36.750      3.89
     421   114.500    37.000    139.05
     422   114.750    37.000    133.95
     423   115.000    37.000    127.91
     424   115.250    37.000    121.00
     425   115.500    37.000    113.32
     426   115.750    37.000    104.94
     427   116.000    37.000     96.01
     428   116.250    37.000     86.65
     429   116.500    37.000     77.01
     430   116.750    37.000     67.24
     431   117.000    37.000     57.49
     432   117.250    37.000     47.95
     433   117.500    37.000     38.73
     434   117.750    37.000     29.98
     435   118.000    37.000     21.83
     436   118.250    37.000     14.39
     437   118.500    37.000      7.75
     438   118.750    37.000      1.96
     439   119.000    37.000     -2.91
     440   119.250    37.000     -6.87
     441   119.500    37.000     -9.91
     442   119.750    37.000    -12.05
     443   120.000    37.000    -13.36
     444   120.250    37.000    -13.89
     445   120.500    37.000    -13.73
     446   120.750    37.000    -12.97
     447   121.000    37.000    -11.71
     448   121.250    37.000    -10.08
     449   121.500    37.000     -8.17
     450   121.750    37.000     -6.09
     451   122.000    37.000     -3.95
     452   122.250    37.000     -1.82
     453   122.500    37.000      0.22
     454   122.750    37.000      2.10
     455   123.000    37.000      3.78
     456   114.500    37.250    140.38
     457   114.750    37.250    135.57
     458   115.000    37.250    129.81
     459   115.250    37.250    123.17
     460   115.500    37.250    115.74
     461   115.750    37.250    107.62
     462   116.000    37.250     98.92
     463   116.250    37.250     89.79
     464   116.500    37.250     80.36
     465   116.750    37.250     70.78
     466   117.000    37.250     61.21
     467   117.250    37.250     51.80
     468   117.500    37.250     42.69
     469   117.750    37.250     34.01
     470   118.000    37.250     25.91
     471   118.250    37.250     18.47
     472   118.500    37.250     11.78
     473   118.750    37.250      5.92
     474   119.000    37.250      0.93
     475   119.250    37.250     -3.19
     476   119.500    37.250     -6.42
     477   119.750    37.250     -8.80
     478   120.000    37.250    -10.37
     479   120.250    37.250    -11.17
     480   120.500    37.250    -11.32
     481   120.750    37.250    -10.88
     482   121.000    37.250     -9.96
     483   121.250    37.250     -8.65
     484   121.500    37.250     -7.07
     485   121.750    37.250     -5.31
     486   122.000    37.250     -3.45
     487   122.250    37.250     -1.61
     488   122.500    37.250      0.18
     489   122.750    37.250      1.85
     490   123.000    37.250      3.36
     491   114.500    37.500    140.91
     492   114.750    37.500    136.37
     493   115.000    37.500    130.91
     494   115.250    37.500    124.56
     495   115.500    37.500    117.42
     496   115.750    37.500    109.57
     497   116.000    37.500    101.14
     498   116.250    37.500     92.26
     499   116.500    37.500     83.07
     500   116.750    37.500     73.71
     501   117.000    37.500     64.33
     502   117.250    37.500     55.09
     503   117.500    37.500     46.12
     504   117.750    37.500     37.56
     505   118.000    37.500     29.51
     506   118.250    37.500     22.10
     507   118.500    37.500     15.41
     508   118.750    37.500      9.49
     509   119.000    37.500      4.41
     510   119.250    37.500      0.16
     511   119.500    37.500     -3.25
     512   119.750    37.500     -5.84
     513   120.000    37.500     -7.64
     514   120.250    37.500     -8.73
     515   120.500    37.500     -9.17
     516   120.750    37.500     -9.04
     517   121.000    37.500     -8.43
     518   121.250    37.500     -7.46
     519   121.500    37.500     -6.20
     520   121.750    37.500     -4.75
     521   122.000    37.500     -3.20
     522   122.250    37.500     -1.62
     523   122.500    37.500     -0.09
     524   122.750    37.500      1.35
     525   123.000    37.500      2.67
     526   114.500    37.750    140.56
     527   114.750    37.750    136.32
     528   115.000    37.750    131.15
     529   115.250    37.750    125.10
     530   115.500    37.750    118.24
     531   115.750    37.750    110.70
     532   116.000    37.750    102.56
     533   116.250    37.750     93.96
     534   116.500    37.750     85.03
     535   116.750    37.750     75.92
     536   117.000    37.750     66.77
     537   117.250    37.750     57.73
     538   117.500    37.750     48.93
     539   117.750    37.750     40.51
     540   118.000    37.750     32.57
     541   118.250    37.750     25.23
     542   118.500    37.750     18.55
     543   118.750    37.750     12.62
     544   119.000    37.750      7.46
     545   119.250    37.750      3.11
     546   119.500    37.750     -0.44
     547   119.750    37.750     -3.21
     548   120.000    37.750     -5.22
     549   120.250    37.750     -6.55
     550   120.500    37.750     -7.25
     551   120.750    37.750     -7.42
     552   121.000    37.750     -7.12
     553   121.250    37.750     -6.46
     554   121.500    37.750     -5.50
     555   121.750    37.750     -4.37
     556   122.000    37.750     -3.11
     557   122.250    37.750     -1.81
     558   122.500    37.750     -0.53
     559   122.750    37.750      0.68
     560   123.000    37.750      1.80
     561   114.500    38.000    139.29
     562   114.750    38.000    135.35
     563   115.000    38.000    130.47
     564   115.250    38.000    124.72
     565   115.500    38.000    118.18
     566   115.750    38.000    110.93
     567   116.000    38.000    103.11
     568   116.250    38.000     94.80
     569   116.500    38.000     86.17
     570   116.750    38.000     77.33
     571   117.000    38.000     68.44
     572   117.250    38.000     59.64
     573   117.500    38.000     51.04
     574   117.750    38.000     42.79
     575   118.000    38.000     34.99
     576   118.250    38.000     27.76
     577   118.500    38.000     21.14
     578   118.750    38.000     15.23
     579   119.000    38.000     10.06
     580   119.250    38.000      5.64
     581   119.500    38.000      2.00
     582   119.750    38.000     -0.91
     583   120.000    38.000     -3.11
     584   120.250    38.000     -4.64
     585   120.500    38.000     -5.58
     586   120.750    38.000     -6.00
     587   121.000    38.000     -5.98
     588   121.250    38.000     -5.61
     589   121.500    38.000     -4.95
     590   121.750    38.000     -4.10
     591   122.000    38.000     -3.13
     592   122.250    38.000     -2.10
     593   122.500    38.000     -1.07
     594   122.750    38.000     -0.10
     595   123.000    38.000      0.81
     596   114.500    38.250    137.11
     597   114.750    38.250    133.44
     598   115.000    38.250    128.85
     599   115.250    38.250    123.40
     600   115.500    38.250    117.17
     601   115.750    38.250    110.24
     602   116.000    38.250    102.73
     603   116.250    38.250     94.74
     604   116.500    38.250     86.42
     605   116.750    38.250     77.88
     606   117.000    38.250     69.28
     607   117.250    38.250     60.74
     608   117.500    38.250     52.40
     609   117.750    38.250     44.37
     610   118.000    38.250     36.76
     611   118.250    38.250     29.66
     612   118.500    38.250     23.16
     613   118.750    38.250     17.32
     614   119.000    38.250     12.17
     615   119.250    38.250      7.75
     616   119.500    38.250      4.04
     617   119.750    38.250      1.04
     618   120.000    38.250     -1.29
     619   120.250    38.250     -2.99
     620   120.500    38.250     -4.12
     621   120.750    38.250     -4.77
     622   121.000    38.250     -4.98
     623   121.250    38.250     -4.85
     624   121.500    38.250     -4.46
     625   121.750    38.250     -3.88
     626   122.000    38.250     -3.17
     627   122.250    38.250     -2.40
     628   122.500    38.250     -1.62
     629   122.750    38.250     -0.88
     630   123.000    38.250     -0.18
     631   114.500    38.500    134.01
     632   114.750    38.500    130.60
     633   115.000    38.500    126.29
     634   115.250    38.500    121.13
     635   115.500    38.500    115.20
     636   115.750    38.500    108.59
     637   116.000    38.500    101.41
     638   116.250    38.500     93.76
     639   116.500    38.500     85.77
     640   116.750    38.500     77.56
     641   117.000    38.500     69.28
     642   117.250    38.500     61.05
     643   117.500    38.500     52.98
     644   117.750    38.500     45.21
     645   118.000    38.500     37.82
     646   118.250    38.500     30.93
     647   118.500    38.500     24.58
     648   118.750    38.500     18.86
     649   119.000    38.500     13.80
     650   119.250    38.500      9.42
     651   119.500    38.500      5.71
     652   119.750    38.500      2.67
     653   120.000    38.500      0.26
     654   120.250    38.500     -1.55
     655   120.500    38.500     -2.83
     656   120.750    38.500     -3.65
     657   121.000    38.500     -4.05
     658   121.250    38.500     -4.14
     659   121.500    38.500     -3.97
     660   121.750    38.500     -3.63
     661   122.000    38.500     -3.16
     662   122.250    38.500     -2.63
     663   122.500    38.500     -2.09
     664   122.750    38.500     -1.56
     665   123.000    38.500     -1.07
