# Supplementary material for: The analysis on groundwater storage variations from GRACE/GRACE-FO in recent 20 years driven by influencing factors and prediction in Shandong Province, China
Source: Sci Rep. 2024 Mar 9;14:5819. doi: 10.1038/s41598-024-55588-3 (PMC10925065; doi:10.1038/s41598-024-55588-3)
Supplement: Supplementary file 1 — Supplementary Information. [file 41598_2024_55588_MOESM1_ESM.zip › data/GWS derived from GRACE/gws200712.txt]

       1   114.500    34.000     63.75
       2   114.750    34.000     61.82
       3   115.000    34.000     59.46
       4   115.250    34.000     56.69
       5   115.500    34.000     53.57
       6   115.750    34.000     50.10
       7   116.000    34.000     46.37
       8   116.250    34.000     42.41
       9   116.500    34.000     38.30
      10   116.750    34.000     34.12
      11   117.000    34.000     29.91
      12   117.250    34.000     25.79
      13   117.500    34.000     21.82
      14   117.750    34.000     18.07
      15   118.000    34.000     14.61
      16   118.250    34.000     11.51
      17   118.500    34.000      8.85
      18   118.750    34.000      6.65
      19   119.000    34.000      4.96
      20   119.250    34.000      3.81
      21   119.500    34.000      3.21
      22   119.750    34.000      3.17
      23   120.000    34.000      3.68
      24   120.250    34.000      4.71
      25   120.500    34.000      6.24
      26   120.750    34.000      8.22
      27   121.000    34.000     10.59
      28   121.250    34.000     13.32
      29   121.500    34.000     16.32
      30   121.750    34.000     19.54
      31   122.000    34.000     22.91
      32   122.250    34.000     26.35
      33   122.500    34.000     29.83
      34   122.750    34.000     33.26
      35   123.000    34.000     36.62
      36   114.500    34.250     68.32
      37   114.750    34.250     66.24
      38   115.000    34.250     63.71
      39   115.250    34.250     60.79
      40   115.500    34.250     57.49
      41   115.750    34.250     53.86
      42   116.000    34.250     49.97
      43   116.250    34.250     45.85
      44   116.500    34.250     41.60
      45   116.750    34.250     37.27
      46   117.000    34.250     32.95
      47   117.250    34.250     28.71
      48   117.500    34.250     24.63
      49   117.750    34.250     20.79
      50   118.000    34.250     17.25
      51   118.250    34.250     14.09
      52   118.500    34.250     11.37
      53   118.750    34.250      9.11
      54   119.000    34.250      7.38
      55   119.250    34.250      6.20
      56   119.500    34.250      5.57
      57   119.750    34.250      5.50
      58   120.000    34.250      5.99
      59   120.250    34.250      6.99
      60   120.500    34.250      8.51
      61   120.750    34.250     10.46
      62   121.000    34.250     12.81
      63   121.250    34.250     15.51
      64   121.500    34.250     18.49
      65   121.750    34.250     21.69
      66   122.000    34.250     25.05
      67   122.250    34.250     28.49
      68   122.500    34.250     31.97
      69   122.750    34.250     35.43
      70   123.000    34.250     38.80
      71   114.500    34.500     72.96
      72   114.750    34.500     70.72
      73   115.000    34.500     68.05
      74   115.250    34.500     64.97
      75   115.500    34.500     61.52
      76   115.750    34.500     57.74
      77   116.000    34.500     53.68
      78   116.250    34.500     49.42
      79   116.500    34.500     45.02
      80   116.750    34.500     40.55
      81   117.000    34.500     36.10
      82   117.250    34.500     31.74
      83   117.500    34.500     27.55
      84   117.750    34.500     23.60
      85   118.000    34.500     19.98
      86   118.250    34.500     16.73
      87   118.500    34.500     13.92
      88   118.750    34.500     11.61
      89   119.000    34.500      9.81
      90   119.250    34.500      8.57
      91   119.500    34.500      7.88
      92   119.750    34.500      7.76
      93   120.000    34.500      8.20
      94   120.250    34.500      9.16
      95   120.500    34.500     10.62
      96   120.750    34.500     12.53
      97   121.000    34.500     14.84
      98   121.250    34.500     17.50
      99   121.500    34.500     20.45
     100   121.750    34.500     23.62
     101   122.000    34.500     26.96
     102   122.250    34.500     30.38
     103   122.500    34.500     33.86
     104   122.750    34.500     37.33
     105   123.000    34.500     40.74
     106   114.500    34.750     77.66
     107   114.750    34.750     75.29
     108   115.000    34.750     72.49
     109   115.250    34.750     69.27
     110   115.500    34.750     65.67
     111   115.750    34.750     61.74
     112   116.000    34.750     57.55
     113   116.250    34.750     53.15
     114   116.500    34.750     48.60
     115   116.750    34.750     43.99
     116   117.000    34.750     39.41
     117   117.250    34.750     34.92
     118   117.500    34.750     30.60
     119   117.750    34.750     26.54
     120   118.000    34.750     22.80
     121   118.250    34.750     19.45
     122   118.500    34.750     16.55
     123   118.750    34.750     14.14
     124   119.000    34.750     12.26
     125   119.250    34.750     10.93
     126   119.500    34.750     10.17
     127   119.750    34.750      9.97
     128   120.000    34.750     10.33
     129   120.250    34.750     11.22
     130   120.500    34.750     12.60
     131   120.750    34.750     14.45
     132   121.000    34.750     16.70
     133   121.250    34.750     19.29
     134   121.500    34.750     22.19
     135   121.750    34.750     25.31
     136   122.000    34.750     28.61
     137   122.250    34.750     32.03
     138   122.500    34.750     35.49
     139   122.750    34.750     38.97
     140   123.000    34.750     42.41
     141   114.500    35.000     82.45
     142   114.750    35.000     79.97
     143   115.000    35.000     77.03
     144   115.250    35.000     73.69
     145   115.500    35.000     69.96
     146   115.750    35.000     65.89
     147   116.000    35.000     61.56
     148   116.250    35.000     57.02
     149   116.500    35.000     52.33
     150   116.750    35.000     47.58
     151   117.000    35.000     42.86
     152   117.250    35.000     38.23
     153   117.500    35.000     33.79
     154   117.750    35.000     29.60
     155   118.000    35.000     25.74
     156   118.250    35.000     22.27
     157   118.500    35.000     19.24
     158   118.750    35.000     16.72
     159   119.000    35.000     14.73
     160   119.250    35.000     13.29
     161   119.500    35.000     12.42
     162   119.750    35.000     12.12
     163   120.000    35.000     12.38
     164   120.250    35.000     13.17
     165   120.500    35.000     14.46
     166   120.750    35.000     16.20
     167   121.000    35.000     18.37
     168   121.250    35.000     20.89
     169   121.500    35.000     23.71
     170   121.750    35.000     26.78
     171   122.000    35.000     30.03
     172   122.250    35.000     33.40
     173   122.500    35.000     36.86
     174   122.750    35.000     40.34
     175   123.000    35.000     43.80
     176   114.500    35.250     87.27
     177   114.750    35.250     84.69
     178   115.000    35.250     81.66
     179   115.250    35.250     78.20
     180   115.500    35.250     74.35
     181   115.750    35.250     70.15
     182   116.000    35.250     65.69
     183   116.250    35.250     61.01
     184   116.500    35.250     56.19
     185   116.750    35.250     51.31
     186   117.000    35.250     46.44
     187   117.250    35.250     41.67
     188   117.500    35.250     37.08
     189   117.750    35.250     32.76
     190   118.000    35.250     28.76
     191   118.250    35.250     25.15
     192   118.500    35.250     21.99
     193   118.750    35.250     19.33
     194   119.000    35.250     17.21
     195   119.250    35.250     15.63
     196   119.500    35.250     14.64
     197   119.750    35.250     14.21
     198   120.000    35.250     14.34
     199   120.250    35.250     15.00
     200   120.500    35.250     16.16
     201   120.750    35.250     17.80
     202   121.000    35.250     19.85
     203   121.250    35.250     22.28
     204   121.500    35.250     25.01
     205   121.750    35.250     27.99
     206   122.000    35.250     31.19
     207   122.250    35.250     34.51
     208   122.500    35.250     37.95
     209   122.750    35.250     41.42
     210   123.000    35.250     44.91
     211   114.500    35.500     92.06
     212   114.750    35.500     89.40
     213   115.000    35.500     86.29
     214   115.250    35.500     82.72
     215   115.500    35.500     78.77
     216   115.750    35.500     74.47
     217   116.000    35.500     69.87
     218   116.250    35.500     65.07
     219   116.500    35.500     60.12
     220   116.750    35.500     55.09
     221   117.000    35.500     50.09
     222   117.250    35.500     45.18
     223   117.500    35.500     40.45
     224   117.750    35.500     35.97
     225   118.000    35.500     31.82
     226   118.250    35.500     28.05
     227   118.500    35.500     24.75
     228   118.750    35.500     21.93
     229   119.000    35.500     19.66
     230   119.250    35.500     17.94
     231   119.500    35.500     16.78
     232   119.750    35.500     16.20
     233   120.000    35.500     16.18
     234   120.250    35.500     16.69
     235   120.500    35.500     17.73
     236   120.750    35.500     19.22
     237   121.000    35.500     21.14
     238   121.250    35.500     23.44
     239   121.500    35.500     26.07
     240   121.750    35.500     28.96
     241   122.000    35.500     32.07
     242   122.250    35.500     35.35
     243   122.500    35.500     38.74
     244   122.750    35.500     42.20
     245   123.000    35.500     45.70
     246   114.500    35.750     96.74
     247   114.750    35.750     94.03
     248   115.000    35.750     90.84
     249   115.250    35.750     87.20
     250   115.500    35.750     83.15
     251   115.750    35.750     78.74
     252   116.000    35.750     74.03
     253   116.250    35.750     69.10
     254   116.500    35.750     64.03
     255   116.750    35.750     58.87
     256   117.000    35.750     53.72
     257   117.250    35.750     48.67
     258   117.500    35.750     43.78
     259   117.750    35.750     39.16
     260   118.000    35.750     34.85
     261   118.250    35.750     30.93
     262   118.500    35.750     27.46
     263   118.750    35.750     24.48
     264   119.000    35.750     22.03
     265   119.250    35.750     20.15
     266   119.500    35.750     18.82
     267   119.750    35.750     18.06
     268   120.000    35.750     17.87
     269   120.250    35.750     18.23
     270   120.500    35.750     19.10
     271   120.750    35.750     20.43
     272   121.000    35.750     22.22
     273   121.250    35.750     24.37
     274   121.500    35.750     26.88
     275   121.750    35.750     29.67
     276   122.000    35.750     32.68
     277   122.250    35.750     35.88
     278   122.500    35.750     39.22
     279   122.750    35.750     42.65
     280   123.000    35.750     46.15
     281   114.500    36.000    101.18
     282   114.750    36.000     98.44
     283   115.000    36.000     95.20
     284   115.250    36.000     91.49
     285   115.500    36.000     87.36
     286   115.750    36.000     82.86
     287   116.000    36.000     78.06
     288   116.250    36.000     73.02
     289   116.500    36.000     67.82
     290   116.750    36.000     62.53
     291   117.000    36.000     57.25
     292   117.250    36.000     52.06
     293   117.500    36.000     47.03
     294   117.750    36.000     42.24
     295   118.000    36.000     37.77
     296   118.250    36.000     33.69
     297   118.500    36.000     30.05
     298   118.750    36.000     26.90
     299   119.000    36.000     24.27
     300   119.250    36.000     22.20
     301   119.500    36.000     20.70
     302   119.750    36.000     19.76
     303   120.000    36.000     19.39
     304   120.250    36.000     19.57
     305   120.500    36.000     20.26
     306   120.750    36.000     21.43
     307   121.000    36.000     23.04
     308   121.250    36.000     25.06
     309   121.500    36.000     27.42
     310   121.750    36.000     30.08
     311   122.000    36.000     32.99
     312   122.250    36.000     36.11
     313   122.500    36.000     39.38
     314   122.750    36.000     42.77
     315   123.000    36.000     46.25
     316   114.500    36.250    105.29
     317   114.750    36.250    102.51
     318   115.000    36.250     99.23
     319   115.250    36.250     95.47
     320   115.500    36.250     91.29
     321   115.750    36.250     86.72
     322   116.000    36.250     81.82
     323   116.250    36.250     76.69
     324   116.500    36.250     71.38
     325   116.750    36.250     65.98
     326   117.000    36.250     60.57
     327   117.250    36.250     55.24
     328   117.500    36.250     50.07
     329   117.750    36.250     45.13
     330   118.000    36.250     40.51
     331   118.250    36.250     36.26
     332   118.500    36.250     32.44
     333   118.750    36.250     29.12
     334   119.000    36.250     26.32
     335   119.250    36.250     24.06
     336   119.500    36.250     22.37
     337   119.750    36.250     21.24
     338   120.000    36.250     20.69
     339   120.250    36.250     20.68
     340   120.500    36.250     21.18
     341   120.750    36.250     22.18
     342   121.000    36.250     23.62
     343   121.250    36.250     25.48
     344   121.500    36.250     27.69
     345   121.750    36.250     30.21
     346   122.000    36.250     33.00
     347   122.250    36.250     36.02
     348   122.500    36.250     39.21
     349   122.750    36.250     42.55
     350   123.000    36.250     46.00
     351   114.500    36.500    108.92
     352   114.750    36.500    106.14
     353   115.000    36.500    102.83
     354   115.250    36.500     99.04
     355   115.500    36.500     94.80
     356   115.750    36.500     90.18
     357   116.000    36.500     85.21
     358   116.250    36.500     79.99
     359   116.500    36.500     74.59
     360   116.750    36.500     69.08
     361   117.000    36.500     63.56
     362   117.250    36.500     58.11
     363   117.500    36.500     52.80
     364   117.750    36.500     47.72
     365   118.000    36.500     42.95
     366   118.250    36.500     38.54
     367   118.500    36.500     34.57
     368   118.750    36.500     31.07
     369   119.000    36.500     28.10
     370   119.250    36.500     25.65
     371   119.500    36.500     23.78
     372   119.750    36.500     22.47
     373   120.000    36.500     21.73
     374   120.250    36.500     21.52
     375   120.500    36.500     21.85
     376   120.750    36.500     22.65
     377   121.000    36.500     23.92
     378   121.250    36.500     25.61
     379   121.500    36.500     27.67
     380   121.750    36.500     30.05
     381   122.000    36.500     32.71
     382   122.250    36.500     35.61
     383   122.500    36.500     38.72
     384   122.750    36.500     41.98
     385   123.000    36.500     45.39
     386   114.500    36.750    111.94
     387   114.750    36.750    109.16
     388   115.000    36.750    105.86
     389   115.250    36.750    102.04
     390   115.500    36.750     97.78
     391   115.750    36.750     93.10
     392   116.000    36.750     88.09
     393   116.250    36.750     82.80
     394   116.500    36.750     77.32
     395   116.750    36.750     71.73
     396   117.000    36.750     66.11
     397   117.250    36.750     60.55
     398   117.500    36.750     55.12
     399   117.750    36.750     49.93
     400   118.000    36.750     45.01
     401   118.250    36.750     40.47
     402   118.500    36.750     36.34
     403   118.750    36.750     32.69
     404   119.000    36.750     29.54
     405   119.250    36.750     26.94
     406   119.500    36.750     24.89
     407   119.750    36.750     23.41
     408   120.000    36.750     22.47
     409   120.250    36.750     22.09
     410   120.500    36.750     22.23
     411   120.750    36.750     22.86
     412   121.000    36.750     23.96
     413   121.250    36.750     25.47
     414   121.500    36.750     27.36
     415   121.750    36.750     29.59
     416   122.000    36.750     32.13
     417   122.250    36.750     34.91
     418   122.500    36.750     37.91
     419   122.750    36.750     41.09
     420   123.000    36.750     44.44
     421   114.500    37.000    114.25
     422   114.750    37.000    111.49
     423   115.000    37.000    108.19
     424   115.250    37.000    104.37
     425   115.500    37.000    100.09
     426   115.750    37.000     95.39
     427   116.000    37.000     90.34
     428   116.250    37.000     85.00
     429   116.500    37.000     79.47
     430   116.750    37.000     73.81
     431   117.000    37.000     68.11
     432   117.250    37.000     62.47
     433   117.500    37.000     56.96
     434   117.750    37.000     51.64
     435   118.000    37.000     46.62
     436   118.250    37.000     41.95
     437   118.500    37.000     37.70
     438   118.750    37.000     33.91
     439   119.000    37.000     30.63
     440   119.250    37.000     27.86
     441   119.500    37.000     25.66
     442   119.750    37.000     24.01
     443   120.000    37.000     22.92
     444   120.250    37.000     22.35
     445   120.500    37.000     22.33
     446   120.750    37.000     22.79
     447   121.000    37.000     23.71
     448   121.250    37.000     25.07
     449   121.500    37.000     26.80
     450   121.750    37.000     28.88
     451   122.000    37.000     31.27
     452   122.250    37.000     33.93
     453   122.500    37.000     36.82
     454   122.750    37.000     39.91
     455   123.000    37.000     43.18
     456   114.500    37.250    115.74
     457   114.750    37.250    113.01
     458   115.000    37.250    109.73
     459   115.250    37.250    105.92
     460   115.500    37.250    101.64
     461   115.750    37.250     96.94
     462   116.000    37.250     91.87
     463   116.250    37.250     86.51
     464   116.500    37.250     80.93
     465   116.750    37.250     75.23
     466   117.000    37.250     69.50
     467   117.250    37.250     63.79
     468   117.500    37.250     58.21
     469   117.750    37.250     52.82
     470   118.000    37.250     47.72
     471   118.250    37.250     42.96
     472   118.500    37.250     38.60
     473   118.750    37.250     34.70
     474   119.000    37.250     31.29
     475   119.250    37.250     28.41
     476   119.500    37.250     26.07
     477   119.750    37.250     24.28
     478   120.000    37.250     23.04
     479   120.250    37.250     22.33
     480   120.500    37.250     22.14
     481   120.750    37.250     22.45
     482   121.000    37.250     23.22
     483   121.250    37.250     24.42
     484   121.500    37.250     26.00
     485   121.750    37.250     27.94
     486   122.000    37.250     30.19
     487   122.250    37.250     32.71
     488   122.500    37.250     35.48
     489   122.750    37.250     38.47
     490   123.000    37.250     41.64
     491   114.500    37.500    116.34
     492   114.750    37.500    113.65
     493   115.000    37.500    110.39
     494   115.250    37.500    106.62
     495   115.500    37.500    102.34
     496   115.750    37.500     97.65
     497   116.000    37.500     92.59
     498   116.250    37.500     87.23
     499   116.500    37.500     81.66
     500   116.750    37.500     75.95
     501   117.000    37.500     70.17
     502   117.250    37.500     64.44
     503   117.500    37.500     58.83
     504   117.750    37.500     53.40
     505   118.000    37.500     48.24
     506   118.250    37.500     43.43
     507   118.500    37.500     39.00
     508   118.750    37.500     35.03
     509   119.000    37.500     31.54
     510   119.250    37.500     28.56
     511   119.500    37.500     26.11
     512   119.750    37.500     24.21
     513   120.000    37.500     22.85
     514   120.250    37.500     22.02
     515   120.500    37.500     21.71
     516   120.750    37.500     21.88
     517   121.000    37.500     22.50
     518   121.250    37.500     23.56
     519   121.500    37.500     25.00
     520   121.750    37.500     26.81
     521   122.000    37.500     28.91
     522   122.250    37.500     31.31
     523   122.500    37.500     33.95
     524   122.750    37.500     36.83
     525   123.000    37.500     39.90
     526   114.500    37.750    116.01
     527   114.750    37.750    113.35
     528   115.000    37.750    110.15
     529   115.250    37.750    106.39
     530   115.500    37.750    102.16
     531   115.750    37.750     97.50
     532   116.000    37.750     92.46
     533   116.250    37.750     87.13
     534   116.500    37.750     81.58
     535   116.750    37.750     75.88
     536   117.000    37.750     70.13
     537   117.250    37.750     64.41
     538   117.500    37.750     58.79
     539   117.750    37.750     53.36
     540   118.000    37.750     48.20
     541   118.250    37.750     43.36
     542   118.500    37.750     38.91
     543   118.750    37.750     34.90
     544   119.000    37.750     31.36
     545   119.250    37.750     28.33
     546   119.500    37.750     25.81
     547   119.750    37.750     23.84
     548   120.000    37.750     22.40
     549   120.250    37.750     21.47
     550   120.500    37.750     21.05
     551   120.750    37.750     21.11
     552   121.000    37.750     21.63
     553   121.250    37.750     22.56
     554   121.500    37.750     23.87
     555   121.750    37.750     25.54
     556   122.000    37.750     27.52
     557   122.250    37.750     29.79
     558   122.500    37.750     32.30
     559   122.750    37.750     35.04
     560   123.000    37.750     38.00
     561   114.500    38.000    114.73
     562   114.750    38.000    112.12
     563   115.000    38.000    108.95
     564   115.250    38.000    105.25
     565   115.500    38.000    101.07
     566   115.750    38.000     96.47
     567   116.000    38.000     91.48
     568   116.250    38.000     86.20
     569   116.500    38.000     80.69
     570   116.750    38.000     75.05
     571   117.000    38.000     69.34
     572   117.250    38.000     63.66
     573   117.500    38.000     58.09
     574   117.750    38.000     52.70
     575   118.000    38.000     47.57
     576   118.250    38.000     42.76
     577   118.500    38.000     38.32
     578   118.750    38.000     34.32
     579   119.000    38.000     30.78
     580   119.250    38.000     27.74
     581   119.500    38.000     25.21
     582   119.750    38.000     23.20
     583   120.000    38.000     21.70
     584   120.250    38.000     20.72
     585   120.500    38.000     20.23
     586   120.750    38.000     20.21
     587   121.000    38.000     20.63
     588   121.250    38.000     21.46
     589   121.500    38.000     22.67
     590   121.750    38.000     24.22
     591   122.000    38.000     26.08
     592   122.250    38.000     28.22
     593   122.500    38.000     30.61
     594   122.750    38.000     33.21
     595   123.000    38.000     36.03
     596   114.500    38.250    112.51
     597   114.750    38.250    109.95
     598   115.000    38.250    106.85
     599   115.250    38.250    103.21
     600   115.500    38.250     99.09
     601   115.750    38.250     94.55
     602   116.000    38.250     89.64
     603   116.250    38.250     84.44
     604   116.500    38.250     79.02
     605   116.750    38.250     73.46
     606   117.000    38.250     67.84
     607   117.250    38.250     62.25
     608   117.500    38.250     56.76
     609   117.750    38.250     51.45
     610   118.000    38.250     46.41
     611   118.250    38.250     41.66
     612   118.500    38.250     37.30
     613   118.750    38.250     33.35
     614   119.000    38.250     29.85
     615   119.250    38.250     26.85
     616   119.500    38.250     24.33
     617   119.750    38.250     22.34
     618   120.000    38.250     20.83
     619   120.250    38.250     19.84
     620   120.500    38.250     19.31
     621   120.750    38.250     19.24
     622   121.000    38.250     19.60
     623   121.250    38.250     20.36
     624   121.500    38.250     21.47
     625   121.750    38.250     22.92
     626   122.000    38.250     24.67
     627   122.250    38.250     26.68
     628   122.500    38.250     28.93
     629   122.750    38.250     31.41
     630   123.000    38.250     34.09
     631   114.500    38.500    109.42
     632   114.750    38.500    106.91
     633   115.000    38.500    103.87
     634   115.250    38.500    100.31
     635   115.500    38.500     96.27
     636   115.750    38.500     91.82
     637   116.000    38.500     87.01
     638   116.250    38.500     81.92
     639   116.500    38.500     76.61
     640   116.750    38.500     71.17
     641   117.000    38.500     65.68
     642   117.250    38.500     60.22
     643   117.500    38.500     54.86
     644   117.750    38.500     49.68
     645   118.000    38.500     44.75
     646   118.250    38.500     40.14
     647   118.500    38.500     35.89
     648   118.750    38.500     32.05
     649   119.000    38.500     28.65
     650   119.250    38.500     25.72
     651   119.500    38.500     23.28
     652   119.750    38.500     21.33
     653   120.000    38.500     19.87
     654   120.250    38.500     18.89
     655   120.500    38.500     18.37
     656   120.750    38.500     18.28
     657   121.000    38.500     18.61
     658   121.250    38.500     19.31
     659   121.500    38.500     20.36
     660   121.750    38.500     21.73
     661   122.000    38.500     23.37
     662   122.250    38.500     25.27
     663   122.500    38.500     27.40
     664   122.750    38.500     29.73
     665   123.000    38.500     32.25
