# Supplementary material for: The analysis on groundwater storage variations from GRACE/GRACE-FO in recent 20 years driven by influencing factors and prediction in Shandong Province, China
Source: Sci Rep. 2024 Mar 9;14:5819. doi: 10.1038/s41598-024-55588-3 (PMC10925065; doi:10.1038/s41598-024-55588-3)
Supplement: Supplementary file 1 — Supplementary Information. [file 41598_2024_55588_MOESM1_ESM.zip › data/GWS derived from GRACE/gws200801.txt]

       1   114.500    34.000     79.07
       2   114.750    34.000     78.45
       3   115.000    34.000     77.36
       4   115.250    34.000     75.80
       5   115.500    34.000     73.79
       6   115.750    34.000     71.35
       7   116.000    34.000     68.53
       8   116.250    34.000     65.35
       9   116.500    34.000     61.86
      10   116.750    34.000     58.12
      11   117.000    34.000     54.20
      12   117.250    34.000     50.15
      13   117.500    34.000     46.04
      14   117.750    34.000     41.93
      15   118.000    34.000     37.90
      16   118.250    34.000     34.00
      17   118.500    34.000     30.30
      18   118.750    34.000     26.85
      19   119.000    34.000     23.69
      20   119.250    34.000     20.86
      21   119.500    34.000     18.40
      22   119.750    34.000     16.34
      23   120.000    34.000     14.67
      24   120.250    34.000     13.41
      25   120.500    34.000     12.55
      26   120.750    34.000     12.08
      27   121.000    34.000     11.98
      28   121.250    34.000     12.21
      29   121.500    34.000     12.75
      30   121.750    34.000     13.56
      31   122.000    34.000     14.60
      32   122.250    34.000     15.83
      33   122.500    34.000     17.21
      34   122.750    34.000     18.71
      35   123.000    34.000     20.28
      36   114.500    34.250     84.38
      37   114.750    34.250     83.66
      38   115.000    34.250     82.44
      39   115.250    34.250     80.76
      40   115.500    34.250     78.62
      41   115.750    34.250     76.04
      42   116.000    34.250     73.06
      43   116.250    34.250     69.72
      44   116.500    34.250     66.10
      45   116.750    34.250     62.21
      46   117.000    34.250     58.15
      47   117.250    34.250     53.96
      48   117.500    34.250     49.72
      49   117.750    34.250     45.49
      50   118.000    34.250     41.34
      51   118.250    34.250     37.34
      52   118.500    34.250     33.55
      53   118.750    34.250     30.01
      54   119.000    34.250     26.78
      55   119.250    34.250     23.90
      56   119.500    34.250     21.38
      57   119.750    34.250     19.27
      58   120.000    34.250     17.56
      59   120.250    34.250     16.25
      60   120.500    34.250     15.35
      61   120.750    34.250     14.84
      62   121.000    34.250     14.70
      63   121.250    34.250     14.89
      64   121.500    34.250     15.38
      65   121.750    34.250     16.15
      66   122.000    34.250     17.15
      67   122.250    34.250     18.34
      68   122.500    34.250     19.67
      69   122.750    34.250     21.12
      70   123.000    34.250     22.66
      71   114.500    34.500     89.79
      72   114.750    34.500     88.96
      73   115.000    34.500     87.64
      74   115.250    34.500     85.83
      75   115.500    34.500     83.56
      76   115.750    34.500     80.84
      77   116.000    34.500     77.73
      78   116.250    34.500     74.25
      79   116.500    34.500     70.47
      80   116.750    34.500     66.44
      81   117.000    34.500     62.23
      82   117.250    34.500     57.91
      83   117.500    34.500     53.53
      84   117.750    34.500     49.19
      85   118.000    34.500     44.93
      86   118.250    34.500     40.82
      87   118.500    34.500     36.94
      88   118.750    34.500     33.31
      89   119.000    34.500     30.00
      90   119.250    34.500     27.05
      91   119.500    34.500     24.47
      92   119.750    34.500     22.30
      93   120.000    34.500     20.54
      94   120.250    34.500     19.19
      95   120.500    34.500     18.25
      96   120.750    34.500     17.68
      97   121.000    34.500     17.50
      98   121.250    34.500     17.64
      99   121.500    34.500     18.10
     100   121.750    34.500     18.82
     101   122.000    34.500     19.76
     102   122.250    34.500     20.91
     103   122.500    34.500     22.20
     104   122.750    34.500     23.60
     105   123.000    34.500     25.10
     106   114.500    34.750     95.30
     107   114.750    34.750     94.37
     108   115.000    34.750     92.95
     109   115.250    34.750     91.03
     110   115.500    34.750     88.62
     111   115.750    34.750     85.78
     112   116.000    34.750     82.52
     113   116.250    34.750     78.90
     114   116.500    34.750     74.98
     115   116.750    34.750     70.81
     116   117.000    34.750     66.46
     117   117.250    34.750     62.00
     118   117.500    34.750     57.49
     119   117.750    34.750     53.02
     120   118.000    34.750     48.65
     121   118.250    34.750     44.43
     122   118.500    34.750     40.44
     123   118.750    34.750     36.73
     124   119.000    34.750     33.34
     125   119.250    34.750     30.30
     126   119.500    34.750     27.66
     127   119.750    34.750     25.43
     128   120.000    34.750     23.61
     129   120.250    34.750     22.21
     130   120.500    34.750     21.21
     131   120.750    34.750     20.60
     132   121.000    34.750     20.36
     133   121.250    34.750     20.46
     134   121.500    34.750     20.86
     135   121.750    34.750     21.53
     136   122.000    34.750     22.42
     137   122.250    34.750     23.51
     138   122.500    34.750     24.75
     139   122.750    34.750     26.11
     140   123.000    34.750     27.57
     141   114.500    35.000    100.84
     142   114.750    35.000     99.85
     143   115.000    35.000     98.32
     144   115.250    35.000     96.29
     145   115.500    35.000     93.78
     146   115.750    35.000     90.81
     147   116.000    35.000     87.41
     148   116.250    35.000     83.66
     149   116.500    35.000     79.60
     150   116.750    35.000     75.28
     151   117.000    35.000     70.79
     152   117.250    35.000     66.18
     153   117.500    35.000     61.55
     154   117.750    35.000     56.95
     155   118.000    35.000     52.45
     156   118.250    35.000     48.13
     157   118.500    35.000     44.03
     158   118.750    35.000     40.22
     159   119.000    35.000     36.74
     160   119.250    35.000     33.63
     161   119.500    35.000     30.91
     162   119.750    35.000     28.61
     163   120.000    35.000     26.72
     164   120.250    35.000     25.26
     165   120.500    35.000     24.20
     166   120.750    35.000     23.55
     167   121.000    35.000     23.25
     168   121.250    35.000     23.30
     169   121.500    35.000     23.64
     170   121.750    35.000     24.25
     171   122.000    35.000     25.09
     172   122.250    35.000     26.13
     173   122.500    35.000     27.31
     174   122.750    35.000     28.64
     175   123.000    35.000     30.04
     176   114.500    35.250    106.37
     177   114.750    35.250    105.31
     178   115.000    35.250    103.70
     179   115.250    35.250    101.58
     180   115.500    35.250     98.95
     181   115.750    35.250     95.86
     182   116.000    35.250     92.34
     183   116.250    35.250     88.45
     184   116.500    35.250     84.24
     185   116.750    35.250     79.79
     186   117.000    35.250     75.16
     187   117.250    35.250     70.41
     188   117.500    35.250     65.64
     189   117.750    35.250     60.91
     190   118.000    35.250     56.29
     191   118.250    35.250     51.85
     192   118.500    35.250     47.65
     193   118.750    35.250     43.74
     194   119.000    35.250     40.17
     195   119.250    35.250     36.97
     196   119.500    35.250     34.17
     197   119.750    35.250     31.79
     198   120.000    35.250     29.84
     199   120.250    35.250     28.31
     200   120.500    35.250     27.20
     201   120.750    35.250     26.47
     202   121.000    35.250     26.12
     203   121.250    35.250     26.10
     204   121.500    35.250     26.38
     205   121.750    35.250     26.94
     206   122.000    35.250     27.73
     207   122.250    35.250     28.70
     208   122.500    35.250     29.83
     209   122.750    35.250     31.10
     210   123.000    35.250     32.47
     211   114.500    35.500    111.78
     212   114.750    35.500    110.66
     213   115.000    35.500    108.98
     214   115.250    35.500    106.76
     215   115.500    35.500    104.04
     216   115.750    35.500    100.84
     217   116.000    35.500     97.19
     218   116.250    35.500     93.17
     219   116.500    35.500     88.84
     220   116.750    35.500     84.25
     221   117.000    35.500     79.48
     222   117.250    35.500     74.60
     223   117.500    35.500     69.69
     224   117.750    35.500     64.83
     225   118.000    35.500     60.09
     226   118.250    35.500     55.53
     227   118.500    35.500     51.22
     228   118.750    35.500     47.20
     229   119.000    35.500     43.53
     230   119.250    35.500     40.24
     231   119.500    35.500     37.36
     232   119.750    35.500     34.91
     233   120.000    35.500     32.88
     234   120.250    35.500     31.28
     235   120.500    35.500     30.10
     236   120.750    35.500     29.31
     237   121.000    35.500     28.90
     238   121.250    35.500     28.82
     239   121.500    35.500     29.04
     240   121.750    35.500     29.54
     241   122.000    35.500     30.26
     242   122.250    35.500     31.18
     243   122.500    35.500     32.26
     244   122.750    35.500     33.47
     245   123.000    35.500     34.79
     246   114.500    35.750    116.96
     247   114.750    35.750    115.80
     248   115.000    35.750    114.05
     249   115.250    35.750    111.77
     250   115.500    35.750    108.95
     251   115.750    35.750    105.63
     252   116.000    35.750    101.88
     253   116.250    35.750     97.74
     254   116.500    35.750     93.27
     255   116.750    35.750     88.55
     256   117.000    35.750     83.64
     257   117.250    35.750     78.63
     258   117.500    35.750     73.60
     259   117.750    35.750     68.61
     260   118.000    35.750     63.74
     261   118.250    35.750     59.06
     262   118.500    35.750     54.64
     263   118.750    35.750     50.52
     264   119.000    35.750     46.76
     265   119.250    35.750     43.38
     266   119.500    35.750     40.42
     267   119.750    35.750     37.88
     268   120.000    35.750     35.79
     269   120.250    35.750     34.12
     270   120.500    35.750     32.86
     271   120.750    35.750     32.01
     272   121.000    35.750     31.53
     273   121.250    35.750     31.39
     274   121.500    35.750     31.55
     275   121.750    35.750     31.98
     276   122.000    35.750     32.64
     277   122.250    35.750     33.50
     278   122.500    35.750     34.52
     279   122.750    35.750     35.68
     280   123.000    35.750     36.95
     281   114.500    36.000    121.79
     282   114.750    36.000    120.58
     283   115.000    36.000    118.79
     284   115.250    36.000    116.43
     285   115.500    36.000    113.53
     286   115.750    36.000    110.12
     287   116.000    36.000    106.26
     288   116.250    36.000    102.00
     289   116.500    36.000     97.42
     290   116.750    36.000     92.57
     291   117.000    36.000     87.53
     292   117.250    36.000     82.40
     293   117.500    36.000     77.23
     294   117.750    36.000     72.12
     295   118.000    36.000     67.14
     296   118.250    36.000     62.35
     297   118.500    36.000     57.82
     298   118.750    36.000     53.60
     299   119.000    36.000     49.74
     300   119.250    36.000     46.28
     301   119.500    36.000     43.23
     302   119.750    36.000     40.63
     303   120.000    36.000     38.46
     304   120.250    36.000     36.72
     305   120.500    36.000     35.41
     306   120.750    36.000     34.49
     307   121.000    36.000     33.94
     308   121.250    36.000     33.74
     309   121.500    36.000     33.84
     310   121.750    36.000     34.21
     311   122.000    36.000     34.81
     312   122.250    36.000     35.61
     313   122.500    36.000     36.57
     314   122.750    36.000     37.67
     315   123.000    36.000     38.89
     316   114.500    36.250    126.13
     317   114.750    36.250    124.89
     318   115.000    36.250    123.05
     319   115.250    36.250    120.63
     320   115.500    36.250    117.65
     321   115.750    36.250    114.16
     322   116.000    36.250    110.21
     323   116.250    36.250    105.84
     324   116.500    36.250    101.14
     325   116.750    36.250     96.18
     326   117.000    36.250     91.03
     327   117.250    36.250     85.77
     328   117.500    36.250     80.50
     329   117.750    36.250     75.27
     330   118.000    36.250     70.18
     331   118.250    36.250     65.29
     332   118.500    36.250     60.65
     333   118.750    36.250     56.34
     334   119.000    36.250     52.40
     335   119.250    36.250     48.86
     336   119.500    36.250     45.73
     337   119.750    36.250     43.06
     338   120.000    36.250     40.82
     339   120.250    36.250     39.02
     340   120.500    36.250     37.66
     341   120.750    36.250     36.68
     342   121.000    36.250     36.08
     343   121.250    36.250     35.81
     344   121.500    36.250     35.86
     345   121.750    36.250     36.17
     346   122.000    36.250     36.71
     347   122.250    36.250     37.45
     348   122.500    36.250     38.36
     349   122.750    36.250     39.39
     350   123.000    36.250     40.56
     351   114.500    36.500    129.84
     352   114.750    36.500    128.58
     353   115.000    36.500    126.71
     354   115.250    36.500    124.24
     355   115.500    36.500    121.19
     356   115.750    36.500    117.62
     357   116.000    36.500    113.59
     358   116.250    36.500    109.12
     359   116.500    36.500    104.33
     360   116.750    36.500     99.26
     361   117.000    36.500     94.00
     362   117.250    36.500     88.65
     363   117.500    36.500     83.26
     364   117.750    36.500     77.93
     365   118.000    36.500     72.74
     366   118.250    36.500     67.75
     367   118.500    36.500     63.04
     368   118.750    36.500     58.65
     369   119.000    36.500     54.64
     370   119.250    36.500     51.03
     371   119.500    36.500     47.85
     372   119.750    36.500     45.11
     373   120.000    36.500     42.82
     374   120.250    36.500     40.97
     375   120.500    36.500     39.54
     376   120.750    36.500     38.52
     377   121.000    36.500     37.87
     378   121.250    36.500     37.56
     379   121.500    36.500     37.55
     380   121.750    36.500     37.81
     381   122.000    36.500     38.29
     382   122.250    36.500     38.99
     383   122.500    36.500     39.83
     384   122.750    36.500     40.82
     385   123.000    36.500     41.93
     386   114.500    36.750    132.81
     387   114.750    36.750    131.55
     388   115.000    36.750    129.64
     389   115.250    36.750    127.13
     390   115.500    36.750    124.03
     391   115.750    36.750    120.39
     392   116.000    36.750    116.28
     393   116.250    36.750    111.74
     394   116.500    36.750    106.85
     395   116.750    36.750    101.69
     396   117.000    36.750     96.35
     397   117.250    36.750     90.89
     398   117.500    36.750     85.43
     399   117.750    36.750     80.01
     400   118.000    36.750     74.74
     401   118.250    36.750     69.69
     402   118.500    36.750     64.90
     403   118.750    36.750     60.45
     404   119.000    36.750     56.37
     405   119.250    36.750     52.71
     406   119.500    36.750     49.49
     407   119.750    36.750     46.71
     408   120.000    36.750     44.37
     409   120.250    36.750     42.50
     410   120.500    36.750     41.04
     411   120.750    36.750     39.97
     412   121.000    36.750     39.28
     413   121.250    36.750     38.93
     414   121.500    36.750     38.88
     415   121.750    36.750     39.09
     416   122.000    36.750     39.53
     417   122.250    36.750     40.17
     418   122.500    36.750     40.96
     419   122.750    36.750     41.89
     420   123.000    36.750     42.94
     421   114.500    37.000    134.94
     422   114.750    37.000    133.66
     423   115.000    37.000    131.74
     424   115.250    37.000    129.19
     425   115.500    37.000    126.05
     426   115.750    37.000    122.36
     427   116.000    37.000    118.18
     428   116.250    37.000    113.58
     429   116.500    37.000    108.62
     430   116.750    37.000    103.40
     431   117.000    37.000     97.97
     432   117.250    37.000     92.45
     433   117.500    37.000     86.91
     434   117.750    37.000     81.43
     435   118.000    37.000     76.10
     436   118.250    37.000     71.00
     437   118.500    37.000     66.16
     438   118.750    37.000     61.67
     439   119.000    37.000     57.56
     440   119.250    37.000     53.87
     441   119.500    37.000     50.62
     442   119.750    37.000     47.81
     443   120.000    37.000     45.47
     444   120.250    37.000     43.56
     445   120.500    37.000     42.07
     446   120.750    37.000     40.99
     447   121.000    37.000     40.28
     448   121.250    37.000     39.91
     449   121.500    37.000     39.82
     450   121.750    37.000     40.01
     451   122.000    37.000     40.41
     452   122.250    37.000     41.00
     453   122.500    37.000     41.74
     454   122.750    37.000     42.62
     455   123.000    37.000     43.61
     456   114.500    37.250    136.14
     457   114.750    37.250    134.87
     458   115.000    37.250    132.93
     459   115.250    37.250    130.35
     460   115.500    37.250    127.18
     461   115.750    37.250    123.45
     462   116.000    37.250    119.23
     463   116.250    37.250    114.57
     464   116.500    37.250    109.56
     465   116.750    37.250    104.28
     466   117.000    37.250     98.81
     467   117.250    37.250     93.23
     468   117.500    37.250     87.65
     469   117.750    37.250     82.15
     470   118.000    37.250     76.78
     471   118.250    37.250     71.64
     472   118.500    37.250     66.79
     473   118.750    37.250     62.28
     474   119.000    37.250     58.16
     475   119.250    37.250     54.46
     476   119.500    37.250     51.20
     477   119.750    37.250     48.40
     478   120.000    37.250     46.06
     479   120.250    37.250     44.15
     480   120.500    37.250     42.66
     481   120.750    37.250     41.59
     482   121.000    37.250     40.86
     483   121.250    37.250     40.48
     484   121.500    37.250     40.39
     485   121.750    37.250     40.54
     486   122.000    37.250     40.91
     487   122.250    37.250     41.46
     488   122.500    37.250     42.17
     489   122.750    37.250     43.00
     490   123.000    37.250     43.93
     491   114.500    37.500    136.38
     492   114.750    37.500    135.10
     493   115.000    37.500    133.15
     494   115.250    37.500    130.56
     495   115.500    37.500    127.37
     496   115.750    37.500    123.61
     497   116.000    37.500    119.35
     498   116.250    37.500    114.67
     499   116.500    37.500    109.62
     500   116.750    37.500    104.32
     501   117.000    37.500     98.82
     502   117.250    37.500     93.23
     503   117.500    37.500     87.63
     504   117.750    37.500     82.11
     505   118.000    37.500     76.73
     506   118.250    37.500     71.60
     507   118.500    37.500     66.76
     508   118.750    37.500     62.26
     509   119.000    37.500     58.16
     510   119.250    37.500     54.48
     511   119.500    37.500     51.26
     512   119.750    37.500     48.47
     513   120.000    37.500     46.15
     514   120.250    37.500     44.27
     515   120.500    37.500     42.82
     516   120.750    37.500     41.75
     517   121.000    37.500     41.05
     518   121.250    37.500     40.67
     519   121.500    37.500     40.57
     520   121.750    37.500     40.71
     521   122.000    37.500     41.06
     522   122.250    37.500     41.59
     523   122.500    37.500     42.25
     524   122.750    37.500     43.05
     525   123.000    37.500     43.93
     526   114.500    37.750    135.63
     527   114.750    37.750    134.36
     528   115.000    37.750    132.40
     529   115.250    37.750    129.80
     530   115.500    37.750    126.59
     531   115.750    37.750    122.83
     532   116.000    37.750    118.56
     533   116.250    37.750    113.86
     534   116.500    37.750    108.82
     535   116.750    37.750    103.50
     536   117.000    37.750     98.01
     537   117.250    37.750     92.42
     538   117.500    37.750     86.84
     539   117.750    37.750     81.34
     540   118.000    37.750     75.99
     541   118.250    37.750     70.88
     542   118.500    37.750     66.08
     543   118.750    37.750     61.64
     544   119.000    37.750     57.59
     545   119.250    37.750     53.96
     546   119.500    37.750     50.78
     547   119.750    37.750     48.07
     548   120.000    37.750     45.80
     549   120.250    37.750     43.97
     550   120.500    37.750     42.55
     551   120.750    37.750     41.53
     552   121.000    37.750     40.86
     553   121.250    37.750     40.50
     554   121.500    37.750     40.42
     555   121.750    37.750     40.57
     556   122.000    37.750     40.92
     557   122.250    37.750     41.42
     558   122.500    37.750     42.05
     559   122.750    37.750     42.79
     560   123.000    37.750     43.62
     561   114.500    38.000    133.92
     562   114.750    38.000    132.65
     563   115.000    38.000    130.69
     564   115.250    38.000    128.10
     565   115.500    38.000    124.89
     566   115.750    38.000    121.12
     567   116.000    38.000    116.87
     568   116.250    38.000    112.18
     569   116.500    38.000    107.15
     570   116.750    38.000    101.86
     571   117.000    38.000     96.39
     572   117.250    38.000     90.85
     573   117.500    38.000     85.31
     574   117.750    38.000     79.86
     575   118.000    38.000     74.58
     576   118.250    38.000     69.54
     577   118.500    38.000     64.82
     578   118.750    38.000     60.44
     579   119.000    38.000     56.47
     580   119.250    38.000     52.94
     581   119.500    38.000     49.85
     582   119.750    38.000     47.22
     583   120.000    38.000     45.03
     584   120.250    38.000     43.28
     585   120.500    38.000     41.94
     586   120.750    38.000     40.98
     587   121.000    38.000     40.36
     588   121.250    38.000     40.04
     589   121.500    38.000     39.99
     590   121.750    38.000     40.16
     591   122.000    38.000     40.51
     592   122.250    38.000     41.01
     593   122.500    38.000     41.62
     594   122.750    38.000     42.31
     595   123.000    38.000     43.10
     596   114.500    38.250    131.31
     597   114.750    38.250    130.04
     598   115.000    38.250    128.09
     599   115.250    38.250    125.50
     600   115.500    38.250    122.32
     601   115.750    38.250    118.56
     602   116.000    38.250    114.34
     603   116.250    38.250    109.69
     604   116.500    38.250    104.70
     605   116.750    38.250     99.46
     606   117.000    38.250     94.05
     607   117.250    38.250     88.58
     608   117.500    38.250     83.12
     609   117.750    38.250     77.76
     610   118.000    38.250     72.57
     611   118.250    38.250     67.64
     612   118.500    38.250     63.02
     613   118.750    38.250     58.77
     614   119.000    38.250     54.92
     615   119.250    38.250     51.50
     616   119.500    38.250     48.53
     617   119.750    38.250     46.01
     618   120.000    38.250     43.94
     619   120.250    38.250     42.29
     620   120.500    38.250     41.05
     621   120.750    38.250     40.17
     622   121.000    38.250     39.62
     623   121.250    38.250     39.37
     624   121.500    38.250     39.37
     625   121.750    38.250     39.57
     626   122.000    38.250     39.93
     627   122.250    38.250     40.42
     628   122.500    38.250     41.00
     629   122.750    38.250     41.67
     630   123.000    38.250     42.40
     631   114.500    38.500    127.86
     632   114.750    38.500    126.60
     633   115.000    38.500    124.67
     634   115.250    38.500    122.10
     635   115.500    38.500    118.94
     636   115.750    38.500    115.24
     637   116.000    38.500    111.06
     638   116.250    38.500    106.46
     639   116.500    38.500    101.55
     640   116.750    38.500     96.39
     641   117.000    38.500     91.08
     642   117.250    38.500     85.71
     643   117.500    38.500     80.37
     644   117.750    38.500     75.13
     645   118.000    38.500     70.08
     646   118.250    38.500     65.29
     647   118.500    38.500     60.81
     648   118.750    38.500     56.71
     649   119.000    38.500     53.00
     650   119.250    38.500     49.74
     651   119.500    38.500     46.91
     652   119.750    38.500     44.53
     653   120.000    38.500     42.60
     654   120.250    38.500     41.08
     655   120.500    38.500     39.95
     656   120.750    38.500     39.19
     657   121.000    38.500     38.74
     658   121.250    38.500     38.57
     659   121.500    38.500     38.61
     660   121.750    38.500     38.85
     661   122.000    38.500     39.25
     662   122.250    38.500     39.74
     663   122.500    38.500     40.31
     664   122.750    38.500     40.95
     665   123.000    38.500     41.60
