# Supplementary material for: The analysis on groundwater storage variations from GRACE/GRACE-FO in recent 20 years driven by influencing factors and prediction in Shandong Province, China
Source: Sci Rep. 2024 Mar 9;14:5819. doi: 10.1038/s41598-024-55588-3 (PMC10925065; doi:10.1038/s41598-024-55588-3)
Supplement: Supplementary file 1 — Supplementary Information. [file 41598_2024_55588_MOESM1_ESM.zip › data/GWS derived from GRACE/gws200802.txt]

       1   114.500    34.000     43.65
       2   114.750    34.000     41.19
       3   115.000    34.000     38.47
       4   115.250    34.000     35.49
       5   115.500    34.000     32.29
       6   115.750    34.000     28.92
       7   116.000    34.000     25.38
       8   116.250    34.000     21.74
       9   116.500    34.000     18.02
      10   116.750    34.000     14.31
      11   117.000    34.000     10.63
      12   117.250    34.000      7.05
      13   117.500    34.000      3.60
      14   117.750    34.000      0.37
      15   118.000    34.000     -2.60
      16   118.250    34.000     -5.28
      17   118.500    34.000     -7.60
      18   118.750    34.000     -9.53
      19   119.000    34.000    -11.02
      20   119.250    34.000    -12.05
      21   119.500    34.000    -12.60
      22   119.750    34.000    -12.65
      23   120.000    34.000    -12.20
      24   120.250    34.000    -11.24
      25   120.500    34.000     -9.79
      26   120.750    34.000     -7.86
      27   121.000    34.000     -5.50
      28   121.250    34.000     -2.72
      29   121.500    34.000      0.43
      30   121.750    34.000      3.90
      31   122.000    34.000      7.65
      32   122.250    34.000     11.60
      33   122.500    34.000     15.72
      34   122.750    34.000     19.93
      35   123.000    34.000     24.17
      36   114.500    34.250     50.92
      37   114.750    34.250     48.44
      38   115.000    34.250     45.67
      39   115.250    34.250     42.64
      40   115.500    34.250     39.38
      41   115.750    34.250     35.91
      42   116.000    34.250     32.28
      43   116.250    34.250     28.54
      44   116.500    34.250     24.72
      45   116.750    34.250     20.87
      46   117.000    34.250     17.05
      47   117.250    34.250     13.32
      48   117.500    34.250      9.74
      49   117.750    34.250      6.34
      50   118.000    34.250      3.21
      51   118.250    34.250      0.37
      52   118.500    34.250     -2.10
      53   118.750    34.250     -4.19
      54   119.000    34.250     -5.83
      55   119.250    34.250     -7.01
      56   119.500    34.250     -7.70
      57   119.750    34.250     -7.88
      58   120.000    34.250     -7.54
      59   120.250    34.250     -6.71
      60   120.500    34.250     -5.36
      61   120.750    34.250     -3.54
      62   121.000    34.250     -1.26
      63   121.250    34.250      1.43
      64   121.500    34.250      4.50
      65   121.750    34.250      7.91
      66   122.000    34.250     11.58
      67   122.250    34.250     15.48
      68   122.500    34.250     19.55
      69   122.750    34.250     23.72
      70   123.000    34.250     27.93
      71   114.500    34.500     58.40
      72   114.750    34.500     55.91
      73   115.000    34.500     53.11
      74   115.250    34.500     50.05
      75   115.500    34.500     46.73
      76   115.750    34.500     43.19
      77   116.000    34.500     39.47
      78   116.250    34.500     35.63
      79   116.500    34.500     31.69
      80   116.750    34.500     27.72
      81   117.000    34.500     23.76
      82   117.250    34.500     19.88
      83   117.500    34.500     16.14
      84   117.750    34.500     12.58
      85   118.000    34.500      9.29
      86   118.250    34.500      6.28
      87   118.500    34.500      3.64
      88   118.750    34.500      1.40
      89   119.000    34.500     -0.40
      90   119.250    34.500     -1.74
      91   119.500    34.500     -2.57
      92   119.750    34.500     -2.89
      93   120.000    34.500     -2.69
      94   120.250    34.500     -1.97
      95   120.500    34.500     -0.74
      96   120.750    34.500      0.98
      97   121.000    34.500      3.15
      98   121.250    34.500      5.76
      99   121.500    34.500      8.74
     100   121.750    34.500     12.06
     101   122.000    34.500     15.68
     102   122.250    34.500     19.52
     103   122.500    34.500     23.53
     104   122.750    34.500     27.66
     105   123.000    34.500     31.86
     106   114.500    34.750     66.04
     107   114.750    34.750     63.56
     108   115.000    34.750     60.75
     109   115.250    34.750     57.66
     110   115.500    34.750     54.28
     111   115.750    34.750     50.69
     112   116.000    34.750     46.89
     113   116.250    34.750     42.95
     114   116.500    34.750     38.89
     115   116.750    34.750     34.79
     116   117.000    34.750     30.69
     117   117.250    34.750     26.66
     118   117.500    34.750     22.75
     119   117.750    34.750     19.04
     120   118.000    34.750     15.57
     121   118.250    34.750     12.40
     122   118.500    34.750      9.59
     123   118.750    34.750      7.18
     124   119.000    34.750      5.21
     125   119.250    34.750      3.71
     126   119.500    34.750      2.72
     127   119.750    34.750      2.25
     128   120.000    34.750      2.31
     129   120.250    34.750      2.90
     130   120.500    34.750      4.01
     131   120.750    34.750      5.61
     132   121.000    34.750      7.68
     133   121.250    34.750     10.18
     134   121.500    34.750     13.08
     135   121.750    34.750     16.33
     136   122.000    34.750     19.86
     137   122.250    34.750     23.64
     138   122.500    34.750     27.60
     139   122.750    34.750     31.68
     140   123.000    34.750     35.84
     141   114.500    35.000     73.75
     142   114.750    35.000     71.28
     143   115.000    35.000     68.49
     144   115.250    35.000     65.37
     145   115.500    35.000     61.97
     146   115.750    35.000     58.32
     147   116.000    35.000     54.44
     148   116.250    35.000     50.40
     149   116.500    35.000     46.24
     150   116.750    35.000     42.01
     151   117.000    35.000     37.77
     152   117.250    35.000     33.59
     153   117.500    35.000     29.52
     154   117.750    35.000     25.63
     155   118.000    35.000     21.98
     156   118.250    35.000     18.64
     157   118.500    35.000     15.64
     158   118.750    35.000     13.05
     159   119.000    35.000     10.91
     160   119.250    35.000      9.25
     161   119.500    35.000      8.10
     162   119.750    35.000      7.48
     163   120.000    35.000      7.39
     164   120.250    35.000      7.84
     165   120.500    35.000      8.81
     166   120.750    35.000     10.29
     167   121.000    35.000     12.24
     168   121.250    35.000     14.65
     169   121.500    35.000     17.45
     170   121.750    35.000     20.60
     171   122.000    35.000     24.06
     172   122.250    35.000     27.77
     173   122.500    35.000     31.67
     174   122.750    35.000     35.70
     175   123.000    35.000     39.81
     176   114.500    35.250     81.41
     177   114.750    35.250     78.98
     178   115.000    35.250     76.20
     179   115.250    35.250     73.09
     180   115.500    35.250     69.67
     181   115.750    35.250     65.97
     182   116.000    35.250     62.02
     183   116.250    35.250     57.89
     184   116.500    35.250     53.63
     185   116.750    35.250     49.26
     186   117.000    35.250     44.89
     187   117.250    35.250     40.54
     188   117.500    35.250     36.32
     189   117.750    35.250     32.25
     190   118.000    35.250     28.42
     191   118.250    35.250     24.89
     192   118.500    35.250     21.72
     193   118.750    35.250     18.94
     194   119.000    35.250     16.63
     195   119.250    35.250     14.79
     196   119.500    35.250     13.47
     197   119.750    35.250     12.68
     198   120.000    35.250     12.44
     199   120.250    35.250     12.74
     200   120.500    35.250     13.58
     201   120.750    35.250     14.93
     202   121.000    35.250     16.76
     203   121.250    35.250     19.05
     204   121.500    35.250     21.74
     205   121.750    35.250     24.81
     206   122.000    35.250     28.17
     207   122.250    35.250     31.81
     208   122.500    35.250     35.63
     209   122.750    35.250     39.62
     210   123.000    35.250     43.68
     211   114.500    35.500     88.90
     212   114.750    35.500     86.53
     213   115.000    35.500     83.78
     214   115.250    35.500     80.68
     215   115.500    35.500     77.24
     216   115.750    35.500     73.51
     217   116.000    35.500     69.50
     218   116.250    35.500     65.29
     219   116.500    35.500     60.91
     220   116.750    35.500     56.43
     221   117.000    35.500     51.91
     222   117.250    35.500     47.41
     223   117.500    35.500     43.01
     224   117.750    35.500     38.78
     225   118.000    35.500     34.77
     226   118.250    35.500     31.05
     227   118.500    35.500     27.69
     228   118.750    35.500     24.74
     229   119.000    35.500     22.23
     230   119.250    35.500     20.22
     231   119.500    35.500     18.72
     232   119.750    35.500     17.78
     233   120.000    35.500     17.38
     234   120.250    35.500     17.53
     235   120.500    35.500     18.22
     236   120.750    35.500     19.43
     237   121.000    35.500     21.14
     238   121.250    35.500     23.31
     239   121.500    35.500     25.90
     240   121.750    35.500     28.85
     241   122.000    35.500     32.12
     242   122.250    35.500     35.67
     243   122.500    35.500     39.43
     244   122.750    35.500     43.34
     245   123.000    35.500     47.35
     246   114.500    35.750     96.06
     247   114.750    35.750     93.77
     248   115.000    35.750     91.07
     249   115.250    35.750     87.99
     250   115.500    35.750     84.54
     251   115.750    35.750     80.78
     252   116.000    35.750     76.72
     253   116.250    35.750     72.43
     254   116.500    35.750     67.95
     255   116.750    35.750     63.35
     256   117.000    35.750     58.69
     257   117.250    35.750     54.04
     258   117.500    35.750     49.48
     259   117.750    35.750     45.07
     260   118.000    35.750     40.88
     261   118.250    35.750     36.98
     262   118.500    35.750     33.43
     263   118.750    35.750     30.30
     264   119.000    35.750     27.61
     265   119.250    35.750     25.43
     266   119.500    35.750     23.75
     267   119.750    35.750     22.64
     268   120.000    35.750     22.08
     269   120.250    35.750     22.08
     270   120.500    35.750     22.63
     271   120.750    35.750     23.70
     272   121.000    35.750     25.28
     273   121.250    35.750     27.32
     274   121.500    35.750     29.79
     275   121.750    35.750     32.64
     276   122.000    35.750     35.82
     277   122.250    35.750     39.26
     278   122.500    35.750     42.94
     279   122.750    35.750     46.79
     280   123.000    35.750     50.74
     281   114.500    36.000    102.76
     282   114.750    36.000    100.54
     283   115.000    36.000     97.91
     284   115.250    36.000     94.86
     285   115.500    36.000     91.42
     286   115.750    36.000     87.64
     287   116.000    36.000     83.53
     288   116.250    36.000     79.16
     289   116.500    36.000     74.59
     290   116.750    36.000     69.88
     291   117.000    36.000     65.09
     292   117.250    36.000     60.29
     293   117.500    36.000     55.57
     294   117.750    36.000     50.99
     295   118.000    36.000     46.63
     296   118.250    36.000     42.55
     297   118.500    36.000     38.82
     298   118.750    36.000     35.50
     299   119.000    36.000     32.64
     300   119.250    36.000     30.28
     301   119.500    36.000     28.44
     302   119.750    36.000     27.17
     303   120.000    36.000     26.45
     304   120.250    36.000     26.29
     305   120.500    36.000     26.69
     306   120.750    36.000     27.63
     307   121.000    36.000     29.08
     308   121.250    36.000     31.00
     309   121.500    36.000     33.35
     310   121.750    36.000     36.09
     311   122.000    36.000     39.16
     312   122.250    36.000     42.51
     313   122.500    36.000     46.10
     314   122.750    36.000     49.85
     315   123.000    36.000     53.75
     316   114.500    36.250    108.83
     317   114.750    36.250    106.72
     318   115.000    36.250    104.15
     319   115.250    36.250    101.14
     320   115.500    36.250     97.71
     321   115.750    36.250     93.91
     322   116.000    36.250     89.76
     323   116.250    36.250     85.34
     324   116.500    36.250     80.68
     325   116.750    36.250     75.85
     326   117.000    36.250     70.95
     327   117.250    36.250     66.02
     328   117.500    36.250     61.14
     329   117.750    36.250     56.40
     330   118.000    36.250     51.87
     331   118.250    36.250     47.63
     332   118.500    36.250     43.73
     333   118.750    36.250     40.24
     334   119.000    36.250     37.20
     335   119.250    36.250     34.68
     336   119.500    36.250     32.69
     337   119.750    36.250     31.25
     338   120.000    36.250     30.38
     339   120.250    36.250     30.08
     340   120.500    36.250     30.34
     341   120.750    36.250     31.14
     342   121.000    36.250     32.46
     343   121.250    36.250     34.26
     344   121.500    36.250     36.49
     345   121.750    36.250     39.11
     346   122.000    36.250     42.08
     347   122.250    36.250     45.33
     348   122.500    36.250     48.82
     349   122.750    36.250     52.49
     350   123.000    36.250     56.31
     351   114.500    36.500    114.15
     352   114.750    36.500    112.13
     353   115.000    36.500    109.63
     354   115.250    36.500    106.66
     355   115.500    36.500    103.26
     356   115.750    36.500     99.45
     357   116.000    36.500     95.28
     358   116.250    36.500     90.79
     359   116.500    36.500     86.06
     360   116.750    36.500     81.14
     361   117.000    36.500     76.12
     362   117.250    36.500     71.06
     363   117.500    36.500     66.05
     364   117.750    36.500     61.17
     365   118.000    36.500     56.48
     366   118.250    36.500     52.09
     367   118.500    36.500     48.03
     368   118.750    36.500     44.38
     369   119.000    36.500     41.20
     370   119.250    36.500     38.52
     371   119.500    36.500     36.37
     372   119.750    36.500     34.79
     373   120.000    36.500     33.79
     374   120.250    36.500     33.35
     375   120.500    36.500     33.48
     376   120.750    36.500     34.15
     377   121.000    36.500     35.35
     378   121.250    36.500     37.02
     379   121.500    36.500     39.14
     380   121.750    36.500     41.65
     381   122.000    36.500     44.51
     382   122.250    36.500     47.65
     383   122.500    36.500     51.04
     384   122.750    36.500     54.63
     385   123.000    36.500     58.35
     386   114.500    36.750    118.57
     387   114.750    36.750    116.65
     388   115.000    36.750    114.23
     389   115.250    36.750    111.32
     390   115.500    36.750    107.94
     391   115.750    36.750    104.13
     392   116.000    36.750     99.93
     393   116.250    36.750     95.40
     394   116.500    36.750     90.60
     395   116.750    36.750     85.60
     396   117.000    36.750     80.48
     397   117.250    36.750     75.32
     398   117.500    36.750     70.18
     399   117.750    36.750     65.17
     400   118.000    36.750     60.36
     401   118.250    36.750     55.82
     402   118.500    36.750     51.62
     403   118.750    36.750     47.84
     404   119.000    36.750     44.52
     405   119.250    36.750     41.71
     406   119.500    36.750     39.43
     407   119.750    36.750     37.72
     408   120.000    36.750     36.59
     409   120.250    36.750     36.04
     410   120.500    36.750     36.05
     411   120.750    36.750     36.61
     412   121.000    36.750     37.69
     413   121.250    36.750     39.25
     414   121.500    36.750     41.26
     415   121.750    36.750     43.66
     416   122.000    36.750     46.41
     417   122.250    36.750     49.45
     418   122.500    36.750     52.74
     419   122.750    36.750     56.22
     420   123.000    36.750     59.86
     421   114.500    37.000    122.00
     422   114.750    37.000    120.18
     423   115.000    37.000    117.84
     424   115.250    37.000    114.98
     425   115.500    37.000    111.63
     426   115.750    37.000    107.83
     427   116.000    37.000    103.62
     428   116.250    37.000     99.05
     429   116.500    37.000     94.20
     430   116.750    37.000     89.13
     431   117.000    37.000     83.93
     432   117.250    37.000     78.67
     433   117.500    37.000     73.44
     434   117.750    37.000     68.33
     435   118.000    37.000     63.40
     436   118.250    37.000     58.75
     437   118.500    37.000     54.44
     438   118.750    37.000     50.54
     439   119.000    37.000     47.11
     440   119.250    37.000     44.18
     441   119.500    37.000     41.79
     442   119.750    37.000     39.99
     443   120.000    37.000     38.75
     444   120.250    37.000     38.09
     445   120.500    37.000     38.01
     446   120.750    37.000     38.46
     447   121.000    37.000     39.45
     448   121.250    37.000     40.91
     449   121.500    37.000     42.81
     450   121.750    37.000     45.12
     451   122.000    37.000     47.76
     452   122.250    37.000     50.69
     453   122.500    37.000     53.88
     454   122.750    37.000     57.25
     455   123.000    37.000     60.78
     456   114.500    37.250    124.35
     457   114.750    37.250    122.63
     458   115.000    37.250    120.36
     459   115.250    37.250    117.55
     460   115.500    37.250    114.25
     461   115.750    37.250    110.45
     462   116.000    37.250    106.24
     463   116.250    37.250    101.66
     464   116.500    37.250     96.77
     465   116.750    37.250     91.66
     466   117.000    37.250     86.39
     467   117.250    37.250     81.06
     468   117.500    37.250     75.76
     469   117.750    37.250     70.56
     470   118.000    37.250     65.55
     471   118.250    37.250     60.81
     472   118.500    37.250     56.42
     473   118.750    37.250     52.43
     474   119.000    37.250     48.91
     475   119.250    37.250     45.91
     476   119.500    37.250     43.44
     477   119.750    37.250     41.55
     478   120.000    37.250     40.24
     479   120.250    37.250     39.50
     480   120.500    37.250     39.34
     481   120.750    37.250     39.72
     482   121.000    37.250     40.61
     483   121.250    37.250     41.99
     484   121.500    37.250     43.81
     485   121.750    37.250     46.01
     486   122.000    37.250     48.56
     487   122.250    37.250     51.39
     488   122.500    37.250     54.47
     489   122.750    37.250     57.74
     490   123.000    37.250     61.15
     491   114.500    37.500    125.58
     492   114.750    37.500    123.96
     493   115.000    37.500    121.77
     494   115.250    37.500    119.02
     495   115.500    37.500    115.75
     496   115.750    37.500    111.98
     497   116.000    37.500    107.77
     498   116.250    37.500    103.18
     499   116.500    37.500     98.27
     500   116.750    37.500     93.13
     501   117.000    37.500     87.83
     502   117.250    37.500     82.45
     503   117.500    37.500     77.10
     504   117.750    37.500     71.85
     505   118.000    37.500     66.78
     506   118.250    37.500     61.99
     507   118.500    37.500     57.55
     508   118.750    37.500     53.51
     509   119.000    37.500     49.94
     510   119.250    37.500     46.88
     511   119.500    37.500     44.37
     512   119.750    37.500     42.43
     513   120.000    37.500     41.06
     514   120.250    37.500     40.28
     515   120.500    37.500     40.05
     516   120.750    37.500     40.37
     517   121.000    37.500     41.21
     518   121.250    37.500     42.52
     519   121.500    37.500     44.25
     520   121.750    37.500     46.38
     521   122.000    37.500     48.83
     522   122.250    37.500     51.56
     523   122.500    37.500     54.54
     524   122.750    37.500     57.69
     525   123.000    37.500     60.99
     526   114.500    37.750    125.69
     527   114.750    37.750    124.16
     528   115.000    37.750    122.03
     529   115.250    37.750    119.35
     530   115.500    37.750    116.11
     531   115.750    37.750    112.38
     532   116.000    37.750    108.19
     533   116.250    37.750    103.61
     534   116.500    37.750     98.70
     535   116.750    37.750     93.54
     536   117.000    37.750     88.23
     537   117.250    37.750     82.84
     538   117.500    37.750     77.46
     539   117.750    37.750     72.19
     540   118.000    37.750     67.11
     541   118.250    37.750     62.30
     542   118.500    37.750     57.83
     543   118.750    37.750     53.78
     544   119.000    37.750     50.19
     545   119.250    37.750     47.11
     546   119.500    37.750     44.59
     547   119.750    37.750     42.64
     548   120.000    37.750     41.24
     549   120.250    37.750     40.44
     550   120.500    37.750     40.19
     551   120.750    37.750     40.47
     552   121.000    37.750     41.26
     553   121.250    37.750     42.52
     554   121.500    37.750     44.19
     555   121.750    37.750     46.24
     556   122.000    37.750     48.62
     557   122.250    37.750     51.26
     558   122.500    37.750     54.12
     559   122.750    37.750     57.16
     560   123.000    37.750     60.33
     561   114.500    38.000    124.70
     562   114.750    38.000    123.24
     563   115.000    38.000    121.19
     564   115.250    38.000    118.56
     565   115.500    38.000    115.37
     566   115.750    38.000    111.68
     567   116.000    38.000    107.52
     568   116.250    38.000    102.96
     569   116.500    38.000     98.08
     570   116.750    38.000     92.93
     571   117.000    38.000     87.64
     572   117.250    38.000     82.26
     573   117.500    38.000     76.89
     574   117.750    38.000     71.64
     575   118.000    38.000     66.57
     576   118.250    38.000     61.78
     577   118.500    38.000     57.33
     578   118.750    38.000     53.29
     579   119.000    38.000     49.73
     580   119.250    38.000     46.68
     581   119.500    38.000     44.18
     582   119.750    38.000     42.23
     583   120.000    38.000     40.86
     584   120.250    38.000     40.05
     585   120.500    38.000     39.81
     586   120.750    38.000     40.08
     587   121.000    38.000     40.85
     588   121.250    38.000     42.07
     589   121.500    38.000     43.70
     590   121.750    38.000     45.69
     591   122.000    38.000     47.98
     592   122.250    38.000     50.53
     593   122.500    38.000     53.29
     594   122.750    38.000     56.21
     595   123.000    38.000     59.26
     596   114.500    38.250    122.68
     597   114.750    38.250    121.29
     598   115.000    38.250    119.30
     599   115.250    38.250    116.73
     600   115.500    38.250    113.60
     601   115.750    38.250    109.95
     602   116.000    38.250    105.83
     603   116.250    38.250    101.32
     604   116.500    38.250     96.47
     605   116.750    38.250     91.38
     606   117.000    38.250     86.12
     607   117.250    38.250     80.78
     608   117.500    38.250     75.47
     609   117.750    38.250     70.25
     610   118.000    38.250     65.24
     611   118.250    38.250     60.50
     612   118.500    38.250     56.12
     613   118.750    38.250     52.14
     614   119.000    38.250     48.64
     615   119.250    38.250     45.64
     616   119.500    38.250     43.20
     617   119.750    38.250     41.30
     618   120.000    38.250     39.98
     619   120.250    38.250     39.21
     620   120.500    38.250     38.98
     621   120.750    38.250     39.27
     622   121.000    38.250     40.04
     623   121.250    38.250     41.24
     624   121.500    38.250     42.84
     625   121.750    38.250     44.78
     626   122.000    38.250     47.01
     627   122.250    38.250     49.47
     628   122.500    38.250     52.13
     629   122.750    38.250     54.93
     630   123.000    38.250     57.85
     631   114.500    38.500    119.72
     632   114.750    38.500    118.40
     633   115.000    38.500    116.47
     634   115.250    38.500    113.96
     635   115.500    38.500    110.88
     636   115.750    38.500    107.29
     637   116.000    38.500    103.24
     638   116.250    38.500     98.78
     639   116.500    38.500     93.99
     640   116.750    38.500     88.96
     641   117.000    38.500     83.77
     642   117.250    38.500     78.52
     643   117.500    38.500     73.28
     644   117.750    38.500     68.16
     645   118.000    38.500     63.23
     646   118.250    38.500     58.59
     647   118.500    38.500     54.30
     648   118.750    38.500     50.42
     649   119.000    38.500     47.01
     650   119.250    38.500     44.12
     651   119.500    38.500     41.75
     652   119.750    38.500     39.96
     653   120.000    38.500     38.70
     654   120.250    38.500     38.00
     655   120.500    38.500     37.83
     656   120.750    38.500     38.16
     657   121.000    38.500     38.94
     658   121.250    38.500     40.15
     659   121.500    38.500     41.73
     660   121.750    38.500     43.63
     661   122.000    38.500     45.80
     662   122.250    38.500     48.18
     663   122.500    38.500     50.73
     664   122.750    38.500     53.42
     665   123.000    38.500     56.18
