# Supplementary material for: The analysis on groundwater storage variations from GRACE/GRACE-FO in recent 20 years driven by influencing factors and prediction in Shandong Province, China
Source: Sci Rep. 2024 Mar 9;14:5819. doi: 10.1038/s41598-024-55588-3 (PMC10925065; doi:10.1038/s41598-024-55588-3)
Supplement: Supplementary file 1 — Supplementary Information. [file 41598_2024_55588_MOESM1_ESM.zip › data/GWS derived from GRACE/gws200803.txt]

       1   114.500    34.000     43.08
       2   114.750    34.000     41.94
       3   115.000    34.000     40.62
       4   115.250    34.000     39.10
       5   115.500    34.000     37.40
       6   115.750    34.000     35.52
       7   116.000    34.000     33.50
       8   116.250    34.000     31.31
       9   116.500    34.000     29.01
      10   116.750    34.000     26.59
      11   117.000    34.000     24.07
      12   117.250    34.000     21.48
      13   117.500    34.000     18.83
      14   117.750    34.000     16.17
      15   118.000    34.000     13.48
      16   118.250    34.000     10.83
      17   118.500    34.000      8.22
      18   118.750    34.000      5.68
      19   119.000    34.000      3.23
      20   119.250    34.000      0.91
      21   119.500    34.000     -1.28
      22   119.750    34.000     -3.31
      23   120.000    34.000     -5.17
      24   120.250    34.000     -6.83
      25   120.500    34.000     -8.30
      26   120.750    34.000     -9.56
      27   121.000    34.000    -10.61
      28   121.250    34.000    -11.44
      29   121.500    34.000    -12.07
      30   121.750    34.000    -12.48
      31   122.000    34.000    -12.71
      32   122.250    34.000    -12.76
      33   122.500    34.000    -12.65
      34   122.750    34.000    -12.39
      35   123.000    34.000    -12.00
      36   114.500    34.250     52.92
      37   114.750    34.250     52.04
      38   115.000    34.250     50.92
      39   115.250    34.250     49.57
      40   115.500    34.250     47.99
      41   115.750    34.250     46.19
      42   116.000    34.250     44.17
      43   116.250    34.250     41.95
      44   116.500    34.250     39.54
      45   116.750    34.250     36.95
      46   117.000    34.250     34.22
      47   117.250    34.250     31.37
      48   117.500    34.250     28.41
      49   117.750    34.250     25.37
      50   118.000    34.250     22.30
      51   118.250    34.250     19.22
      52   118.500    34.250     16.16
      53   118.750    34.250     13.15
      54   119.000    34.250     10.24
      55   119.250    34.250      7.44
      56   119.500    34.250      4.79
      57   119.750    34.250      2.31
      58   120.000    34.250      0.03
      59   120.250    34.250     -2.04
      60   120.500    34.250     -3.87
      61   120.750    34.250     -5.46
      62   121.000    34.250     -6.79
      63   121.250    34.250     -7.87
      64   121.500    34.250     -8.71
      65   121.750    34.250     -9.29
      66   122.000    34.250     -9.64
      67   122.250    34.250     -9.77
      68   122.500    34.250     -9.70
      69   122.750    34.250     -9.44
      70   123.000    34.250     -9.04
      71   114.500    34.500     62.70
      72   114.750    34.500     62.04
      73   115.000    34.500     61.10
      74   115.250    34.500     59.90
      75   115.500    34.500     58.42
      76   115.750    34.500     56.67
      77   116.000    34.500     54.65
      78   116.250    34.500     52.37
      79   116.500    34.500     49.84
      80   116.750    34.500     47.09
      81   117.000    34.500     44.14
      82   117.250    34.500     41.00
      83   117.500    34.500     37.73
      84   117.750    34.500     34.33
      85   118.000    34.500     30.87
      86   118.250    34.500     27.37
      87   118.500    34.500     23.88
      88   118.750    34.500     20.43
      89   119.000    34.500     17.05
      90   119.250    34.500     13.81
      91   119.500    34.500     10.71
      92   119.750    34.500      7.81
      93   120.000    34.500      5.13
      94   120.250    34.500      2.68
      95   120.500    34.500      0.51
      96   120.750    34.500     -1.38
      97   121.000    34.500     -2.98
      98   121.250    34.500     -4.29
      99   121.500    34.500     -5.31
     100   121.750    34.500     -6.05
     101   122.000    34.500     -6.51
     102   122.250    34.500     -6.70
     103   122.500    34.500     -6.67
     104   122.750    34.500     -6.41
     105   123.000    34.500     -5.97
     106   114.500    34.750     72.30
     107   114.750    34.750     71.84
     108   115.000    34.750     71.07
     109   115.250    34.750     69.99
     110   115.500    34.750     68.59
     111   115.750    34.750     66.87
     112   116.000    34.750     64.82
     113   116.250    34.750     62.47
     114   116.500    34.750     59.81
     115   116.750    34.750     56.88
     116   117.000    34.750     53.69
     117   117.250    34.750     50.29
     118   117.500    34.750     46.69
     119   117.750    34.750     42.95
     120   118.000    34.750     39.11
     121   118.250    34.750     35.20
     122   118.500    34.750     31.29
     123   118.750    34.750     27.40
     124   119.000    34.750     23.60
     125   119.250    34.750     19.92
     126   119.500    34.750     16.41
     127   119.750    34.750     13.10
     128   120.000    34.750     10.05
     129   120.250    34.750      7.26
     130   120.500    34.750      4.77
     131   120.750    34.750      2.58
     132   121.000    34.750      0.73
     133   121.250    34.750     -0.79
     134   121.500    34.750     -1.97
     135   121.750    34.750     -2.84
     136   122.000    34.750     -3.40
     137   122.250    34.750     -3.65
     138   122.500    34.750     -3.64
     139   122.750    34.750     -3.38
     140   123.000    34.750     -2.90
     141   114.500    35.000     81.62
     142   114.750    35.000     81.33
     143   115.000    35.000     80.70
     144   115.250    35.000     79.72
     145   115.500    35.000     78.37
     146   115.750    35.000     76.65
     147   116.000    35.000     74.56
     148   116.250    35.000     72.12
     149   116.500    35.000     69.32
     150   116.750    35.000     66.21
     151   117.000    35.000     62.79
     152   117.250    35.000     59.11
     153   117.500    35.000     55.20
     154   117.750    35.000     51.12
     155   118.000    35.000     46.91
     156   118.250    35.000     42.60
     157   118.500    35.000     38.28
     158   118.750    35.000     33.99
     159   119.000    35.000     29.78
     160   119.250    35.000     25.69
     161   119.500    35.000     21.79
     162   119.750    35.000     18.11
     163   120.000    35.000     14.70
     164   120.250    35.000     11.59
     165   120.500    35.000      8.81
     166   120.750    35.000      6.36
     167   121.000    35.000      4.29
     168   121.250    35.000      2.57
     169   121.500    35.000      1.23
     170   121.750    35.000      0.25
     171   122.000    35.000     -0.39
     172   122.250    35.000     -0.69
     173   122.500    35.000     -0.69
     174   122.750    35.000     -0.43
     175   123.000    35.000      0.09
     176   114.500    35.250     90.51
     177   114.750    35.250     90.38
     178   115.000    35.250     89.86
     179   115.250    35.250     88.94
     180   115.500    35.250     87.62
     181   115.750    35.250     85.90
     182   116.000    35.250     83.75
     183   116.250    35.250     81.20
     184   116.500    35.250     78.25
     185   116.750    35.250     74.94
     186   117.000    35.250     71.29
     187   117.250    35.250     67.34
     188   117.500    35.250     63.13
     189   117.750    35.250     58.71
     190   118.000    35.250     54.14
     191   118.250    35.250     49.48
     192   118.500    35.250     44.77
     193   118.750    35.250     40.09
     194   119.000    35.250     35.50
     195   119.250    35.250     31.04
     196   119.500    35.250     26.77
     197   119.750    35.250     22.75
     198   120.000    35.250     19.02
     199   120.250    35.250     15.60
     200   120.500    35.250     12.55
     201   120.750    35.250      9.87
     202   121.000    35.250      7.59
     203   121.250    35.250      5.71
     204   121.500    35.250      4.23
     205   121.750    35.250      3.15
     206   122.000    35.250      2.44
     207   122.250    35.250      2.09
     208   122.500    35.250      2.08
     209   122.750    35.250      2.36
     210   123.000    35.250      2.91
     211   114.500    35.500     98.86
     212   114.750    35.500     98.83
     213   115.000    35.500     98.39
     214   115.250    35.500     97.53
     215   115.500    35.500     96.22
     216   115.750    35.500     94.46
     217   116.000    35.500     92.24
     218   116.250    35.500     89.57
     219   116.500    35.500     86.47
     220   116.750    35.500     82.96
     221   117.000    35.500     79.08
     222   117.250    35.500     74.86
     223   117.500    35.500     70.35
     224   117.750    35.500     65.63
     225   118.000    35.500     60.71
     226   118.250    35.500     55.70
     227   118.500    35.500     50.64
     228   118.750    35.500     45.60
     229   119.000    35.500     40.66
     230   119.250    35.500     35.85
     231   119.500    35.500     31.25
     232   119.750    35.500     26.92
     233   120.000    35.500     22.89
     234   120.250    35.500     19.21
     235   120.500    35.500     15.93
     236   120.750    35.500     13.04
     237   121.000    35.500     10.57
     238   121.250    35.500      8.54
     239   121.500    35.500      6.94
     240   121.750    35.500      5.76
     241   122.000    35.500      4.99
     242   122.250    35.500      4.61
     243   122.500    35.500      4.58
     244   122.750    35.500      4.88
     245   123.000    35.500      5.46
     246   114.500    35.750    106.51
     247   114.750    35.750    106.57
     248   115.000    35.750    106.18
     249   115.250    35.750    105.35
     250   115.500    35.750    104.02
     251   115.750    35.750    102.21
     252   116.000    35.750     99.90
     253   116.250    35.750     97.11
     254   116.500    35.750     93.84
     255   116.750    35.750     90.14
     256   117.000    35.750     86.02
     257   117.250    35.750     81.55
     258   117.500    35.750     76.76
     259   117.750    35.750     71.73
     260   118.000    35.750     66.52
     261   118.250    35.750     61.18
     262   118.500    35.750     55.80
     263   118.750    35.750     50.44
     264   119.000    35.750     45.17
     265   119.250    35.750     40.06
     266   119.500    35.750     35.17
     267   119.750    35.750     30.55
     268   120.000    35.750     26.27
     269   120.250    35.750     22.36
     270   120.500    35.750     18.85
     271   120.750    35.750     15.78
     272   121.000    35.750     13.16
     273   121.250    35.750     11.00
     274   121.500    35.750      9.30
     275   121.750    35.750      8.03
     276   122.000    35.750      7.21
     277   122.250    35.750      6.79
     278   122.500    35.750      6.75
     279   122.750    35.750      7.05
     280   123.000    35.750      7.67
     281   114.500    36.000    113.32
     282   114.750    36.000    113.44
     283   115.000    36.000    113.09
     284   115.250    36.000    112.25
     285   115.500    36.000    110.88
     286   115.750    36.000    109.01
     287   116.000    36.000    106.60
     288   116.250    36.000    103.67
     289   116.500    36.000    100.25
     290   116.750    36.000     96.35
     291   117.000    36.000     92.02
     292   117.250    36.000     87.31
     293   117.500    36.000     82.27
     294   117.750    36.000     76.96
     295   118.000    36.000     71.46
     296   118.250    36.000     65.83
     297   118.500    36.000     60.15
     298   118.750    36.000     54.51
     299   119.000    36.000     48.96
     300   119.250    36.000     43.58
     301   119.500    36.000     38.43
     302   119.750    36.000     33.58
     303   120.000    36.000     29.08
     304   120.250    36.000     24.96
     305   120.500    36.000     21.28
     306   120.750    36.000     18.06
     307   121.000    36.000     15.30
     308   121.250    36.000     13.03
     309   121.500    36.000     11.24
     310   121.750    36.000      9.90
     311   122.000    36.000      9.03
     312   122.250    36.000      8.58
     313   122.500    36.000      8.53
     314   122.750    36.000      8.83
     315   123.000    36.000      9.46
     316   114.500    36.250    119.18
     317   114.750    36.250    119.33
     318   115.000    36.250    118.98
     319   115.250    36.250    118.11
     320   115.500    36.250    116.71
     321   115.750    36.250    114.75
     322   116.000    36.250    112.23
     323   116.250    36.250    109.18
     324   116.500    36.250    105.59
     325   116.750    36.250    101.51
     326   117.000    36.250     96.97
     327   117.250    36.250     92.04
     328   117.500    36.250     86.77
     329   117.750    36.250     81.22
     330   118.000    36.250     75.46
     331   118.250    36.250     69.58
     332   118.500    36.250     63.65
     333   118.750    36.250     57.76
     334   119.000    36.250     51.96
     335   119.250    36.250     46.35
     336   119.500    36.250     40.99
     337   119.750    36.250     35.94
     338   120.000    36.250     31.25
     339   120.250    36.250     26.99
     340   120.500    36.250     23.16
     341   120.750    36.250     19.80
     342   121.000    36.250     16.94
     343   121.250    36.250     14.58
     344   121.500    36.250     12.71
     345   121.750    36.250     11.33
     346   122.000    36.250     10.41
     347   122.250    36.250      9.93
     348   122.500    36.250      9.87
     349   122.750    36.250     10.16
     350   123.000    36.250     10.79
     351   114.500    36.500    123.97
     352   114.750    36.500    124.12
     353   115.000    36.500    123.75
     354   115.250    36.500    122.86
     355   115.500    36.500    121.39
     356   115.750    36.500    119.34
     357   116.000    36.500    116.71
     358   116.250    36.500    113.52
     359   116.500    36.500    109.78
     360   116.750    36.500    105.53
     361   117.000    36.500    100.80
     362   117.250    36.500     95.67
     363   117.500    36.500     90.19
     364   117.750    36.500     84.43
     365   118.000    36.500     78.46
     366   118.250    36.500     72.37
     367   118.500    36.500     66.24
     368   118.750    36.500     60.13
     369   119.000    36.500     54.15
     370   119.250    36.500     48.35
     371   119.500    36.500     42.82
     372   119.750    36.500     37.62
     373   120.000    36.500     32.79
     374   120.250    36.500     28.39
     375   120.500    36.500     24.46
     376   120.750    36.500     21.01
     377   121.000    36.500     18.06
     378   121.250    36.500     15.63
     379   121.500    36.500     13.71
     380   121.750    36.500     12.28
     381   122.000    36.500     11.33
     382   122.250    36.500     10.82
     383   122.500    36.500     10.73
     384   122.750    36.500     11.02
     385   123.000    36.500     11.65
     386   114.500    36.750    127.61
     387   114.750    36.750    127.74
     388   115.000    36.750    127.34
     389   115.250    36.750    126.39
     390   115.500    36.750    124.84
     391   115.750    36.750    122.70
     392   116.000    36.750    119.96
     393   116.250    36.750    116.65
     394   116.500    36.750    112.76
     395   116.750    36.750    108.36
     396   117.000    36.750    103.47
     397   117.250    36.750     98.18
     398   117.500    36.750     92.52
     399   117.750    36.750     86.58
     400   118.000    36.750     80.44
     401   118.250    36.750     74.18
     402   118.500    36.750     67.88
     403   118.750    36.750     61.62
     404   119.000    36.750     55.50
     405   119.250    36.750     49.57
     406   119.500    36.750     43.92
     407   119.750    36.750     38.60
     408   120.000    36.750     33.68
     409   120.250    36.750     29.19
     410   120.500    36.750     25.18
     411   120.750    36.750     21.67
     412   121.000    36.750     18.68
     413   121.250    36.750     16.19
     414   121.500    36.750     14.23
     415   121.750    36.750     12.78
     416   122.000    36.750     11.79
     417   122.250    36.750     11.26
     418   122.500    36.750     11.15
     419   122.750    36.750     11.41
     420   123.000    36.750     12.01
     421   114.500    37.000    130.04
     422   114.750    37.000    130.14
     423   115.000    37.000    129.69
     424   115.250    37.000    128.67
     425   115.500    37.000    127.03
     426   115.750    37.000    124.80
     427   116.000    37.000    121.96
     428   116.250    37.000    118.52
     429   116.500    37.000    114.51
     430   116.750    37.000    109.98
     431   117.000    37.000    104.96
     432   117.250    37.000     99.53
     433   117.500    37.000     93.73
     434   117.750    37.000     87.66
     435   118.000    37.000     81.39
     436   118.250    37.000     75.01
     437   118.500    37.000     68.60
     438   118.750    37.000     62.23
     439   119.000    37.000     56.01
     440   119.250    37.000     50.01
     441   119.500    37.000     44.28
     442   119.750    37.000     38.91
     443   120.000    37.000     33.93
     444   120.250    37.000     29.40
     445   120.500    37.000     25.36
     446   120.750    37.000     21.81
     447   121.000    37.000     18.79
     448   121.250    37.000     16.29
     449   121.500    37.000     14.30
     450   121.750    37.000     12.82
     451   122.000    37.000     11.82
     452   122.250    37.000     11.26
     453   122.500    37.000     11.12
     454   122.750    37.000     11.35
     455   123.000    37.000     11.92
     456   114.500    37.250    131.24
     457   114.750    37.250    131.28
     458   115.000    37.250    130.77
     459   115.250    37.250    129.67
     460   115.500    37.250    127.97
     461   115.750    37.250    125.64
     462   116.000    37.250    122.70
     463   116.250    37.250    119.16
     464   116.500    37.250    115.05
     465   116.750    37.250    110.40
     466   117.000    37.250    105.28
     467   117.250    37.250     99.75
     468   117.500    37.250     93.85
     469   117.750    37.250     87.70
     470   118.000    37.250     81.34
     471   118.250    37.250     74.89
     472   118.500    37.250     68.42
     473   118.750    37.250     62.01
     474   119.000    37.250     55.74
     475   119.250    37.250     49.71
     476   119.500    37.250     43.96
     477   119.750    37.250     38.57
     478   120.000    37.250     33.59
     479   120.250    37.250     29.06
     480   120.500    37.250     25.02
     481   120.750    37.250     21.48
     482   121.000    37.250     18.46
     483   121.250    37.250     15.96
     484   121.500    37.250     13.97
     485   121.750    37.250     12.48
     486   122.000    37.250     11.45
     487   122.250    37.250     10.87
     488   122.500    37.250     10.70
     489   122.750    37.250     10.89
     490   123.000    37.250     11.42
     491   114.500    37.500    131.23
     492   114.750    37.500    131.20
     493   115.000    37.500    130.62
     494   115.250    37.500    129.44
     495   115.500    37.500    127.65
     496   115.750    37.500    125.25
     497   116.000    37.500    122.22
     498   116.250    37.500    118.60
     499   116.500    37.500    114.40
     500   116.750    37.500    109.68
     501   117.000    37.500    104.49
     502   117.250    37.500     98.88
     503   117.500    37.500     92.94
     504   117.750    37.500     86.74
     505   118.000    37.500     80.36
     506   118.250    37.500     73.89
     507   118.500    37.500     67.41
     508   118.750    37.500     61.01
     509   119.000    37.500     54.76
     510   119.250    37.500     48.75
     511   119.500    37.500     43.03
     512   119.750    37.500     37.67
     513   120.000    37.500     32.74
     514   120.250    37.500     28.24
     515   120.500    37.500     24.24
     516   120.750    37.500     20.74
     517   121.000    37.500     17.76
     518   121.250    37.500     15.28
     519   121.500    37.500     13.31
     520   121.750    37.500     11.81
     521   122.000    37.500     10.78
     522   122.250    37.500     10.18
     523   122.500    37.500      9.97
     524   122.750    37.500     10.12
     525   123.000    37.500     10.58
     526   114.500    37.750    130.04
     527   114.750    37.750    129.94
     528   115.000    37.750    129.28
     529   115.250    37.750    128.02
     530   115.500    37.750    126.16
     531   115.750    37.750    123.68
     532   116.000    37.750    120.58
     533   116.250    37.750    116.90
     534   116.500    37.750    112.65
     535   116.750    37.750    107.89
     536   117.000    37.750    102.66
     537   117.250    37.750     97.04
     538   117.500    37.750     91.09
     539   117.750    37.750     84.90
     540   118.000    37.750     78.54
     541   118.250    37.750     72.10
     542   118.500    37.750     65.67
     543   118.750    37.750     59.33
     544   119.000    37.750     53.15
     545   119.250    37.750     47.20
     546   119.500    37.750     41.57
     547   119.750    37.750     36.31
     548   120.000    37.750     31.45
     549   120.250    37.750     27.05
     550   120.500    37.750     23.12
     551   120.750    37.750     19.69
     552   121.000    37.750     16.76
     553   121.250    37.750     14.34
     554   121.500    37.750     12.39
     555   121.750    37.750     10.92
     556   122.000    37.750      9.89
     557   122.250    37.750      9.27
     558   122.500    37.750      9.02
     559   122.750    37.750      9.11
     560   123.000    37.750      9.49
     561   114.500    38.000    127.76
     562   114.750    38.000    127.59
     563   115.000    38.000    126.84
     564   115.250    38.000    125.52
     565   115.500    38.000    123.59
     566   115.750    38.000    121.05
     567   116.000    38.000    117.91
     568   116.250    38.000    114.18
     569   116.500    38.000    109.92
     570   116.750    38.000    105.14
     571   117.000    38.000     99.92
     572   117.250    38.000     94.32
     573   117.500    38.000     88.42
     574   117.750    38.000     82.28
     575   118.000    38.000     76.00
     576   118.250    38.000     69.65
     577   118.500    38.000     63.31
     578   118.750    38.000     57.08
     579   119.000    38.000     51.03
     580   119.250    38.000     45.21
     581   119.500    38.000     39.71
     582   119.750    38.000     34.58
     583   120.000    38.000     29.86
     584   120.250    38.000     25.58
     585   120.500    38.000     21.77
     586   120.750    38.000     18.44
     587   121.000    38.000     15.60
     588   121.250    38.000     13.25
     589   121.500    38.000     11.36
     590   121.750    38.000      9.90
     591   122.000    38.000      8.88
     592   122.250    38.000      8.24
     593   122.500    38.000      7.95
     594   122.750    38.000      7.97
     595   123.000    38.000      8.28
     596   114.500    38.250    124.51
     597   114.750    38.250    124.26
     598   115.000    38.250    123.44
     599   115.250    38.250    122.06
     600   115.500    38.250    120.06
     601   115.750    38.250    117.48
     602   116.000    38.250    114.32
     603   116.250    38.250    110.58
     604   116.500    38.250    106.33
     605   116.750    38.250    101.58
     606   117.000    38.250     96.41
     607   117.250    38.250     90.88
     608   117.500    38.250     85.06
     609   117.750    38.250     79.03
     610   118.000    38.250     72.87
     611   118.250    38.250     66.66
     612   118.500    38.250     60.48
     613   118.750    38.250     54.42
     614   119.000    38.250     48.53
     615   119.250    38.250     42.91
     616   119.500    38.250     37.58
     617   119.750    38.250     32.63
     618   120.000    38.250     28.08
     619   120.250    38.250     23.96
     620   120.500    38.250     20.30
     621   120.750    38.250     17.11
     622   121.000    38.250     14.38
     623   121.250    38.250     12.12
     624   121.500    38.250     10.29
     625   121.750    38.250      8.88
     626   122.000    38.250      7.87
     627   122.250    38.250      7.22
     628   122.500    38.250      6.89
     629   122.750    38.250      6.84
     630   123.000    38.250      7.05
     631   114.500    38.500    120.41
     632   114.750    38.500    120.08
     633   115.000    38.500    119.21
     634   115.250    38.500    117.76
     635   115.500    38.500    115.74
     636   115.750    38.500    113.14
     637   116.000    38.500    109.97
     638   116.250    38.500    106.26
     639   116.500    38.500    102.04
     640   116.750    38.500     97.37
     641   117.000    38.500     92.28
     642   117.250    38.500     86.87
     643   117.500    38.500     81.18
     644   117.750    38.500     75.30
     645   118.000    38.500     69.32
     646   118.250    38.500     63.30
     647   118.500    38.500     57.33
     648   118.750    38.500     51.48
     649   119.000    38.500     45.82
     650   119.250    38.500     40.42
     651   119.500    38.500     35.32
     652   119.750    38.500     30.58
     653   120.000    38.500     26.24
     654   120.250    38.500     22.33
     655   120.500    38.500     18.85
     656   120.750    38.500     15.82
     657   121.000    38.500     13.23
     658   121.250    38.500     11.07
     659   121.500    38.500      9.32
     660   121.750    38.500      7.98
     661   122.000    38.500      6.98
     662   122.250    38.500      6.32
     663   122.500    38.500      5.94
     664   122.750    38.500      5.82
     665   123.000    38.500      5.93
