# Supplementary material for: The analysis on groundwater storage variations from GRACE/GRACE-FO in recent 20 years driven by influencing factors and prediction in Shandong Province, China
Source: Sci Rep. 2024 Mar 9;14:5819. doi: 10.1038/s41598-024-55588-3 (PMC10925065; doi:10.1038/s41598-024-55588-3)
Supplement: Supplementary file 1 — Supplementary Information. [file 41598_2024_55588_MOESM1_ESM.zip › data/GWS derived from GRACE/gws200804.txt]

       1   114.500    34.000     87.48
       2   114.750    34.000     87.35
       3   115.000    34.000     86.98
       4   115.250    34.000     86.34
       5   115.500    34.000     85.43
       6   115.750    34.000     84.17
       7   116.000    34.000     82.57
       8   116.250    34.000     80.59
       9   116.500    34.000     78.21
      10   116.750    34.000     75.42
      11   117.000    34.000     72.21
      12   117.250    34.000     68.58
      13   117.500    34.000     64.55
      14   117.750    34.000     60.12
      15   118.000    34.000     55.34
      16   118.250    34.000     50.24
      17   118.500    34.000     44.85
      18   118.750    34.000     39.25
      19   119.000    34.000     33.50
      20   119.250    34.000     27.65
      21   119.500    34.000     21.79
      22   119.750    34.000     15.98
      23   120.000    34.000     10.32
      24   120.250    34.000      4.86
      25   120.500    34.000     -0.31
      26   120.750    34.000     -5.11
      27   121.000    34.000     -9.49
      28   121.250    34.000    -13.40
      29   121.500    34.000    -16.78
      30   121.750    34.000    -19.59
      31   122.000    34.000    -21.82
      32   122.250    34.000    -23.44
      33   122.500    34.000    -24.46
      34   122.750    34.000    -24.87
      35   123.000    34.000    -24.71
      36   114.500    34.250     95.92
      37   114.750    34.250     95.87
      38   115.000    34.250     95.56
      39   115.250    34.250     94.94
      40   115.500    34.250     93.98
      41   115.750    34.250     92.66
      42   116.000    34.250     90.92
      43   116.250    34.250     88.77
      44   116.500    34.250     86.16
      45   116.750    34.250     83.10
      46   117.000    34.250     79.56
      47   117.250    34.250     75.58
      48   117.500    34.250     71.15
      49   117.750    34.250     66.31
      50   118.000    34.250     61.09
      51   118.250    34.250     55.52
      52   118.500    34.250     49.67
      53   118.750    34.250     43.61
      54   119.000    34.250     37.38
      55   119.250    34.250     31.07
      56   119.500    34.250     24.77
      57   119.750    34.250     18.55
      58   120.000    34.250     12.48
      59   120.250    34.250      6.66
      60   120.500    34.250      1.16
      61   120.750    34.250     -3.96
      62   121.000    34.250     -8.61
      63   121.250    34.250    -12.75
      64   121.500    34.250    -16.33
      65   121.750    34.250    -19.32
      66   122.000    34.250    -21.68
      67   122.250    34.250    -23.40
      68   122.500    34.250    -24.49
      69   122.750    34.250    -24.97
      70   123.000    34.250    -24.84
      71   114.500    34.500    104.02
      72   114.750    34.500    104.05
      73   115.000    34.500    103.77
      74   115.250    34.500    103.16
      75   115.500    34.500    102.15
      76   115.750    34.500    100.73
      77   116.000    34.500     98.85
      78   116.250    34.500     96.51
      79   116.500    34.500     93.67
      80   116.750    34.500     90.33
      81   117.000    34.500     86.49
      82   117.250    34.500     82.16
      83   117.500    34.500     77.35
      84   117.750    34.500     72.11
      85   118.000    34.500     66.46
      86   118.250    34.500     60.47
      87   118.500    34.500     54.18
      88   118.750    34.500     47.67
      89   119.000    34.500     41.01
      90   119.250    34.500     34.29
      91   119.500    34.500     27.58
      92   119.750    34.500     20.97
      93   120.000    34.500     14.56
      94   120.250    34.500      8.40
      95   120.500    34.500      2.60
      96   120.750    34.500     -2.77
      97   121.000    34.500     -7.66
      98   121.250    34.500    -12.01
      99   121.500    34.500    -15.76
     100   121.750    34.500    -18.90
     101   122.000    34.500    -21.38
     102   122.250    34.500    -23.20
     103   122.500    34.500    -24.37
     104   122.750    34.500    -24.90
     105   123.000    34.500    -24.81
     106   114.500    34.750    111.70
     107   114.750    34.750    111.79
     108   115.000    34.750    111.55
     109   115.250    34.750    110.90
     110   115.500    34.750    109.84
     111   115.750    34.750    108.31
     112   116.000    34.750    106.29
     113   116.250    34.750    103.75
     114   116.500    34.750    100.68
     115   116.750    34.750     97.07
     116   117.000    34.750     92.92
     117   117.250    34.750     88.26
     118   117.500    34.750     83.09
     119   117.750    34.750     77.46
     120   118.000    34.750     71.41
     121   118.250    34.750     65.02
     122   118.500    34.750     58.33
     123   118.750    34.750     51.42
     124   119.000    34.750     44.37
     125   119.250    34.750     37.27
     126   119.500    34.750     30.20
     127   119.750    34.750     23.25
     128   120.000    34.750     16.53
     129   120.250    34.750     10.10
     130   120.500    34.750      4.04
     131   120.750    34.750     -1.58
     132   121.000    34.750     -6.67
     133   121.250    34.750    -11.19
     134   121.500    34.750    -15.09
     135   121.750    34.750    -18.35
     136   122.000    34.750    -20.93
     137   122.250    34.750    -22.84
     138   122.500    34.750    -24.08
     139   122.750    34.750    -24.66
     140   123.000    34.750    -24.62
     141   114.500    35.000    118.87
     142   114.750    35.000    119.01
     143   115.000    35.000    118.77
     144   115.250    35.000    118.10
     145   115.500    35.000    116.96
     146   115.750    35.000    115.32
     147   116.000    35.000    113.14
     148   116.250    35.000    110.40
     149   116.500    35.000    107.10
     150   116.750    35.000    103.23
     151   117.000    35.000     98.78
     152   117.250    35.000     93.79
     153   117.500    35.000     88.28
     154   117.750    35.000     82.30
     155   118.000    35.000     75.89
     156   118.250    35.000     69.12
     157   118.500    35.000     62.07
     158   118.750    35.000     54.80
     159   119.000    35.000     47.41
     160   119.250    35.000     39.98
     161   119.500    35.000     32.60
     162   119.750    35.000     25.38
     163   120.000    35.000     18.38
     164   120.250    35.000     11.70
     165   120.500    35.000      5.43
     166   120.750    35.000     -0.37
     167   121.000    35.000     -5.62
     168   121.250    35.000    -10.29
     169   121.500    35.000    -14.32
     170   121.750    35.000    -17.68
     171   122.000    35.000    -20.36
     172   122.250    35.000    -22.34
     173   122.500    35.000    -23.65
     174   122.750    35.000    -24.28
     175   123.000    35.000    -24.28
     176   114.500    35.250    125.44
     177   114.750    35.250    125.60
     178   115.000    35.250    125.36
     179   115.250    35.250    124.65
     180   115.500    35.250    123.42
     181   115.750    35.250    121.66
     182   116.000    35.250    119.32
     183   116.250    35.250    116.39
     184   116.500    35.250    112.86
     185   116.750    35.250    108.72
     186   117.000    35.250    104.00
     187   117.250    35.250     98.71
     188   117.500    35.250     92.88
     189   117.750    35.250     86.58
     190   118.000    35.250     79.84
     191   118.250    35.250     72.75
     192   118.500    35.250     65.37
     193   118.750    35.250     57.79
     194   119.000    35.250     50.10
     195   119.250    35.250     42.40
     196   119.500    35.250     34.76
     197   119.750    35.250     27.29
     198   120.000    35.250     20.09
     199   120.250    35.250     13.22
     200   120.500    35.250      6.78
     201   120.750    35.250      0.83
     202   121.000    35.250     -4.56
     203   121.250    35.250     -9.33
     204   121.500    35.250    -13.46
     205   121.750    35.250    -16.91
     206   122.000    35.250    -19.67
     207   122.250    35.250    -21.72
     208   122.500    35.250    -23.08
     209   122.750    35.250    -23.78
     210   123.000    35.250    -23.83
     211   114.500    35.500    131.31
     212   114.750    35.500    131.49
     213   115.000    35.500    131.21
     214   115.250    35.500    130.45
     215   115.500    35.500    129.13
     216   115.750    35.500    127.23
     217   116.000    35.500    124.74
     218   116.250    35.500    121.62
     219   116.500    35.500    117.86
     220   116.750    35.500    113.49
     221   117.000    35.500    108.50
     222   117.250    35.500    102.93
     223   117.500    35.500     96.83
     224   117.750    35.500     90.22
     225   118.000    35.500     83.20
     226   118.250    35.500     75.82
     227   118.500    35.500     68.18
     228   118.750    35.500     60.34
     229   119.000    35.500     52.41
     230   119.250    35.500     44.47
     231   119.500    35.500     36.63
     232   119.750    35.500     28.98
     233   120.000    35.500     21.61
     234   120.250    35.500     14.60
     235   120.500    35.500      8.03
     236   120.750    35.500      1.98
     237   121.000    35.500     -3.50
     238   121.250    35.500     -8.35
     239   121.500    35.500    -12.56
     240   121.750    35.500    -16.07
     241   122.000    35.500    -18.88
     242   122.250    35.500    -21.00
     243   122.500    35.500    -22.42
     244   122.750    35.500    -23.17
     245   123.000    35.500    -23.29
     246   114.500    35.750    136.38
     247   114.750    35.750    136.56
     248   115.000    35.750    136.26
     249   115.250    35.750    135.42
     250   115.500    35.750    134.00
     251   115.750    35.750    131.98
     252   116.000    35.750    129.32
     253   116.250    35.750    126.01
     254   116.500    35.750    122.05
     255   116.750    35.750    117.44
     256   117.000    35.750    112.21
     257   117.250    35.750    106.40
     258   117.500    35.750    100.04
     259   117.750    35.750     93.19
     260   118.000    35.750     85.93
     261   118.250    35.750     78.31
     262   118.500    35.750     70.44
     263   118.750    35.750     62.39
     264   119.000    35.750     54.27
     265   119.250    35.750     46.17
     266   119.500    35.750     38.19
     267   119.750    35.750     30.41
     268   120.000    35.750     22.92
     269   120.250    35.750     15.82
     270   120.500    35.750      9.18
     271   120.750    35.750      3.06
     272   121.000    35.750     -2.47
     273   121.250    35.750     -7.39
     274   121.500    35.750    -11.63
     275   121.750    35.750    -15.19
     276   122.000    35.750    -18.04
     277   122.250    35.750    -20.21
     278   122.500    35.750    -21.69
     279   122.750    35.750    -22.51
     280   123.000    35.750    -22.70
     281   114.500    36.000    140.59
     282   114.750    36.000    140.76
     283   115.000    36.000    140.40
     284   115.250    36.000    139.48
     285   115.500    36.000    137.96
     286   115.750    36.000    135.80
     287   116.000    36.000    132.98
     288   116.250    36.000    129.50
     289   116.500    36.000    125.33
     290   116.750    36.000    120.52
     291   117.000    36.000    115.08
     292   117.250    36.000    109.05
     293   117.500    36.000    102.48
     294   117.750    36.000     95.41
     295   118.000    36.000     87.94
     296   118.250    36.000     80.15
     297   118.500    36.000     72.11
     298   118.750    36.000     63.92
     299   119.000    36.000     55.67
     300   119.250    36.000     47.45
     301   119.500    36.000     39.38
     302   119.750    36.000     31.52
     303   120.000    36.000     23.99
     304   120.250    36.000     16.85
     305   120.500    36.000     10.17
     306   120.750    36.000      4.04
     307   121.000    36.000     -1.52
     308   121.250    36.000     -6.44
     309   121.500    36.000    -10.70
     310   121.750    36.000    -14.28
     311   122.000    36.000    -17.18
     312   122.250    36.000    -19.39
     313   122.500    36.000    -20.93
     314   122.750    36.000    -21.82
     315   123.000    36.000    -22.10
     316   114.500    36.250    143.88
     317   114.750    36.250    144.00
     318   115.000    36.250    143.58
     319   115.250    36.250    142.57
     320   115.500    36.250    140.93
     321   115.750    36.250    138.64
     322   116.000    36.250    135.66
     323   116.250    36.250    132.01
     324   116.500    36.250    127.68
     325   116.750    36.250    122.68
     326   117.000    36.250    117.05
     327   117.250    36.250    110.84
     328   117.500    36.250    104.08
     329   117.750    36.250     96.86
     330   118.000    36.250     89.24
     331   118.250    36.250     81.31
     332   118.500    36.250     73.16
     333   118.750    36.250     64.87
     334   119.000    36.250     56.55
     335   119.250    36.250     48.29
     336   119.500    36.250     40.18
     337   119.750    36.250     32.31
     338   120.000    36.250     24.78
     339   120.250    36.250     17.65
     340   120.500    36.250     10.99
     341   120.750    36.250      4.88
     342   121.000    36.250     -0.65
     343   121.250    36.250     -5.55
     344   121.500    36.250     -9.81
     345   121.750    36.250    -13.39
     346   122.000    36.250    -16.31
     347   122.250    36.250    -18.56
     348   122.500    36.250    -20.15
     349   122.750    36.250    -21.12
     350   123.000    36.250    -21.49
     351   114.500    36.500    146.17
     352   114.750    36.500    146.25
     353   115.000    36.500    145.75
     354   115.250    36.500    144.64
     355   115.500    36.500    142.89
     356   115.750    36.500    140.45
     357   116.000    36.500    137.33
     358   116.250    36.500    133.52
     359   116.500    36.500    129.03
     360   116.750    36.500    123.86
     361   117.000    36.500    118.08
     362   117.250    36.500    111.71
     363   117.500    36.500    104.83
     364   117.750    36.500     97.49
     365   118.000    36.500     89.77
     366   118.250    36.500     81.76
     367   118.500    36.500     73.56
     368   118.750    36.500     65.24
     369   119.000    36.500     56.90
     370   119.250    36.500     48.66
     371   119.500    36.500     40.57
     372   119.750    36.500     32.75
     373   120.000    36.500     25.27
     374   120.250    36.500     18.21
     375   120.500    36.500     11.62
     376   120.750    36.500      5.57
     377   121.000    36.500      0.10
     378   121.250    36.500     -4.75
     379   121.500    36.500     -8.97
     380   121.750    36.500    -12.53
     381   122.000    36.500    -15.45
     382   122.250    36.500    -17.73
     383   122.500    36.500    -19.38
     384   122.750    36.500    -20.43
     385   123.000    36.500    -20.92
     386   114.500    36.750    147.46
     387   114.750    36.750    147.46
     388   115.000    36.750    146.88
     389   115.250    36.750    145.67
     390   115.500    36.750    143.79
     391   115.750    36.750    141.22
     392   116.000    36.750    137.96
     393   116.250    36.750    134.01
     394   116.500    36.750    129.37
     395   116.750    36.750    124.08
     396   117.000    36.750    118.17
     397   117.250    36.750    111.69
     398   117.500    36.750    104.72
     399   117.750    36.750     97.31
     400   118.000    36.750     89.53
     401   118.250    36.750     81.51
     402   118.500    36.750     73.30
     403   118.750    36.750     65.01
     404   119.000    36.750     56.72
     405   119.250    36.750     48.53
     406   119.500    36.750     40.55
     407   119.750    36.750     32.83
     408   120.000    36.750     25.46
     409   120.250    36.750     18.51
     410   120.500    36.750     12.04
     411   120.750    36.750      6.10
     412   121.000    36.750      0.73
     413   121.250    36.750     -4.04
     414   121.500    36.750     -8.20
     415   121.750    36.750    -11.73
     416   122.000    36.750    -14.64
     417   122.250    36.750    -16.93
     418   122.500    36.750    -18.63
     419   122.750    36.750    -19.76
     420   123.000    36.750    -20.36
     421   114.500    37.000    147.74
     422   114.750    37.000    147.66
     423   115.000    37.000    146.96
     424   115.250    37.000    145.64
     425   115.500    37.000    143.63
     426   115.750    37.000    140.94
     427   116.000    37.000    137.54
     428   116.250    37.000    133.47
     429   116.500    37.000    128.70
     430   116.750    37.000    123.31
     431   117.000    37.000    117.30
     432   117.250    37.000    110.76
     433   117.500    37.000    103.74
     434   117.750    37.000     96.30
     435   118.000    37.000     88.54
     436   118.250    37.000     80.54
     437   118.500    37.000     72.39
     438   118.750    37.000     64.18
     439   119.000    37.000     56.01
     440   119.250    37.000     47.95
     441   119.500    37.000     40.10
     442   119.750    37.000     32.54
     443   120.000    37.000     25.33
     444   120.250    37.000     18.56
     445   120.500    37.000     12.25
     446   120.750    37.000      6.46
     447   121.000    37.000      1.23
     448   121.250    37.000     -3.43
     449   121.500    37.000     -7.50
     450   121.750    37.000    -10.96
     451   122.000    37.000    -13.84
     452   122.250    37.000    -16.15
     453   122.500    37.000    -17.90
     454   122.750    37.000    -19.12
     455   123.000    37.000    -19.84
     456   114.500    37.250    147.03
     457   114.750    37.250    146.84
     458   115.000    37.250    146.04
     459   115.250    37.250    144.59
     460   115.500    37.250    142.46
     461   115.750    37.250    139.64
     462   116.000    37.250    136.13
     463   116.250    37.250    131.93
     464   116.500    37.250    127.07
     465   116.750    37.250    121.60
     466   117.000    37.250    115.55
     467   117.250    37.250    108.96
     468   117.500    37.250    101.94
     469   117.750    37.250     94.52
     470   118.000    37.250     86.82
     471   118.250    37.250     78.90
     472   118.500    37.250     70.86
     473   118.750    37.250     62.79
     474   119.000    37.250     54.79
     475   119.250    37.250     46.91
     476   119.500    37.250     39.27
     477   119.750    37.250     31.91
     478   120.000    37.250     24.93
     479   120.250    37.250     18.36
     480   120.500    37.250     12.26
     481   120.750    37.250      6.66
     482   121.000    37.250      1.60
     483   121.250    37.250     -2.91
     484   121.500    37.250     -6.85
     485   121.750    37.250    -10.25
     486   122.000    37.250    -13.09
     487   122.250    37.250    -15.39
     488   122.500    37.250    -17.19
     489   122.750    37.250    -18.48
     490   123.000    37.250    -19.33
     491   114.500    37.500    145.35
     492   114.750    37.500    145.05
     493   115.000    37.500    144.12
     494   115.250    37.500    142.55
     495   115.500    37.500    140.30
     496   115.750    37.500    137.37
     497   116.000    37.500    133.75
     498   116.250    37.500    129.46
     499   116.500    37.500    124.53
     500   116.750    37.500    119.01
     501   117.000    37.500    112.92
     502   117.250    37.500    106.35
     503   117.500    37.500     99.36
     504   117.750    37.500     92.02
     505   118.000    37.500     84.42
     506   118.250    37.500     76.64
     507   118.500    37.500     68.77
     508   118.750    37.500     60.89
     509   119.000    37.500     53.10
     510   119.250    37.500     45.47
     511   119.500    37.500     38.08
     512   119.750    37.500     30.99
     513   120.000    37.500     24.27
     514   120.250    37.500     17.95
     515   120.500    37.500     12.10
     516   120.750    37.500      6.74
     517   121.000    37.500      1.88
     518   121.250    37.500     -2.45
     519   121.500    37.500     -6.26
     520   121.750    37.500     -9.55
     521   122.000    37.500    -12.34
     522   122.250    37.500    -14.63
     523   122.500    37.500    -16.45
     524   122.750    37.500    -17.84
     525   123.000    37.500    -18.81
     526   114.500    37.750    142.80
     527   114.750    37.750    142.38
     528   115.000    37.750    141.32
     529   115.250    37.750    139.62
     530   115.500    37.750    137.26
     531   115.750    37.750    134.21
     532   116.000    37.750    130.50
     533   116.250    37.750    126.14
     534   116.500    37.750    121.16
     535   116.750    37.750    115.61
     536   117.000    37.750    109.54
     537   117.250    37.750    103.02
     538   117.500    37.750     96.10
     539   117.750    37.750     88.88
     540   118.000    37.750     81.42
     541   118.250    37.750     73.83
     542   118.500    37.750     66.18
     543   118.750    37.750     58.54
     544   119.000    37.750     51.02
     545   119.250    37.750     43.68
     546   119.500    37.750     36.59
     547   119.750    37.750     29.81
     548   120.000    37.750     23.39
     549   120.250    37.750     17.38
     550   120.500    37.750     11.82
     551   120.750    37.750      6.72
     552   121.000    37.750      2.10
     553   121.250    37.750     -2.04
     554   121.500    37.750     -5.68
     555   121.750    37.750     -8.85
     556   122.000    37.750    -11.56
     557   122.250    37.750    -13.83
     558   122.500    37.750    -15.69
     559   122.750    37.750    -17.15
     560   123.000    37.750    -18.25
     561   114.500    38.000    139.46
     562   114.750    38.000    138.90
     563   115.000    38.000    137.72
     564   115.250    38.000    135.89
     565   115.500    38.000    133.40
     566   115.750    38.000    130.26
     567   116.000    38.000    126.47
     568   116.250    38.000    122.06
     569   116.500    38.000    117.07
     570   116.750    38.000    111.53
     571   117.000    38.000    105.50
     572   117.250    38.000     99.06
     573   117.500    38.000     92.26
     574   117.750    38.000     85.20
     575   118.000    38.000     77.94
     576   118.250    38.000     70.57
     577   118.500    38.000     63.18
     578   118.750    38.000     55.85
     579   119.000    38.000     48.63
     580   119.250    38.000     41.62
     581   119.500    38.000     34.88
     582   119.750    38.000     28.44
     583   120.000    38.000     22.37
     584   120.250    38.000     16.70
     585   120.500    38.000     11.45
     586   120.750    38.000      6.64
     587   121.000    38.000      2.30
     588   121.250    38.000     -1.62
     589   121.500    38.000     -5.08
     590   121.750    38.000     -8.11
     591   122.000    38.000    -10.73
     592   122.250    38.000    -12.96
     593   122.500    38.000    -14.84
     594   122.750    38.000    -16.37
     595   123.000    38.000    -17.60
     596   114.500    38.250    135.43
     597   114.750    38.250    134.73
     598   115.000    38.250    133.42
     599   115.250    38.250    131.48
     600   115.500    38.250    128.89
     601   115.750    38.250    125.66
     602   116.000    38.250    121.81
     603   116.250    38.250    117.37
     604   116.500    38.250    112.37
     605   116.750    38.250    106.87
     606   117.000    38.250    100.92
     607   117.250    38.250     94.59
     608   117.500    38.250     87.95
     609   117.750    38.250     81.08
     610   118.000    38.250     74.06
     611   118.250    38.250     66.96
     612   118.500    38.250     59.88
     613   118.750    38.250     52.87
     614   119.000    38.250     46.02
     615   119.250    38.250     39.38
     616   119.500    38.250     33.02
     617   119.750    38.250     26.97
     618   120.000    38.250     21.28
     619   120.250    38.250     15.96
     620   120.500    38.250     11.06
     621   120.750    38.250      6.59
     622   121.000    38.250      2.52
     623   121.250    38.250     -1.14
     624   121.500    38.250     -4.40
     625   121.750    38.250     -7.27
     626   122.000    38.250     -9.79
     627   122.250    38.250    -11.98
     628   122.500    38.250    -13.87
     629   122.750    38.250    -15.47
     630   123.000    38.250    -16.82
     631   114.500    38.500    130.84
     632   114.750    38.500    130.01
     633   115.000    38.500    128.56
     634   115.250    38.500    126.51
     635   115.500    38.500    123.82
     636   115.750    38.500    120.53
     637   116.000    38.500    116.64
     638   116.250    38.500    112.19
     639   116.500    38.500    107.22
     640   116.750    38.500    101.79
     641   117.000    38.500     95.95
     642   117.250    38.500     89.77
     643   117.500    38.500     83.32
     644   117.750    38.500     76.69
     645   118.000    38.500     69.93
     646   118.250    38.500     63.14
     647   118.500    38.500     56.40
     648   118.750    38.500     49.75
     649   119.000    38.500     43.29
     650   119.250    38.500     37.05
     651   119.500    38.500     31.10
     652   119.750    38.500     25.46
     653   120.000    38.500     20.17
     654   120.250    38.500     15.26
     655   120.500    38.500     10.73
     656   120.750    38.500      6.59
     657   121.000    38.500      2.84
     658   121.250    38.500     -0.56
     659   121.500    38.500     -3.60
     660   121.750    38.500     -6.31
     661   122.000    38.500     -8.72
     662   122.250    38.500    -10.85
     663   122.500    38.500    -12.73
     664   122.750    38.500    -14.39
     665   123.000    38.500    -15.85
