# Supplementary material for: The analysis on groundwater storage variations from GRACE/GRACE-FO in recent 20 years driven by influencing factors and prediction in Shandong Province, China
Source: Sci Rep. 2024 Mar 9;14:5819. doi: 10.1038/s41598-024-55588-3 (PMC10925065; doi:10.1038/s41598-024-55588-3)
Supplement: Supplementary file 1 — Supplementary Information. [file 41598_2024_55588_MOESM1_ESM.zip › data/GWS derived from GRACE/gws200805.txt]

       1   114.500    34.000     38.58
       2   114.750    34.000     38.27
       3   115.000    34.000     37.93
       4   115.250    34.000     37.56
       5   115.500    34.000     37.13
       6   115.750    34.000     36.62
       7   116.000    34.000     36.00
       8   116.250    34.000     35.25
       9   116.500    34.000     34.33
      10   116.750    34.000     33.24
      11   117.000    34.000     31.93
      12   117.250    34.000     30.40
      13   117.500    34.000     28.63
      14   117.750    34.000     26.61
      15   118.000    34.000     24.34
      16   118.250    34.000     21.83
      17   118.500    34.000     19.09
      18   118.750    34.000     16.14
      19   119.000    34.000     13.02
      20   119.250    34.000      9.74
      21   119.500    34.000      6.37
      22   119.750    34.000      2.95
      23   120.000    34.000     -0.47
      24   120.250    34.000     -3.85
      25   120.500    34.000     -7.10
      26   120.750    34.000    -10.20
      27   121.000    34.000    -13.07
      28   121.250    34.000    -15.68
      29   121.500    34.000    -17.96
      30   121.750    34.000    -19.89
      31   122.000    34.000    -21.41
      32   122.250    34.000    -22.53
      33   122.500    34.000    -23.23
      34   122.750    34.000    -23.49
      35   123.000    34.000    -23.32
      36   114.500    34.250     46.47
      37   114.750    34.250     46.15
      38   115.000    34.250     45.77
      39   115.250    34.250     45.34
      40   115.500    34.250     44.80
      41   115.750    34.250     44.16
      42   116.000    34.250     43.35
      43   116.250    34.250     42.39
      44   116.500    34.250     41.21
      45   116.750    34.250     39.82
      46   117.000    34.250     38.18
      47   117.250    34.250     36.29
      48   117.500    34.250     34.13
      49   117.750    34.250     31.69
      50   118.000    34.250     28.99
      51   118.250    34.250     26.04
      52   118.500    34.250     22.84
      53   118.750    34.250     19.44
      54   119.000    34.250     15.87
      55   119.250    34.250     12.15
      56   119.500    34.250      8.36
      57   119.750    34.250      4.53
      58   120.000    34.250      0.72
      59   120.250    34.250     -3.00
      60   120.500    34.250     -6.58
      61   120.750    34.250     -9.98
      62   121.000    34.250    -13.11
      63   121.250    34.250    -15.94
      64   121.500    34.250    -18.42
      65   121.750    34.250    -20.51
      66   122.000    34.250    -22.17
      67   122.250    34.250    -23.39
      68   122.500    34.250    -24.15
      69   122.750    34.250    -24.45
      70   123.000    34.250    -24.30
      71   114.500    34.500     53.89
      72   114.750    34.500     53.55
      73   115.000    34.500     53.13
      74   115.250    34.500     52.61
      75   115.500    34.500     51.96
      76   115.750    34.500     51.17
      77   116.000    34.500     50.18
      78   116.250    34.500     48.98
      79   116.500    34.500     47.55
      80   116.750    34.500     45.86
      81   117.000    34.500     43.90
      82   117.250    34.500     41.64
      83   117.500    34.500     39.09
      84   117.750    34.500     36.26
      85   118.000    34.500     33.13
      86   118.250    34.500     29.75
      87   118.500    34.500     26.13
      88   118.750    34.500     22.29
      89   119.000    34.500     18.29
      90   119.250    34.500     14.18
      91   119.500    34.500      9.99
      92   119.750    34.500      5.79
      93   120.000    34.500      1.63
      94   120.250    34.500     -2.42
      95   120.500    34.500     -6.30
      96   120.750    34.500     -9.95
      97   121.000    34.500    -13.32
      98   121.250    34.500    -16.34
      99   121.500    34.500    -18.99
     100   121.750    34.500    -21.21
     101   122.000    34.500    -22.99
     102   122.250    34.500    -24.29
     103   122.500    34.500    -25.10
     104   122.750    34.500    -25.42
     105   123.000    34.500    -25.28
     106   114.500    34.750     60.76
     107   114.750    34.750     60.40
     108   115.000    34.750     59.93
     109   115.250    34.750     59.33
     110   115.500    34.750     58.56
     111   115.750    34.750     57.60
     112   116.000    34.750     56.42
     113   116.250    34.750     55.00
     114   116.500    34.750     53.30
     115   116.750    34.750     51.31
     116   117.000    34.750     49.02
     117   117.250    34.750     46.41
     118   117.500    34.750     43.49
     119   117.750    34.750     40.26
     120   118.000    34.750     36.75
     121   118.250    34.750     32.96
     122   118.500    34.750     28.92
     123   118.750    34.750     24.69
     124   119.000    34.750     20.30
     125   119.250    34.750     15.81
     126   119.500    34.750     11.26
     127   119.750    34.750      6.72
     128   120.000    34.750      2.25
     129   120.250    34.750     -2.08
     130   120.500    34.750     -6.22
     131   120.750    34.750    -10.10
     132   121.000    34.750    -13.66
     133   121.250    34.750    -16.86
     134   121.500    34.750    -19.64
     135   121.750    34.750    -21.98
     136   122.000    34.750    -23.84
     137   122.250    34.750    -25.20
     138   122.500    34.750    -26.05
     139   122.750    34.750    -26.39
     140   123.000    34.750    -26.24
     141   114.500    35.000     67.03
     142   114.750    35.000     66.64
     143   115.000    35.000     66.12
     144   115.250    35.000     65.42
     145   115.500    35.000     64.53
     146   115.750    35.000     63.41
     147   116.000    35.000     62.03
     148   116.250    35.000     60.38
     149   116.500    35.000     58.42
     150   116.750    35.000     56.14
     151   117.000    35.000     53.53
     152   117.250    35.000     50.58
     153   117.500    35.000     47.31
     154   117.750    35.000     43.70
     155   118.000    35.000     39.80
     156   118.250    35.000     35.64
     157   118.500    35.000     31.23
     158   118.750    35.000     26.62
     159   119.000    35.000     21.88
     160   119.250    35.000     17.04
     161   119.500    35.000     12.17
     162   119.750    35.000      7.34
     163   120.000    35.000      2.60
     164   120.250    35.000     -1.98
     165   120.500    35.000     -6.34
     166   120.750    35.000    -10.41
     167   121.000    35.000    -14.14
     168   121.250    35.000    -17.47
     169   121.500    35.000    -20.37
     170   121.750    35.000    -22.79
     171   122.000    35.000    -24.73
     172   122.250    35.000    -26.13
     173   122.500    35.000    -27.01
     174   122.750    35.000    -27.36
     175   123.000    35.000    -27.20
     176   114.500    35.250     72.62
     177   114.750    35.250     72.21
     178   115.000    35.250     71.62
     179   115.250    35.250     70.84
     180   115.500    35.250     69.81
     181   115.750    35.250     68.53
     182   116.000    35.250     66.96
     183   116.250    35.250     65.08
     184   116.500    35.250     62.86
     185   116.750    35.250     60.30
     186   117.000    35.250     57.38
     187   117.250    35.250     54.11
     188   117.500    35.250     50.50
     189   117.750    35.250     46.54
     190   118.000    35.250     42.29
     191   118.250    35.250     37.78
     192   118.500    35.250     33.03
     193   118.750    35.250     28.10
     194   119.000    35.250     23.02
     195   119.250    35.250     17.89
     196   119.500    35.250     12.74
     197   119.750    35.250      7.64
     198   120.000    35.250      2.67
     199   120.250    35.250     -2.11
     200   120.500    35.250     -6.65
     201   120.750    35.250    -10.88
     202   121.000    35.250    -14.74
     203   121.250    35.250    -18.18
     204   121.500    35.250    -21.17
     205   121.750    35.250    -23.66
     206   122.000    35.250    -25.64
     207   122.250    35.250    -27.07
     208   122.500    35.250    -27.96
     209   122.750    35.250    -28.32
     210   123.000    35.250    -28.14
     211   114.500    35.500     77.48
     212   114.750    35.500     77.04
     213   115.000    35.500     76.38
     214   115.250    35.500     75.50
     215   115.500    35.500     74.36
     216   115.750    35.500     72.91
     217   116.000    35.500     71.15
     218   116.250    35.500     69.05
     219   116.500    35.500     66.58
     220   116.750    35.500     63.75
     221   117.000    35.500     60.53
     222   117.250    35.500     56.95
     223   117.500    35.500     53.02
     224   117.750    35.500     48.76
     225   118.000    35.500     44.19
     226   118.250    35.500     39.35
     227   118.500    35.500     34.29
     228   118.750    35.500     29.07
     229   119.000    35.500     23.73
     230   119.250    35.500     18.33
     231   119.500    35.500     12.95
     232   119.750    35.500      7.64
     233   120.000    35.500      2.48
     234   120.250    35.500     -2.47
     235   120.500    35.500     -7.15
     236   120.750    35.500    -11.50
     237   121.000    35.500    -15.46
     238   121.250    35.500    -18.98
     239   121.500    35.500    -22.03
     240   121.750    35.500    -24.57
     241   122.000    35.500    -26.57
     242   122.250    35.500    -28.03
     243   122.500    35.500    -28.93
     244   122.750    35.500    -29.28
     245   123.000    35.500    -29.09
     246   114.500    35.750     81.55
     247   114.750    35.750     81.07
     248   115.000    35.750     80.36
     249   115.250    35.750     79.37
     250   115.500    35.750     78.11
     251   115.750    35.750     76.50
     252   116.000    35.750     74.55
     253   116.250    35.750     72.23
     254   116.500    35.750     69.53
     255   116.750    35.750     66.43
     256   117.000    35.750     62.96
     257   117.250    35.750     59.09
     258   117.500    35.750     54.87
     259   117.750    35.750     50.31
     260   118.000    35.750     45.46
     261   118.250    35.750     40.34
     262   118.500    35.750     35.02
     263   118.750    35.750     29.53
     264   119.000    35.750     23.96
     265   119.250    35.750     18.35
     266   119.500    35.750     12.78
     267   119.750    35.750      7.31
     268   120.000    35.750      1.99
     269   120.250    35.750     -3.08
     270   120.500    35.750     -7.86
     271   120.750    35.750    -12.29
     272   121.000    35.750    -16.31
     273   121.250    35.750    -19.88
     274   121.500    35.750    -22.96
     275   121.750    35.750    -25.52
     276   122.000    35.750    -27.54
     277   122.250    35.750    -29.00
     278   122.500    35.750    -29.90
     279   122.750    35.750    -30.26
     280   123.000    35.750    -30.06
     281   114.500    36.000     84.77
     282   114.750    36.000     84.25
     283   115.000    36.000     83.48
     284   115.250    36.000     82.40
     285   115.500    36.000     81.01
     286   115.750    36.000     79.25
     287   116.000    36.000     77.12
     288   116.250    36.000     74.59
     289   116.500    36.000     71.67
     290   116.750    36.000     68.33
     291   117.000    36.000     64.59
     292   117.250    36.000     60.47
     293   117.500    36.000     56.00
     294   117.750    36.000     51.18
     295   118.000    36.000     46.07
     296   118.250    36.000     40.72
     297   118.500    36.000     35.17
     298   118.750    36.000     29.48
     299   119.000    36.000     23.72
     300   119.250    36.000     17.94
     301   119.500    36.000     12.23
     302   119.750    36.000      6.62
     303   120.000    36.000      1.21
     304   120.250    36.000     -3.93
     305   120.500    36.000     -8.77
     306   120.750    36.000    -13.24
     307   121.000    36.000    -17.30
     308   121.250    36.000    -20.87
     309   121.500    36.000    -23.96
     310   121.750    36.000    -26.52
     311   122.000    36.000    -28.53
     312   122.250    36.000    -29.99
     313   122.500    36.000    -30.89
     314   122.750    36.000    -31.24
     315   123.000    36.000    -31.04
     316   114.500    36.250     87.12
     317   114.750    36.250     86.57
     318   115.000    36.250     85.73
     319   115.250    36.250     84.55
     320   115.500    36.250     83.03
     321   115.750    36.250     81.12
     322   116.000    36.250     78.81
     323   116.250    36.250     76.09
     324   116.500    36.250     72.96
     325   116.750    36.250     69.39
     326   117.000    36.250     65.43
     327   117.250    36.250     61.08
     328   117.500    36.250     56.36
     329   117.750    36.250     51.33
     330   118.000    36.250     46.01
     331   118.250    36.250     40.46
     332   118.500    36.250     34.73
     333   118.750    36.250     28.88
     334   119.000    36.250     22.98
     335   119.250    36.250     17.09
     336   119.500    36.250     11.27
     337   119.750    36.250      5.60
     338   120.000    36.250      0.15
     339   120.250    36.250     -5.04
     340   120.500    36.250     -9.90
     341   120.750    36.250    -14.37
     342   121.000    36.250    -18.41
     343   121.250    36.250    -21.97
     344   121.500    36.250    -25.04
     345   121.750    36.250    -27.58
     346   122.000    36.250    -29.57
     347   122.250    36.250    -31.00
     348   122.500    36.250    -31.89
     349   122.750    36.250    -32.23
     350   123.000    36.250    -32.03
     351   114.500    36.500     88.58
     352   114.750    36.500     87.98
     353   115.000    36.500     87.06
     354   115.250    36.500     85.79
     355   115.500    36.500     84.14
     356   115.750    36.500     82.09
     357   116.000    36.500     79.61
     358   116.250    36.500     76.71
     359   116.500    36.500     73.38
     360   116.750    36.500     69.61
     361   117.000    36.500     65.44
     362   117.250    36.500     60.88
     363   117.500    36.500     55.98
     364   117.750    36.500     50.75
     365   118.000    36.500     45.27
     366   118.250    36.500     39.55
     367   118.500    36.500     33.69
     368   118.750    36.500     27.73
     369   119.000    36.500     21.74
     370   119.250    36.500     15.78
     371   119.500    36.500      9.93
     372   119.750    36.500      4.23
     373   120.000    36.500     -1.22
     374   120.250    36.500     -6.39
     375   120.500    36.500    -11.22
     376   120.750    36.500    -15.65
     377   121.000    36.500    -19.65
     378   121.250    36.500    -23.16
     379   121.500    36.500    -26.18
     380   121.750    36.500    -28.67
     381   122.000    36.500    -30.63
     382   122.250    36.500    -32.03
     383   122.500    36.500    -32.90
     384   122.750    36.500    -33.23
     385   123.000    36.500    -33.05
     386   114.500    36.750     89.13
     387   114.750    36.750     88.48
     388   115.000    36.750     87.49
     389   115.250    36.750     86.11
     390   115.500    36.750     84.34
     391   115.750    36.750     82.15
     392   116.000    36.750     79.51
     393   116.250    36.750     76.44
     394   116.500    36.750     72.92
     395   116.750    36.750     68.98
     396   117.000    36.750     64.63
     397   117.250    36.750     59.90
     398   117.500    36.750     54.83
     399   117.750    36.750     49.46
     400   118.000    36.750     43.83
     401   118.250    36.750     38.01
     402   118.500    36.750     32.07
     403   118.750    36.750     26.04
     404   119.000    36.750     20.02
     405   119.250    36.750     14.04
     406   119.500    36.750      8.19
     407   119.750    36.750      2.53
     408   120.000    36.750     -2.88
     409   120.250    36.750     -7.99
     410   120.500    36.750    -12.74
     411   120.750    36.750    -17.10
     412   121.000    36.750    -21.00
     413   121.250    36.750    -24.44
     414   121.500    36.750    -27.38
     415   121.750    36.750    -29.80
     416   122.000    36.750    -31.69
     417   122.250    36.750    -33.06
     418   122.500    36.750    -33.90
     419   122.750    36.750    -34.23
     420   123.000    36.750    -34.05
     421   114.500    37.000     88.80
     422   114.750    37.000     88.08
     423   115.000    37.000     87.01
     424   115.250    37.000     85.53
     425   115.500    37.000     83.63
     426   115.750    37.000     81.29
     427   116.000    37.000     78.51
     428   116.250    37.000     75.28
     429   116.500    37.000     71.60
     430   116.750    37.000     67.50
     431   117.000    37.000     62.99
     432   117.250    37.000     58.13
     433   117.500    37.000     52.93
     434   117.750    37.000     47.45
     435   118.000    37.000     41.74
     436   118.250    37.000     35.86
     437   118.500    37.000     29.86
     438   118.750    37.000     23.83
     439   119.000    37.000     17.81
     440   119.250    37.000     11.87
     441   119.500    37.000      6.09
     442   119.750    37.000      0.51
     443   120.000    37.000     -4.81
     444   120.250    37.000     -9.81
     445   120.500    37.000    -14.45
     446   120.750    37.000    -18.67
     447   121.000    37.000    -22.46
     448   121.250    37.000    -25.78
     449   121.500    37.000    -28.61
     450   121.750    37.000    -30.94
     451   122.000    37.000    -32.75
     452   122.250    37.000    -34.07
     453   122.500    37.000    -34.88
     454   122.750    37.000    -35.18
     455   123.000    37.000    -35.02
     456   114.500    37.250     87.60
     457   114.750    37.250     86.83
     458   115.000    37.250     85.65
     459   115.250    37.250     84.07
     460   115.500    37.250     82.05
     461   115.750    37.250     79.58
     462   116.000    37.250     76.65
     463   116.250    37.250     73.26
     464   116.500    37.250     69.44
     465   116.750    37.250     65.20
     466   117.000    37.250     60.58
     467   117.250    37.250     55.60
     468   117.500    37.250     50.31
     469   117.750    37.250     44.76
     470   118.000    37.250     39.00
     471   118.250    37.250     33.11
     472   118.500    37.250     27.13
     473   118.750    37.250     21.13
     474   119.000    37.250     15.18
     475   119.250    37.250      9.33
     476   119.500    37.250      3.65
     477   119.750    37.250     -1.80
     478   120.000    37.250     -6.97
     479   120.250    37.250    -11.81
     480   120.500    37.250    -16.28
     481   120.750    37.250    -20.35
     482   121.000    37.250    -23.98
     483   121.250    37.250    -27.15
     484   121.500    37.250    -29.84
     485   121.750    37.250    -32.05
     486   122.000    37.250    -33.77
     487   122.250    37.250    -35.01
     488   122.500    37.250    -35.77
     489   122.750    37.250    -36.08
     490   123.000    37.250    -35.93
     491   114.500    37.500     85.61
     492   114.750    37.500     84.74
     493   115.000    37.500     83.48
     494   115.250    37.500     81.78
     495   115.500    37.500     79.64
     496   115.750    37.500     77.02
     497   116.000    37.500     73.97
     498   116.250    37.500     70.46
     499   116.500    37.500     66.51
     500   116.750    37.500     62.16
     501   117.000    37.500     57.43
     502   117.250    37.500     52.38
     503   117.500    37.500     47.03
     504   117.750    37.500     41.45
     505   118.000    37.500     35.69
     506   118.250    37.500     29.83
     507   118.500    37.500     23.91
     508   118.750    37.500     17.99
     509   119.000    37.500     12.15
     510   119.250    37.500      6.45
     511   119.500    37.500      0.93
     512   119.750    37.500     -4.34
     513   120.000    37.500     -9.31
     514   120.250    37.500    -13.95
     515   120.500    37.500    -18.22
     516   120.750    37.500    -22.08
     517   121.000    37.500    -25.51
     518   121.250    37.500    -28.50
     519   121.500    37.500    -31.03
     520   121.750    37.500    -33.10
     521   122.000    37.500    -34.71
     522   122.250    37.500    -35.85
     523   122.500    37.500    -36.56
     524   122.750    37.500    -36.84
     525   123.000    37.500    -36.71
     526   114.500    37.750     82.88
     527   114.750    37.750     81.92
     528   115.000    37.750     80.54
     529   115.250    37.750     78.73
     530   115.500    37.750     76.45
     531   115.750    37.750     73.73
     532   116.000    37.750     70.54
     533   116.250    37.750     66.91
     534   116.500    37.750     62.86
     535   116.750    37.750     58.43
     536   117.000    37.750     53.64
     537   117.250    37.750     48.53
     538   117.500    37.750     43.16
     539   117.750    37.750     37.60
     540   118.000    37.750     31.89
     541   118.250    37.750     26.10
     542   118.500    37.750     20.28
     543   118.750    37.750     14.50
     544   119.000    37.750      8.82
     545   119.250    37.750      3.30
     546   119.500    37.750     -2.00
     547   119.750    37.750     -7.05
     548   120.000    37.750    -11.79
     549   120.250    37.750    -16.17
     550   120.500    37.750    -20.19
     551   120.750    37.750    -23.82
     552   121.000    37.750    -27.02
     553   121.250    37.750    -29.79
     554   121.500    37.750    -32.12
     555   121.750    37.750    -34.02
     556   122.000    37.750    -35.49
     557   122.250    37.750    -36.54
     558   122.500    37.750    -37.19
     559   122.750    37.750    -37.43
     560   123.000    37.750    -37.31
     561   114.500    38.000     79.49
     562   114.750    38.000     78.43
     563   115.000    38.000     76.94
     564   115.250    38.000     75.00
     565   115.500    38.000     72.62
     566   115.750    38.000     69.77
     567   116.000    38.000     66.47
     568   116.250    38.000     62.74
     569   116.500    38.000     58.61
     570   116.750    38.000     54.11
     571   117.000    38.000     49.28
     572   117.250    38.000     44.15
     573   117.500    38.000     38.81
     574   117.750    38.000     33.30
     575   118.000    38.000     27.67
     576   118.250    38.000     21.99
     577   118.500    38.000     16.33
     578   118.750    38.000     10.73
     579   119.000    38.000      5.27
     580   119.250    38.000     -0.01
     581   119.500    38.000     -5.07
     582   119.750    38.000     -9.84
     583   120.000    38.000    -14.29
     584   120.250    38.000    -18.40
     585   120.500    38.000    -22.13
     586   120.750    38.000    -25.48
     587   121.000    38.000    -28.41
     588   121.250    38.000    -30.94
     589   121.500    38.000    -33.05
     590   121.750    38.000    -34.76
     591   122.000    38.000    -36.07
     592   122.250    38.000    -37.00
     593   122.500    38.000    -37.57
     594   122.750    38.000    -37.79
     595   123.000    38.000    -37.68
     596   114.500    38.250     75.56
     597   114.750    38.250     74.39
     598   115.000    38.250     72.78
     599   115.250    38.250     70.72
     600   115.500    38.250     68.21
     601   115.750    38.250     65.25
     602   116.000    38.250     61.85
     603   116.250    38.250     58.04
     604   116.500    38.250     53.85
     605   116.750    38.250     49.31
     606   117.000    38.250     44.46
     607   117.250    38.250     39.38
     608   117.500    38.250     34.09
     609   117.750    38.250     28.66
     610   118.000    38.250     23.16
     611   118.250    38.250     17.64
     612   118.500    38.250     12.17
     613   118.750    38.250      6.80
     614   119.000    38.250      1.59
     615   119.250    38.250     -3.41
     616   119.500    38.250     -8.17
     617   119.750    38.250    -12.63
     618   120.000    38.250    -16.76
     619   120.250    38.250    -20.54
     620   120.500    38.250    -23.95
     621   120.750    38.250    -26.99
     622   121.000    38.250    -29.62
     623   121.250    38.250    -31.88
     624   121.500    38.250    -33.75
     625   121.750    38.250    -35.25
     626   122.000    38.250    -36.39
     627   122.250    38.250    -37.19
     628   122.500    38.250    -37.67
     629   122.750    38.250    -37.83
     630   123.000    38.250    -37.73
     631   114.500    38.500     71.20
     632   114.750    38.500     69.90
     633   115.000    38.500     68.17
     634   115.250    38.500     65.99
     635   115.500    38.500     63.37
     636   115.750    38.500     60.30
     637   116.000    38.500     56.83
     638   116.250    38.500     52.95
     639   116.500    38.500     48.71
     640   116.750    38.500     44.16
     641   117.000    38.500     39.35
     642   117.250    38.500     34.32
     643   117.500    38.500     29.12
     644   117.750    38.500     23.82
     645   118.000    38.500     18.48
     646   118.250    38.500     13.16
     647   118.500    38.500      7.92
     648   118.750    38.500      2.82
     649   119.000    38.500     -2.10
     650   119.250    38.500     -6.79
     651   119.500    38.500    -11.20
     652   119.750    38.500    -15.31
     653   120.000    38.500    -19.09
     654   120.250    38.500    -22.51
     655   120.500    38.500    -25.57
     656   120.750    38.500    -28.26
     657   121.000    38.500    -30.58
     658   121.250    38.500    -32.54
     659   121.500    38.500    -34.15
     660   121.750    38.500    -35.41
     661   122.000    38.500    -36.37
     662   122.250    38.500    -37.02
     663   122.500    38.500    -37.38
     664   122.750    38.500    -37.51
     665   123.000    38.500    -37.40
