# Supplementary material for: The analysis on groundwater storage variations from GRACE/GRACE-FO in recent 20 years driven by influencing factors and prediction in Shandong Province, China
Source: Sci Rep. 2024 Mar 9;14:5819. doi: 10.1038/s41598-024-55588-3 (PMC10925065; doi:10.1038/s41598-024-55588-3)
Supplement: Supplementary file 1 — Supplementary Information. [file 41598_2024_55588_MOESM1_ESM.zip › data/GWS derived from GRACE/gws200806.txt]

       1   114.500    34.000     57.44
       2   114.750    34.000     55.82
       3   115.000    34.000     53.80
       4   115.250    34.000     51.44
       5   115.500    34.000     48.75
       6   115.750    34.000     45.80
       7   116.000    34.000     42.66
       8   116.250    34.000     39.37
       9   116.500    34.000     36.02
      10   116.750    34.000     32.66
      11   117.000    34.000     29.34
      12   117.250    34.000     26.13
      13   117.500    34.000     23.08
      14   117.750    34.000     20.24
      15   118.000    34.000     17.63
      16   118.250    34.000     15.28
      17   118.500    34.000     13.23
      18   118.750    34.000     11.48
      19   119.000    34.000     10.02
      20   119.250    34.000      8.85
      21   119.500    34.000      7.95
      22   119.750    34.000      7.29
      23   120.000    34.000      6.87
      24   120.250    34.000      6.63
      25   120.500    34.000      6.56
      26   120.750    34.000      6.60
      27   121.000    34.000      6.73
      28   121.250    34.000      6.91
      29   121.500    34.000      7.12
      30   121.750    34.000      7.32
      31   122.000    34.000      7.48
      32   122.250    34.000      7.60
      33   122.500    34.000      7.65
      34   122.750    34.000      7.62
      35   123.000    34.000      7.49
      36   114.500    34.250     63.49
      37   114.750    34.250     61.62
      38   115.000    34.250     59.36
      39   115.250    34.250     56.78
      40   115.500    34.250     53.89
      41   115.750    34.250     50.78
      42   116.000    34.250     47.47
      43   116.250    34.250     44.03
      44   116.500    34.250     40.53
      45   116.750    34.250     37.02
      46   117.000    34.250     33.55
      47   117.250    34.250     30.18
      48   117.500    34.250     26.95
      49   117.750    34.250     23.90
      50   118.000    34.250     21.08
      51   118.250    34.250     18.50
      52   118.500    34.250     16.19
      53   118.750    34.250     14.12
      54   119.000    34.250     12.35
      55   119.250    34.250     10.83
      56   119.500    34.250      9.56
      57   119.750    34.250      8.52
      58   120.000    34.250      7.69
      59   120.250    34.250      7.04
      60   120.500    34.250      6.54
      61   120.750    34.250      6.16
      62   121.000    34.250      5.89
      63   121.250    34.250      5.67
      64   121.500    34.250      5.51
      65   121.750    34.250      5.36
      66   122.000    34.250      5.21
      67   122.250    34.250      5.05
      68   122.500    34.250      4.87
      69   122.750    34.250      4.66
      70   123.000    34.250      4.42
      71   114.500    34.500     68.70
      72   114.750    34.500     66.60
      73   115.000    34.500     64.16
      74   115.250    34.500     61.39
      75   115.500    34.500     58.35
      76   115.750    34.500     55.09
      77   116.000    34.500     51.65
      78   116.250    34.500     48.09
      79   116.500    34.500     44.46
      80   116.750    34.500     40.82
      81   117.000    34.500     37.22
      82   117.250    34.500     33.69
      83   117.500    34.500     30.30
      84   117.750    34.500     27.07
      85   118.000    34.500     24.04
      86   118.250    34.500     21.23
      87   118.500    34.500     18.64
      88   118.750    34.500     16.29
      89   119.000    34.500     14.20
      90   119.250    34.500     12.33
      91   119.500    34.500     10.70
      92   119.750    34.500      9.27
      93   120.000    34.500      8.03
      94   120.250    34.500      6.98
      95   120.500    34.500      6.06
      96   120.750    34.500      5.27
      97   121.000    34.500      4.58
      98   121.250    34.500      3.97
      99   121.500    34.500      3.43
     100   121.750    34.500      2.94
     101   122.000    34.500      2.49
     102   122.250    34.500      2.07
     103   122.500    34.500      1.67
     104   122.750    34.500      1.30
     105   123.000    34.500      0.95
     106   114.500    34.750     73.02
     107   114.750    34.750     70.74
     108   115.000    34.750     68.15
     109   115.250    34.750     65.24
     110   115.500    34.750     62.08
     111   115.750    34.750     58.71
     112   116.000    34.750     55.16
     113   116.250    34.750     51.50
     114   116.500    34.750     47.77
     115   116.750    34.750     44.02
     116   117.000    34.750     40.30
     117   117.250    34.750     36.65
     118   117.500    34.750     33.10
     119   117.750    34.750     29.70
     120   118.000    34.750     26.47
     121   118.250    34.750     23.43
     122   118.500    34.750     20.59
     123   118.750    34.750     17.96
     124   119.000    34.750     15.55
     125   119.250    34.750     13.34
     126   119.500    34.750     11.35
     127   119.750    34.750      9.54
     128   120.000    34.750      7.91
     129   120.250    34.750      6.44
     130   120.500    34.750      5.11
     131   120.750    34.750      3.91
     132   121.000    34.750      2.82
     133   121.250    34.750      1.83
     134   121.500    34.750      0.94
     135   121.750    34.750      0.12
     136   122.000    34.750     -0.62
     137   122.250    34.750     -1.29
     138   122.500    34.750     -1.88
     139   122.750    34.750     -2.40
     140   123.000    34.750     -2.85
     141   114.500    35.000     76.42
     142   114.750    35.000     74.01
     143   115.000    35.000     71.30
     144   115.250    35.000     68.30
     145   115.500    35.000     65.06
     146   115.750    35.000     61.61
     147   116.000    35.000     57.98
     148   116.250    35.000     54.25
     149   116.500    35.000     50.45
     150   116.750    35.000     46.61
     151   117.000    35.000     42.79
     152   117.250    35.000     39.02
     153   117.500    35.000     35.34
     154   117.750    35.000     31.77
     155   118.000    35.000     28.36
     156   118.250    35.000     25.09
     157   118.500    35.000     22.00
     158   118.750    35.000     19.10
     159   119.000    35.000     16.39
     160   119.250    35.000     13.85
     161   119.500    35.000     11.50
     162   119.750    35.000      9.32
     163   120.000    35.000      7.30
     164   120.250    35.000      5.44
     165   120.500    35.000      3.71
     166   120.750    35.000      2.12
     167   121.000    35.000      0.65
     168   121.250    35.000     -0.70
     169   121.500    35.000     -1.94
     170   121.750    35.000     -3.07
     171   122.000    35.000     -4.08
     172   122.250    35.000     -4.98
     173   122.500    35.000     -5.76
     174   122.750    35.000     -6.41
     175   123.000    35.000     -6.92
     176   114.500    35.250     78.91
     177   114.750    35.250     76.42
     178   115.000    35.250     73.64
     179   115.250    35.250     70.59
     180   115.500    35.250     67.29
     181   115.750    35.250     63.80
     182   116.000    35.250     60.13
     183   116.250    35.250     56.36
     184   116.500    35.250     52.49
     185   116.750    35.250     48.59
     186   117.000    35.250     44.68
     187   117.250    35.250     40.81
     188   117.500    35.250     37.00
     189   117.750    35.250     33.29
     190   118.000    35.250     29.68
     191   118.250    35.250     26.21
     192   118.500    35.250     22.89
     193   118.750    35.250     19.72
     194   119.000    35.250     16.70
     195   119.250    35.250     13.86
     196   119.500    35.250     11.16
     197   119.750    35.250      8.63
     198   120.000    35.250      6.24
     199   120.250    35.250      4.00
     200   120.500    35.250      1.90
     201   120.750    35.250     -0.07
     202   121.000    35.250     -1.90
     203   121.250    35.250     -3.59
     204   121.500    35.250     -5.15
     205   121.750    35.250     -6.56
     206   122.000    35.250     -7.83
     207   122.250    35.250     -8.93
     208   122.500    35.250     -9.87
     209   122.750    35.250    -10.64
     210   123.000    35.250    -11.20
     211   114.500    35.500     80.52
     212   114.750    35.500     78.00
     213   115.000    35.500     75.19
     214   115.250    35.500     72.11
     215   115.500    35.500     68.80
     216   115.750    35.500     65.29
     217   116.000    35.500     61.61
     218   116.250    35.500     57.80
     219   116.500    35.500     53.91
     220   116.750    35.500     49.96
     221   117.000    35.500     45.99
     222   117.250    35.500     42.02
     223   117.500    35.500     38.10
     224   117.750    35.500     34.24
     225   118.000    35.500     30.47
     226   118.250    35.500     26.80
     227   118.500    35.500     23.25
     228   118.750    35.500     19.83
     229   119.000    35.500     16.53
     230   119.250    35.500     13.38
     231   119.500    35.500     10.37
     232   119.750    35.500      7.49
     233   120.000    35.500      4.76
     234   120.250    35.500      2.16
     235   120.500    35.500     -0.29
     236   120.750    35.500     -2.60
     237   121.000    35.500     -4.77
     238   121.250    35.500     -6.77
     239   121.500    35.500     -8.61
     240   121.750    35.500    -10.30
     241   122.000    35.500    -11.78
     242   122.250    35.500    -13.07
     243   122.500    35.500    -14.15
     244   122.750    35.500    -15.00
     245   123.000    35.500    -15.61
     246   114.500    35.750     81.30
     247   114.750    35.750     78.79
     248   115.000    35.750     75.99
     249   115.250    35.750     72.93
     250   115.500    35.750     69.63
     251   115.750    35.750     66.13
     252   116.000    35.750     62.46
     253   116.250    35.750     58.65
     254   116.500    35.750     54.74
     255   116.750    35.750     50.75
     256   117.000    35.750     46.71
     257   117.250    35.750     42.67
     258   117.500    35.750     38.64
     259   117.750    35.750     34.66
     260   118.000    35.750     30.72
     261   118.250    35.750     26.87
     262   118.500    35.750     23.10
     263   118.750    35.750     19.45
     264   119.000    35.750     15.89
     265   119.250    35.750     12.45
     266   119.500    35.750      9.14
     267   119.750    35.750      5.95
     268   120.000    35.750      2.89
     269   120.250    35.750     -0.03
     270   120.500    35.750     -2.80
     271   120.750    35.750     -5.44
     272   121.000    35.750     -7.90
     273   121.250    35.750    -10.19
     274   121.500    35.750    -12.29
     275   121.750    35.750    -14.19
     276   122.000    35.750    -15.87
     277   122.250    35.750    -17.32
     278   122.500    35.750    -18.51
     279   122.750    35.750    -19.42
     280   123.000    35.750    -20.06
     281   114.500    36.000     81.33
     282   114.750    36.000     78.87
     283   115.000    36.000     76.12
     284   115.250    36.000     73.10
     285   115.500    36.000     69.85
     286   115.750    36.000     66.38
     287   116.000    36.000     62.73
     288   116.250    36.000     58.93
     289   116.500    36.000     55.00
     290   116.750    36.000     50.99
     291   117.000    36.000     46.91
     292   117.250    36.000     42.80
     293   117.500    36.000     38.68
     294   117.750    36.000     34.58
     295   118.000    36.000     30.49
     296   118.250    36.000     26.46
     297   118.500    36.000     22.50
     298   118.750    36.000     18.62
     299   119.000    36.000     14.82
     300   119.250    36.000     11.12
     301   119.500    36.000      7.52
     302   119.750    36.000      4.05
     303   120.000    36.000      0.69
     304   120.250    36.000     -2.52
     305   120.500    36.000     -5.59
     306   120.750    36.000     -8.49
     307   121.000    36.000    -11.23
     308   121.250    36.000    -13.75
     309   121.500    36.000    -16.09
     310   121.750    36.000    -18.18
     311   122.000    36.000    -20.02
     312   122.250    36.000    -21.59
     313   122.500    36.000    -22.87
     314   122.750    36.000    -23.83
     315   123.000    36.000    -24.47
     316   114.500    36.250     80.71
     317   114.750    36.250     78.31
     318   115.000    36.250     75.63
     319   115.250    36.250     72.69
     320   115.500    36.250     69.50
     321   115.750    36.250     66.07
     322   116.000    36.250     62.46
     323   116.250    36.250     58.69
     324   116.500    36.250     54.77
     325   116.750    36.250     50.74
     326   117.000    36.250     46.63
     327   117.250    36.250     42.45
     328   117.500    36.250     38.24
     329   117.750    36.250     34.02
     330   118.000    36.250     29.81
     331   118.250    36.250     25.62
     332   118.500    36.250     21.47
     333   118.750    36.250     17.37
     334   119.000    36.250     13.36
     335   119.250    36.250      9.42
     336   119.500    36.250      5.58
     337   119.750    36.250      1.84
     338   120.000    36.250     -1.76
     339   120.250    36.250     -5.24
     340   120.500    36.250     -8.55
     341   120.750    36.250    -11.70
     342   121.000    36.250    -14.66
     343   121.250    36.250    -17.40
     344   121.500    36.250    -19.92
     345   121.750    36.250    -22.17
     346   122.000    36.250    -24.14
     347   122.250    36.250    -25.80
     348   122.500    36.250    -27.14
     349   122.750    36.250    -28.12
     350   123.000    36.250    -28.74
     351   114.500    36.500     79.53
     352   114.750    36.500     77.23
     353   115.000    36.500     74.65
     354   115.250    36.500     71.78
     355   115.500    36.500     68.66
     356   115.750    36.500     65.31
     357   116.000    36.500     61.75
     358   116.250    36.500     58.00
     359   116.500    36.500     54.10
     360   116.750    36.500     50.06
     361   117.000    36.500     45.91
     362   117.250    36.500     41.68
     363   117.500    36.500     37.39
     364   117.750    36.500     33.07
     365   118.000    36.500     28.73
     366   118.250    36.500     24.39
     367   118.500    36.500     20.07
     368   118.750    36.500     15.80
     369   119.000    36.500     11.59
     370   119.250    36.500      7.43
     371   119.500    36.500      3.38
     372   119.750    36.500     -0.58
     373   120.000    36.500     -4.42
     374   120.250    36.500     -8.11
     375   120.500    36.500    -11.64
     376   120.750    36.500    -14.99
     377   121.000    36.500    -18.13
     378   121.250    36.500    -21.05
     379   121.500    36.500    -23.70
     380   121.750    36.500    -26.07
     381   122.000    36.500    -28.13
     382   122.250    36.500    -29.87
     383   122.500    36.500    -31.23
     384   122.750    36.500    -32.22
     385   123.000    36.500    -32.81
     386   114.500    36.750     77.90
     387   114.750    36.750     75.72
     388   115.000    36.750     73.24
     389   115.250    36.750     70.48
     390   115.500    36.750     67.44
     391   115.750    36.750     64.16
     392   116.000    36.750     60.65
     393   116.250    36.750     56.93
     394   116.500    36.750     53.04
     395   116.750    36.750     48.99
     396   117.000    36.750     44.82
     397   117.250    36.750     40.54
     398   117.500    36.750     36.18
     399   117.750    36.750     31.76
     400   118.000    36.750     27.31
     401   118.250    36.750     22.85
     402   118.500    36.750     18.38
     403   118.750    36.750     13.95
     404   119.000    36.750      9.55
     405   119.250    36.750      5.22
     406   119.500    36.750      0.98
     407   119.750    36.750     -3.17
     408   120.000    36.750     -7.18
     409   120.250    36.750    -11.06
     410   120.500    36.750    -14.76
     411   120.750    36.750    -18.26
     412   121.000    36.750    -21.55
     413   121.250    36.750    -24.58
     414   121.500    36.750    -27.34
     415   121.750    36.750    -29.79
     416   122.000    36.750    -31.92
     417   122.250    36.750    -33.69
     418   122.500    36.750    -35.06
     419   122.750    36.750    -36.03
     420   123.000    36.750    -36.59
     421   114.500    37.000     75.94
     422   114.750    37.000     73.89
     423   115.000    37.000     71.52
     424   115.250    37.000     68.86
     425   115.500    37.000     65.91
     426   115.750    37.000     62.70
     427   116.000    37.000     59.24
     428   116.250    37.000     55.56
     429   116.500    37.000     51.68
     430   116.750    37.000     47.63
     431   117.000    37.000     43.43
     432   117.250    37.000     39.10
     433   117.500    37.000     34.68
     434   117.750    37.000     30.17
     435   118.000    37.000     25.62
     436   118.250    37.000     21.04
     437   118.500    37.000     16.45
     438   118.750    37.000     11.87
     439   119.000    37.000      7.34
     440   119.250    37.000      2.86
     441   119.500    37.000     -1.54
     442   119.750    37.000     -5.82
     443   120.000    37.000     -9.98
     444   120.250    37.000    -14.00
     445   120.500    37.000    -17.82
     446   120.750    37.000    -21.44
     447   121.000    37.000    -24.82
     448   121.250    37.000    -27.94
     449   121.500    37.000    -30.76
     450   121.750    37.000    -33.26
     451   122.000    37.000    -35.40
     452   122.250    37.000    -37.17
     453   122.500    37.000    -38.53
     454   122.750    37.000    -39.47
     455   123.000    37.000    -39.96
     456   114.500    37.250     73.77
     457   114.750    37.250     71.84
     458   115.000    37.250     69.59
     459   115.250    37.250     67.02
     460   115.500    37.250     64.16
     461   115.750    37.250     61.02
     462   116.000    37.250     57.61
     463   116.250    37.250     53.96
     464   116.500    37.250     50.09
     465   116.750    37.250     46.04
     466   117.000    37.250     41.81
     467   117.250    37.250     37.44
     468   117.500    37.250     32.95
     469   117.750    37.250     28.38
     470   118.000    37.250     23.74
     471   118.250    37.250     19.05
     472   118.500    37.250     14.36
     473   118.750    37.250      9.68
     474   119.000    37.250      5.03
     475   119.250    37.250      0.43
     476   119.500    37.250     -4.08
     477   119.750    37.250     -8.48
     478   120.000    37.250    -12.75
     479   120.250    37.250    -16.84
     480   120.500    37.250    -20.74
     481   120.750    37.250    -24.44
     482   121.000    37.250    -27.86
     483   121.250    37.250    -31.02
     484   121.500    37.250    -33.86
     485   121.750    37.250    -36.36
     486   122.000    37.250    -38.50
     487   122.250    37.250    -40.23
     488   122.500    37.250    -41.56
     489   122.750    37.250    -42.45
     490   123.000    37.250    -42.88
     491   114.500    37.500     71.48
     492   114.750    37.500     69.67
     493   115.000    37.500     67.53
     494   115.250    37.500     65.06
     495   115.500    37.500     62.27
     496   115.750    37.500     59.19
     497   116.000    37.500     55.83
     498   116.250    37.500     52.20
     499   116.500    37.500     48.35
     500   116.750    37.500     44.28
     501   117.000    37.500     40.03
     502   117.250    37.500     35.62
     503   117.500    37.500     31.08
     504   117.750    37.500     26.45
     505   118.000    37.500     21.74
     506   118.250    37.500     16.97
     507   118.500    37.500     12.19
     508   118.750    37.500      7.42
     509   119.000    37.500      2.69
     510   119.250    37.500     -1.99
     511   119.500    37.500     -6.57
     512   119.750    37.500    -11.04
     513   120.000    37.500    -15.37
     514   120.250    37.500    -19.51
     515   120.500    37.500    -23.45
     516   120.750    37.500    -27.15
     517   121.000    37.500    -30.60
     518   121.250    37.500    -33.74
     519   121.500    37.500    -36.56
     520   121.750    37.500    -39.04
     521   122.000    37.500    -41.13
     522   122.250    37.500    -42.81
     523   122.500    37.500    -44.07
     524   122.750    37.500    -44.89
     525   123.000    37.500    -45.25
     526   114.500    37.750     69.17
     527   114.750    37.750     67.48
     528   115.000    37.750     65.44
     529   115.250    37.750     63.05
     530   115.500    37.750     60.33
     531   115.750    37.750     57.30
     532   116.000    37.750     53.97
     533   116.250    37.750     50.37
     534   116.500    37.750     46.52
     535   116.750    37.750     42.44
     536   117.000    37.750     38.17
     537   117.250    37.750     33.73
     538   117.500    37.750     29.15
     539   117.750    37.750     24.45
     540   118.000    37.750     19.68
     541   118.250    37.750     14.87
     542   118.500    37.750     10.03
     543   118.750    37.750      5.20
     544   119.000    37.750      0.40
     545   119.250    37.750     -4.32
     546   119.500    37.750     -8.94
     547   119.750    37.750    -13.43
     548   120.000    37.750    -17.76
     549   120.250    37.750    -21.92
     550   120.500    37.750    -25.84
     551   120.750    37.750    -29.52
     552   121.000    37.750    -32.93
     553   121.250    37.750    -36.03
     554   121.500    37.750    -38.80
     555   121.750    37.750    -41.20
     556   122.000    37.750    -43.21
     557   122.250    37.750    -44.82
     558   122.500    37.750    -45.99
     559   122.750    37.750    -46.73
     560   123.000    37.750    -47.01
     561   114.500    38.000     66.93
     562   114.750    38.000     65.34
     563   115.000    38.000     63.38
     564   115.250    38.000     61.07
     565   115.500    38.000     58.40
     566   115.750    38.000     55.42
     567   116.000    38.000     52.11
     568   116.250    38.000     48.52
     569   116.500    38.000     44.67
     570   116.750    38.000     40.58
     571   117.000    38.000     36.29
     572   117.250    38.000     31.81
     573   117.500    38.000     27.20
     574   117.750    38.000     22.47
     575   118.000    38.000     17.67
     576   118.250    38.000     12.81
     577   118.500    38.000      7.93
     578   118.750    38.000      3.07
     579   119.000    38.000     -1.73
     580   119.250    38.000     -6.46
     581   119.500    38.000    -11.08
     582   119.750    38.000    -15.56
     583   120.000    38.000    -19.87
     584   120.250    38.000    -23.98
     585   120.500    38.000    -27.86
     586   120.750    38.000    -31.47
     587   121.000    38.000    -34.80
     588   121.250    38.000    -37.81
     589   121.500    38.000    -40.48
     590   121.750    38.000    -42.77
     591   122.000    38.000    -44.68
     592   122.250    38.000    -46.19
     593   122.500    38.000    -47.26
     594   122.750    38.000    -47.91
     595   123.000    38.000    -48.10
     596   114.500    38.250     64.82
     597   114.750    38.250     63.31
     598   115.000    38.250     61.42
     599   115.250    38.250     59.17
     600   115.500    38.250     56.55
     601   115.750    38.250     53.59
     602   116.000    38.250     50.30
     603   116.250    38.250     46.72
     604   116.500    38.250     42.87
     605   116.750    38.250     38.76
     606   117.000    38.250     34.45
     607   117.250    38.250     29.97
     608   117.500    38.250     25.32
     609   117.750    38.250     20.57
     610   118.000    38.250     15.75
     611   118.250    38.250     10.88
     612   118.500    38.250      5.99
     613   118.750    38.250      1.14
     614   119.000    38.250     -3.66
     615   119.250    38.250     -8.37
     616   119.500    38.250    -12.95
     617   119.750    38.250    -17.37
     618   120.000    38.250    -21.61
     619   120.250    38.250    -25.64
     620   120.500    38.250    -29.41
     621   120.750    38.250    -32.93
     622   121.000    38.250    -36.13
     623   121.250    38.250    -39.02
     624   121.500    38.250    -41.56
     625   121.750    38.250    -43.73
     626   122.000    38.250    -45.51
     627   122.250    38.250    -46.89
     628   122.500    38.250    -47.85
     629   122.750    38.250    -48.39
     630   123.000    38.250    -48.49
     631   114.500    38.500     62.89
     632   114.750    38.500     61.45
     633   115.000    38.500     59.62
     634   115.250    38.500     57.39
     635   115.500    38.500     54.81
     636   115.750    38.500     51.87
     637   116.000    38.500     48.60
     638   116.250    38.500     45.02
     639   116.500    38.500     41.16
     640   116.750    38.500     37.06
     641   117.000    38.500     32.72
     642   117.250    38.500     28.22
     643   117.500    38.500     23.57
     644   117.750    38.500     18.83
     645   118.000    38.500     13.99
     646   118.250    38.500      9.13
     647   118.500    38.500      4.27
     648   118.750    38.500     -0.55
     649   119.000    38.500     -5.30
     650   119.250    38.500     -9.94
     651   119.500    38.500    -14.45
     652   119.750    38.500    -18.79
     653   120.000    38.500    -22.93
     654   120.250    38.500    -26.82
     655   120.500    38.500    -30.47
     656   120.750    38.500    -33.84
     657   121.000    38.500    -36.90
     658   121.250    38.500    -39.63
     659   121.500    38.500    -42.00
     660   121.750    38.500    -44.01
     661   122.000    38.500    -45.64
     662   122.250    38.500    -46.88
     663   122.500    38.500    -47.70
     664   122.750    38.500    -48.12
     665   123.000    38.500    -48.14
