# Supplementary material for: The analysis on groundwater storage variations from GRACE/GRACE-FO in recent 20 years driven by influencing factors and prediction in Shandong Province, China
Source: Sci Rep. 2024 Mar 9;14:5819. doi: 10.1038/s41598-024-55588-3 (PMC10925065; doi:10.1038/s41598-024-55588-3)
Supplement: Supplementary file 1 — Supplementary Information. [file 41598_2024_55588_MOESM1_ESM.zip › data/GWS derived from GRACE/gws200808.txt]

       1   114.500    34.000     13.53
       2   114.750    34.000      5.42
       3   115.000    34.000     -3.06
       4   115.250    34.000    -11.79
       5   115.500    34.000    -20.61
       6   115.750    34.000    -29.37
       7   116.000    34.000    -37.91
       8   116.250    34.000    -46.08
       9   116.500    34.000    -53.70
      10   116.750    34.000    -60.63
      11   117.000    34.000    -66.73
      12   117.250    34.000    -71.86
      13   117.500    34.000    -75.93
      14   117.750    34.000    -78.85
      15   118.000    34.000    -80.56
      16   118.250    34.000    -81.03
      17   118.500    34.000    -80.25
      18   118.750    34.000    -78.26
      19   119.000    34.000    -75.10
      20   119.250    34.000    -70.86
      21   119.500    34.000    -65.66
      22   119.750    34.000    -59.60
      23   120.000    34.000    -52.87
      24   120.250    34.000    -45.61
      25   120.500    34.000    -38.02
      26   120.750    34.000    -30.26
      27   121.000    34.000    -22.54
      28   121.250    34.000    -15.03
      29   121.500    34.000     -7.91
      30   121.750    34.000     -1.33
      31   122.000    34.000      4.56
      32   122.250    34.000      9.65
      33   122.500    34.000     13.84
      34   122.750    34.000     17.07
      35   123.000    34.000     19.28
      36   114.500    34.250     19.56
      37   114.750    34.250     10.76
      38   115.000    34.250      1.62
      39   115.250    34.250     -7.74
      40   115.500    34.250    -17.16
      41   115.750    34.250    -26.44
      42   116.000    34.250    -35.45
      43   116.250    34.250    -44.02
      44   116.500    34.250    -51.96
      45   116.750    34.250    -59.13
      46   117.000    34.250    -65.37
      47   117.250    34.250    -70.58
      48   117.500    34.250    -74.64
      49   117.750    34.250    -77.46
      50   118.000    34.250    -79.02
      51   118.250    34.250    -79.26
      52   118.500    34.250    -78.21
      53   118.750    34.250    -75.89
      54   119.000    34.250    -72.37
      55   119.250    34.250    -67.77
      56   119.500    34.250    -62.17
      57   119.750    34.250    -55.75
      58   120.000    34.250    -48.66
      59   120.250    34.250    -41.07
      60   120.500    34.250    -33.19
      61   120.750    34.250    -25.19
      62   121.000    34.250    -17.28
      63   121.250    34.250     -9.64
      64   121.500    34.250     -2.46
      65   121.750    34.250      4.11
      66   122.000    34.250      9.93
      67   122.250    34.250     14.87
      68   122.500    34.250     18.84
      69   122.750    34.250     21.80
      70   123.000    34.250     23.70
      71   114.500    34.500     26.00
      72   114.750    34.500     16.63
      73   115.000    34.500      6.92
      74   115.250    34.500     -2.97
      75   115.500    34.500    -12.86
      76   115.750    34.500    -22.60
      77   116.000    34.500    -31.99
      78   116.250    34.500    -40.86
      79   116.500    34.500    -49.05
      80   116.750    34.500    -56.39
      81   117.000    34.500    -62.74
      82   117.250    34.500    -67.99
      83   117.500    34.500    -72.01
      84   117.750    34.500    -74.74
      85   118.000    34.500    -76.13
      86   118.250    34.500    -76.18
      87   118.500    34.500    -74.87
      88   118.750    34.500    -72.28
      89   119.000    34.500    -68.47
      90   119.250    34.500    -63.55
      91   119.500    34.500    -57.67
      92   119.750    34.500    -50.95
      93   120.000    34.500    -43.59
      94   120.250    34.500    -35.77
      95   120.500    34.500    -27.69
      96   120.750    34.500    -19.56
      97   121.000    34.500    -11.56
      98   121.250    34.500     -3.91
      99   121.500    34.500      3.24
     100   121.750    34.500      9.70
     101   122.000    34.500     15.35
     102   122.250    34.500     20.06
     103   122.500    34.500     23.76
     104   122.750    34.500     26.37
     105   123.000    34.500     27.88
     106   114.500    34.750     32.71
     107   114.750    34.750     22.88
     108   115.000    34.750     12.74
     109   115.250    34.750      2.45
     110   115.500    34.750     -7.82
     111   115.750    34.750    -17.88
     112   116.000    34.750    -27.55
     113   116.250    34.750    -36.65
     114   116.500    34.750    -45.01
     115   116.750    34.750    -52.46
     116   117.000    34.750    -58.87
     117   117.250    34.750    -64.10
     118   117.500    34.750    -68.06
     119   117.750    34.750    -70.69
     120   118.000    34.750    -71.93
     121   118.250    34.750    -71.79
     122   118.500    34.750    -70.28
     123   118.750    34.750    -67.46
     124   119.000    34.750    -63.41
     125   119.250    34.750    -58.26
     126   119.500    34.750    -52.15
     127   119.750    34.750    -45.24
     128   120.000    34.750    -37.71
     129   120.250    34.750    -29.76
     130   120.500    34.750    -21.60
     131   120.750    34.750    -13.44
     132   121.000    34.750     -5.47
     133   121.250    34.750      2.11
     134   121.500    34.750      9.11
     135   121.750    34.750     15.38
     136   122.000    34.750     20.77
     137   122.250    34.750     25.16
     138   122.500    34.750     28.50
     139   122.750    34.750     30.71
     140   123.000    34.750     31.77
     141   114.500    35.000     39.53
     142   114.750    35.000     29.39
     143   115.000    35.000     18.95
     144   115.250    35.000      8.38
     145   115.500    35.000     -2.14
     146   115.750    35.000    -12.40
     147   116.000    35.000    -22.25
     148   116.250    35.000    -31.48
     149   116.500    35.000    -39.93
     150   116.750    35.000    -47.41
     151   117.000    35.000    -53.81
     152   117.250    35.000    -59.00
     153   117.500    35.000    -62.88
     154   117.750    35.000    -65.38
     155   118.000    35.000    -66.48
     156   118.250    35.000    -66.17
     157   118.500    35.000    -64.48
     158   118.750    35.000    -61.48
     159   119.000    35.000    -57.27
     160   119.250    35.000    -51.96
     161   119.500    35.000    -45.71
     162   119.750    35.000    -38.70
     163   120.000    35.000    -31.10
     164   120.250    35.000    -23.13
     165   120.500    35.000    -14.99
     166   120.750    35.000     -6.91
     167   121.000    35.000      0.93
     168   121.250    35.000      8.31
     169   121.500    35.000     15.07
     170   121.750    35.000     21.04
     171   122.000    35.000     26.09
     172   122.250    35.000     30.10
     173   122.500    35.000     33.00
     174   122.750    35.000     34.74
     175   123.000    35.000     35.31
     176   114.500    35.250     46.32
     177   114.750    35.250     36.01
     178   115.000    35.250     25.41
     179   115.250    35.250     14.70
     180   115.500    35.250      4.07
     181   115.750    35.250     -6.29
     182   116.000    35.250    -16.20
     183   116.250    35.250    -25.45
     184   116.500    35.250    -33.89
     185   116.750    35.250    -41.35
     186   117.000    35.250    -47.69
     187   117.250    35.250    -52.78
     188   117.500    35.250    -56.55
     189   117.750    35.250    -58.92
     190   118.000    35.250    -59.88
     191   118.250    35.250    -59.42
     192   118.500    35.250    -57.59
     193   118.750    35.250    -54.46
     194   119.000    35.250    -50.14
     195   119.250    35.250    -44.75
     196   119.500    35.250    -38.45
     197   119.750    35.250    -31.42
     198   120.000    35.250    -23.86
     199   120.250    35.250    -15.97
     200   120.500    35.250     -7.97
     201   120.750    35.250     -0.06
     202   121.000    35.250      7.53
     203   121.250    35.250     14.62
     204   121.500    35.250     21.04
     205   121.750    35.250     26.62
     206   122.000    35.250     31.23
     207   122.250    35.250     34.78
     208   122.500    35.250     37.17
     209   122.750    35.250     38.39
     210   123.000    35.250     38.41
     211   114.500    35.500     52.94
     212   114.750    35.500     42.60
     213   115.000    35.500     31.99
     214   115.250    35.500     21.27
     215   115.500    35.500     10.65
     216   115.750    35.500      0.32
     217   116.000    35.500     -9.53
     218   116.250    35.500    -18.71
     219   116.500    35.500    -27.06
     220   116.750    35.500    -34.40
     221   117.000    35.500    -40.61
     222   117.250    35.500    -45.57
     223   117.500    35.500    -49.20
     224   117.750    35.500    -51.43
     225   118.000    35.500    -52.25
     226   118.250    35.500    -51.68
     227   118.500    35.500    -49.75
     228   118.750    35.500    -46.54
     229   119.000    35.500    -42.16
     230   119.250    35.500    -36.77
     231   119.500    35.500    -30.50
     232   119.750    35.500    -23.55
     233   120.000    35.500    -16.12
     234   120.250    35.500     -8.40
     235   120.500    35.500     -0.63
     236   120.750    35.500      6.98
     237   121.000    35.500     14.24
     238   121.250    35.500     20.94
     239   121.500    35.500     26.92
     240   121.750    35.500     32.03
     241   122.000    35.500     36.13
     242   122.250    35.500     39.13
     243   122.500    35.500     40.95
     244   122.750    35.500     41.59
     245   123.000    35.500     41.05
     246   114.500    35.750     59.24
     247   114.750    35.750     49.01
     248   115.000    35.750     38.52
     249   115.250    35.750     27.94
     250   115.500    35.750     17.46
     251   115.750    35.750      7.28
     252   116.000    35.750     -2.39
     253   116.250    35.750    -11.41
     254   116.500    35.750    -19.58
     255   116.750    35.750    -26.74
     256   117.000    35.750    -32.76
     257   117.250    35.750    -37.54
     258   117.500    35.750    -41.00
     259   117.750    35.750    -43.08
     260   118.000    35.750    -43.77
     261   118.250    35.750    -43.09
     262   118.500    35.750    -41.10
     263   118.750    35.750    -37.86
     264   119.000    35.750    -33.50
     265   119.250    35.750    -28.16
     266   119.500    35.750    -22.00
     267   119.750    35.750    -15.21
     268   120.000    35.750     -8.00
     269   120.250    35.750     -0.57
     270   120.500    35.750      6.87
     271   120.750    35.750     14.10
     272   121.000    35.750     20.92
     273   121.250    35.750     27.15
     274   121.500    35.750     32.61
     275   121.750    35.750     37.16
     276   122.000    35.750     40.68
     277   122.250    35.750     43.07
     278   122.500    35.750     44.29
     279   122.750    35.750     44.32
     280   123.000    35.750     43.15
     281   114.500    36.000     65.09
     282   114.750    36.000     55.11
     283   115.000    36.000     44.88
     284   115.250    36.000     34.56
     285   115.500    36.000     24.36
     286   115.750    36.000     14.45
     287   116.000    36.000      5.04
     288   116.250    36.000     -3.71
     289   116.500    36.000    -11.60
     290   116.750    36.000    -18.52
     291   117.000    36.000    -24.31
     292   117.250    36.000    -28.87
     293   117.500    36.000    -32.13
     294   117.750    36.000    -34.05
     295   118.000    36.000    -34.62
     296   118.250    36.000    -33.86
     297   118.500    36.000    -31.82
     298   118.750    36.000    -28.60
     299   119.000    36.000    -24.31
     300   119.250    36.000    -19.09
     301   119.500    36.000    -13.12
     302   119.750    36.000     -6.58
     303   120.000    36.000      0.33
     304   120.250    36.000      7.39
     305   120.500    36.000     14.41
     306   120.750    36.000     21.17
     307   121.000    36.000     27.48
     308   121.250    36.000     33.14
     309   121.500    36.000     38.02
     310   121.750    36.000     41.94
     311   122.000    36.000     44.81
     312   122.250    36.000     46.57
     313   122.500    36.000     47.13
     314   122.750    36.000     46.49
     315   123.000    36.000     44.69
     316   114.500    36.250     70.41
     317   114.750    36.250     60.81
     318   115.000    36.250     50.96
     319   115.250    36.250     41.02
     320   115.500    36.250     31.19
     321   115.750    36.250     21.66
     322   116.000    36.250     12.61
     323   116.250    36.250      4.22
     324   116.500    36.250     -3.34
     325   116.750    36.250     -9.93
     326   117.000    36.250    -15.43
     327   117.250    36.250    -19.74
     328   117.500    36.250    -22.79
     329   117.750    36.250    -24.54
     330   118.000    36.250    -24.99
     331   118.250    36.250    -24.16
     332   118.500    36.250    -22.11
     333   118.750    36.250    -18.95
     334   119.000    36.250    -14.79
     335   119.250    36.250     -9.76
     336   119.500    36.250     -4.04
     337   119.750    36.250      2.18
     338   120.000    36.250      8.70
     339   120.250    36.250     15.34
     340   120.500    36.250     21.85
     341   120.750    36.250     28.07
     342   121.000    36.250     33.78
     343   121.250    36.250     38.82
     344   121.500    36.250     43.04
     345   121.750    36.250     46.30
     346   122.000    36.250     48.49
     347   122.250    36.250     49.53
     348   122.500    36.250     49.42
     349   122.750    36.250     48.11
     350   123.000    36.250     45.66
     351   114.500    36.500     75.11
     352   114.750    36.500     66.00
     353   115.000    36.500     56.62
     354   115.250    36.500     47.18
     355   115.500    36.500     37.83
     356   115.750    36.500     28.77
     357   116.000    36.500     20.17
     358   116.250    36.500     12.22
     359   116.500    36.500      5.06
     360   116.750    36.500     -1.15
     361   117.000    36.500     -6.32
     362   117.250    36.500    -10.35
     363   117.500    36.500    -13.17
     364   117.750    36.500    -14.74
     365   118.000    36.500    -15.08
     366   118.250    36.500    -14.21
     367   118.500    36.500    -12.19
     368   118.750    36.500     -9.12
     369   119.000    36.500     -5.12
     370   119.250    36.500     -0.33
     371   119.500    36.500      5.07
     372   119.750    36.500     10.90
     373   120.000    36.500     16.98
     374   120.250    36.500     23.11
     375   120.500    36.500     29.06
     376   120.750    36.500     34.67
     377   121.000    36.500     39.73
     378   121.250    36.500     44.10
     379   121.500    36.500     47.60
     380   121.750    36.500     50.14
     381   122.000    36.500     51.61
     382   122.250    36.500     51.96
     383   122.500    36.500     51.14
     384   122.750    36.500     49.16
     385   123.000    36.500     46.07
     386   114.500    36.750     79.13
     387   114.750    36.750     70.59
     388   115.000    36.750     61.80
     389   115.250    36.750     52.93
     390   115.500    36.750     44.14
     391   115.750    36.750     35.64
     392   116.000    36.750     27.58
     393   116.250    36.750     20.12
     394   116.500    36.750     13.43
     395   116.750    36.750      7.62
     396   117.000    36.750      2.82
     397   117.250    36.750     -0.90
     398   117.500    36.750     -3.47
     399   117.750    36.750     -4.87
     400   118.000    36.750     -5.11
     401   118.250    36.750     -4.21
     402   118.500    36.750     -2.24
     403   118.750    36.750      0.70
     404   119.000    36.750      4.50
     405   119.250    36.750      8.99
     406   119.500    36.750     14.03
     407   119.750    36.750     19.43
     408   120.000    36.750     25.01
     409   120.250    36.750     30.57
     410   120.500    36.750     35.91
     411   120.750    36.750     40.86
     412   121.000    36.750     45.23
     413   121.250    36.750     48.87
     414   121.500    36.750     51.65
     415   121.750    36.750     53.45
     416   122.000    36.750     54.18
     417   122.250    36.750     53.79
     418   122.500    36.750     52.27
     419   122.750    36.750     49.63
     420   123.000    36.750     45.91
     421   114.500    37.000     82.44
     422   114.750    37.000     74.56
     423   115.000    37.000     66.42
     424   115.250    37.000     58.20
     425   115.500    37.000     50.05
     426   115.750    37.000     42.16
     427   116.000    37.000     34.68
     428   116.250    37.000     27.77
     429   116.500    37.000     21.59
     430   116.750    37.000     16.23
     431   117.000    37.000     11.82
     432   117.250    37.000      8.43
     433   117.500    37.000      6.12
     434   117.750    37.000      4.89
     435   118.000    37.000      4.75
     436   118.250    37.000      5.66
     437   118.500    37.000      7.56
     438   118.750    37.000     10.34
     439   119.000    37.000     13.88
     440   119.250    37.000     18.05
     441   119.500    37.000     22.68
     442   119.750    37.000     27.61
     443   120.000    37.000     32.64
     444   120.250    37.000     37.59
     445   120.500    37.000     42.29
     446   120.750    37.000     46.54
     447   121.000    37.000     50.19
     448   121.250    37.000     53.09
     449   121.500    37.000     55.11
     450   121.750    37.000     56.16
     451   122.000    37.000     56.15
     452   122.250    37.000     55.05
     453   122.500    37.000     52.84
     454   122.750    37.000     49.55
     455   123.000    37.000     45.22
     456   114.500    37.250     85.04
     457   114.750    37.250     77.86
     458   115.000    37.250     70.44
     459   115.250    37.250     62.92
     460   115.500    37.250     55.46
     461   115.750    37.250     48.22
     462   116.000    37.250     41.38
     463   116.250    37.250     35.06
     464   116.500    37.250     29.40
     465   116.750    37.250     24.52
     466   117.000    37.250     20.53
     467   117.250    37.250     17.47
     468   117.500    37.250     15.41
     469   117.750    37.250     14.35
     470   118.000    37.250     14.31
     471   118.250    37.250     15.21
     472   118.500    37.250     17.01
     473   118.750    37.250     19.60
     474   119.000    37.250     22.88
     475   119.250    37.250     26.68
     476   119.500    37.250     30.88
     477   119.750    37.250     35.29
     478   120.000    37.250     39.75
     479   120.250    37.250     44.07
     480   120.500    37.250     48.08
     481   120.750    37.250     51.64
     482   121.000    37.250     54.54
     483   121.250    37.250     56.69
     484   121.500    37.250     57.96
     485   121.750    37.250     58.26
     486   122.000    37.250     57.52
     487   122.250    37.250     55.72
     488   122.500    37.250     52.86
     489   122.750    37.250     48.95
     490   123.000    37.250     44.04
     491   114.500    37.500     86.94
     492   114.750    37.500     80.51
     493   115.000    37.500     73.83
     494   115.250    37.500     67.04
     495   115.500    37.500     60.30
     496   115.750    37.500     53.76
     497   116.000    37.500     47.56
     498   116.250    37.500     41.85
     499   116.500    37.500     36.75
     500   116.750    37.500     32.36
     501   117.000    37.500     28.78
     502   117.250    37.500     26.06
     503   117.500    37.500     24.26
     504   117.750    37.500     23.37
     505   118.000    37.500     23.40
     506   118.250    37.500     24.28
     507   118.500    37.500     25.96
     508   118.750    37.500     28.34
     509   119.000    37.500     31.32
     510   119.250    37.500     34.75
     511   119.500    37.500     38.49
     512   119.750    37.500     42.38
     513   120.000    37.500     46.23
     514   120.250    37.500     49.91
     515   120.500    37.500     53.24
     516   120.750    37.500     56.06
     517   121.000    37.500     58.25
     518   121.250    37.500     59.65
     519   121.500    37.500     60.17
     520   121.750    37.500     59.75
     521   122.000    37.500     58.31
     522   122.250    37.500     55.85
     523   122.500    37.500     52.35
     524   122.750    37.500     47.87
     525   123.000    37.500     42.46
     526   114.500    37.750     88.18
     527   114.750    37.750     82.51
     528   115.000    37.750     76.59
     529   115.250    37.750     70.54
     530   115.500    37.750     64.53
     531   115.750    37.750     58.69
     532   116.000    37.750     53.17
     533   116.250    37.750     48.07
     534   116.500    37.750     43.52
     535   116.750    37.750     39.63
     536   117.000    37.750     36.46
     537   117.250    37.750     34.09
     538   117.500    37.750     32.52
     539   117.750    37.750     31.79
     540   118.000    37.750     31.87
     541   118.250    37.750     32.73
     542   118.500    37.750     34.27
     543   118.750    37.750     36.44
     544   119.000    37.750     39.10
     545   119.250    37.750     42.14
     546   119.500    37.750     45.41
     547   119.750    37.750     48.74
     548   120.000    37.750     52.02
     549   120.250    37.750     55.05
     550   120.500    37.750     57.70
     551   120.750    37.750     59.81
     552   121.000    37.750     61.26
     553   121.250    37.750     61.94
     554   121.500    37.750     61.76
     555   121.750    37.750     60.64
     556   122.000    37.750     58.54
     557   122.250    37.750     55.46
     558   122.500    37.750     51.39
     559   122.750    37.750     46.39
     560   123.000    37.750     40.52
     561   114.500    38.000     88.83
     562   114.750    38.000     83.90
     563   115.000    38.000     78.73
     564   115.250    38.000     73.43
     565   115.500    38.000     68.15
     566   115.750    38.000     63.01
     567   116.000    38.000     58.13
     568   116.250    38.000     53.65
     569   116.500    38.000     49.66
     570   116.750    38.000     46.24
     571   117.000    38.000     43.48
     572   117.250    38.000     41.42
     573   117.500    38.000     40.10
     574   117.750    38.000     39.50
     575   118.000    38.000     39.63
     576   118.250    38.000     40.44
     577   118.500    38.000     41.85
     578   118.750    38.000     43.78
     579   119.000    38.000     46.12
     580   119.250    38.000     48.76
     581   119.500    38.000     51.55
     582   119.750    38.000     54.35
     583   120.000    38.000     57.02
     584   120.250    38.000     59.42
     585   120.500    38.000     61.40
     586   120.750    38.000     62.83
     587   121.000    38.000     63.59
     588   121.250    38.000     63.59
     589   121.500    38.000     62.73
     590   121.750    38.000     60.96
     591   122.000    38.000     58.25
     592   122.250    38.000     54.60
     593   122.500    38.000     50.02
     594   122.750    38.000     44.57
     595   123.000    38.000     38.31
     596   114.500    38.250     88.93
     597   114.750    38.250     84.72
     598   115.000    38.250     80.28
     599   115.250    38.250     75.71
     600   115.500    38.250     71.13
     601   115.750    38.250     66.67
     602   116.000    38.250     62.44
     603   116.250    38.250     58.55
     604   116.500    38.250     55.08
     605   116.750    38.250     52.13
     606   117.000    38.250     49.76
     607   117.250    38.250     48.01
     608   117.500    38.250     46.90
     609   117.750    38.250     46.43
     610   118.000    38.250     46.60
     611   118.250    38.250     47.34
     612   118.500    38.250     48.59
     613   118.750    38.250     50.28
     614   119.000    38.250     52.30
     615   119.250    38.250     54.53
     616   119.500    38.250     56.85
     617   119.750    38.250     59.13
     618   120.000    38.250     61.23
     619   120.250    38.250     63.01
     620   120.500    38.250     64.36
     621   120.750    38.250     65.13
     622   121.000    38.250     65.24
     623   121.250    38.250     64.59
     624   121.500    38.250     63.11
     625   121.750    38.250     60.75
     626   122.000    38.250     57.50
     627   122.250    38.250     53.35
     628   122.500    38.250     48.33
     629   122.750    38.250     42.49
     630   123.000    38.250     35.92
     631   114.500    38.500     88.55
     632   114.750    38.500     85.04
     633   115.000    38.500     81.29
     634   115.250    38.500     77.41
     635   115.500    38.500     73.51
     636   115.750    38.500     69.69
     637   116.000    38.500     66.06
     638   116.250    38.500     62.73
     639   116.500    38.500     59.77
     640   116.750    38.500     57.26
     641   117.000    38.500     55.24
     642   117.250    38.500     53.77
     643   117.500    38.500     52.86
     644   117.750    38.500     52.51
     645   118.000    38.500     52.68
     646   118.250    38.500     53.36
     647   118.500    38.500     54.45
     648   118.750    38.500     55.89
     649   119.000    38.500     57.59
     650   119.250    38.500     59.43
     651   119.500    38.500     61.30
     652   119.750    38.500     63.07
     653   120.000    38.500     64.62
     654   120.250    38.500     65.82
     655   120.500    38.500     66.56
     656   120.750    38.500     66.73
     657   121.000    38.500     66.24
     658   121.250    38.500     65.00
     659   121.500    38.500     62.96
     660   121.750    38.500     60.08
     661   122.000    38.500     56.35
     662   122.250    38.500     51.77
     663   122.500    38.500     46.38
     664   122.750    38.500     40.25
     665   123.000    38.500     33.43
