# Supplementary material for: The analysis on groundwater storage variations from GRACE/GRACE-FO in recent 20 years driven by influencing factors and prediction in Shandong Province, China
Source: Sci Rep. 2024 Mar 9;14:5819. doi: 10.1038/s41598-024-55588-3 (PMC10925065; doi:10.1038/s41598-024-55588-3)
Supplement: Supplementary file 1 — Supplementary Information. [file 41598_2024_55588_MOESM1_ESM.zip › data/GWS derived from GRACE/gws200810.txt]

       1   114.500    34.000     54.62
       2   114.750    34.000     51.53
       3   115.000    34.000     48.13
       4   115.250    34.000     44.49
       5   115.500    34.000     40.67
       6   115.750    34.000     36.74
       7   116.000    34.000     32.78
       8   116.250    34.000     28.81
       9   116.500    34.000     24.91
      10   116.750    34.000     21.12
      11   117.000    34.000     17.48
      12   117.250    34.000     14.01
      13   117.500    34.000     10.75
      14   117.750    34.000      7.70
      15   118.000    34.000      4.87
      16   118.250    34.000      2.27
      17   118.500    34.000     -0.13
      18   118.750    34.000     -2.32
      19   119.000    34.000     -4.34
      20   119.250    34.000     -6.21
      21   119.500    34.000     -7.95
      22   119.750    34.000     -9.60
      23   120.000    34.000    -11.18
      24   120.250    34.000    -12.71
      25   120.500    34.000    -14.24
      26   120.750    34.000    -15.77
      27   121.000    34.000    -17.32
      28   121.250    34.000    -18.91
      29   121.500    34.000    -20.56
      30   121.750    34.000    -22.24
      31   122.000    34.000    -23.96
      32   122.250    34.000    -25.71
      33   122.500    34.000    -27.48
      34   122.750    34.000    -29.25
      35   123.000    34.000    -30.99
      36   114.500    34.250     60.08
      37   114.750    34.250     56.50
      38   115.000    34.250     52.62
      39   115.250    34.250     48.51
      40   115.500    34.250     44.24
      41   115.750    34.250     39.88
      42   116.000    34.250     35.51
      43   116.250    34.250     31.17
      44   116.500    34.250     26.95
      45   116.750    34.250     22.87
      46   117.000    34.250     18.99
      47   117.250    34.250     15.32
      48   117.500    34.250     11.90
      49   117.750    34.250      8.74
      50   118.000    34.250      5.84
      51   118.250    34.250      3.20
      52   118.500    34.250      0.79
      53   118.750    34.250     -1.38
      54   119.000    34.250     -3.37
      55   119.250    34.250     -5.19
      56   119.500    34.250     -6.87
      57   119.750    34.250     -8.45
      58   120.000    34.250     -9.97
      59   120.250    34.250    -11.45
      60   120.500    34.250    -12.93
      61   120.750    34.250    -14.43
      62   121.000    34.250    -15.97
      63   121.250    34.250    -17.56
      64   121.500    34.250    -19.21
      65   121.750    34.250    -20.93
      66   122.000    34.250    -22.70
      67   122.250    34.250    -24.52
      68   122.500    34.250    -26.36
      69   122.750    34.250    -28.20
      70   123.000    34.250    -30.01
      71   114.500    34.500     65.44
      72   114.750    34.500     61.43
      73   115.000    34.500     57.13
      74   115.250    34.500     52.61
      75   115.500    34.500     47.94
      76   115.750    34.500     43.21
      77   116.000    34.500     38.49
      78   116.250    34.500     33.84
      79   116.500    34.500     29.33
      80   116.750    34.500     24.99
      81   117.000    34.500     20.89
      82   117.250    34.500     17.05
      83   117.500    34.500     13.48
      84   117.750    34.500     10.21
      85   118.000    34.500      7.23
      86   118.250    34.500      4.52
      87   118.500    34.500      2.10
      88   118.750    34.500     -0.09
      89   119.000    34.500     -2.07
      90   119.250    34.500     -3.86
      91   119.500    34.500     -5.52
      92   119.750    34.500     -7.08
      93   120.000    34.500     -8.58
      94   120.250    34.500    -10.04
      95   120.500    34.500    -11.52
      96   120.750    34.500    -13.03
      97   121.000    34.500    -14.59
      98   121.250    34.500    -16.22
      99   121.500    34.500    -17.93
     100   121.750    34.500    -19.71
     101   122.000    34.500    -21.57
     102   122.250    34.500    -23.46
     103   122.500    34.500    -25.40
     104   122.750    34.500    -27.32
     105   123.000    34.500    -29.23
     106   114.500    34.750     70.60
     107   114.750    34.750     66.25
     108   115.000    34.750     61.61
     109   115.250    34.750     56.74
     110   115.500    34.750     51.75
     111   115.750    34.750     46.71
     112   116.000    34.750     41.70
     113   116.250    34.750     36.78
     114   116.500    34.750     32.02
     115   116.750    34.750     27.48
     116   117.000    34.750     23.18
     117   117.250    34.750     19.18
     118   117.500    34.750     15.48
     119   117.750    34.750     12.10
     120   118.000    34.750      9.04
     121   118.250    34.750      6.28
     122   118.500    34.750      3.81
     123   118.750    34.750      1.59
     124   119.000    34.750     -0.41
     125   119.250    34.750     -2.22
     126   119.500    34.750     -3.89
     127   119.750    34.750     -5.46
     128   120.000    34.750     -6.98
     129   120.250    34.750     -8.48
     130   120.500    34.750     -9.99
     131   120.750    34.750    -11.55
     132   121.000    34.750    -13.18
     133   121.250    34.750    -14.88
     134   121.500    34.750    -16.68
     135   121.750    34.750    -18.57
     136   122.000    34.750    -20.52
     137   122.250    34.750    -22.54
     138   122.500    34.750    -24.57
     139   122.750    34.750    -26.61
     140   123.000    34.750    -28.61
     141   114.500    35.000     75.46
     142   114.750    35.000     70.86
     143   115.000    35.000     65.95
     144   115.250    35.000     60.84
     145   115.500    35.000     55.60
     146   115.750    35.000     50.33
     147   116.000    35.000     45.09
     148   116.250    35.000     39.97
     149   116.500    35.000     35.01
     150   116.750    35.000     30.29
     151   117.000    35.000     25.85
     152   117.250    35.000     21.72
     153   117.500    35.000     17.91
     154   117.750    35.000     14.43
     155   118.000    35.000     11.29
     156   118.250    35.000      8.47
     157   118.500    35.000      5.94
     158   118.750    35.000      3.67
     159   119.000    35.000      1.62
     160   119.250    35.000     -0.23
     161   119.500    35.000     -1.96
     162   119.750    35.000     -3.59
     163   120.000    35.000     -5.17
     164   120.250    35.000     -6.73
     165   120.500    35.000     -8.33
     166   120.750    35.000     -9.99
     167   121.000    35.000    -11.72
     168   121.250    35.000    -13.55
     169   121.500    35.000    -15.47
     170   121.750    35.000    -17.48
     171   122.000    35.000    -19.57
     172   122.250    35.000    -21.72
     173   122.500    35.000    -23.89
     174   122.750    35.000    -26.07
     175   123.000    35.000    -28.18
     176   114.500    35.250     79.93
     177   114.750    35.250     75.17
     178   115.000    35.250     70.10
     179   115.250    35.250     64.82
     180   115.500    35.250     59.42
     181   115.750    35.250     53.99
     182   116.000    35.250     48.60
     183   116.250    35.250     43.33
     184   116.500    35.250     38.25
     185   116.750    35.250     33.42
     186   117.000    35.250     28.86
     187   117.250    35.250     24.62
     188   117.500    35.250     20.72
     189   117.750    35.250     17.17
     190   118.000    35.250     13.95
     191   118.250    35.250     11.06
     192   118.500    35.250      8.45
     193   118.750    35.250      6.12
     194   119.000    35.250      4.00
     195   119.250    35.250      2.07
     196   119.500    35.250      0.26
     197   119.750    35.250     -1.46
     198   120.000    35.250     -3.14
     199   120.250    35.250     -4.83
     200   120.500    35.250     -6.54
     201   120.750    35.250     -8.33
     202   121.000    35.250    -10.21
     203   121.250    35.250    -12.20
     204   121.500    35.250    -14.27
     205   121.750    35.250    -16.46
     206   122.000    35.250    -18.71
     207   122.250    35.250    -21.02
     208   122.500    35.250    -23.36
     209   122.750    35.250    -25.66
     210   123.000    35.250    -27.91
     211   114.500    35.500     83.91
     212   114.750    35.500     79.08
     213   115.000    35.500     73.94
     214   115.250    35.500     68.59
     215   115.500    35.500     63.12
     216   115.750    35.500     57.61
     217   116.000    35.500     52.15
     218   116.250    35.500     46.81
     219   116.500    35.500     41.66
     220   116.750    35.500     36.76
     221   117.000    35.500     32.13
     222   117.250    35.500     27.83
     223   117.500    35.500     23.87
     224   117.750    35.500     20.25
     225   118.000    35.500     16.96
     226   118.250    35.500     14.00
     227   118.500    35.500     11.32
     228   118.750    35.500      8.90
     229   119.000    35.500      6.69
     230   119.250    35.500      4.65
     231   119.500    35.500      2.73
     232   119.750    35.500      0.89
     233   120.000    35.500     -0.93
     234   120.250    35.500     -2.76
     235   120.500    35.500     -4.65
     236   120.750    35.500     -6.61
     237   121.000    35.500     -8.67
     238   121.250    35.500    -10.83
     239   121.500    35.500    -13.11
     240   121.750    35.500    -15.48
     241   122.000    35.500    -17.93
     242   122.250    35.500    -20.43
     243   122.500    35.500    -22.94
     244   122.750    35.500    -25.42
     245   123.000    35.500    -27.81
     246   114.500    35.750     87.29
     247   114.750    35.750     82.50
     248   115.000    35.750     77.39
     249   115.250    35.750     72.06
     250   115.500    35.750     66.60
     251   115.750    35.750     61.10
     252   116.000    35.750     55.65
     253   116.250    35.750     50.31
     254   116.500    35.750     45.15
     255   116.750    35.750     40.23
     256   117.000    35.750     35.59
     257   117.250    35.750     31.27
     258   117.500    35.750     27.27
     259   117.750    35.750     23.59
     260   118.000    35.750     20.25
     261   118.250    35.750     17.22
     262   118.500    35.750     14.45
     263   118.750    35.750     11.94
     264   119.000    35.750      9.62
     265   119.250    35.750      7.46
     266   119.500    35.750      5.41
     267   119.750    35.750      3.41
     268   120.000    35.750      1.42
     269   120.250    35.750     -0.58
     270   120.500    35.750     -2.67
     271   120.750    35.750     -4.83
     272   121.000    35.750     -7.10
     273   121.250    35.750     -9.48
     274   121.500    35.750    -11.98
     275   121.750    35.750    -14.57
     276   122.000    35.750    -17.23
     277   122.250    35.750    -19.94
     278   122.500    35.750    -22.64
     279   122.750    35.750    -25.30
     280   123.000    35.750    -27.85
     281   114.500    36.000     90.01
     282   114.750    36.000     85.35
     283   115.000    36.000     80.35
     284   115.250    36.000     75.14
     285   115.500    36.000     69.78
     286   115.750    36.000     64.38
     287   116.000    36.000     59.00
     288   116.250    36.000     53.74
     289   116.500    36.000     48.64
     290   116.750    36.000     43.76
     291   117.000    36.000     39.14
     292   117.250    36.000     34.82
     293   117.500    36.000     30.82
     294   117.750    36.000     27.12
     295   118.000    36.000     23.73
     296   118.250    36.000     20.63
     297   118.500    36.000     17.80
     298   118.750    36.000     15.18
     299   119.000    36.000     12.75
     300   119.250    36.000     10.44
     301   119.500    36.000      8.22
     302   119.750    36.000      6.05
     303   120.000    36.000      3.88
     304   120.250    36.000      1.66
     305   120.500    36.000     -0.64
     306   120.750    36.000     -3.03
     307   121.000    36.000     -5.53
     308   121.250    36.000     -8.16
     309   121.500    36.000    -10.89
     310   121.750    36.000    -13.72
     311   122.000    36.000    -16.62
     312   122.250    36.000    -19.54
     313   122.500    36.000    -22.45
     314   122.750    36.000    -25.30
     315   123.000    36.000    -28.03
     316   114.500    36.250     91.99
     317   114.750    36.250     87.55
     318   115.000    36.250     82.77
     319   115.250    36.250     77.74
     320   115.500    36.250     72.58
     321   115.750    36.250     67.34
     322   116.000    36.250     62.13
     323   116.250    36.250     56.98
     324   116.500    36.250     52.00
     325   116.750    36.250     47.22
     326   117.000    36.250     42.67
     327   117.250    36.250     38.40
     328   117.500    36.250     34.41
     329   117.750    36.250     30.72
     330   118.000    36.250     27.30
     331   118.250    36.250     24.16
     332   118.500    36.250     21.24
     333   118.750    36.250     18.52
     334   119.000    36.250     15.96
     335   119.250    36.250     13.50
     336   119.500    36.250     11.12
     337   119.750    36.250      8.75
     338   120.000    36.250      6.37
     339   120.250    36.250      3.93
     340   120.500    36.250      1.40
     341   120.750    36.250     -1.24
     342   121.000    36.250     -3.99
     343   121.250    36.250     -6.87
     344   121.500    36.250     -9.85
     345   121.750    36.250    -12.94
     346   122.000    36.250    -16.08
     347   122.250    36.250    -19.24
     348   122.500    36.250    -22.36
     349   122.750    36.250    -25.41
     350   123.000    36.250    -28.31
     351   114.500    36.500     93.20
     352   114.750    36.500     89.05
     353   115.000    36.500     84.55
     354   115.250    36.500     79.81
     355   115.500    36.500     74.90
     356   115.750    36.500     69.91
     357   116.000    36.500     64.90
     358   116.250    36.500     59.97
     359   116.500    36.500     55.15
     360   116.750    36.500     50.51
     361   117.000    36.500     46.08
     362   117.250    36.500     41.89
     363   117.500    36.500     37.96
     364   117.750    36.500     34.29
     365   118.000    36.500     30.86
     366   118.250    36.500     27.67
     367   118.500    36.500     24.68
     368   118.750    36.500     21.86
     369   119.000    36.500     19.18
     370   119.250    36.500     16.57
     371   119.500    36.500     14.01
     372   119.750    36.500     11.44
     373   120.000    36.500      8.85
     374   120.250    36.500      6.18
     375   120.500    36.500      3.41
     376   120.750    36.500      0.51
     377   121.000    36.500     -2.50
     378   121.250    36.500     -5.64
     379   121.500    36.500     -8.89
     380   121.750    36.500    -12.22
     381   122.000    36.500    -15.61
     382   122.250    36.500    -19.01
     383   122.500    36.500    -22.35
     384   122.750    36.500    -25.60
     385   123.000    36.500    -28.68
     386   114.500    36.750     93.62
     387   114.750    36.750     89.83
     388   115.000    36.750     85.69
     389   115.250    36.750     81.29
     390   115.500    36.750     76.70
     391   115.750    36.750     72.00
     392   116.000    36.750     67.29
     393   116.250    36.750     62.59
     394   116.500    36.750     57.99
     395   116.750    36.750     53.54
     396   117.000    36.750     49.27
     397   117.250    36.750     45.20
     398   117.500    36.750     41.35
     399   117.750    36.750     37.72
     400   118.000    36.750     34.30
     401   118.250    36.750     31.08
     402   118.500    36.750     28.04
     403   118.750    36.750     25.12
     404   119.000    36.750     22.31
     405   119.250    36.750     19.56
     406   119.500    36.750     16.82
     407   119.750    36.750     14.06
     408   120.000    36.750     11.25
     409   120.250    36.750      8.34
     410   120.500    36.750      5.32
     411   120.750    36.750      2.17
     412   121.000    36.750     -1.10
     413   121.250    36.750     -4.50
     414   121.500    36.750     -8.00
     415   121.750    36.750    -11.59
     416   122.000    36.750    -15.21
     417   122.250    36.750    -18.83
     418   122.500    36.750    -22.40
     419   122.750    36.750    -25.84
     420   123.000    36.750    -29.10
     421   114.500    37.000     93.24
     422   114.750    37.000     89.87
     423   115.000    37.000     86.15
     424   115.250    37.000     82.13
     425   115.500    37.000     77.93
     426   115.750    37.000     73.59
     427   116.000    37.000     69.18
     428   116.250    37.000     64.79
     429   116.500    37.000     60.45
     430   116.750    37.000     56.22
     431   117.000    37.000     52.13
     432   117.250    37.000     48.21
     433   117.500    37.000     44.47
     434   117.750    37.000     40.91
     435   118.000    37.000     37.53
     436   118.250    37.000     34.30
     437   118.500    37.000     31.20
     438   118.750    37.000     28.21
     439   119.000    37.000     25.29
     440   119.250    37.000     22.39
     441   119.500    37.000     19.48
     442   119.750    37.000     16.54
     443   120.000    37.000     13.51
     444   120.250    37.000     10.38
     445   120.500    37.000      7.12
     446   120.750    37.000      3.74
     447   121.000    37.000      0.22
     448   121.250    37.000     -3.43
     449   121.500    37.000     -7.18
     450   121.750    37.000    -11.00
     451   122.000    37.000    -14.86
     452   122.250    37.000    -18.70
     453   122.500    37.000    -22.46
     454   122.750    37.000    -26.10
     455   123.000    37.000    -29.53
     456   114.500    37.250     92.13
     457   114.750    37.250     89.22
     458   115.000    37.250     85.93
     459   115.250    37.250     82.35
     460   115.500    37.250     78.56
     461   115.750    37.250     74.61
     462   116.000    37.250     70.56
     463   116.250    37.250     66.50
     464   116.500    37.250     62.45
     465   116.750    37.250     58.48
     466   117.000    37.250     54.60
     467   117.250    37.250     50.85
     468   117.500    37.250     47.24
     469   117.750    37.250     43.77
     470   118.000    37.250     40.44
     471   118.250    37.250     37.22
     472   118.500    37.250     34.09
     473   118.750    37.250     31.04
     474   119.000    37.250     28.02
     475   119.250    37.250     24.99
     476   119.500    37.250     21.94
     477   119.750    37.250     18.81
     478   120.000    37.250     15.59
     479   120.250    37.250     12.25
     480   120.500    37.250      8.78
     481   120.750    37.250      5.17
     482   121.000    37.250      1.41
     483   121.250    37.250     -2.46
     484   121.500    37.250     -6.44
     485   121.750    37.250    -10.48
     486   122.000    37.250    -14.54
     487   122.250    37.250    -18.58
     488   122.500    37.250    -22.53
     489   122.750    37.250    -26.34
     490   123.000    37.250    -29.92
     491   114.500    37.500     90.32
     492   114.750    37.500     87.89
     493   115.000    37.500     85.07
     494   115.250    37.500     81.95
     495   115.500    37.500     78.59
     496   115.750    37.500     75.05
     497   116.000    37.500     71.39
     498   116.250    37.500     67.68
     499   116.500    37.500     63.95
     500   116.750    37.500     60.26
     501   117.000    37.500     56.62
     502   117.250    37.500     53.07
     503   117.500    37.500     49.61
     504   117.750    37.500     46.24
     505   118.000    37.500     42.98
     506   118.250    37.500     39.79
     507   118.500    37.500     36.65
     508   118.750    37.500     33.55
     509   119.000    37.500     30.45
     510   119.250    37.500     27.31
     511   119.500    37.500     24.13
     512   119.750    37.500     20.85
     513   120.000    37.500     17.45
     514   120.250    37.500     13.93
     515   120.500    37.500     10.26
     516   120.750    37.500      6.45
     517   121.000    37.500      2.49
     518   121.250    37.500     -1.57
     519   121.500    37.500     -5.75
     520   121.750    37.500     -9.98
     521   122.000    37.500    -14.23
     522   122.250    37.500    -18.44
     523   122.500    37.500    -22.55
     524   122.750    37.500    -26.50
     525   123.000    37.500    -30.22
     526   114.500    37.750     87.90
     527   114.750    37.750     85.94
     528   115.000    37.750     83.62
     529   115.250    37.750     80.97
     530   115.500    37.750     78.05
     531   115.750    37.750     74.94
     532   116.000    37.750     71.69
     533   116.250    37.750     68.33
     534   116.500    37.750     64.94
     535   116.750    37.750     61.53
     536   117.000    37.750     58.15
     537   117.250    37.750     54.80
     538   117.500    37.750     51.51
     539   117.750    37.750     48.27
     540   118.000    37.750     45.09
     541   118.250    37.750     41.94
     542   118.500    37.750     38.81
     543   118.750    37.750     35.68
     544   119.000    37.750     32.53
     545   119.250    37.750     29.31
     546   119.500    37.750     26.01
     547   119.750    37.750     22.61
     548   120.000    37.750     19.08
     549   120.250    37.750     15.40
     550   120.500    37.750     11.57
     551   120.750    37.750      7.59
     552   121.000    37.750      3.47
     553   121.250    37.750     -0.77
     554   121.500    37.750     -5.11
     555   121.750    37.750     -9.49
     556   122.000    37.750    -13.89
     557   122.250    37.750    -18.24
     558   122.500    37.750    -22.48
     559   122.750    37.750    -26.55
     560   123.000    37.750    -30.38
     561   114.500    38.000     84.97
     562   114.750    38.000     83.49
     563   115.000    38.000     81.63
     564   115.250    38.000     79.45
     565   115.500    38.000     76.98
     566   115.750    38.000     74.29
     567   116.000    38.000     71.44
     568   116.250    38.000     68.46
     569   116.500    38.000     65.39
     570   116.750    38.000     62.28
     571   117.000    38.000     59.16
     572   117.250    38.000     56.03
     573   117.500    38.000     52.92
     574   117.750    38.000     49.82
     575   118.000    38.000     46.73
     576   118.250    38.000     43.65
     577   118.500    38.000     40.55
     578   118.750    38.000     37.41
     579   119.000    38.000     34.23
     580   119.250    38.000     30.95
     581   119.500    38.000     27.58
     582   119.750    38.000     24.08
     583   120.000    38.000     20.44
     584   120.250    38.000     16.65
     585   120.500    38.000     12.70
     586   120.750    38.000      8.60
     587   121.000    38.000      4.34
     588   121.250    38.000     -0.01
     589   121.500    38.000     -4.46
     590   121.750    38.000     -8.97
     591   122.000    38.000    -13.47
     592   122.250    38.000    -17.93
     593   122.500    38.000    -22.26
     594   122.750    38.000    -26.41
     595   123.000    38.000    -30.33
     596   114.500    38.250     81.64
     597   114.750    38.250     80.62
     598   115.000    38.250     79.21
     599   115.250    38.250     77.47
     600   115.500    38.250     75.44
     601   115.750    38.250     73.17
     602   116.000    38.250     70.70
     603   116.250    38.250     68.08
     604   116.500    38.250     65.35
     605   116.750    38.250     62.53
     606   117.000    38.250     59.67
     607   117.250    38.250     56.76
     608   117.500    38.250     53.83
     609   117.750    38.250     50.88
     610   118.000    38.250     47.90
     611   118.250    38.250     44.90
     612   118.500    38.250     41.85
     613   118.750    38.250     38.74
     614   119.000    38.250     35.54
     615   119.250    38.250     32.24
     616   119.500    38.250     28.83
     617   119.750    38.250     25.27
     618   120.000    38.250     21.57
     619   120.250    38.250     17.70
     620   120.500    38.250     13.66
     621   120.750    38.250      9.48
     622   121.000    38.250      5.15
     623   121.250    38.250      0.71
     624   121.500    38.250     -3.81
     625   121.750    38.250     -8.39
     626   122.000    38.250    -12.95
     627   122.250    38.250    -17.46
     628   122.500    38.250    -21.85
     629   122.750    38.250    -26.06
     630   123.000    38.250    -30.01
     631   114.500    38.500     78.04
     632   114.750    38.500     77.44
     633   115.000    38.500     76.46
     634   115.250    38.500     75.13
     635   115.500    38.500     73.50
     636   115.750    38.500     71.62
     637   116.000    38.500     69.52
     638   116.250    38.500     67.24
     639   116.500    38.500     64.83
     640   116.750    38.500     62.29
     641   117.000    38.500     59.69
     642   117.250    38.500     57.00
     643   117.500    38.500     54.26
     644   117.750    38.500     51.46
     645   118.000    38.500     48.61
     646   118.250    38.500     45.71
     647   118.500    38.500     42.72
     648   118.750    38.500     39.65
     649   119.000    38.500     36.48
     650   119.250    38.500     33.19
     651   119.500    38.500     29.77
     652   119.750    38.500     26.19
     653   120.000    38.500     22.45
     654   120.250    38.500     18.55
     655   120.500    38.500     14.49
     656   120.750    38.500     10.27
     657   121.000    38.500      5.91
     658   121.250    38.500      1.45
     659   121.500    38.500     -3.11
     660   121.750    38.500     -7.69
     661   122.000    38.500    -12.28
     662   122.250    38.500    -16.79
     663   122.500    38.500    -21.19
     664   122.750    38.500    -25.40
     665   123.000    38.500    -29.37
