# Supplementary material for: The analysis on groundwater storage variations from GRACE/GRACE-FO in recent 20 years driven by influencing factors and prediction in Shandong Province, China
Source: Sci Rep. 2024 Mar 9;14:5819. doi: 10.1038/s41598-024-55588-3 (PMC10925065; doi:10.1038/s41598-024-55588-3)
Supplement: Supplementary file 1 — Supplementary Information. [file 41598_2024_55588_MOESM1_ESM.zip › data/GWS derived from GRACE/gws200811.txt]

       1   114.500    34.000     18.45
       2   114.750    34.000     14.00
       3   115.000    34.000      9.38
       4   115.250    34.000      4.70
       5   115.500    34.000      0.00
       6   115.750    34.000     -4.62
       7   116.000    34.000     -9.10
       8   116.250    34.000    -13.36
       9   116.500    34.000    -17.33
      10   116.750    34.000    -20.96
      11   117.000    34.000    -24.16
      12   117.250    34.000    -26.91
      13   117.500    34.000    -29.15
      14   117.750    34.000    -30.84
      15   118.000    34.000    -31.97
      16   118.250    34.000    -32.51
      17   118.500    34.000    -32.47
      18   118.750    34.000    -31.86
      19   119.000    34.000    -30.67
      20   119.250    34.000    -28.96
      21   119.500    34.000    -26.74
      22   119.750    34.000    -24.07
      23   120.000    34.000    -21.00
      24   120.250    34.000    -17.60
      25   120.500    34.000    -13.90
      26   120.750    34.000    -10.00
      27   121.000    34.000     -5.95
      28   121.250    34.000     -1.82
      29   121.500    34.000      2.32
      30   121.750    34.000      6.42
      31   122.000    34.000     10.41
      32   122.250    34.000     14.26
      33   122.500    34.000     17.91
      34   122.750    34.000     21.32
      35   123.000    34.000     24.47
      36   114.500    34.250     23.58
      37   114.750    34.250     18.91
      38   115.000    34.250     14.07
      39   115.250    34.250      9.15
      40   115.500    34.250      4.23
      41   115.750    34.250     -0.62
      42   116.000    34.250     -5.32
      43   116.250    34.250     -9.79
      44   116.500    34.250    -13.96
      45   116.750    34.250    -17.75
      46   117.000    34.250    -21.13
      47   117.250    34.250    -24.02
      48   117.500    34.250    -26.39
      49   117.750    34.250    -28.20
      50   118.000    34.250    -29.43
      51   118.250    34.250    -30.06
      52   118.500    34.250    -30.10
      53   118.750    34.250    -29.56
      54   119.000    34.250    -28.45
      55   119.250    34.250    -26.82
      56   119.500    34.250    -24.69
      57   119.750    34.250    -22.11
      58   120.000    34.250    -19.15
      59   120.250    34.250    -15.86
      60   120.500    34.250    -12.30
      61   120.750    34.250     -8.56
      62   121.000    34.250     -4.68
      63   121.250    34.250     -0.73
      64   121.500    34.250      3.22
      65   121.750    34.250      7.12
      66   122.000    34.250     10.90
      67   122.250    34.250     14.55
      68   122.500    34.250     17.99
      69   122.750    34.250     21.22
      70   123.000    34.250     24.21
      71   114.500    34.500     28.80
      72   114.750    34.500     23.95
      73   115.000    34.500     18.94
      74   115.250    34.500     13.84
      75   115.500    34.500      8.73
      76   115.750    34.500      3.70
      77   116.000    34.500     -1.18
      78   116.250    34.500     -5.82
      79   116.500    34.500    -10.15
      80   116.750    34.500    -14.10
      81   117.000    34.500    -17.61
      82   117.250    34.500    -20.63
      83   117.500    34.500    -23.12
      84   117.750    34.500    -25.04
      85   118.000    34.500    -26.37
      86   118.250    34.500    -27.10
      87   118.500    34.500    -27.24
      88   118.750    34.500    -26.80
      89   119.000    34.500    -25.80
      90   119.250    34.500    -24.27
      91   119.500    34.500    -22.26
      92   119.750    34.500    -19.83
      93   120.000    34.500    -17.01
      94   120.250    34.500    -13.89
      95   120.500    34.500    -10.52
      96   120.750    34.500     -6.97
      97   121.000    34.500     -3.30
      98   121.250    34.500      0.41
      99   121.500    34.500      4.13
     100   121.750    34.500      7.78
     101   122.000    34.500     11.32
     102   122.250    34.500     14.72
     103   122.500    34.500     17.94
     104   122.750    34.500     20.95
     105   123.000    34.500     23.74
     106   114.500    34.750     34.02
     107   114.750    34.750     29.05
     108   115.000    34.750     23.91
     109   115.250    34.750     18.68
     110   115.500    34.750     13.44
     111   115.750    34.750      8.27
     112   116.000    34.750      3.26
     113   116.250    34.750     -1.50
     114   116.500    34.750     -5.95
     115   116.750    34.750    -10.02
     116   117.000    34.750    -13.65
     117   117.250    34.750    -16.78
     118   117.500    34.750    -19.37
     119   117.750    34.750    -21.39
     120   118.000    34.750    -22.83
     121   118.250    34.750    -23.66
     122   118.500    34.750    -23.92
     123   118.750    34.750    -23.59
     124   119.000    34.750    -22.72
     125   119.250    34.750    -21.33
     126   119.500    34.750    -19.48
     127   119.750    34.750    -17.22
     128   120.000    34.750    -14.60
     129   120.250    34.750    -11.69
     130   120.500    34.750     -8.55
     131   120.750    34.750     -5.24
     132   121.000    34.750     -1.84
     133   121.250    34.750      1.61
     134   121.500    34.750      5.04
     135   121.750    34.750      8.41
     136   122.000    34.750     11.67
     137   122.250    34.750     14.79
     138   122.500    34.750     17.75
     139   122.750    34.750     20.53
     140   123.000    34.750     23.11
     141   114.500    35.000     39.12
     142   114.750    35.000     34.10
     143   115.000    35.000     28.89
     144   115.250    35.000     23.59
     145   115.500    35.000     18.28
     146   115.750    35.000     13.03
     147   116.000    35.000      7.95
     148   116.250    35.000      3.10
     149   116.500    35.000     -1.43
     150   116.750    35.000     -5.58
     151   117.000    35.000     -9.29
     152   117.250    35.000    -12.50
     153   117.500    35.000    -15.18
     154   117.750    35.000    -17.31
     155   118.000    35.000    -18.83
     156   118.250    35.000    -19.79
     157   118.500    35.000    -20.16
     158   118.750    35.000    -19.97
     159   119.000    35.000    -19.25
     160   119.250    35.000    -18.04
     161   119.500    35.000    -16.38
     162   119.750    35.000    -14.33
     163   120.000    35.000    -11.94
     164   120.250    35.000     -9.28
     165   120.500    35.000     -6.40
     166   120.750    35.000     -3.39
     167   121.000    35.000     -0.29
     168   121.250    35.000      2.85
     169   121.500    35.000      5.96
     170   121.750    35.000      9.01
     171   122.000    35.000     11.95
     172   122.250    35.000     14.77
     173   122.500    35.000     17.44
     174   122.750    35.000     19.95
     175   123.000    35.000     22.30
     176   114.500    35.250     44.02
     177   114.750    35.250     38.99
     178   115.000    35.250     33.79
     179   115.250    35.250     28.47
     180   115.500    35.250     23.14
     181   115.750    35.250     17.88
     182   116.000    35.250     12.77
     183   116.250    35.250      7.89
     184   116.500    35.250      3.32
     185   116.750    35.250     -0.87
     186   117.000    35.250     -4.62
     187   117.250    35.250     -7.89
     188   117.500    35.250    -10.65
     189   117.750    35.250    -12.84
     190   118.000    35.250    -14.47
     191   118.250    35.250    -15.54
     192   118.500    35.250    -16.04
     193   118.750    35.250    -16.00
     194   119.000    35.250    -15.45
     195   119.250    35.250    -14.43
     196   119.500    35.250    -12.99
     197   119.750    35.250    -11.18
     198   120.000    35.250     -9.06
     199   120.250    35.250     -6.69
     200   120.500    35.250     -4.12
     201   120.750    35.250     -1.43
     202   121.000    35.250      1.33
     203   121.250    35.250      4.11
     204   121.500    35.250      6.87
     205   121.750    35.250      9.57
     206   122.000    35.250     12.17
     207   122.250    35.250     14.66
     208   122.500    35.250     17.02
     209   122.750    35.250     19.24
     210   123.000    35.250     21.34
     211   114.500    35.500     48.58
     212   114.750    35.500     43.63
     213   115.000    35.500     38.48
     214   115.250    35.500     33.22
     215   115.500    35.500     27.94
     216   115.750    35.500     22.72
     217   116.000    35.500     17.64
     218   116.250    35.500     12.79
     219   116.500    35.500      8.23
     220   116.750    35.500      4.03
     221   117.000    35.500      0.26
     222   117.250    35.500     -3.04
     223   117.500    35.500     -5.84
     224   117.750    35.500     -8.10
     225   118.000    35.500     -9.82
     226   118.250    35.500    -10.99
     227   118.500    35.500    -11.63
     228   118.750    35.500    -11.76
     229   119.000    35.500    -11.40
     230   119.250    35.500    -10.59
     231   119.500    35.500     -9.39
     232   119.750    35.500     -7.85
     233   120.000    35.500     -6.02
     234   120.250    35.500     -3.97
     235   120.500    35.500     -1.75
     236   120.750    35.500      0.59
     237   121.000    35.500      2.99
     238   121.250    35.500      5.40
     239   121.500    35.500      7.77
     240   121.750    35.500     10.10
     241   122.000    35.500     12.33
     242   122.250    35.500     14.46
     243   122.500    35.500     16.48
     244   122.750    35.500     18.40
     245   123.000    35.500     20.23
     246   114.500    35.750     52.71
     247   114.750    35.750     47.88
     248   115.000    35.750     42.87
     249   115.250    35.750     37.73
     250   115.500    35.750     32.56
     251   115.750    35.750     27.43
     252   116.000    35.750     22.45
     253   116.250    35.750     17.66
     254   116.500    35.750     13.17
     255   116.750    35.750      9.02
     256   117.000    35.750      5.26
     257   117.250    35.750      1.95
     258   117.500    35.750     -0.87
     259   117.750    35.750     -3.18
     260   118.000    35.750     -4.97
     261   118.250    35.750     -6.26
     262   118.500    35.750     -7.03
     263   118.750    35.750     -7.33
     264   119.000    35.750     -7.16
     265   119.250    35.750     -6.59
     266   119.500    35.750     -5.64
     267   119.750    35.750     -4.39
     268   120.000    35.750     -2.88
     269   120.250    35.750     -1.16
     270   120.500    35.750      0.69
     271   120.750    35.750      2.65
     272   121.000    35.750      4.65
     273   121.250    35.750      6.67
     274   121.500    35.750      8.64
     275   121.750    35.750     10.56
     276   122.000    35.750     12.40
     277   122.250    35.750     14.17
     278   122.500    35.750     15.85
     279   122.750    35.750     17.45
     280   123.000    35.750     18.99
     281   114.500    36.000     56.29
     282   114.750    36.000     51.67
     283   115.000    36.000     46.83
     284   115.250    36.000     41.88
     285   115.500    36.000     36.88
     286   115.750    36.000     31.92
     287   116.000    36.000     27.07
     288   116.250    36.000     22.42
     289   116.500    36.000     18.02
     290   116.750    36.000     13.94
     291   117.000    36.000     10.25
     292   117.250    36.000      6.97
     293   117.500    36.000      4.15
     294   117.750    36.000      1.80
     295   118.000    36.000     -0.06
     296   118.250    36.000     -1.44
     297   118.500    36.000     -2.34
     298   118.750    36.000     -2.81
     299   119.000    36.000     -2.85
     300   119.250    36.000     -2.51
     301   119.500    36.000     -1.85
     302   119.750    36.000     -0.89
     303   120.000    36.000      0.29
     304   120.250    36.000      1.65
     305   120.500    36.000      3.14
     306   120.750    36.000      4.70
     307   121.000    36.000      6.30
     308   121.250    36.000      7.89
     309   121.500    36.000      9.45
     310   121.750    36.000     10.97
     311   122.000    36.000     12.42
     312   122.250    36.000     13.80
     313   122.500    36.000     15.11
     314   122.750    36.000     16.40
     315   123.000    36.000     17.65
     316   114.500    36.250     59.25
     317   114.750    36.250     54.87
     318   115.000    36.250     50.29
     319   115.250    36.250     45.58
     320   115.500    36.250     40.80
     321   115.750    36.250     36.05
     322   116.000    36.250     31.40
     323   116.250    36.250     26.91
     324   116.500    36.250     22.67
     325   116.750    36.250     18.71
     326   117.000    36.250     15.11
     327   117.250    36.250     11.89
     328   117.500    36.250      9.08
     329   117.750    36.250      6.72
     330   118.000    36.250      4.81
     331   118.250    36.250      3.34
     332   118.500    36.250      2.31
     333   118.750    36.250      1.69
     334   119.000    36.250      1.44
     335   119.250    36.250      1.54
     336   119.500    36.250      1.93
     337   119.750    36.250      2.58
     338   120.000    36.250      3.43
     339   120.250    36.250      4.42
     340   120.500    36.250      5.52
     341   120.750    36.250      6.68
     342   121.000    36.250      7.88
     343   121.250    36.250      9.05
     344   121.500    36.250     10.20
     345   121.750    36.250     11.29
     346   122.000    36.250     12.34
     347   122.250    36.250     13.34
     348   122.500    36.250     14.30
     349   122.750    36.250     15.25
     350   123.000    36.250     16.20
     351   114.500    36.500     61.49
     352   114.750    36.500     57.43
     353   115.000    36.500     53.16
     354   115.250    36.500     48.73
     355   115.500    36.500     44.24
     356   115.750    36.500     39.75
     357   116.000    36.500     35.33
     358   116.250    36.500     31.06
     359   116.500    36.500     27.00
     360   116.750    36.500     23.20
     361   117.000    36.500     19.72
     362   117.250    36.500     16.58
     363   117.500    36.500     13.82
     364   117.750    36.500     11.48
     365   118.000    36.500      9.53
     366   118.250    36.500      7.99
     367   118.500    36.500      6.83
     368   118.750    36.500      6.05
     369   119.000    36.500      5.61
     370   119.250    36.500      5.48
     371   119.500    36.500      5.60
     372   119.750    36.500      5.94
     373   120.000    36.500      6.45
     374   120.250    36.500      7.09
     375   120.500    36.500      7.81
     376   120.750    36.500      8.58
     377   121.000    36.500      9.35
     378   121.250    36.500     10.11
     379   121.500    36.500     10.85
     380   121.750    36.500     11.54
     381   122.000    36.500     12.19
     382   122.250    36.500     12.81
     383   122.500    36.500     13.41
     384   122.750    36.500     14.03
     385   123.000    36.500     14.69
     386   114.500    36.750     63.00
     387   114.750    36.750     59.29
     388   115.000    36.750     55.36
     389   115.250    36.750     51.27
     390   115.500    36.750     47.10
     391   115.750    36.750     42.91
     392   116.000    36.750     38.77
     393   116.250    36.750     34.76
     394   116.500    36.750     30.91
     395   116.750    36.750     27.30
     396   117.000    36.750     23.97
     397   117.250    36.750     20.95
     398   117.500    36.750     18.26
     399   117.750    36.750     15.94
     400   118.000    36.750     13.97
     401   118.250    36.750     12.38
     402   118.500    36.750     11.12
     403   118.750    36.750     10.19
     404   119.000    36.750      9.57
     405   119.250    36.750      9.20
     406   119.500    36.750      9.07
     407   119.750    36.750      9.11
     408   120.000    36.750      9.30
     409   120.250    36.750      9.59
     410   120.500    36.750      9.94
     411   120.750    36.750     10.32
     412   121.000    36.750     10.71
     413   121.250    36.750     11.07
     414   121.500    36.750     11.40
     415   121.750    36.750     11.70
     416   122.000    36.750     11.96
     417   122.250    36.750     12.22
     418   122.500    36.750     12.47
     419   122.750    36.750     12.77
     420   123.000    36.750     13.14
     421   114.500    37.000     63.73
     422   114.750    37.000     60.41
     423   115.000    37.000     56.86
     424   115.250    37.000     53.14
     425   115.500    37.000     49.32
     426   115.750    37.000     45.47
     427   116.000    37.000     41.64
     428   116.250    37.000     37.90
     429   116.500    37.000     34.32
     430   116.750    37.000     30.92
     431   117.000    37.000     27.76
     432   117.250    37.000     24.88
     433   117.500    37.000     22.29
     434   117.750    37.000     20.01
     435   118.000    37.000     18.05
     436   118.250    37.000     16.41
     437   118.500    37.000     15.07
     438   118.750    37.000     14.03
     439   119.000    37.000     13.23
     440   119.250    37.000     12.66
     441   119.500    37.000     12.28
     442   119.750    37.000     12.05
     443   120.000    37.000     11.93
     444   120.250    37.000     11.89
     445   120.500    37.000     11.88
     446   120.750    37.000     11.91
     447   121.000    37.000     11.91
     448   121.250    37.000     11.90
     449   121.500    37.000     11.85
     450   121.750    37.000     11.77
     451   122.000    37.000     11.68
     452   122.250    37.000     11.59
     453   122.500    37.000     11.52
     454   122.750    37.000     11.52
     455   123.000    37.000     11.61
     456   114.500    37.250     63.70
     457   114.750    37.250     60.78
     458   115.000    37.250     57.63
     459   115.250    37.250     54.31
     460   115.500    37.250     50.87
     461   115.750    37.250     47.39
     462   116.000    37.250     43.90
     463   116.250    37.250     40.47
     464   116.500    37.250     37.15
     465   116.750    37.250     33.99
     466   117.000    37.250     31.03
     467   117.250    37.250     28.30
     468   117.500    37.250     25.83
     469   117.750    37.250     23.62
     470   118.000    37.250     21.69
     471   118.250    37.250     20.02
     472   118.500    37.250     18.62
     473   118.750    37.250     17.46
     474   119.000    37.250     16.52
     475   119.250    37.250     15.76
     476   119.500    37.250     15.15
     477   119.750    37.250     14.67
     478   120.000    37.250     14.28
     479   120.250    37.250     13.94
     480   120.500    37.250     13.61
     481   120.750    37.250     13.29
     482   121.000    37.250     12.96
     483   121.250    37.250     12.59
     484   121.500    37.250     12.20
     485   121.750    37.250     11.79
     486   122.000    37.250     11.36
     487   122.250    37.250     10.95
     488   122.500    37.250     10.57
     489   122.750    37.250     10.28
     490   123.000    37.250     10.12
     491   114.500    37.500     62.91
     492   114.750    37.500     60.41
     493   115.000    37.500     57.69
     494   115.250    37.500     54.78
     495   115.500    37.500     51.74
     496   115.750    37.500     48.63
     497   116.000    37.500     45.49
     498   116.250    37.500     42.39
     499   116.500    37.500     39.36
     500   116.750    37.500     36.46
     501   117.000    37.500     33.72
     502   117.250    37.500     31.16
     503   117.500    37.500     28.81
     504   117.750    37.500     26.69
     505   118.000    37.500     24.80
     506   118.250    37.500     23.14
     507   118.500    37.500     21.70
     508   118.750    37.500     20.45
     509   119.000    37.500     19.39
     510   119.250    37.500     18.47
     511   119.500    37.500     17.68
     512   119.750    37.500     16.97
     513   120.000    37.500     16.33
     514   120.250    37.500     15.71
     515   120.500    37.500     15.11
     516   120.750    37.500     14.49
     517   121.000    37.500     13.85
     518   121.250    37.500     13.17
     519   121.500    37.500     12.47
     520   121.750    37.500     11.75
     521   122.000    37.500     11.03
     522   122.250    37.500     10.33
     523   122.500    37.500      9.69
     524   122.750    37.500      9.15
     525   123.000    37.500      8.75
     526   114.500    37.750     61.43
     527   114.750    37.750     59.37
     528   115.000    37.750     57.07
     529   115.250    37.750     54.58
     530   115.500    37.750     51.93
     531   115.750    37.750     49.20
     532   116.000    37.750     46.43
     533   116.250    37.750     43.65
     534   116.500    37.750     40.93
     535   116.750    37.750     38.30
     536   117.000    37.750     35.78
     537   117.250    37.750     33.41
     538   117.500    37.750     31.21
     539   117.750    37.750     29.20
     540   118.000    37.750     27.38
     541   118.250    37.750     25.73
     542   118.500    37.750     24.27
     543   118.750    37.750     22.96
     544   119.000    37.750     21.80
     545   119.250    37.750     20.75
     546   119.500    37.750     19.80
     547   119.750    37.750     18.91
     548   120.000    37.750     18.06
     549   120.250    37.750     17.22
     550   120.500    37.750     16.37
     551   120.750    37.750     15.50
     552   121.000    37.750     14.60
     553   121.250    37.750     13.65
     554   121.500    37.750     12.69
     555   121.750    37.750     11.70
     556   122.000    37.750     10.72
     557   122.250    37.750      9.78
     558   122.500    37.750      8.91
     559   122.750    37.750      8.15
     560   123.000    37.750      7.54
     561   114.500    38.000     59.34
     562   114.750    38.000     57.69
     563   115.000    38.000     55.81
     564   115.250    38.000     53.72
     565   115.500    38.000     51.49
     566   115.750    38.000     49.14
     567   116.000    38.000     46.72
     568   116.250    38.000     44.28
     569   116.500    38.000     41.86
     570   116.750    38.000     39.50
     571   117.000    38.000     37.21
     572   117.250    38.000     35.05
     573   117.500    38.000     33.01
     574   117.750    38.000     31.12
     575   118.000    38.000     29.37
     576   118.250    38.000     27.77
     577   118.500    38.000     26.32
     578   118.750    38.000     24.98
     579   119.000    38.000     23.75
     580   119.250    38.000     22.62
     581   119.500    38.000     21.54
     582   119.750    38.000     20.50
     583   120.000    38.000     19.48
     584   120.250    38.000     18.46
     585   120.500    38.000     17.42
     586   120.750    38.000     16.34
     587   121.000    38.000     15.22
     588   121.250    38.000     14.07
     589   121.500    38.000     12.88
     590   121.750    38.000     11.69
     591   122.000    38.000     10.50
     592   122.250    38.000      9.35
     593   122.500    38.000      8.28
     594   122.750    38.000      7.34
     595   123.000    38.000      6.57
     596   114.500    38.250     56.72
     597   114.750    38.250     55.48
     598   115.000    38.250     54.00
     599   115.250    38.250     52.31
     600   115.500    38.250     50.46
     601   115.750    38.250     48.48
     602   116.000    38.250     46.42
     603   116.250    38.250     44.30
     604   116.500    38.250     42.19
     605   116.750    38.250     40.10
     606   117.000    38.250     38.05
     607   117.250    38.250     36.09
     608   117.500    38.250     34.22
     609   117.750    38.250     32.46
     610   118.000    38.250     30.81
     611   118.250    38.250     29.27
     612   118.500    38.250     27.85
     613   118.750    38.250     26.51
     614   119.000    38.250     25.25
     615   119.250    38.250     24.05
     616   119.500    38.250     22.89
     617   119.750    38.250     21.76
     618   120.000    38.250     20.61
     619   120.250    38.250     19.46
     620   120.500    38.250     18.27
     621   120.750    38.250     17.04
     622   121.000    38.250     15.76
     623   121.250    38.250     14.45
     624   121.500    38.250     13.09
     625   121.750    38.250     11.74
     626   122.000    38.250     10.39
     627   122.250    38.250      9.09
     628   122.500    38.250      7.87
     629   122.750    38.250      6.78
     630   123.000    38.250      5.87
     631   114.500    38.500     53.68
     632   114.750    38.500     52.81
     633   115.000    38.500     51.71
     634   115.250    38.500     50.40
     635   115.500    38.500     48.92
     636   115.750    38.500     47.29
     637   116.000    38.500     45.58
     638   116.250    38.500     43.78
     639   116.500    38.500     41.96
     640   116.750    38.500     40.13
     641   117.000    38.500     38.33
     642   117.250    38.500     36.57
     643   117.500    38.500     34.88
     644   117.750    38.500     33.26
     645   118.000    38.500     31.72
     646   118.250    38.500     30.27
     647   118.500    38.500     28.90
     648   118.750    38.500     27.59
     649   119.000    38.500     26.33
     650   119.250    38.500     25.11
     651   119.500    38.500     23.91
     652   119.750    38.500     22.72
     653   120.000    38.500     21.50
     654   120.250    38.500     20.25
     655   120.500    38.500     18.97
     656   120.750    38.500     17.64
     657   121.000    38.500     16.26
     658   121.250    38.500     14.83
     659   121.500    38.500     13.38
     660   121.750    38.500     11.92
     661   122.000    38.500     10.46
     662   122.250    38.500      9.05
     663   122.500    38.500      7.73
     664   122.750    38.500      6.54
     665   123.000    38.500      5.53
