# Supplementary material for: The analysis on groundwater storage variations from GRACE/GRACE-FO in recent 20 years driven by influencing factors and prediction in Shandong Province, China
Source: Sci Rep. 2024 Mar 9;14:5819. doi: 10.1038/s41598-024-55588-3 (PMC10925065; doi:10.1038/s41598-024-55588-3)
Supplement: Supplementary file 1 — Supplementary Information. [file 41598_2024_55588_MOESM1_ESM.zip › data/GWS derived from GRACE/gws200812.txt]

       1   114.500    34.000     54.23
       2   114.750    34.000     51.57
       3   115.000    34.000     48.71
       4   115.250    34.000     45.67
       5   115.500    34.000     42.51
       6   115.750    34.000     39.23
       7   116.000    34.000     35.88
       8   116.250    34.000     32.48
       9   116.500    34.000     29.03
      10   116.750    34.000     25.54
      11   117.000    34.000     22.05
      12   117.250    34.000     18.54
      13   117.500    34.000     15.04
      14   117.750    34.000     11.56
      15   118.000    34.000      8.11
      16   118.250    34.000      4.68
      17   118.500    34.000      1.33
      18   118.750    34.000     -1.97
      19   119.000    34.000     -5.16
      20   119.250    34.000     -8.23
      21   119.500    34.000    -11.13
      22   119.750    34.000    -13.85
      23   120.000    34.000    -16.33
      24   120.250    34.000    -18.54
      25   120.500    34.000    -20.43
      26   120.750    34.000    -21.96
      27   121.000    34.000    -23.11
      28   121.250    34.000    -23.81
      29   121.500    34.000    -24.04
      30   121.750    34.000    -23.77
      31   122.000    34.000    -22.96
      32   122.250    34.000    -21.61
      33   122.500    34.000    -19.69
      34   122.750    34.000    -17.22
      35   123.000    34.000    -14.19
      36   114.500    34.250     60.98
      37   114.750    34.250     58.19
      38   115.000    34.250     55.15
      39   115.250    34.250     51.93
      40   115.500    34.250     48.54
      41   115.750    34.250     45.03
      42   116.000    34.250     41.44
      43   116.250    34.250     37.76
      44   116.500    34.250     34.04
      45   116.750    34.250     30.30
      46   117.000    34.250     26.54
      47   117.250    34.250     22.78
      48   117.500    34.250     19.03
      49   117.750    34.250     15.31
      50   118.000    34.250     11.62
      51   118.250    34.250      7.99
      52   118.500    34.250      4.44
      53   118.750    34.250      0.97
      54   119.000    34.250     -2.38
      55   119.250    34.250     -5.59
      56   119.500    34.250     -8.62
      57   119.750    34.250    -11.45
      58   120.000    34.250    -14.04
      59   120.250    34.250    -16.35
      60   120.500    34.250    -18.34
      61   120.750    34.250    -19.95
      62   121.000    34.250    -21.17
      63   121.250    34.250    -21.94
      64   121.500    34.250    -22.25
      65   121.750    34.250    -22.04
      66   122.000    34.250    -21.30
      67   122.250    34.250    -20.00
      68   122.500    34.250    -18.14
      69   122.750    34.250    -15.73
      70   123.000    34.250    -12.74
      71   114.500    34.500     67.66
      72   114.750    34.500     64.76
      73   115.000    34.500     61.59
      74   115.250    34.500     58.21
      75   115.500    34.500     54.66
      76   115.750    34.500     50.96
      77   116.000    34.500     47.15
      78   116.250    34.500     43.27
      79   116.500    34.500     39.34
      80   116.750    34.500     35.37
      81   117.000    34.500     31.38
      82   117.250    34.500     27.41
      83   117.500    34.500     23.45
      84   117.750    34.500     19.52
      85   118.000    34.500     15.64
      86   118.250    34.500     11.84
      87   118.500    34.500      8.11
      88   118.750    34.500      4.49
      89   119.000    34.500      1.00
      90   119.250    34.500     -2.33
      91   119.500    34.500     -5.49
      92   119.750    34.500     -8.43
      93   120.000    34.500    -11.12
      94   120.250    34.500    -13.52
      95   120.500    34.500    -15.59
      96   120.750    34.500    -17.30
      97   121.000    34.500    -18.60
      98   121.250    34.500    -19.46
      99   121.500    34.500    -19.85
     100   121.750    34.500    -19.72
     101   122.000    34.500    -19.07
     102   122.250    34.500    -17.87
     103   122.500    34.500    -16.09
     104   122.750    34.500    -13.74
     105   123.000    34.500    -10.85
     106   114.500    34.750     74.18
     107   114.750    34.750     71.20
     108   115.000    34.750     67.95
     109   115.250    34.750     64.47
     110   115.500    34.750     60.79
     111   115.750    34.750     56.95
     112   116.000    34.750     52.99
     113   116.250    34.750     48.94
     114   116.500    34.750     44.83
     115   116.750    34.750     40.69
     116   117.000    34.750     36.53
     117   117.250    34.750     32.38
     118   117.500    34.750     28.25
     119   117.750    34.750     24.17
     120   118.000    34.750     20.13
     121   118.250    34.750     16.18
     122   118.500    34.750     12.32
     123   118.750    34.750      8.57
     124   119.000    34.750      4.96
     125   119.250    34.750      1.51
     126   119.500    34.750     -1.75
     127   119.750    34.750     -4.78
     128   120.000    34.750     -7.57
     129   120.250    34.750    -10.06
     130   120.500    34.750    -12.22
     131   120.750    34.750    -14.02
     132   121.000    34.750    -15.42
     133   121.250    34.750    -16.38
     134   121.500    34.750    -16.86
     135   121.750    34.750    -16.84
     136   122.000    34.750    -16.30
     137   122.250    34.750    -15.19
     138   122.500    34.750    -13.53
     139   122.750    34.750    -11.30
     140   123.000    34.750     -8.49
     141   114.500    35.000     80.40
     142   114.750    35.000     77.41
     143   115.000    35.000     74.11
     144   115.250    35.000     70.57
     145   115.500    35.000     66.82
     146   115.750    35.000     62.89
     147   116.000    35.000     58.83
     148   116.250    35.000     54.67
     149   116.500    35.000     50.44
     150   116.750    35.000     46.18
     151   117.000    35.000     41.90
     152   117.250    35.000     37.62
     153   117.500    35.000     33.37
     154   117.750    35.000     29.16
     155   118.000    35.000     25.02
     156   118.250    35.000     20.95
     157   118.500    35.000     16.98
     158   118.750    35.000     13.13
     159   119.000    35.000      9.43
     160   119.250    35.000      5.89
     161   119.500    35.000      2.54
     162   119.750    35.000     -0.57
     163   120.000    35.000     -3.45
     164   120.250    35.000     -6.03
     165   120.500    35.000     -8.28
     166   120.750    35.000    -10.17
     167   121.000    35.000    -11.67
     168   121.250    35.000    -12.74
     169   121.500    35.000    -13.33
     170   121.750    35.000    -13.43
     171   122.000    35.000    -13.00
     172   122.250    35.000    -12.04
     173   122.500    35.000    -10.50
     174   122.750    35.000     -8.40
     175   123.000    35.000     -5.73
     176   114.500    35.250     86.23
     177   114.750    35.250     83.26
     178   115.000    35.250     79.98
     179   115.250    35.250     76.42
     180   115.500    35.250     72.64
     181   115.750    35.250     68.68
     182   116.000    35.250     64.58
     183   116.250    35.250     60.36
     184   116.500    35.250     56.07
     185   116.750    35.250     51.73
     186   117.000    35.250     47.37
     187   117.250    35.250     43.02
     188   117.500    35.250     38.68
     189   117.750    35.250     34.40
     190   118.000    35.250     30.19
     191   118.250    35.250     26.04
     192   118.500    35.250     22.01
     193   118.750    35.250     18.09
     194   119.000    35.250     14.32
     195   119.250    35.250     10.71
     196   119.500    35.250      7.30
     197   119.750    35.250      4.10
     198   120.000    35.250      1.16
     199   120.250    35.250     -1.49
     200   120.500    35.250     -3.84
     201   120.750    35.250     -5.82
     202   121.000    35.250     -7.43
     203   121.250    35.250     -8.60
     204   121.500    35.250     -9.32
     205   121.750    35.250     -9.55
     206   122.000    35.250     -9.26
     207   122.250    35.250     -8.44
     208   122.500    35.250     -7.06
     209   122.750    35.250     -5.12
     210   123.000    35.250     -2.60
     211   114.500    35.500     91.54
     212   114.750    35.500     88.64
     213   115.000    35.500     85.41
     214   115.250    35.500     81.90
     215   115.500    35.500     78.14
     216   115.750    35.500     74.20
     217   116.000    35.500     70.09
     218   116.250    35.500     65.88
     219   116.500    35.500     61.57
     220   116.750    35.500     57.21
     221   117.000    35.500     52.82
     222   117.250    35.500     48.45
     223   117.500    35.500     44.08
     224   117.750    35.500     39.77
     225   118.000    35.500     35.52
     226   118.250    35.500     31.34
     227   118.500    35.500     27.26
     228   118.750    35.500     23.32
     229   119.000    35.500     19.49
     230   119.250    35.500     15.85
     231   119.500    35.500     12.38
     232   119.750    35.500      9.14
     233   120.000    35.500      6.15
     234   120.250    35.500      3.42
     235   120.500    35.500      0.99
     236   120.750    35.500     -1.08
     237   121.000    35.500     -2.79
     238   121.250    35.500     -4.08
     239   121.500    35.500     -4.91
     240   121.750    35.500     -5.29
     241   122.000    35.500     -5.15
     242   122.250    35.500     -4.49
     243   122.500    35.500     -3.28
     244   122.750    35.500     -1.51
     245   123.000    35.500      0.82
     246   114.500    35.750     96.20
     247   114.750    35.750     93.41
     248   115.000    35.750     90.29
     249   115.250    35.750     86.86
     250   115.500    35.750     83.18
     251   115.750    35.750     79.30
     252   116.000    35.750     75.26
     253   116.250    35.750     71.08
     254   116.500    35.750     66.81
     255   116.750    35.750     62.48
     256   117.000    35.750     58.13
     257   117.250    35.750     53.76
     258   117.500    35.750     49.42
     259   117.750    35.750     45.10
     260   118.000    35.750     40.86
     261   118.250    35.750     36.69
     262   118.500    35.750     32.61
     263   118.750    35.750     28.65
     264   119.000    35.750     24.83
     265   119.250    35.750     21.17
     266   119.500    35.750     17.68
     267   119.750    35.750     14.41
     268   120.000    35.750     11.36
     269   120.250    35.750      8.58
     270   120.500    35.750      6.09
     271   120.750    35.750      3.93
     272   121.000    35.750      2.14
     273   121.250    35.750      0.73
     274   121.500    35.750     -0.24
     275   121.750    35.750     -0.75
     276   122.000    35.750     -0.78
     277   122.250    35.750     -0.29
     278   122.500    35.750      0.74
     279   122.750    35.750      2.31
     280   123.000    35.750      4.44
     281   114.500    36.000    100.12
     282   114.750    36.000     97.48
     283   115.000    36.000     94.49
     284   115.250    36.000     91.19
     285   115.500    36.000     87.64
     286   115.750    36.000     83.87
     287   116.000    36.000     79.93
     288   116.250    36.000     75.85
     289   116.500    36.000     71.66
     290   116.750    36.000     67.41
     291   117.000    36.000     63.12
     292   117.250    36.000     58.82
     293   117.500    36.000     54.53
     294   117.750    36.000     50.27
     295   118.000    36.000     46.07
     296   118.250    36.000     41.94
     297   118.500    36.000     37.89
     298   118.750    36.000     33.96
     299   119.000    36.000     30.16
     300   119.250    36.000     26.50
     301   119.500    36.000     23.02
     302   119.750    36.000     19.73
     303   120.000    36.000     16.67
     304   120.250    36.000     13.85
     305   120.500    36.000     11.32
     306   120.750    36.000      9.08
     307   121.000    36.000      7.20
     308   121.250    36.000      5.70
     309   121.500    36.000      4.60
     310   121.750    36.000      3.94
     311   122.000    36.000      3.75
     312   122.250    36.000      4.06
     313   122.500    36.000      4.89
     314   122.750    36.000      6.26
     315   123.000    36.000      8.17
     316   114.500    36.250    103.18
     317   114.750    36.250    100.72
     318   115.000    36.250     97.91
     319   115.250    36.250     94.78
     320   115.500    36.250     91.39
     321   115.750    36.250     87.77
     322   116.000    36.250     83.97
     323   116.250    36.250     80.02
     324   116.500    36.250     75.97
     325   116.750    36.250     71.84
     326   117.000    36.250     67.66
     327   117.250    36.250     63.47
     328   117.500    36.250     59.27
     329   117.750    36.250     55.10
     330   118.000    36.250     50.98
     331   118.250    36.250     46.93
     332   118.500    36.250     42.95
     333   118.750    36.250     39.08
     334   119.000    36.250     35.33
     335   119.250    36.250     31.71
     336   119.500    36.250     28.25
     337   119.750    36.250     24.98
     338   120.000    36.250     21.91
     339   120.250    36.250     19.07
     340   120.500    36.250     16.50
     341   120.750    36.250     14.22
     342   121.000    36.250     12.26
     343   121.250    36.250     10.66
     344   121.500    36.250      9.45
     345   121.750    36.250      8.66
     346   122.000    36.250      8.31
     347   122.250    36.250      8.44
     348   122.500    36.250      9.07
     349   122.750    36.250     10.22
     350   123.000    36.250     11.90
     351   114.500    36.500    105.31
     352   114.750    36.500    103.06
     353   115.000    36.500    100.46
     354   115.250    36.500     97.53
     355   115.500    36.500     94.33
     356   115.750    36.500     90.91
     357   116.000    36.500     87.28
     358   116.250    36.500     83.52
     359   116.500    36.500     79.62
     360   116.750    36.500     75.65
     361   117.000    36.500     71.61
     362   117.250    36.500     67.56
     363   117.500    36.500     63.50
     364   117.750    36.500     59.45
     365   118.000    36.500     55.45
     366   118.250    36.500     51.50
     367   118.500    36.500     47.62
     368   118.750    36.500     43.84
     369   119.000    36.500     40.17
     370   119.250    36.500     36.62
     371   119.500    36.500     33.22
     372   119.750    36.500     29.99
     373   120.000    36.500     26.94
     374   120.250    36.500     24.10
     375   120.500    36.500     21.52
     376   120.750    36.500     19.20
     377   121.000    36.500     17.19
     378   121.250    36.500     15.50
     379   121.500    36.500     14.19
     380   121.750    36.500     13.26
     381   122.000    36.500     12.77
     382   122.250    36.500     12.72
     383   122.500    36.500     13.16
     384   122.750    36.500     14.10
     385   123.000    36.500     15.54
     386   114.500    36.750    106.47
     387   114.750    36.750    104.45
     388   115.000    36.750    102.06
     389   115.250    36.750     99.37
     390   115.500    36.750     96.40
     391   115.750    36.750     93.18
     392   116.000    36.750     89.77
     393   116.250    36.750     86.20
     394   116.500    36.750     82.49
     395   116.750    36.750     78.71
     396   117.000    36.750     74.85
     397   117.250    36.750     70.96
     398   117.500    36.750     67.07
     399   117.750    36.750     63.18
     400   118.000    36.750     59.32
     401   118.250    36.750     55.51
     402   118.500    36.750     51.77
     403   118.750    36.750     48.10
     404   119.000    36.750     44.53
     405   119.250    36.750     41.09
     406   119.500    36.750     37.77
     407   119.750    36.750     34.59
     408   120.000    36.750     31.60
     409   120.250    36.750     28.80
     410   120.500    36.750     26.22
     411   120.750    36.750     23.89
     412   121.000    36.750     21.84
     413   121.250    36.750     20.10
     414   121.500    36.750     18.69
     415   121.750    36.750     17.65
     416   122.000    36.750     17.02
     417   122.250    36.750     16.81
     418   122.500    36.750     17.06
     419   122.750    36.750     17.78
     420   123.000    36.750     18.98
     421   114.500    37.000    106.63
     422   114.750    37.000    104.86
     423   115.000    37.000    102.72
     424   115.250    37.000    100.25
     425   115.500    37.000     97.51
     426   115.750    37.000     94.53
     427   116.000    37.000     91.35
     428   116.250    37.000     88.00
     429   116.500    37.000     84.52
     430   116.750    37.000     80.94
     431   117.000    37.000     77.29
     432   117.250    37.000     73.60
     433   117.500    37.000     69.88
     434   117.750    37.000     66.18
     435   118.000    37.000     62.50
     436   118.250    37.000     58.85
     437   118.500    37.000     55.26
     438   118.750    37.000     51.74
     439   119.000    37.000     48.31
     440   119.250    37.000     44.98
     441   119.500    37.000     41.76
     442   119.750    37.000     38.69
     443   120.000    37.000     35.77
     444   120.250    37.000     33.03
     445   120.500    37.000     30.48
     446   120.750    37.000     28.16
     447   121.000    37.000     26.09
     448   121.250    37.000     24.31
     449   121.500    37.000     22.84
     450   121.750    37.000     21.71
     451   122.000    37.000     20.95
     452   122.250    37.000     20.59
     453   122.500    37.000     20.66
     454   122.750    37.000     21.18
     455   123.000    37.000     22.16
     456   114.500    37.250    105.82
     457   114.750    37.250    104.27
     458   115.000    37.250    102.38
     459   115.250    37.250    100.17
     460   115.500    37.250     97.67
     461   115.750    37.250     94.94
     462   116.000    37.250     92.00
     463   116.250    37.250     88.89
     464   116.500    37.250     85.63
     465   116.750    37.250     82.28
     466   117.000    37.250     78.85
     467   117.250    37.250     75.38
     468   117.500    37.250     71.87
     469   117.750    37.250     68.37
     470   118.000    37.250     64.87
     471   118.250    37.250     61.41
     472   118.500    37.250     58.01
     473   118.750    37.250     54.65
     474   119.000    37.250     51.38
     475   119.250    37.250     48.20
     476   119.500    37.250     45.11
     477   119.750    37.250     42.16
     478   120.000    37.250     39.33
     479   120.250    37.250     36.67
     480   120.500    37.250     34.19
     481   120.750    37.250     31.91
     482   121.000    37.250     29.86
     483   121.250    37.250     28.06
     484   121.500    37.250     26.54
     485   121.750    37.250     25.34
     486   122.000    37.250     24.48
     487   122.250    37.250     23.99
     488   122.500    37.250     23.90
     489   122.750    37.250     24.23
     490   123.000    37.250     24.99
     491   114.500    37.500    104.05
     492   114.750    37.500    102.76
     493   115.000    37.500    101.10
     494   115.250    37.500     99.13
     495   115.500    37.500     96.89
     496   115.750    37.500     94.40
     497   116.000    37.500     91.70
     498   116.250    37.500     88.83
     499   116.500    37.500     85.82
     500   116.750    37.500     82.70
     501   117.000    37.500     79.50
     502   117.250    37.500     76.25
     503   117.500    37.500     72.97
     504   117.750    37.500     69.68
     505   118.000    37.500     66.41
     506   118.250    37.500     63.15
     507   118.500    37.500     59.93
     508   118.750    37.500     56.77
     509   119.000    37.500     53.68
     510   119.250    37.500     50.66
     511   119.500    37.500     47.74
     512   119.750    37.500     44.93
     513   120.000    37.500     42.23
     514   120.250    37.500     39.67
     515   120.500    37.500     37.28
     516   120.750    37.500     35.05
     517   121.000    37.500     33.04
     518   121.250    37.500     31.26
     519   121.500    37.500     29.72
     520   121.750    37.500     28.48
     521   122.000    37.500     27.54
     522   122.250    37.500     26.94
     523   122.500    37.500     26.71
     524   122.750    37.500     26.87
     525   123.000    37.500     27.42
     526   114.500    37.750    101.44
     527   114.750    37.750    100.36
     528   115.000    37.750     98.94
     529   115.250    37.750     97.21
     530   115.500    37.750     95.21
     531   115.750    37.750     92.96
     532   116.000    37.750     90.50
     533   116.250    37.750     87.86
     534   116.500    37.750     85.10
     535   116.750    37.750     82.21
     536   117.000    37.750     79.25
     537   117.250    37.750     76.23
     538   117.500    37.750     73.19
     539   117.750    37.750     70.12
     540   118.000    37.750     67.06
     541   118.250    37.750     64.02
     542   118.500    37.750     61.01
     543   118.750    37.750     58.07
     544   119.000    37.750     55.16
     545   119.250    37.750     52.34
     546   119.500    37.750     49.59
     547   119.750    37.750     46.94
     548   120.000    37.750     44.39
     549   120.250    37.750     41.97
     550   120.500    37.750     39.68
     551   120.750    37.750     37.55
     552   121.000    37.750     35.61
     553   121.250    37.750     33.86
     554   121.500    37.750     32.34
     555   121.750    37.750     31.07
     556   122.000    37.750     30.09
     557   122.250    37.750     29.41
     558   122.500    37.750     29.06
     559   122.750    37.750     29.06
     560   123.000    37.750     29.44
     561   114.500    38.000     98.06
     562   114.750    38.000     97.19
     563   115.000    38.000     95.99
     564   115.250    38.000     94.48
     565   115.500    38.000     92.70
     566   115.750    38.000     90.68
     567   116.000    38.000     88.45
     568   116.250    38.000     86.06
     569   116.500    38.000     83.51
     570   116.750    38.000     80.87
     571   117.000    38.000     78.13
     572   117.250    38.000     75.34
     573   117.500    38.000     72.52
     574   117.750    38.000     69.69
     575   118.000    38.000     66.85
     576   118.250    38.000     64.05
     577   118.500    38.000     61.26
     578   118.750    38.000     58.52
     579   119.000    38.000     55.84
     580   119.250    38.000     53.21
     581   119.500    38.000     50.66
     582   119.750    38.000     48.19
     583   120.000    38.000     45.82
     584   120.250    38.000     43.55
     585   120.500    38.000     41.40
     586   120.750    38.000     39.39
     587   121.000    38.000     37.53
     588   121.250    38.000     35.86
     589   121.500    38.000     34.37
     590   121.750    38.000     33.11
     591   122.000    38.000     32.11
     592   122.250    38.000     31.37
     593   122.500    38.000     30.92
     594   122.750    38.000     30.81
     595   123.000    38.000     31.03
     596   114.500    38.250     94.06
     597   114.750    38.250     93.37
     598   115.000    38.250     92.36
     599   115.250    38.250     91.04
     600   115.500    38.250     89.48
     601   115.750    38.250     87.67
     602   116.000    38.250     85.65
     603   116.250    38.250     83.47
     604   116.500    38.250     81.15
     605   116.750    38.250     78.72
     606   117.000    38.250     76.21
     607   117.250    38.250     73.66
     608   117.500    38.250     71.06
     609   117.750    38.250     68.45
     610   118.000    38.250     65.84
     611   118.250    38.250     63.26
     612   118.500    38.250     60.71
     613   118.750    38.250     58.19
     614   119.000    38.250     55.73
     615   119.250    38.250     53.32
     616   119.500    38.250     50.98
     617   119.750    38.250     48.71
     618   120.000    38.250     46.53
     619   120.250    38.250     44.43
     620   120.500    38.250     42.44
     621   120.750    38.250     40.57
     622   121.000    38.250     38.83
     623   121.250    38.250     37.25
     624   121.500    38.250     35.83
     625   121.750    38.250     34.61
     626   122.000    38.250     33.60
     627   122.250    38.250     32.84
     628   122.500    38.250     32.33
     629   122.750    38.250     32.11
     630   123.000    38.250     32.20
     631   114.500    38.500     89.57
     632   114.750    38.500     89.05
     633   115.000    38.500     88.20
     634   115.250    38.500     87.06
     635   115.500    38.500     85.66
     636   115.750    38.500     84.04
     637   116.000    38.500     82.23
     638   116.250    38.500     80.24
     639   116.500    38.500     78.12
     640   116.750    38.500     75.90
     641   117.000    38.500     73.61
     642   117.250    38.500     71.26
     643   117.500    38.500     68.88
     644   117.750    38.500     66.50
     645   118.000    38.500     64.11
     646   118.250    38.500     61.75
     647   118.500    38.500     59.42
     648   118.750    38.500     57.14
     649   119.000    38.500     54.90
     650   119.250    38.500     52.71
     651   119.500    38.500     50.59
     652   119.750    38.500     48.53
     653   120.000    38.500     46.55
     654   120.250    38.500     44.65
     655   120.500    38.500     42.84
     656   120.750    38.500     41.13
     657   121.000    38.500     39.54
     658   121.250    38.500     38.07
     659   121.500    38.500     36.75
     660   121.750    38.500     35.58
     661   122.000    38.500     34.60
     662   122.250    38.500     33.84
     663   122.500    38.500     33.30
     664   122.750    38.500     33.01
     665   123.000    38.500     32.99
