# Supplementary material for: The analysis on groundwater storage variations from GRACE/GRACE-FO in recent 20 years driven by influencing factors and prediction in Shandong Province, China
Source: Sci Rep. 2024 Mar 9;14:5819. doi: 10.1038/s41598-024-55588-3 (PMC10925065; doi:10.1038/s41598-024-55588-3)
Supplement: Supplementary file 1 — Supplementary Information. [file 41598_2024_55588_MOESM1_ESM.zip › data/GWS derived from GRACE/gws200901.txt]

       1   114.500    34.000      3.27
       2   114.750    34.000      0.31
       3   115.000    34.000     -2.63
       4   115.250    34.000     -5.48
       5   115.500    34.000     -8.18
       6   115.750    34.000    -10.71
       7   116.000    34.000    -13.03
       8   116.250    34.000    -15.11
       9   116.500    34.000    -16.94
      10   116.750    34.000    -18.48
      11   117.000    34.000    -19.76
      12   117.250    34.000    -20.75
      13   117.500    34.000    -21.46
      14   117.750    34.000    -21.89
      15   118.000    34.000    -22.06
      16   118.250    34.000    -21.96
      17   118.500    34.000    -21.59
      18   118.750    34.000    -20.98
      19   119.000    34.000    -20.12
      20   119.250    34.000    -19.02
      21   119.500    34.000    -17.69
      22   119.750    34.000    -16.10
      23   120.000    34.000    -14.28
      24   120.250    34.000    -12.21
      25   120.500    34.000     -9.89
      26   120.750    34.000     -7.33
      27   121.000    34.000     -4.52
      28   121.250    34.000     -1.46
      29   121.500    34.000      1.85
      30   121.750    34.000      5.39
      31   122.000    34.000      9.17
      32   122.250    34.000     13.16
      33   122.500    34.000     17.33
      34   122.750    34.000     21.67
      35   123.000    34.000     26.13
      36   114.500    34.250     11.43
      37   114.750    34.250      8.61
      38   115.000    34.250      5.80
      39   115.250    34.250      3.06
      40   115.500    34.250      0.42
      41   115.750    34.250     -2.08
      42   116.000    34.250     -4.41
      43   116.250    34.250     -6.52
      44   116.500    34.250     -8.40
      45   116.750    34.250    -10.04
      46   117.000    34.250    -11.41
      47   117.250    34.250    -12.53
      48   117.500    34.250    -13.38
      49   117.750    34.250    -13.97
      50   118.000    34.250    -14.30
      51   118.250    34.250    -14.37
      52   118.500    34.250    -14.19
      53   118.750    34.250    -13.76
      54   119.000    34.250    -13.09
      55   119.250    34.250    -12.18
      56   119.500    34.250    -11.02
      57   119.750    34.250     -9.62
      58   120.000    34.250     -7.98
      59   120.250    34.250     -6.09
      60   120.500    34.250     -3.95
      61   120.750    34.250     -1.56
      62   121.000    34.250      1.09
      63   121.250    34.250      3.99
      64   121.500    34.250      7.14
      65   121.750    34.250     10.53
      66   122.000    34.250     14.16
      67   122.250    34.250     18.00
      68   122.500    34.250     22.04
      69   122.750    34.250     26.27
      70   123.000    34.250     30.62
      71   114.500    34.500     19.68
      72   114.750    34.500     17.03
      73   115.000    34.500     14.36
      74   115.250    34.500     11.73
      75   115.500    34.500      9.15
      76   115.750    34.500      6.71
      77   116.000    34.500      4.41
      78   116.250    34.500      2.29
      79   116.500    34.500      0.37
      80   116.750    34.500     -1.32
      81   117.000    34.500     -2.79
      82   117.250    34.500     -4.02
      83   117.500    34.500     -4.99
      84   117.750    34.500     -5.73
      85   118.000    34.500     -6.21
      86   118.250    34.500     -6.44
      87   118.500    34.500     -6.44
      88   118.750    34.500     -6.19
      89   119.000    34.500     -5.70
      90   119.250    34.500     -4.98
      91   119.500    34.500     -4.01
      92   119.750    34.500     -2.81
      93   120.000    34.500     -1.36
      94   120.250    34.500      0.34
      95   120.500    34.500      2.30
      96   120.750    34.500      4.50
      97   121.000    34.500      6.96
      98   121.250    34.500      9.67
      99   121.500    34.500     12.64
     100   121.750    34.500     15.86
     101   122.000    34.500     19.32
     102   122.250    34.500     23.00
     103   122.500    34.500     26.89
     104   122.750    34.500     30.96
     105   123.000    34.500     35.20
     106   114.500    34.750     27.88
     107   114.750    34.750     25.41
     108   115.000    34.750     22.90
     109   115.250    34.750     20.39
     110   115.500    34.750     17.93
     111   115.750    34.750     15.54
     112   116.000    34.750     13.28
     113   116.250    34.750     11.18
     114   116.500    34.750      9.24
     115   116.750    34.750      7.50
     116   117.000    34.750      5.97
     117   117.250    34.750      4.66
     118   117.500    34.750      3.57
     119   117.750    34.750      2.71
     120   118.000    34.750      2.08
     121   118.250    34.750      1.70
     122   118.500    34.750      1.53
     123   118.750    34.750      1.60
     124   119.000    34.750      1.91
     125   119.250    34.750      2.45
     126   119.500    34.750      3.22
     127   119.750    34.750      4.22
     128   120.000    34.750      5.48
     129   120.250    34.750      6.98
     130   120.500    34.750      8.72
     131   120.750    34.750     10.72
     132   121.000    34.750     12.98
     133   121.250    34.750     15.49
     134   121.500    34.750     18.26
     135   121.750    34.750     21.28
     136   122.000    34.750     24.54
     137   122.250    34.750     28.04
     138   122.500    34.750     31.75
     139   122.750    34.750     35.66
     140   123.000    34.750     39.75
     141   114.500    35.000     35.91
     142   114.750    35.000     33.64
     143   115.000    35.000     31.30
     144   115.250    35.000     28.93
     145   115.500    35.000     26.58
     146   115.750    35.000     24.28
     147   116.000    35.000     22.08
     148   116.250    35.000     20.01
     149   116.500    35.000     18.08
     150   116.750    35.000     16.31
     151   117.000    35.000     14.73
     152   117.250    35.000     13.34
     153   117.500    35.000     12.16
     154   117.750    35.000     11.19
     155   118.000    35.000     10.43
     156   118.250    35.000      9.90
     157   118.500    35.000      9.58
     158   118.750    35.000      9.49
     159   119.000    35.000      9.61
     160   119.250    35.000      9.96
     161   119.500    35.000     10.54
     162   119.750    35.000     11.35
     163   120.000    35.000     12.40
     164   120.250    35.000     13.68
     165   120.500    35.000     15.22
     166   120.750    35.000     17.00
     167   121.000    35.000     19.04
     168   121.250    35.000     21.33
     169   121.500    35.000     23.88
     170   121.750    35.000     26.68
     171   122.000    35.000     29.74
     172   122.250    35.000     33.03
     173   122.500    35.000     36.54
     174   122.750    35.000     40.27
     175   123.000    35.000     44.17
     176   114.500    35.250     43.61
     177   114.750    35.250     41.55
     178   115.000    35.250     39.38
     179   115.250    35.250     37.17
     180   115.500    35.250     34.96
     181   115.750    35.250     32.77
     182   116.000    35.250     30.64
     183   116.250    35.250     28.61
     184   116.500    35.250     26.70
     185   116.750    35.250     24.93
     186   117.000    35.250     23.32
     187   117.250    35.250     21.88
     188   117.500    35.250     20.63
     189   117.750    35.250     19.55
     190   118.000    35.250     18.69
     191   118.250    35.250     18.02
     192   118.500    35.250     17.55
     193   118.750    35.250     17.30
     194   119.000    35.250     17.25
     195   119.250    35.250     17.42
     196   119.500    35.250     17.81
     197   119.750    35.250     18.41
     198   120.000    35.250     19.25
     199   120.250    35.250     20.32
     200   120.500    35.250     21.63
     201   120.750    35.250     23.18
     202   121.000    35.250     24.99
     203   121.250    35.250     27.05
     204   121.500    35.250     29.37
     205   121.750    35.250     31.94
     206   122.000    35.250     34.77
     207   122.250    35.250     37.83
     208   122.500    35.250     41.13
     209   122.750    35.250     44.64
     210   123.000    35.250     48.36
     211   114.500    35.500     50.83
     212   114.750    35.500     48.99
     213   115.000    35.500     47.01
     214   115.250    35.500     44.98
     215   115.500    35.500     42.90
     216   115.750    35.500     40.83
     217   116.000    35.500     38.80
     218   116.250    35.500     36.83
     219   116.500    35.500     34.96
     220   116.750    35.500     33.20
     221   117.000    35.500     31.58
     222   117.250    35.500     30.10
     223   117.500    35.500     28.78
     224   117.750    35.500     27.64
     225   118.000    35.500     26.66
     226   118.250    35.500     25.87
     227   118.500    35.500     25.28
     228   118.750    35.500     24.87
     229   119.000    35.500     24.66
     230   119.250    35.500     24.66
     231   119.500    35.500     24.85
     232   119.750    35.500     25.26
     233   120.000    35.500     25.89
     234   120.250    35.500     26.74
     235   120.500    35.500     27.82
     236   120.750    35.500     29.15
     237   121.000    35.500     30.71
     238   121.250    35.500     32.53
     239   121.500    35.500     34.60
     240   121.750    35.500     36.92
     241   122.000    35.500     39.50
     242   122.250    35.500     42.32
     243   122.500    35.500     45.39
     244   122.750    35.500     48.68
     245   123.000    35.500     52.18
     246   114.500    35.750     57.44
     247   114.750    35.750     55.80
     248   115.000    35.750     54.03
     249   115.250    35.750     52.17
     250   115.500    35.750     50.25
     251   115.750    35.750     48.31
     252   116.000    35.750     46.38
     253   116.250    35.750     44.50
     254   116.500    35.750     42.69
     255   116.750    35.750     40.96
     256   117.000    35.750     39.34
     257   117.250    35.750     37.84
     258   117.500    35.750     36.47
     259   117.750    35.750     35.26
     260   118.000    35.750     34.20
     261   118.250    35.750     33.31
     262   118.500    35.750     32.58
     263   118.750    35.750     32.04
     264   119.000    35.750     31.67
     265   119.250    35.750     31.49
     266   119.500    35.750     31.51
     267   119.750    35.750     31.72
     268   120.000    35.750     32.14
     269   120.250    35.750     32.77
     270   120.500    35.750     33.63
     271   120.750    35.750     34.72
     272   121.000    35.750     36.04
     273   121.250    35.750     37.62
     274   121.500    35.750     39.43
     275   121.750    35.750     41.50
     276   122.000    35.750     43.82
     277   122.250    35.750     46.39
     278   122.500    35.750     49.21
     279   122.750    35.750     52.26
     280   123.000    35.750     55.53
     281   114.500    36.000     63.28
     282   114.750    36.000     61.86
     283   115.000    36.000     60.29
     284   115.250    36.000     58.62
     285   115.500    36.000     56.86
     286   115.750    36.000     55.07
     287   116.000    36.000     53.25
     288   116.250    36.000     51.46
     289   116.500    36.000     49.71
     290   116.750    36.000     48.03
     291   117.000    36.000     46.42
     292   117.250    36.000     44.91
     293   117.500    36.000     43.52
     294   117.750    36.000     42.26
     295   118.000    36.000     41.12
     296   118.250    36.000     40.14
     297   118.500    36.000     39.31
     298   118.750    36.000     38.63
     299   119.000    36.000     38.12
     300   119.250    36.000     37.78
     301   119.500    36.000     37.63
     302   119.750    36.000     37.65
     303   120.000    36.000     37.87
     304   120.250    36.000     38.29
     305   120.500    36.000     38.92
     306   120.750    36.000     39.77
     307   121.000    36.000     40.86
     308   121.250    36.000     42.17
     309   121.500    36.000     43.74
     310   121.750    36.000     45.55
     311   122.000    36.000     47.60
     312   122.250    36.000     49.91
     313   122.500    36.000     52.48
     314   122.750    36.000     55.27
     315   123.000    36.000     58.30
     316   114.500    36.250     68.23
     317   114.750    36.250     67.03
     318   115.000    36.250     65.68
     319   115.250    36.250     64.18
     320   115.500    36.250     62.60
     321   115.750    36.250     60.95
     322   116.000    36.250     59.27
     323   116.250    36.250     57.57
     324   116.500    36.250     55.89
     325   116.750    36.250     54.26
     326   117.000    36.250     52.68
     327   117.250    36.250     51.19
     328   117.500    36.250     49.78
     329   117.750    36.250     48.47
     330   118.000    36.250     47.29
     331   118.250    36.250     46.22
     332   118.500    36.250     45.29
     333   118.750    36.250     44.50
     334   119.000    36.250     43.86
     335   119.250    36.250     43.38
     336   119.500    36.250     43.05
     337   119.750    36.250     42.90
     338   120.000    36.250     42.93
     339   120.250    36.250     43.15
     340   120.500    36.250     43.57
     341   120.750    36.250     44.19
     342   121.000    36.250     45.03
     343   121.250    36.250     46.10
     344   121.500    36.250     47.40
     345   121.750    36.250     48.95
     346   122.000    36.250     50.75
     347   122.250    36.250     52.79
     348   122.500    36.250     55.09
     349   122.750    36.250     57.63
     350   123.000    36.250     60.41
     351   114.500    36.500     72.21
     352   114.750    36.500     71.23
     353   115.000    36.500     70.07
     354   115.250    36.500     68.76
     355   115.500    36.500     67.34
     356   115.750    36.500     65.85
     357   116.000    36.500     64.29
     358   116.250    36.500     62.71
     359   116.500    36.500     61.11
     360   116.750    36.500     59.54
     361   117.000    36.500     58.00
     362   117.250    36.500     56.52
     363   117.500    36.500     55.11
     364   117.750    36.500     53.79
     365   118.000    36.500     52.55
     366   118.250    36.500     51.43
     367   118.500    36.500     50.41
     368   118.750    36.500     49.53
     369   119.000    36.500     48.77
     370   119.250    36.500     48.15
     371   119.500    36.500     47.68
     372   119.750    36.500     47.36
     373   120.000    36.500     47.21
     374   120.250    36.500     47.23
     375   120.500    36.500     47.44
     376   120.750    36.500     47.85
     377   121.000    36.500     48.46
     378   121.250    36.500     49.28
     379   121.500    36.500     50.34
     380   121.750    36.500     51.63
     381   122.000    36.500     53.16
     382   122.250    36.500     54.94
     383   122.500    36.500     56.97
     384   122.750    36.500     59.26
     385   123.000    36.500     61.79
     386   114.500    36.750     75.15
     387   114.750    36.750     74.37
     388   115.000    36.750     73.40
     389   115.250    36.750     72.28
     390   115.500    36.750     71.03
     391   115.750    36.750     69.67
     392   116.000    36.750     68.25
     393   116.250    36.750     66.77
     394   116.500    36.750     65.27
     395   116.750    36.750     63.77
     396   117.000    36.750     62.28
     397   117.250    36.750     60.83
     398   117.500    36.750     59.43
     399   117.750    36.750     58.08
     400   118.000    36.750     56.81
     401   118.250    36.750     55.64
     402   118.500    36.750     54.57
     403   118.750    36.750     53.59
     404   119.000    36.750     52.73
     405   119.250    36.750     51.99
     406   119.500    36.750     51.39
     407   119.750    36.750     50.92
     408   120.000    36.750     50.60
     409   120.250    36.750     50.45
     410   120.500    36.750     50.46
     411   120.750    36.750     50.67
     412   121.000    36.750     51.06
     413   121.250    36.750     51.65
     414   121.500    36.750     52.47
     415   121.750    36.750     53.51
     416   122.000    36.750     54.79
     417   122.250    36.750     56.32
     418   122.500    36.750     58.08
     419   122.750    36.750     60.11
     420   123.000    36.750     62.39
     421   114.500    37.000     76.99
     422   114.750    37.000     76.41
     423   115.000    37.000     75.63
     424   115.250    37.000     74.69
     425   115.500    37.000     73.59
     426   115.750    37.000     72.38
     427   116.000    37.000     71.08
     428   116.250    37.000     69.72
     429   116.500    37.000     68.31
     430   116.750    37.000     66.88
     431   117.000    37.000     65.44
     432   117.250    37.000     64.03
     433   117.500    37.000     62.64
     434   117.750    37.000     61.30
     435   118.000    37.000     60.02
     436   118.250    37.000     58.80
     437   118.500    37.000     57.68
     438   118.750    37.000     56.63
     439   119.000    37.000     55.68
     440   119.250    37.000     54.85
     441   119.500    37.000     54.12
     442   119.750    37.000     53.52
     443   120.000    37.000     53.06
     444   120.250    37.000     52.74
     445   120.500    37.000     52.59
     446   120.750    37.000     52.59
     447   121.000    37.000     52.78
     448   121.250    37.000     53.17
     449   121.500    37.000     53.75
     450   121.750    37.000     54.56
     451   122.000    37.000     55.59
     452   122.250    37.000     56.87
     453   122.500    37.000     58.39
     454   122.750    37.000     60.16
     455   123.000    37.000     62.19
     456   114.500    37.250     77.78
     457   114.750    37.250     77.36
     458   115.000    37.250     76.76
     459   115.250    37.250     75.96
     460   115.500    37.250     75.02
     461   115.750    37.250     73.96
     462   116.000    37.250     72.78
     463   116.250    37.250     71.52
     464   116.500    37.250     70.21
     465   116.750    37.250     68.85
     466   117.000    37.250     67.48
     467   117.250    37.250     66.09
     468   117.500    37.250     64.73
     469   117.750    37.250     63.40
     470   118.000    37.250     62.11
     471   118.250    37.250     60.87
     472   118.500    37.250     59.70
     473   118.750    37.250     58.60
     474   119.000    37.250     57.59
     475   119.250    37.250     56.67
     476   119.500    37.250     55.85
     477   119.750    37.250     55.14
     478   120.000    37.250     54.55
     479   120.250    37.250     54.09
     480   120.500    37.250     53.78
     481   120.750    37.250     53.61
     482   121.000    37.250     53.62
     483   121.250    37.250     53.81
     484   121.500    37.250     54.18
     485   121.750    37.250     54.78
     486   122.000    37.250     55.58
     487   122.250    37.250     56.62
     488   122.500    37.250     57.91
     489   122.750    37.250     59.43
     490   123.000    37.250     61.22
     491   114.500    37.500     77.51
     492   114.750    37.500     77.25
     493   115.000    37.500     76.80
     494   115.250    37.500     76.16
     495   115.500    37.500     75.36
     496   115.750    37.500     74.41
     497   116.000    37.500     73.35
     498   116.250    37.500     72.20
     499   116.500    37.500     70.97
     500   116.750    37.500     69.69
     501   117.000    37.500     68.38
     502   117.250    37.500     67.04
     503   117.500    37.500     65.71
     504   117.750    37.500     64.39
     505   118.000    37.500     63.11
     506   118.250    37.500     61.86
     507   118.500    37.500     60.66
     508   118.750    37.500     59.53
     509   119.000    37.500     58.47
     510   119.250    37.500     57.48
     511   119.500    37.500     56.58
     512   119.750    37.500     55.78
     513   120.000    37.500     55.08
     514   120.250    37.500     54.51
     515   120.500    37.500     54.05
     516   120.750    37.500     53.74
     517   121.000    37.500     53.58
     518   121.250    37.500     53.60
     519   121.500    37.500     53.79
     520   121.750    37.500     54.18
     521   122.000    37.500     54.77
     522   122.250    37.500     55.60
     523   122.500    37.500     56.65
     524   122.750    37.500     57.96
     525   123.000    37.500     59.52
     526   114.500    37.750     76.26
     527   114.750    37.750     76.15
     528   115.000    37.750     75.83
     529   115.250    37.750     75.33
     530   115.500    37.750     74.65
     531   115.750    37.750     73.83
     532   116.000    37.750     72.87
     533   116.250    37.750     71.81
     534   116.500    37.750     70.67
     535   116.750    37.750     69.45
     536   117.000    37.750     68.20
     537   117.250    37.750     66.92
     538   117.500    37.750     65.62
     539   117.750    37.750     64.32
     540   118.000    37.750     63.05
     541   118.250    37.750     61.80
     542   118.500    37.750     60.60
     543   118.750    37.750     59.44
     544   119.000    37.750     58.35
     545   119.250    37.750     57.31
     546   119.500    37.750     56.35
     547   119.750    37.750     55.48
     548   120.000    37.750     54.70
     549   120.250    37.750     54.02
     550   120.500    37.750     53.47
     551   120.750    37.750     53.02
     552   121.000    37.750     52.73
     553   121.250    37.750     52.59
     554   121.500    37.750     52.61
     555   121.750    37.750     52.83
     556   122.000    37.750     53.24
     557   122.250    37.750     53.86
     558   122.500    37.750     54.72
     559   122.750    37.750     55.81
     560   123.000    37.750     57.15
     561   114.500    38.000     74.14
     562   114.750    38.000     74.16
     563   115.000    38.000     73.96
     564   115.250    38.000     73.57
     565   115.500    38.000     73.00
     566   115.750    38.000     72.27
     567   116.000    38.000     71.41
     568   116.250    38.000     70.44
     569   116.500    38.000     69.37
     570   116.750    38.000     68.23
     571   117.000    38.000     67.03
     572   117.250    38.000     65.80
     573   117.500    38.000     64.54
     574   117.750    38.000     63.28
     575   118.000    38.000     62.03
     576   118.250    38.000     60.79
     577   118.500    38.000     59.59
     578   118.750    38.000     58.42
     579   119.000    38.000     57.31
     580   119.250    38.000     56.24
     581   119.500    38.000     55.25
     582   119.750    38.000     54.33
     583   120.000    38.000     53.48
     584   120.250    38.000     52.73
     585   120.500    38.000     52.08
     586   120.750    38.000     51.54
     587   121.000    38.000     51.14
     588   121.250    38.000     50.87
     589   121.500    38.000     50.75
     590   121.750    38.000     50.81
     591   122.000    38.000     51.06
     592   122.250    38.000     51.51
     593   122.500    38.000     52.17
     594   122.750    38.000     53.08
     595   123.000    38.000     54.22
     596   114.500    38.250     71.29
     597   114.750    38.250     71.40
     598   115.000    38.250     71.30
     599   115.250    38.250     71.00
     600   115.500    38.250     70.53
     601   115.750    38.250     69.89
     602   116.000    38.250     69.11
     603   116.250    38.250     68.22
     604   116.500    38.250     67.22
     605   116.750    38.250     66.14
     606   117.000    38.250     65.01
     607   117.250    38.250     63.82
     608   117.500    38.250     62.61
     609   117.750    38.250     61.38
     610   118.000    38.250     60.15
     611   118.250    38.250     58.94
     612   118.500    38.250     57.75
     613   118.750    38.250     56.59
     614   119.000    38.250     55.46
     615   119.250    38.250     54.39
     616   119.500    38.250     53.37
     617   119.750    38.250     52.42
     618   120.000    38.250     51.54
     619   120.250    38.250     50.73
     620   120.500    38.250     50.02
     621   120.750    38.250     49.41
     622   121.000    38.250     48.92
     623   121.250    38.250     48.55
     624   121.500    38.250     48.32
     625   121.750    38.250     48.25
     626   122.000    38.250     48.35
     627   122.250    38.250     48.64
     628   122.500    38.250     49.15
     629   122.750    38.250     49.88
     630   123.000    38.250     50.85
     631   114.500    38.500     67.85
     632   114.750    38.500     68.03
     633   115.000    38.500     68.01
     634   115.250    38.500     67.79
     635   115.500    38.500     67.39
     636   115.750    38.500     66.83
     637   116.000    38.500     66.12
     638   116.250    38.500     65.30
     639   116.500    38.500     64.35
     640   116.750    38.500     63.34
     641   117.000    38.500     62.25
     642   117.250    38.500     61.11
     643   117.500    38.500     59.94
     644   117.750    38.500     58.76
     645   118.000    38.500     57.56
     646   118.250    38.500     56.38
     647   118.500    38.500     55.22
     648   118.750    38.500     54.07
     649   119.000    38.500     52.96
     650   119.250    38.500     51.89
     651   119.500    38.500     50.87
     652   119.750    38.500     49.90
     653   120.000    38.500     49.00
     654   120.250    38.500     48.17
     655   120.500    38.500     47.42
     656   120.750    38.500     46.76
     657   121.000    38.500     46.19
     658   121.250    38.500     45.74
     659   121.500    38.500     45.43
     660   121.750    38.500     45.25
     661   122.000    38.500     45.24
     662   122.250    38.500     45.41
     663   122.500    38.500     45.77
     664   122.750    38.500     46.35
     665   123.000    38.500     47.16
