# Supplementary material for: The analysis on groundwater storage variations from GRACE/GRACE-FO in recent 20 years driven by influencing factors and prediction in Shandong Province, China
Source: Sci Rep. 2024 Mar 9;14:5819. doi: 10.1038/s41598-024-55588-3 (PMC10925065; doi:10.1038/s41598-024-55588-3)
Supplement: Supplementary file 1 — Supplementary Information. [file 41598_2024_55588_MOESM1_ESM.zip › data/GWS derived from GRACE/gws200902.txt]

       1   114.500    34.000     -0.92
       2   114.750    34.000     -2.34
       3   115.000    34.000     -3.56
       4   115.250    34.000     -4.53
       5   115.500    34.000     -5.22
       6   115.750    34.000     -5.64
       7   116.000    34.000     -5.76
       8   116.250    34.000     -5.60
       9   116.500    34.000     -5.17
      10   116.750    34.000     -4.49
      11   117.000    34.000     -3.60
      12   117.250    34.000     -2.54
      13   117.500    34.000     -1.34
      14   117.750    34.000     -0.05
      15   118.000    34.000      1.29
      16   118.250    34.000      2.64
      17   118.500    34.000      3.96
      18   118.750    34.000      5.21
      19   119.000    34.000      6.39
      20   119.250    34.000      7.47
      21   119.500    34.000      8.44
      22   119.750    34.000      9.31
      23   120.000    34.000     10.09
      24   120.250    34.000     10.79
      25   120.500    34.000     11.44
      26   120.750    34.000     12.07
      27   121.000    34.000     12.70
      28   121.250    34.000     13.39
      29   121.500    34.000     14.16
      30   121.750    34.000     15.07
      31   122.000    34.000     16.14
      32   122.250    34.000     17.40
      33   122.500    34.000     18.88
      34   122.750    34.000     20.60
      35   123.000    34.000     22.57
      36   114.500    34.250      6.48
      37   114.750    34.250      5.21
      38   115.000    34.250      4.11
      39   115.250    34.250      3.20
      40   115.500    34.250      2.52
      41   115.750    34.250      2.08
      42   116.000    34.250      1.89
      43   116.250    34.250      1.94
      44   116.500    34.250      2.21
      45   116.750    34.250      2.69
      46   117.000    34.250      3.35
      47   117.250    34.250      4.14
      48   117.500    34.250      5.04
      49   117.750    34.250      6.00
      50   118.000    34.250      6.98
      51   118.250    34.250      7.97
      52   118.500    34.250      8.91
      53   118.750    34.250      9.79
      54   119.000    34.250     10.58
      55   119.250    34.250     11.28
      56   119.500    34.250     11.88
      57   119.750    34.250     12.37
      58   120.000    34.250     12.80
      59   120.250    34.250     13.17
      60   120.500    34.250     13.49
      61   120.750    34.250     13.83
      62   121.000    34.250     14.19
      63   121.250    34.250     14.63
      64   121.500    34.250     15.20
      65   121.750    34.250     15.92
      66   122.000    34.250     16.82
      67   122.250    34.250     17.97
      68   122.500    34.250     19.37
      69   122.750    34.250     21.04
      70   123.000    34.250     23.01
      71   114.500    34.500     14.10
      72   114.750    34.500     12.98
      73   115.000    34.500     11.98
      74   115.250    34.500     11.15
      75   115.500    34.500     10.48
      76   115.750    34.500     10.01
      77   116.000    34.500      9.75
      78   116.250    34.500      9.67
      79   116.500    34.500      9.78
      80   116.750    34.500     10.05
      81   117.000    34.500     10.45
      82   117.250    34.500     10.97
      83   117.500    34.500     11.55
      84   117.750    34.500     12.18
      85   118.000    34.500     12.81
      86   118.250    34.500     13.41
      87   118.500    34.500     13.97
      88   118.750    34.500     14.45
      89   119.000    34.500     14.85
      90   119.250    34.500     15.15
      91   119.500    34.500     15.36
      92   119.750    34.500     15.49
      93   120.000    34.500     15.56
      94   120.250    34.500     15.58
      95   120.500    34.500     15.57
      96   120.750    34.500     15.61
      97   121.000    34.500     15.70
      98   121.250    34.500     15.89
      99   121.500    34.500     16.23
     100   121.750    34.500     16.77
     101   122.000    34.500     17.52
     102   122.250    34.500     18.54
     103   122.500    34.500     19.85
     104   122.750    34.500     21.47
     105   123.000    34.500     23.43
     106   114.500    34.750     21.83
     107   114.750    34.750     20.86
     108   115.000    34.750     19.97
     109   115.250    34.750     19.19
     110   115.500    34.750     18.54
     111   115.750    34.750     18.04
     112   116.000    34.750     17.69
     113   116.250    34.750     17.50
     114   116.500    34.750     17.43
     115   116.750    34.750     17.48
     116   117.000    34.750     17.64
     117   117.250    34.750     17.86
     118   117.500    34.750     18.13
     119   117.750    34.750     18.41
     120   118.000    34.750     18.67
     121   118.250    34.750     18.89
     122   118.500    34.750     19.06
     123   118.750    34.750     19.14
     124   119.000    34.750     19.14
     125   119.250    34.750     19.05
     126   119.500    34.750     18.87
     127   119.750    34.750     18.62
     128   120.000    34.750     18.31
     129   120.250    34.750     17.99
     130   120.500    34.750     17.67
     131   120.750    34.750     17.39
     132   121.000    34.750     17.21
     133   121.250    34.750     17.14
     134   121.500    34.750     17.27
     135   121.750    34.750     17.61
     136   122.000    34.750     18.20
     137   122.250    34.750     19.09
     138   122.500    34.750     20.31
     139   122.750    34.750     21.87
     140   123.000    34.750     23.81
     141   114.500    35.000     29.55
     142   114.750    35.000     28.72
     143   115.000    35.000     27.94
     144   115.250    35.000     27.21
     145   115.500    35.000     26.58
     146   115.750    35.000     26.05
     147   116.000    35.000     25.61
     148   116.250    35.000     25.28
     149   116.500    35.000     25.05
     150   116.750    35.000     24.88
     151   117.000    35.000     24.78
     152   117.250    35.000     24.72
     153   117.500    35.000     24.66
     154   117.750    35.000     24.59
     155   118.000    35.000     24.49
     156   118.250    35.000     24.33
     157   118.500    35.000     24.10
     158   118.750    35.000     23.79
     159   119.000    35.000     23.38
     160   119.250    35.000     22.90
     161   119.500    35.000     22.34
     162   119.750    35.000     21.71
     163   120.000    35.000     21.04
     164   120.250    35.000     20.38
     165   120.500    35.000     19.73
     166   120.750    35.000     19.16
     167   121.000    35.000     18.69
     168   121.250    35.000     18.38
     169   121.500    35.000     18.28
     170   121.750    35.000     18.42
     171   122.000    35.000     18.85
     172   122.250    35.000     19.62
     173   122.500    35.000     20.73
     174   122.750    35.000     22.23
     175   123.000    35.000     24.13
     176   114.500    35.250     37.11
     177   114.750    35.250     36.42
     178   115.000    35.250     35.74
     179   115.250    35.250     35.08
     180   115.500    35.250     34.45
     181   115.750    35.250     33.88
     182   116.000    35.250     33.37
     183   116.250    35.250     32.90
     184   116.500    35.250     32.49
     185   116.750    35.250     32.11
     186   117.000    35.250     31.76
     187   117.250    35.250     31.41
     188   117.500    35.250     31.04
     189   117.750    35.250     30.63
     190   118.000    35.250     30.16
     191   118.250    35.250     29.63
     192   118.500    35.250     29.01
     193   118.750    35.250     28.31
     194   119.000    35.250     27.51
     195   119.250    35.250     26.63
     196   119.500    35.250     25.70
     197   119.750    35.250     24.70
     198   120.000    35.250     23.68
     199   120.250    35.250     22.68
     200   120.500    35.250     21.71
     201   120.750    35.250     20.85
     202   121.000    35.250     20.11
     203   121.250    35.250     19.56
     204   121.500    35.250     19.24
     205   121.750    35.250     19.18
     206   122.000    35.250     19.46
     207   122.250    35.250     20.08
     208   122.500    35.250     21.09
     209   122.750    35.250     22.53
     210   123.000    35.250     24.39
     211   114.500    35.500     44.35
     212   114.750    35.500     43.80
     213   115.000    35.500     43.22
     214   115.250    35.500     42.61
     215   115.500    35.500     42.00
     216   115.750    35.500     41.40
     217   116.000    35.500     40.81
     218   116.250    35.500     40.22
     219   116.500    35.500     39.64
     220   116.750    35.500     39.06
     221   117.000    35.500     38.46
     222   117.250    35.500     37.82
     223   117.500    35.500     37.14
     224   117.750    35.500     36.40
     225   118.000    35.500     35.58
     226   118.250    35.500     34.68
     227   118.500    35.500     33.69
     228   118.750    35.500     32.61
     229   119.000    35.500     31.43
     230   119.250    35.500     30.19
     231   119.500    35.500     28.88
     232   119.750    35.500     27.53
     233   120.000    35.500     26.17
     234   120.250    35.500     24.85
     235   120.500    35.500     23.58
     236   120.750    35.500     22.43
     237   121.000    35.500     21.44
     238   121.250    35.500     20.65
     239   121.500    35.500     20.12
     240   121.750    35.500     19.88
     241   122.000    35.500     19.98
     242   122.250    35.500     20.47
     243   122.500    35.500     21.38
     244   122.750    35.500     22.73
     245   123.000    35.500     24.54
     246   114.500    35.750     51.11
     247   114.750    35.750     50.71
     248   115.000    35.750     50.22
     249   115.250    35.750     49.68
     250   115.500    35.750     49.09
     251   115.750    35.750     48.44
     252   116.000    35.750     47.77
     253   116.250    35.750     47.08
     254   116.500    35.750     46.34
     255   116.750    35.750     45.55
     256   117.000    35.750     44.72
     257   117.250    35.750     43.81
     258   117.500    35.750     42.83
     259   117.750    35.750     41.77
     260   118.000    35.750     40.63
     261   118.250    35.750     39.38
     262   118.500    35.750     38.03
     263   118.750    35.750     36.59
     264   119.000    35.750     35.06
     265   119.250    35.750     33.46
     266   119.500    35.750     31.81
     267   119.750    35.750     30.13
     268   120.000    35.750     28.46
     269   120.250    35.750     26.83
     270   120.500    35.750     25.27
     271   120.750    35.750     23.86
     272   121.000    35.750     22.62
     273   121.250    35.750     21.61
     274   121.500    35.750     20.87
     275   121.750    35.750     20.45
     276   122.000    35.750     20.40
     277   122.250    35.750     20.76
     278   122.500    35.750     21.56
     279   122.750    35.750     22.82
     280   123.000    35.750     24.56
     281   114.500    36.000     57.26
     282   114.750    36.000     56.99
     283   115.000    36.000     56.61
     284   115.250    36.000     56.12
     285   115.500    36.000     55.55
     286   115.750    36.000     54.88
     287   116.000    36.000     54.15
     288   116.250    36.000     53.34
     289   116.500    36.000     52.44
     290   116.750    36.000     51.47
     291   117.000    36.000     50.41
     292   117.250    36.000     49.25
     293   117.500    36.000     48.01
     294   117.750    36.000     46.65
     295   118.000    36.000     45.19
     296   118.250    36.000     43.62
     297   118.500    36.000     41.94
     298   118.750    36.000     40.16
     299   119.000    36.000     38.30
     300   119.250    36.000     36.38
     301   119.500    36.000     34.40
     302   119.750    36.000     32.42
     303   120.000    36.000     30.45
     304   120.250    36.000     28.55
     305   120.500    36.000     26.74
     306   120.750    36.000     25.08
     307   121.000    36.000     23.62
     308   121.250    36.000     22.39
     309   121.500    36.000     21.47
     310   121.750    36.000     20.88
     311   122.000    36.000     20.68
     312   122.250    36.000     20.91
     313   122.500    36.000     21.60
     314   122.750    36.000     22.77
     315   123.000    36.000     24.44
     316   114.500    36.250     62.65
     317   114.750    36.250     62.51
     318   115.000    36.250     62.23
     319   115.250    36.250     61.81
     320   115.500    36.250     61.25
     321   115.750    36.250     60.57
     322   116.000    36.250     59.77
     323   116.250    36.250     58.85
     324   116.500    36.250     57.83
     325   116.750    36.250     56.69
     326   117.000    36.250     55.42
     327   117.250    36.250     54.04
     328   117.500    36.250     52.54
     329   117.750    36.250     50.91
     330   118.000    36.250     49.15
     331   118.250    36.250     47.29
     332   118.500    36.250     45.32
     333   118.750    36.250     43.23
     334   119.000    36.250     41.08
     335   119.250    36.250     38.85
     336   119.500    36.250     36.60
     337   119.750    36.250     34.35
     338   120.000    36.250     32.12
     339   120.250    36.250     29.96
     340   120.500    36.250     27.93
     341   120.750    36.250     26.05
     342   121.000    36.250     24.38
     343   121.250    36.250     22.99
     344   121.500    36.250     21.89
     345   121.750    36.250     21.15
     346   122.000    36.250     20.81
     347   122.250    36.250     20.91
     348   122.500    36.250     21.49
     349   122.750    36.250     22.57
     350   123.000    36.250     24.17
     351   114.500    36.500     67.16
     352   114.750    36.500     67.16
     353   115.000    36.500     66.97
     354   115.250    36.500     66.62
     355   115.500    36.500     66.08
     356   115.750    36.500     65.39
     357   116.000    36.500     64.54
     358   116.250    36.500     63.54
     359   116.500    36.500     62.39
     360   116.750    36.500     61.09
     361   117.000    36.500     59.65
     362   117.250    36.500     58.06
     363   117.500    36.500     56.33
     364   117.750    36.500     54.46
     365   118.000    36.500     52.45
     366   118.250    36.500     50.33
     367   118.500    36.500     48.08
     368   118.750    36.500     45.74
     369   119.000    36.500     43.32
     370   119.250    36.500     40.84
     371   119.500    36.500     38.34
     372   119.750    36.500     35.85
     373   120.000    36.500     33.39
     374   120.250    36.500     31.04
     375   120.500    36.500     28.80
     376   120.750    36.500     26.74
     377   121.000    36.500     24.91
     378   121.250    36.500     23.34
     379   121.500    36.500     22.11
     380   121.750    36.500     21.23
     381   122.000    36.500     20.77
     382   122.250    36.500     20.76
     383   122.500    36.500     21.23
     384   122.750    36.500     22.22
     385   123.000    36.500     23.74
     386   114.500    36.750     70.70
     387   114.750    36.750     70.83
     388   115.000    36.750     70.75
     389   115.250    36.750     70.45
     390   115.500    36.750     69.95
     391   115.750    36.750     69.26
     392   116.000    36.750     68.37
     393   116.250    36.750     67.30
     394   116.500    36.750     66.04
     395   116.750    36.750     64.62
     396   117.000    36.750     63.01
     397   117.250    36.750     61.24
     398   117.500    36.750     59.31
     399   117.750    36.750     57.24
     400   118.000    36.750     55.01
     401   118.250    36.750     52.65
     402   118.500    36.750     50.19
     403   118.750    36.750     47.61
     404   119.000    36.750     44.97
     405   119.250    36.750     42.29
     406   119.500    36.750     39.58
     407   119.750    36.750     36.90
     408   120.000    36.750     34.27
     409   120.250    36.750     31.73
     410   120.500    36.750     29.33
     411   120.750    36.750     27.12
     412   121.000    36.750     25.15
     413   121.250    36.750     23.47
     414   121.500    36.750     22.10
     415   121.750    36.750     21.12
     416   122.000    36.750     20.56
     417   122.250    36.750     20.44
     418   122.500    36.750     20.82
     419   122.750    36.750     21.72
     420   123.000    36.750     23.15
     421   114.500    37.000     73.22
     422   114.750    37.000     73.47
     423   115.000    37.000     73.49
     424   115.250    37.000     73.25
     425   115.500    37.000     72.79
     426   115.750    37.000     72.09
     427   116.000    37.000     71.18
     428   116.250    37.000     70.05
     429   116.500    37.000     68.72
     430   116.750    37.000     67.18
     431   117.000    37.000     65.45
     432   117.250    37.000     63.53
     433   117.500    37.000     61.44
     434   117.750    37.000     59.18
     435   118.000    37.000     56.77
     436   118.250    37.000     54.23
     437   118.500    37.000     51.58
     438   118.750    37.000     48.83
     439   119.000    37.000     46.02
     440   119.250    37.000     43.16
     441   119.500    37.000     40.30
     442   119.750    37.000     37.46
     443   120.000    37.000     34.69
     444   120.250    37.000     32.02
     445   120.500    37.000     29.52
     446   120.750    37.000     27.19
     447   121.000    37.000     25.12
     448   121.250    37.000     23.34
     449   121.500    37.000     21.89
     450   121.750    37.000     20.82
     451   122.000    37.000     20.17
     452   122.250    37.000     19.98
     453   122.500    37.000     20.27
     454   122.750    37.000     21.09
     455   123.000    37.000     22.43
     456   114.500    37.250     74.68
     457   114.750    37.250     75.06
     458   115.000    37.250     75.17
     459   115.250    37.250     75.00
     460   115.500    37.250     74.58
     461   115.750    37.250     73.89
     462   116.000    37.250     72.96
     463   116.250    37.250     71.80
     464   116.500    37.250     70.40
     465   116.750    37.250     68.77
     466   117.000    37.250     66.94
     467   117.250    37.250     64.90
     468   117.500    37.250     62.68
     469   117.750    37.250     60.28
     470   118.000    37.250     57.73
     471   118.250    37.250     55.05
     472   118.500    37.250     52.27
     473   118.750    37.250     49.37
     474   119.000    37.250     46.44
     475   119.250    37.250     43.45
     476   119.500    37.250     40.48
     477   119.750    37.250     37.55
     478   120.000    37.250     34.69
     479   120.250    37.250     31.94
     480   120.500    37.250     29.35
     481   120.750    37.250     26.97
     482   121.000    37.250     24.84
     483   121.250    37.250     22.99
     484   121.500    37.250     21.49
     485   121.750    37.250     20.36
     486   122.000    37.250     19.65
     487   122.250    37.250     19.39
     488   122.500    37.250     19.62
     489   122.750    37.250     20.36
     490   123.000    37.250     21.63
     491   114.500    37.500     75.11
     492   114.750    37.500     75.60
     493   115.000    37.500     75.79
     494   115.250    37.500     75.70
     495   115.500    37.500     75.31
     496   115.750    37.500     74.66
     497   116.000    37.500     73.72
     498   116.250    37.500     72.53
     499   116.500    37.500     71.08
     500   116.750    37.500     69.40
     501   117.000    37.500     67.49
     502   117.250    37.500     65.36
     503   117.500    37.500     63.05
     504   117.750    37.500     60.56
     505   118.000    37.500     57.91
     506   118.250    37.500     55.13
     507   118.500    37.500     52.24
     508   118.750    37.500     49.27
     509   119.000    37.500     46.25
     510   119.250    37.500     43.20
     511   119.500    37.500     40.16
     512   119.750    37.500     37.18
     513   120.000    37.500     34.27
     514   120.250    37.500     31.49
     515   120.500    37.500     28.87
     516   120.750    37.500     26.47
     517   121.000    37.500     24.31
     518   121.250    37.500     22.45
     519   121.500    37.500     20.93
     520   121.750    37.500     19.77
     521   122.000    37.500     19.02
     522   122.250    37.500     18.72
     523   122.500    37.500     18.91
     524   122.750    37.500     19.58
     525   123.000    37.500     20.77
     526   114.500    37.750     74.54
     527   114.750    37.750     75.13
     528   115.000    37.750     75.41
     529   115.250    37.750     75.38
     530   115.500    37.750     75.05
     531   115.750    37.750     74.42
     532   116.000    37.750     73.49
     533   116.250    37.750     72.29
     534   116.500    37.750     70.83
     535   116.750    37.750     69.10
     536   117.000    37.750     67.14
     537   117.250    37.750     64.97
     538   117.500    37.750     62.59
     539   117.750    37.750     60.04
     540   118.000    37.750     57.33
     541   118.250    37.750     54.50
     542   118.500    37.750     51.56
     543   118.750    37.750     48.54
     544   119.000    37.750     45.49
     545   119.250    37.750     42.42
     546   119.500    37.750     39.38
     547   119.750    37.750     36.38
     548   120.000    37.750     33.48
     549   120.250    37.750     30.72
     550   120.500    37.750     28.12
     551   120.750    37.750     25.73
     552   121.000    37.750     23.60
     553   121.250    37.750     21.76
     554   121.500    37.750     20.24
     555   121.750    37.750     19.09
     556   122.000    37.750     18.35
     557   122.250    37.750     18.03
     558   122.500    37.750     18.17
     559   122.750    37.750     18.80
     560   123.000    37.750     19.93
     561   114.500    38.000     73.04
     562   114.750    38.000     73.73
     563   115.000    38.000     74.10
     564   115.250    38.000     74.14
     565   115.500    38.000     73.85
     566   115.750    38.000     73.26
     567   116.000    38.000     72.35
     568   116.250    38.000     71.16
     569   116.500    38.000     69.68
     570   116.750    38.000     67.95
     571   117.000    38.000     65.97
     572   117.250    38.000     63.77
     573   117.500    38.000     61.37
     574   117.750    38.000     58.80
     575   118.000    38.000     56.07
     576   118.250    38.000     53.23
     577   118.500    38.000     50.29
     578   118.750    38.000     47.28
     579   119.000    38.000     44.25
     580   119.250    38.000     41.20
     581   119.500    38.000     38.19
     582   119.750    38.000     35.25
     583   120.000    38.000     32.40
     584   120.250    38.000     29.69
     585   120.500    38.000     27.15
     586   120.750    38.000     24.84
     587   121.000    38.000     22.76
     588   121.250    38.000     20.97
     589   121.500    38.000     19.50
     590   121.750    38.000     18.39
     591   122.000    38.000     17.66
     592   122.250    38.000     17.36
     593   122.500    38.000     17.49
     594   122.750    38.000     18.09
     595   123.000    38.000     19.16
     596   114.500    38.250     70.74
     597   114.750    38.250     71.51
     598   115.000    38.250     71.96
     599   115.250    38.250     72.06
     600   115.500    38.250     71.84
     601   115.750    38.250     71.28
     602   116.000    38.250     70.41
     603   116.250    38.250     69.23
     604   116.500    38.250     67.77
     605   116.750    38.250     66.05
     606   117.000    38.250     64.08
     607   117.250    38.250     61.89
     608   117.500    38.250     59.50
     609   117.750    38.250     56.94
     610   118.000    38.250     54.23
     611   118.250    38.250     51.42
     612   118.500    38.250     48.52
     613   118.750    38.250     45.56
     614   119.000    38.250     42.58
     615   119.250    38.250     39.61
     616   119.500    38.250     36.68
     617   119.750    38.250     33.83
     618   120.000    38.250     31.08
     619   120.250    38.250     28.48
     620   120.500    38.250     26.05
     621   120.750    38.250     23.83
     622   121.000    38.250     21.86
     623   121.250    38.250     20.17
     624   121.500    38.250     18.78
     625   121.750    38.250     17.74
     626   122.000    38.250     17.06
     627   122.250    38.250     16.78
     628   122.500    38.250     16.92
     629   122.750    38.250     17.50
     630   123.000    38.250     18.54
     631   114.500    38.500     67.74
     632   114.750    38.500     68.61
     633   115.000    38.500     69.12
     634   115.250    38.500     69.29
     635   115.500    38.500     69.11
     636   115.750    38.500     68.61
     637   116.000    38.500     67.77
     638   116.250    38.500     66.64
     639   116.500    38.500     65.21
     640   116.750    38.500     63.51
     641   117.000    38.500     61.58
     642   117.250    38.500     59.42
     643   117.500    38.500     57.07
     644   117.750    38.500     54.57
     645   118.000    38.500     51.92
     646   118.250    38.500     49.18
     647   118.500    38.500     46.35
     648   118.750    38.500     43.48
     649   119.000    38.500     40.61
     650   119.250    38.500     37.76
     651   119.500    38.500     34.95
     652   119.750    38.500     32.23
     653   120.000    38.500     29.63
     654   120.250    38.500     27.17
     655   120.500    38.500     24.88
     656   120.750    38.500     22.82
     657   121.000    38.500     20.98
     658   121.250    38.500     19.41
     659   121.500    38.500     18.13
     660   121.750    38.500     17.19
     661   122.000    38.500     16.59
     662   122.250    38.500     16.37
     663   122.500    38.500     16.54
     664   122.750    38.500     17.12
     665   123.000    38.500     18.13
