# Supplementary material for: The analysis on groundwater storage variations from GRACE/GRACE-FO in recent 20 years driven by influencing factors and prediction in Shandong Province, China
Source: Sci Rep. 2024 Mar 9;14:5819. doi: 10.1038/s41598-024-55588-3 (PMC10925065; doi:10.1038/s41598-024-55588-3)
Supplement: Supplementary file 1 — Supplementary Information. [file 41598_2024_55588_MOESM1_ESM.zip › data/GWS derived from GRACE/gws200904.txt]

       1   114.500    34.000     17.82
       2   114.750    34.000     17.41
       3   115.000    34.000     16.95
       4   115.250    34.000     16.40
       5   115.500    34.000     15.75
       6   115.750    34.000     14.97
       7   116.000    34.000     14.04
       8   116.250    34.000     12.94
       9   116.500    34.000     11.64
      10   116.750    34.000     10.11
      11   117.000    34.000      8.34
      12   117.250    34.000      6.32
      13   117.500    34.000      4.04
      14   117.750    34.000      1.51
      15   118.000    34.000     -1.26
      16   118.250    34.000     -4.26
      17   118.500    34.000     -7.44
      18   118.750    34.000    -10.76
      19   119.000    34.000    -14.18
      20   119.250    34.000    -17.63
      21   119.500    34.000    -21.05
      22   119.750    34.000    -24.37
      23   120.000    34.000    -27.50
      24   120.250    34.000    -30.38
      25   120.500    34.000    -32.92
      26   120.750    34.000    -35.06
      27   121.000    34.000    -36.73
      28   121.250    34.000    -37.86
      29   121.500    34.000    -38.42
      30   121.750    34.000    -38.36
      31   122.000    34.000    -37.66
      32   122.250    34.000    -36.32
      33   122.500    34.000    -34.33
      34   122.750    34.000    -31.71
      35   123.000    34.000    -28.51
      36   114.500    34.250     26.37
      37   114.750    34.250     25.92
      38   115.000    34.250     25.34
      39   115.250    34.250     24.63
      40   115.500    34.250     23.75
      41   115.750    34.250     22.70
      42   116.000    34.250     21.44
      43   116.250    34.250     19.96
      44   116.500    34.250     18.25
      45   116.750    34.250     16.26
      46   117.000    34.250     14.00
      47   117.250    34.250     11.47
      48   117.500    34.250      8.66
      49   117.750    34.250      5.58
      50   118.000    34.250      2.26
      51   118.250    34.250     -1.28
      52   118.500    34.250     -5.00
      53   118.750    34.250     -8.84
      54   119.000    34.250    -12.75
      55   119.250    34.250    -16.67
      56   119.500    34.250    -20.52
      57   119.750    34.250    -24.23
      58   120.000    34.250    -27.71
      59   120.250    34.250    -30.89
      60   120.500    34.250    -33.71
      61   120.750    34.250    -36.07
      62   121.000    34.250    -37.91
      63   121.250    34.250    -39.18
      64   121.500    34.250    -39.85
      65   121.750    34.250    -39.85
      66   122.000    34.250    -39.18
      67   122.250    34.250    -37.83
      68   122.500    34.250    -35.80
      69   122.750    34.250    -33.14
      70   123.000    34.250    -29.86
      71   114.500    34.500     34.84
      72   114.750    34.500     34.30
      73   115.000    34.500     33.59
      74   115.250    34.500     32.68
      75   115.500    34.500     31.57
      76   115.750    34.500     30.21
      77   116.000    34.500     28.62
      78   116.250    34.500     26.76
      79   116.500    34.500     24.61
      80   116.750    34.500     22.17
      81   117.000    34.500     19.42
      82   117.250    34.500     16.38
      83   117.500    34.500     13.06
      84   117.750    34.500      9.45
      85   118.000    34.500      5.60
      86   118.250    34.500      1.55
      87   118.500    34.500     -2.67
      88   118.750    34.500     -6.99
      89   119.000    34.500    -11.36
      90   119.250    34.500    -15.70
      91   119.500    34.500    -19.94
      92   119.750    34.500    -24.01
      93   120.000    34.500    -27.81
      94   120.250    34.500    -31.28
      95   120.500    34.500    -34.32
      96   120.750    34.500    -36.88
      97   121.000    34.500    -38.89
      98   121.250    34.500    -40.29
      99   121.500    34.500    -41.04
     100   121.750    34.500    -41.11
     101   122.000    34.500    -40.47
     102   122.250    34.500    -39.12
     103   122.500    34.500    -37.08
     104   122.750    34.500    -34.38
     105   123.000    34.500    -31.05
     106   114.500    34.750     43.03
     107   114.750    34.750     42.38
     108   115.000    34.750     41.51
     109   115.250    34.750     40.40
     110   115.500    34.750     39.02
     111   115.750    34.750     37.37
     112   116.000    34.750     35.42
     113   116.250    34.750     33.18
     114   116.500    34.750     30.60
     115   116.750    34.750     27.72
     116   117.000    34.750     24.50
     117   117.250    34.750     20.97
     118   117.500    34.750     17.15
     119   117.750    34.750     13.05
     120   118.000    34.750      8.71
     121   118.250    34.750      4.18
     122   118.500    34.750     -0.50
     123   118.750    34.750     -5.26
     124   119.000    34.750    -10.03
     125   119.250    34.750    -14.76
     126   119.500    34.750    -19.35
     127   119.750    34.750    -23.72
     128   120.000    34.750    -27.80
     129   120.250    34.750    -31.50
     130   120.500    34.750    -34.75
     131   120.750    34.750    -37.49
     132   121.000    34.750    -39.63
     133   121.250    34.750    -41.14
     134   121.500    34.750    -41.97
     135   121.750    34.750    -42.09
     136   122.000    34.750    -41.50
     137   122.250    34.750    -40.17
     138   122.500    34.750    -38.14
     139   122.750    34.750    -35.43
     140   123.000    34.750    -32.08
     141   114.500    35.000     50.76
     142   114.750    35.000     49.99
     143   115.000    35.000     48.95
     144   115.250    35.000     47.61
     145   115.500    35.000     45.97
     146   115.750    35.000     44.01
     147   116.000    35.000     41.73
     148   116.250    35.000     39.09
     149   116.500    35.000     36.11
     150   116.750    35.000     32.79
     151   117.000    35.000     29.14
     152   117.250    35.000     25.15
     153   117.500    35.000     20.87
     154   117.750    35.000     16.32
     155   118.000    35.000     11.54
     156   118.250    35.000      6.57
     157   118.500    35.000      1.49
     158   118.750    35.000     -3.66
     159   119.000    35.000     -8.80
     160   119.250    35.000    -13.85
     161   119.500    35.000    -18.73
     162   119.750    35.000    -23.37
     163   120.000    35.000    -27.67
     164   120.250    35.000    -31.57
     165   120.500    35.000    -34.99
     166   120.750    35.000    -37.86
     167   121.000    35.000    -40.12
     168   121.250    35.000    -41.73
     169   121.500    35.000    -42.63
     170   121.750    35.000    -42.80
     171   122.000    35.000    -42.26
     172   122.250    35.000    -40.97
     173   122.500    35.000    -38.96
     174   122.750    35.000    -36.27
     175   123.000    35.000    -32.94
     176   114.500    35.250     57.85
     177   114.750    35.250     56.95
     178   115.000    35.250     55.73
     179   115.250    35.250     54.17
     180   115.500    35.250     52.27
     181   115.750    35.250     50.01
     182   116.000    35.250     47.39
     183   116.250    35.250     44.39
     184   116.500    35.250     41.03
     185   116.750    35.250     37.30
     186   117.000    35.250     33.23
     187   117.250    35.250     28.84
     188   117.500    35.250     24.14
     189   117.750    35.250     19.18
     190   118.000    35.250     14.00
     191   118.250    35.250      8.67
     192   118.500    35.250      3.23
     193   118.750    35.250     -2.25
     194   119.000    35.250     -7.68
     195   119.250    35.250    -12.99
     196   119.500    35.250    -18.11
     197   119.750    35.250    -22.96
     198   120.000    35.250    -27.43
     199   120.250    35.250    -31.48
     200   120.500    35.250    -35.03
     201   120.750    35.250    -38.01
     202   121.000    35.250    -40.35
     203   121.250    35.250    -42.03
     204   121.500    35.250    -43.00
     205   121.750    35.250    -43.23
     206   122.000    35.250    -42.73
     207   122.250    35.250    -41.48
     208   122.500    35.250    -39.52
     209   122.750    35.250    -36.87
     210   123.000    35.250    -33.59
     211   114.500    35.500     64.16
     212   114.750    35.500     63.12
     213   115.000    35.500     61.73
     214   115.250    35.500     59.95
     215   115.500    35.500     57.79
     216   115.750    35.500     55.24
     217   116.000    35.500     52.29
     218   116.250    35.500     48.97
     219   116.500    35.500     45.25
     220   116.750    35.500     41.16
     221   117.000    35.500     36.71
     222   117.250    35.500     31.94
     223   117.500    35.500     26.89
     224   117.750    35.500     21.57
     225   118.000    35.500     16.07
     226   118.250    35.500     10.43
     227   118.500    35.500      4.71
     228   118.750    35.500     -1.02
     229   119.000    35.500     -6.69
     230   119.250    35.500    -12.20
     231   119.500    35.500    -17.50
     232   119.750    35.500    -22.48
     233   120.000    35.500    -27.09
     234   120.250    35.500    -31.24
     235   120.500    35.500    -34.86
     236   120.750    35.500    -37.91
     237   121.000    35.500    -40.31
     238   121.250    35.500    -42.04
     239   121.500    35.500    -43.05
     240   121.750    35.500    -43.34
     241   122.000    35.500    -42.89
     242   122.250    35.500    -41.71
     243   122.500    35.500    -39.82
     244   122.750    35.500    -37.24
     245   123.000    35.500    -34.03
     246   114.500    35.750     69.56
     247   114.750    35.750     68.38
     248   115.000    35.750     66.80
     249   115.250    35.750     64.81
     250   115.500    35.750     62.41
     251   115.750    35.750     59.59
     252   116.000    35.750     56.36
     253   116.250    35.750     52.72
     254   116.500    35.750     48.69
     255   116.750    35.750     44.28
     256   117.000    35.750     39.52
     257   117.250    35.750     34.43
     258   117.500    35.750     29.07
     259   117.750    35.750     23.49
     260   118.000    35.750     17.71
     261   118.250    35.750     11.83
     262   118.500    35.750      5.89
     263   118.750    35.750     -0.02
     264   119.000    35.750     -5.84
     265   119.250    35.750    -11.49
     266   119.500    35.750    -16.90
     267   119.750    35.750    -21.97
     268   120.000    35.750    -26.64
     269   120.250    35.750    -30.84
     270   120.500    35.750    -34.51
     271   120.750    35.750    -37.58
     272   121.000    35.750    -40.02
     273   121.250    35.750    -41.77
     274   121.500    35.750    -42.82
     275   121.750    35.750    -43.15
     276   122.000    35.750    -42.75
     277   122.250    35.750    -41.64
     278   122.500    35.750    -39.83
     279   122.750    35.750    -37.36
     280   123.000    35.750    -34.27
     281   114.500    36.000     73.92
     282   114.750    36.000     72.62
     283   115.000    36.000     70.86
     284   115.250    36.000     68.68
     285   115.500    36.000     66.06
     286   115.750    36.000     63.00
     287   116.000    36.000     59.51
     288   116.250    36.000     55.61
     289   116.500    36.000     51.30
     290   116.750    36.000     46.62
     291   117.000    36.000     41.59
     292   117.250    36.000     36.26
     293   117.500    36.000     30.67
     294   117.750    36.000     24.86
     295   118.000    36.000     18.90
     296   118.250    36.000     12.84
     297   118.500    36.000      6.77
     298   118.750    36.000      0.74
     299   119.000    36.000     -5.17
     300   119.250    36.000    -10.88
     301   119.500    36.000    -16.32
     302   119.750    36.000    -21.42
     303   120.000    36.000    -26.09
     304   120.250    36.000    -30.29
     305   120.500    36.000    -33.95
     306   120.750    36.000    -37.01
     307   121.000    36.000    -39.45
     308   121.250    36.000    -41.21
     309   121.500    36.000    -42.28
     310   121.750    36.000    -42.65
     311   122.000    36.000    -42.30
     312   122.250    36.000    -41.28
     313   122.500    36.000    -39.57
     314   122.750    36.000    -37.22
     315   123.000    36.000    -34.27
     316   114.500    36.250     77.21
     317   114.750    36.250     75.76
     318   115.000    36.250     73.86
     319   115.250    36.250     71.51
     320   115.500    36.250     68.68
     321   115.750    36.250     65.41
     322   116.000    36.250     61.71
     323   116.250    36.250     57.58
     324   116.500    36.250     53.06
     325   116.750    36.250     48.15
     326   117.000    36.250     42.93
     327   117.250    36.250     37.41
     328   117.500    36.250     31.65
     329   117.750    36.250     25.70
     330   118.000    36.250     19.61
     331   118.250    36.250     13.47
     332   118.500    36.250      7.33
     333   118.750    36.250      1.26
     334   119.000    36.250     -4.66
     335   119.250    36.250    -10.36
     336   119.500    36.250    -15.77
     337   119.750    36.250    -20.83
     338   120.000    36.250    -25.45
     339   120.250    36.250    -29.60
     340   120.500    36.250    -33.20
     341   120.750    36.250    -36.23
     342   121.000    36.250    -38.62
     343   121.250    36.250    -40.36
     344   121.500    36.250    -41.44
     345   121.750    36.250    -41.84
     346   122.000    36.250    -41.56
     347   122.250    36.250    -40.61
     348   122.500    36.250    -39.02
     349   122.750    36.250    -36.81
     350   123.000    36.250    -34.04
     351   114.500    36.500     79.38
     352   114.750    36.500     77.81
     353   115.000    36.500     75.77
     354   115.250    36.500     73.25
     355   115.500    36.500     70.27
     356   115.750    36.500     66.83
     357   116.000    36.500     62.94
     358   116.250    36.500     58.63
     359   116.500    36.500     53.94
     360   116.750    36.500     48.89
     361   117.000    36.500     43.52
     362   117.250    36.500     37.88
     363   117.500    36.500     32.02
     364   117.750    36.500     26.00
     365   118.000    36.500     19.87
     366   118.250    36.500     13.71
     367   118.500    36.500      7.58
     368   118.750    36.500      1.54
     369   119.000    36.500     -4.31
     370   119.250    36.500     -9.94
     371   119.500    36.500    -15.26
     372   119.750    36.500    -20.21
     373   120.000    36.500    -24.73
     374   120.250    36.500    -28.77
     375   120.500    36.500    -32.28
     376   120.750    36.500    -35.21
     377   121.000    36.500    -37.54
     378   121.250    36.500    -39.24
     379   121.500    36.500    -40.31
     380   121.750    36.500    -40.73
     381   122.000    36.500    -40.50
     382   122.250    36.500    -39.65
     383   122.500    36.500    -38.19
     384   122.750    36.500    -36.14
     385   123.000    36.500    -33.57
     386   114.500    36.750     80.43
     387   114.750    36.750     78.76
     388   115.000    36.750     76.60
     389   115.250    36.750     73.95
     390   115.500    36.750     70.83
     391   115.750    36.750     67.26
     392   116.000    36.750     63.23
     393   116.250    36.750     58.80
     394   116.500    36.750     53.99
     395   116.750    36.750     48.84
     396   117.000    36.750     43.40
     397   117.250    36.750     37.70
     398   117.500    36.750     31.81
     399   117.750    36.750     25.78
     400   118.000    36.750     19.69
     401   118.250    36.750     13.58
     402   118.500    36.750      7.53
     403   118.750    36.750      1.61
     404   119.000    36.750     -4.12
     405   119.250    36.750     -9.60
     406   119.500    36.750    -14.77
     407   119.750    36.750    -19.55
     408   120.000    36.750    -23.92
     409   120.250    36.750    -27.80
     410   120.500    36.750    -31.16
     411   120.750    36.750    -33.98
     412   121.000    36.750    -36.22
     413   121.250    36.750    -37.86
     414   121.500    36.750    -38.90
     415   121.750    36.750    -39.32
     416   122.000    36.750    -39.14
     417   122.250    36.750    -38.39
     418   122.500    36.750    -37.06
     419   122.750    36.750    -35.20
     420   123.000    36.750    -32.84
     421   114.500    37.000     80.41
     422   114.750    37.000     78.65
     423   115.000    37.000     76.40
     424   115.250    37.000     73.65
     425   115.500    37.000     70.43
     426   115.750    37.000     66.75
     427   116.000    37.000     62.64
     428   116.250    37.000     58.13
     429   116.500    37.000     53.26
     430   116.750    37.000     48.07
     431   117.000    37.000     42.61
     432   117.250    37.000     36.92
     433   117.500    37.000     31.07
     434   117.750    37.000     25.12
     435   118.000    37.000     19.11
     436   118.250    37.000     13.13
     437   118.500    37.000      7.23
     438   118.750    37.000      1.49
     439   119.000    37.000     -4.06
     440   119.250    37.000     -9.33
     441   119.500    37.000    -14.28
     442   119.750    37.000    -18.86
     443   120.000    37.000    -23.00
     444   120.250    37.000    -26.69
     445   120.500    37.000    -29.88
     446   120.750    37.000    -32.53
     447   121.000    37.000    -34.65
     448   121.250    37.000    -36.21
     449   121.500    37.000    -37.20
     450   121.750    37.000    -37.63
     451   122.000    37.000    -37.49
     452   122.250    37.000    -36.83
     453   122.500    37.000    -35.65
     454   122.750    37.000    -33.97
     455   123.000    37.000    -31.84
     456   114.500    37.250     79.40
     457   114.750    37.250     77.57
     458   115.000    37.250     75.24
     459   115.250    37.250     72.42
     460   115.500    37.250     69.14
     461   115.750    37.250     65.40
     462   116.000    37.250     61.24
     463   116.250    37.250     56.71
     464   116.500    37.250     51.82
     465   116.750    37.250     46.65
     466   117.000    37.250     41.23
     467   117.250    37.250     35.61
     468   117.500    37.250     29.86
     469   117.750    37.250     24.04
     470   118.000    37.250     18.20
     471   118.250    37.250     12.41
     472   118.500    37.250      6.73
     473   118.750    37.250      1.21
     474   119.000    37.250     -4.08
     475   119.250    37.250     -9.09
     476   119.500    37.250    -13.78
     477   119.750    37.250    -18.09
     478   120.000    37.250    -21.98
     479   120.250    37.250    -25.43
     480   120.500    37.250    -28.40
     481   120.750    37.250    -30.88
     482   121.000    37.250    -32.85
     483   121.250    37.250    -34.29
     484   121.500    37.250    -35.22
     485   121.750    37.250    -35.64
     486   122.000    37.250    -35.55
     487   122.250    37.250    -34.98
     488   122.500    37.250    -33.94
     489   122.750    37.250    -32.46
     490   123.000    37.250    -30.57
     491   114.500    37.500     77.52
     492   114.750    37.500     75.64
     493   115.000    37.500     73.26
     494   115.250    37.500     70.39
     495   115.500    37.500     67.07
     496   115.750    37.500     63.31
     497   116.000    37.500     59.15
     498   116.250    37.500     54.63
     499   116.500    37.500     49.79
     500   116.750    37.500     44.69
     501   117.000    37.500     39.36
     502   117.250    37.500     33.87
     503   117.500    37.500     28.28
     504   117.750    37.500     22.65
     505   118.000    37.500     17.02
     506   118.250    37.500     11.48
     507   118.500    37.500      6.07
     508   118.750    37.500      0.83
     509   119.000    37.500     -4.15
     510   119.250    37.500     -8.86
     511   119.500    37.500    -13.23
     512   119.750    37.500    -17.23
     513   120.000    37.500    -20.84
     514   120.250    37.500    -24.01
     515   120.500    37.500    -26.74
     516   120.750    37.500    -29.00
     517   121.000    37.500    -30.79
     518   121.250    37.500    -32.12
     519   121.500    37.500    -32.97
     520   121.750    37.500    -33.37
     521   122.000    37.500    -33.31
     522   122.250    37.500    -32.82
     523   122.500    37.500    -31.93
     524   122.750    37.500    -30.64
     525   123.000    37.500    -29.00
     526   114.500    37.750     74.90
     527   114.750    37.750     72.98
     528   115.000    37.750     70.58
     529   115.250    37.750     67.70
     530   115.500    37.750     64.38
     531   115.750    37.750     60.64
     532   116.000    37.750     56.51
     533   116.250    37.750     52.04
     534   116.500    37.750     47.29
     535   116.750    37.750     42.30
     536   117.000    37.750     37.12
     537   117.250    37.750     31.81
     538   117.500    37.750     26.43
     539   117.750    37.750     21.03
     540   118.000    37.750     15.68
     541   118.250    37.750     10.42
     542   118.500    37.750      5.32
     543   118.750    37.750      0.43
     544   119.000    37.750     -4.22
     545   119.250    37.750     -8.57
     546   119.500    37.750    -12.60
     547   119.750    37.750    -16.26
     548   120.000    37.750    -19.54
     549   120.250    37.750    -22.41
     550   120.500    37.750    -24.87
     551   120.750    37.750    -26.90
     552   121.000    37.750    -28.51
     553   121.250    37.750    -29.69
     554   121.500    37.750    -30.46
     555   121.750    37.750    -30.82
     556   122.000    37.750    -30.78
     557   122.250    37.750    -30.37
     558   122.500    37.750    -29.62
     559   122.750    37.750    -28.52
     560   123.000    37.750    -27.12
     561   114.500    38.000     71.70
     562   114.750    38.000     69.76
     563   115.000    38.000     67.36
     564   115.250    38.000     64.50
     565   115.500    38.000     61.20
     566   115.750    38.000     57.50
     567   116.000    38.000     53.45
     568   116.250    38.000     49.09
     569   116.500    38.000     44.46
     570   116.750    38.000     39.62
     571   117.000    38.000     34.63
     572   117.250    38.000     29.54
     573   117.500    38.000     24.40
     574   117.750    38.000     19.29
     575   118.000    38.000     14.25
     576   118.250    38.000      9.32
     577   118.500    38.000      4.58
     578   118.750    38.000      0.05
     579   119.000    38.000     -4.22
     580   119.250    38.000     -8.19
     581   119.500    38.000    -11.84
     582   119.750    38.000    -15.14
     583   120.000    38.000    -18.07
     584   120.250    38.000    -20.63
     585   120.500    38.000    -22.79
     586   120.750    38.000    -24.57
     587   121.000    38.000    -25.98
     588   121.250    38.000    -27.00
     589   121.500    38.000    -27.66
     590   121.750    38.000    -27.98
     591   122.000    38.000    -27.95
     592   122.250    38.000    -27.62
     593   122.500    38.000    -26.99
     594   122.750    38.000    -26.08
     595   123.000    38.000    -24.91
     596   114.500    38.250     68.10
     597   114.750    38.250     66.18
     598   115.000    38.250     63.79
     599   115.250    38.250     60.96
     600   115.500    38.250     57.72
     601   115.750    38.250     54.10
     602   116.000    38.250     50.15
     603   116.250    38.250     45.92
     604   116.500    38.250     41.45
     605   116.750    38.250     36.80
     606   117.000    38.250     32.03
     607   117.250    38.250     27.19
     608   117.500    38.250     22.34
     609   117.750    38.250     17.54
     610   118.000    38.250     12.84
     611   118.250    38.250      8.27
     612   118.500    38.250      3.91
     613   118.750    38.250     -0.22
     614   119.000    38.250     -4.09
     615   119.250    38.250     -7.67
     616   119.500    38.250    -10.92
     617   119.750    38.250    -13.84
     618   120.000    38.250    -16.41
     619   120.250    38.250    -18.63
     620   120.500    38.250    -20.49
     621   120.750    38.250    -22.01
     622   121.000    38.250    -23.19
     623   121.250    38.250    -24.05
     624   121.500    38.250    -24.60
     625   121.750    38.250    -24.85
     626   122.000    38.250    -24.85
     627   122.250    38.250    -24.56
     628   122.500    38.250    -24.05
     629   122.750    38.250    -23.32
     630   123.000    38.250    -22.36
     631   114.500    38.500     64.28
     632   114.750    38.500     62.38
     633   115.000    38.500     60.03
     634   115.250    38.500     57.27
     635   115.500    38.500     54.10
     636   115.750    38.500     50.59
     637   116.000    38.500     46.77
     638   116.250    38.500     42.70
     639   116.500    38.500     38.42
     640   116.750    38.500     33.98
     641   117.000    38.500     29.46
     642   117.250    38.500     24.91
     643   117.500    38.500     20.37
     644   117.750    38.500     15.90
     645   118.000    38.500     11.55
     646   118.250    38.500      7.37
     647   118.500    38.500      3.41
     648   118.750    38.500     -0.32
     649   119.000    38.500     -3.78
     650   119.250    38.500     -6.93
     651   119.500    38.500     -9.78
     652   119.750    38.500    -12.31
     653   120.000    38.500    -14.51
     654   120.250    38.500    -16.39
     655   120.500    38.500    -17.94
     656   120.750    38.500    -19.20
     657   121.000    38.500    -20.16
     658   121.250    38.500    -20.84
     659   121.500    38.500    -21.27
     660   121.750    38.500    -21.47
     661   122.000    38.500    -21.44
     662   122.250    38.500    -21.21
     663   122.500    38.500    -20.80
     664   122.750    38.500    -20.21
     665   123.000    38.500    -19.48
