# Supplementary material for: The analysis on groundwater storage variations from GRACE/GRACE-FO in recent 20 years driven by influencing factors and prediction in Shandong Province, China
Source: Sci Rep. 2024 Mar 9;14:5819. doi: 10.1038/s41598-024-55588-3 (PMC10925065; doi:10.1038/s41598-024-55588-3)
Supplement: Supplementary file 1 — Supplementary Information. [file 41598_2024_55588_MOESM1_ESM.zip › data/GWS derived from GRACE/gws200907.txt]

       1   114.500    34.000      8.96
       2   114.750    34.000      8.93
       3   115.000    34.000      8.62
       4   115.250    34.000      8.05
       5   115.500    34.000      7.23
       6   115.750    34.000      6.19
       7   116.000    34.000      4.95
       8   116.250    34.000      3.55
       9   116.500    34.000      2.06
      10   116.750    34.000      0.51
      11   117.000    34.000     -1.04
      12   117.250    34.000     -2.54
      13   117.500    34.000     -3.91
      14   117.750    34.000     -5.13
      15   118.000    34.000     -6.12
      16   118.250    34.000     -6.86
      17   118.500    34.000     -7.31
      18   118.750    34.000     -7.44
      19   119.000    34.000     -7.24
      20   119.250    34.000     -6.71
      21   119.500    34.000     -5.85
      22   119.750    34.000     -4.68
      23   120.000    34.000     -3.24
      24   120.250    34.000     -1.56
      25   120.500    34.000      0.31
      26   120.750    34.000      2.32
      27   121.000    34.000      4.40
      28   121.250    34.000      6.51
      29   121.500    34.000      8.57
      30   121.750    34.000     10.53
      31   122.000    34.000     12.34
      32   122.250    34.000     13.94
      33   122.500    34.000     15.28
      34   122.750    34.000     16.34
      35   123.000    34.000     17.09
      36   114.500    34.250     13.37
      37   114.750    34.250     12.92
      38   115.000    34.250     12.24
      39   115.250    34.250     11.34
      40   115.500    34.250     10.23
      41   115.750    34.250      8.95
      42   116.000    34.250      7.52
      43   116.250    34.250      6.00
      44   116.500    34.250      4.44
      45   116.750    34.250      2.87
      46   117.000    34.250      1.35
      47   117.250    34.250     -0.06
      48   117.500    34.250     -1.31
      49   117.750    34.250     -2.36
      50   118.000    34.250     -3.17
      51   118.250    34.250     -3.70
      52   118.500    34.250     -3.94
      53   118.750    34.250     -3.85
      54   119.000    34.250     -3.45
      55   119.250    34.250     -2.73
      56   119.500    34.250     -1.71
      57   119.750    34.250     -0.43
      58   120.000    34.250      1.09
      59   120.250    34.250      2.80
      60   120.500    34.250      4.64
      61   120.750    34.250      6.55
      62   121.000    34.250      8.50
      63   121.250    34.250     10.40
      64   121.500    34.250     12.20
      65   121.750    34.250     13.85
      66   122.000    34.250     15.29
      67   122.250    34.250     16.48
      68   122.500    34.250     17.40
      69   122.750    34.250     18.00
      70   123.000    34.250     18.27
      71   114.500    34.500     17.61
      72   114.750    34.500     16.76
      73   115.000    34.500     15.69
      74   115.250    34.500     14.45
      75   115.500    34.500     13.05
      76   115.750    34.500     11.52
      77   116.000    34.500      9.92
      78   116.250    34.500      8.26
      79   116.500    34.500      6.62
      80   116.750    34.500      5.02
      81   117.000    34.500      3.53
      82   117.250    34.500      2.20
      83   117.500    34.500      1.07
      84   117.750    34.500      0.16
      85   118.000    34.500     -0.46
      86   118.250    34.500     -0.80
      87   118.500    34.500     -0.82
      88   118.750    34.500     -0.53
      89   119.000    34.500      0.06
      90   119.250    34.500      0.95
      91   119.500    34.500      2.11
      92   119.750    34.500      3.50
      93   120.000    34.500      5.08
      94   120.250    34.500      6.80
      95   120.500    34.500      8.61
      96   120.750    34.500     10.43
      97   121.000    34.500     12.21
      98   121.250    34.500     13.90
      99   121.500    34.500     15.44
     100   121.750    34.500     16.76
     101   122.000    34.500     17.83
     102   122.250    34.500     18.62
     103   122.500    34.500     19.08
     104   122.750    34.500     19.21
     105   123.000    34.500     19.01
     106   114.500    34.750     21.54
     107   114.750    34.750     20.28
     108   115.000    34.750     18.85
     109   115.250    34.750     17.27
     110   115.500    34.750     15.59
     111   115.750    34.750     13.83
     112   116.000    34.750     12.03
     113   116.250    34.750     10.25
     114   116.500    34.750      8.52
     115   116.750    34.750      6.91
     116   117.000    34.750      5.45
     117   117.250    34.750      4.18
     118   117.500    34.750      3.15
     119   117.750    34.750      2.40
     120   118.000    34.750      1.94
     121   118.250    34.750      1.79
     122   118.500    34.750      1.96
     123   118.750    34.750      2.43
     124   119.000    34.750      3.22
     125   119.250    34.750      4.27
     126   119.500    34.750      5.57
     127   119.750    34.750      7.07
     128   120.000    34.750      8.70
     129   120.250    34.750     10.42
     130   120.500    34.750     12.17
     131   120.750    34.750     13.89
     132   121.000    34.750     15.51
     133   121.250    34.750     16.97
     134   121.500    34.750     18.23
     135   121.750    34.750     19.23
     136   122.000    34.750     19.92
     137   122.250    34.750     20.29
     138   122.500    34.750     20.31
     139   122.750    34.750     19.98
     140   123.000    34.750     19.29
     141   114.500    35.000     25.01
     142   114.750    35.000     23.38
     143   115.000    35.000     21.61
     144   115.250    35.000     19.72
     145   115.500    35.000     17.77
     146   115.750    35.000     15.78
     147   116.000    35.000     13.81
     148   116.250    35.000     11.90
     149   116.500    35.000     10.10
     150   116.750    35.000      8.46
     151   117.000    35.000      7.02
     152   117.250    35.000      5.83
     153   117.500    35.000      4.90
     154   117.750    35.000      4.28
     155   118.000    35.000      3.98
     156   118.250    35.000      4.01
     157   118.500    35.000      4.36
     158   118.750    35.000      5.03
     159   119.000    35.000      5.98
     160   119.250    35.000      7.20
     161   119.500    35.000      8.62
     162   119.750    35.000     10.19
     163   120.000    35.000     11.88
     164   120.250    35.000     13.60
     165   120.500    35.000     15.29
     166   120.750    35.000     16.91
     167   121.000    35.000     18.35
     168   121.250    35.000     19.60
     169   121.500    35.000     20.58
     170   121.750    35.000     21.25
     171   122.000    35.000     21.57
     172   122.250    35.000     21.53
     173   122.500    35.000     21.10
     174   122.750    35.000     20.30
     175   123.000    35.000     19.14
     176   114.500    35.250     27.94
     177   114.750    35.250     25.96
     178   115.000    35.250     23.87
     179   115.250    35.250     21.71
     180   115.500    35.250     19.50
     181   115.750    35.250     17.32
     182   116.000    35.250     15.19
     183   116.250    35.250     13.16
     184   116.500    35.250     11.29
     185   116.750    35.250      9.63
     186   117.000    35.250      8.22
     187   117.250    35.250      7.09
     188   117.500    35.250      6.27
     189   117.750    35.250      5.78
     190   118.000    35.250      5.64
     191   118.250    35.250      5.84
     192   118.500    35.250      6.37
     193   118.750    35.250      7.21
     194   119.000    35.250      8.32
     195   119.250    35.250      9.67
     196   119.500    35.250     11.22
     197   119.750    35.250     12.87
     198   120.000    35.250     14.60
     199   120.250    35.250     16.31
     200   120.500    35.250     17.96
     201   120.750    35.250     19.45
     202   121.000    35.250     20.74
     203   121.250    35.250     21.76
     204   121.500    35.250     22.47
     205   121.750    35.250     22.82
     206   122.000    35.250     22.77
     207   122.250    35.250     22.33
     208   122.500    35.250     21.48
     209   122.750    35.250     20.23
     210   123.000    35.250     18.60
     211   114.500    35.500     30.24
     212   114.750    35.500     27.97
     213   115.000    35.500     25.60
     214   115.250    35.500     23.18
     215   115.500    35.500     20.76
     216   115.750    35.500     18.39
     217   116.000    35.500     16.12
     218   116.250    35.500     14.00
     219   116.500    35.500     12.09
     220   116.750    35.500     10.41
     221   117.000    35.500      9.02
     222   117.250    35.500      7.96
     223   117.500    35.500      7.24
     224   117.750    35.500      6.88
     225   118.000    35.500      6.88
     226   118.250    35.500      7.24
     227   118.500    35.500      7.93
     228   118.750    35.500      8.94
     229   119.000    35.500     10.21
     230   119.250    35.500     11.71
     231   119.500    35.500     13.35
     232   119.750    35.500     15.09
     233   120.000    35.500     16.85
     234   120.250    35.500     18.56
     235   120.500    35.500     20.14
     236   120.750    35.500     21.54
     237   121.000    35.500     22.67
     238   121.250    35.500     23.48
     239   121.500    35.500     23.92
     240   121.750    35.500     23.96
     241   122.000    35.500     23.57
     242   122.250    35.500     22.74
     243   122.500    35.500     21.47
     244   122.750    35.500     19.78
     245   123.000    35.500     17.71
     246   114.500    35.750     31.86
     247   114.750    35.750     29.35
     248   115.000    35.750     26.74
     249   115.250    35.750     24.12
     250   115.500    35.750     21.52
     251   115.750    35.750     18.99
     252   116.000    35.750     16.61
     253   116.250    35.750     14.41
     254   116.500    35.750     12.46
     255   116.750    35.750     10.78
     256   117.000    35.750      9.43
     257   117.250    35.750      8.43
     258   117.500    35.750      7.80
     259   117.750    35.750      7.57
     260   118.000    35.750      7.71
     261   118.250    35.750      8.23
     262   118.500    35.750      9.08
     263   118.750    35.750     10.24
     264   119.000    35.750     11.66
     265   119.250    35.750     13.29
     266   119.500    35.750     15.04
     267   119.750    35.750     16.84
     268   120.000    35.750     18.64
     269   120.250    35.750     20.35
     270   120.500    35.750     21.88
     271   120.750    35.750     23.17
     272   121.000    35.750     24.15
     273   121.250    35.750     24.77
     274   121.500    35.750     24.96
     275   121.750    35.750     24.71
     276   122.000    35.750     23.99
     277   122.250    35.750     22.79
     278   122.500    35.750     21.13
     279   122.750    35.750     19.03
     280   123.000    35.750     16.52
     281   114.500    36.000     32.82
     282   114.750    36.000     30.10
     283   115.000    36.000     27.32
     284   115.250    36.000     24.53
     285   115.500    36.000     21.78
     286   115.750    36.000     19.14
     287   116.000    36.000     16.66
     288   116.250    36.000     14.41
     289   116.500    36.000     12.42
     290   116.750    36.000     10.76
     291   117.000    36.000      9.44
     292   117.250    36.000      8.51
     293   117.500    36.000      7.99
     294   117.750    36.000      7.87
     295   118.000    36.000      8.14
     296   118.250    36.000      8.81
     297   118.500    36.000      9.81
     298   118.750    36.000     11.12
     299   119.000    36.000     12.68
     300   119.250    36.000     14.42
     301   119.500    36.000     16.28
     302   119.750    36.000     18.15
     303   120.000    36.000     20.00
     304   120.250    36.000     21.69
     305   120.500    36.000     23.19
     306   120.750    36.000     24.39
     307   121.000    36.000     25.23
     308   121.250    36.000     25.66
     309   121.500    36.000     25.64
     310   121.750    36.000     25.12
     311   122.000    36.000     24.09
     312   122.250    36.000     22.55
     313   122.500    36.000     20.52
     314   122.750    36.000     18.02
     315   123.000    36.000     15.12
     316   114.500    36.250     33.13
     317   114.750    36.250     30.26
     318   115.000    36.250     27.34
     319   115.250    36.250     24.43
     320   115.500    36.250     21.57
     321   115.750    36.250     18.84
     322   116.000    36.250     16.31
     323   116.250    36.250     14.01
     324   116.500    36.250     12.02
     325   116.750    36.250     10.37
     326   117.000    36.250      9.10
     327   117.250    36.250      8.25
     328   117.500    36.250      7.81
     329   117.750    36.250      7.80
     330   118.000    36.250      8.21
     331   118.250    36.250      9.00
     332   118.500    36.250     10.15
     333   118.750    36.250     11.60
     334   119.000    36.250     13.30
     335   119.250    36.250     15.16
     336   119.500    36.250     17.11
     337   119.750    36.250     19.06
     338   120.000    36.250     20.94
     339   120.250    36.250     22.64
     340   120.500    36.250     24.10
     341   120.750    36.250     25.23
     342   121.000    36.250     25.96
     343   121.250    36.250     26.22
     344   121.500    36.250     25.99
     345   121.750    36.250     25.23
     346   122.000    36.250     23.93
     347   122.250    36.250     22.08
     348   122.500    36.250     19.72
     349   122.750    36.250     16.87
     350   123.000    36.250     13.58
     351   114.500    36.500     32.84
     352   114.750    36.500     29.89
     353   115.000    36.500     26.87
     354   115.250    36.500     23.87
     355   115.500    36.500     20.94
     356   115.750    36.500     18.16
     357   116.000    36.500     15.59
     358   116.250    36.500     13.27
     359   116.500    36.500     11.29
     360   116.750    36.500      9.66
     361   117.000    36.500      8.45
     362   117.250    36.500      7.67
     363   117.500    36.500      7.32
     364   117.750    36.500      7.42
     365   118.000    36.500      7.95
     366   118.250    36.500      8.88
     367   118.500    36.500     10.16
     368   118.750    36.500     11.74
     369   119.000    36.500     13.55
     370   119.250    36.500     15.52
     371   119.500    36.500     17.57
     372   119.750    36.500     19.60
     373   120.000    36.500     21.51
     374   120.250    36.500     23.23
     375   120.500    36.500     24.67
     376   120.750    36.500     25.74
     377   121.000    36.500     26.37
     378   121.250    36.500     26.50
     379   121.500    36.500     26.10
     380   121.750    36.500     25.13
     381   122.000    36.500     23.58
     382   122.250    36.500     21.46
     383   122.500    36.500     18.79
     384   122.750    36.500     15.62
     385   123.000    36.500     12.00
     386   114.500    36.750     32.04
     387   114.750    36.750     29.04
     388   115.000    36.750     25.98
     389   115.250    36.750     22.93
     390   115.500    36.750     19.98
     391   115.750    36.750     17.16
     392   116.000    36.750     14.57
     393   116.250    36.750     12.27
     394   116.500    36.750     10.29
     395   116.750    36.750      8.71
     396   117.000    36.750      7.54
     397   117.250    36.750      6.83
     398   117.500    36.750      6.57
     399   117.750    36.750      6.77
     400   118.000    36.750      7.41
     401   118.250    36.750      8.46
     402   118.500    36.750      9.86
     403   118.750    36.750     11.56
     404   119.000    36.750     13.49
     405   119.250    36.750     15.57
     406   119.500    36.750     17.71
     407   119.750    36.750     19.81
     408   120.000    36.750     21.78
     409   120.250    36.750     23.52
     410   120.500    36.750     24.95
     411   120.750    36.750     25.98
     412   121.000    36.750     26.54
     413   121.250    36.750     26.57
     414   121.500    36.750     26.02
     415   121.750    36.750     24.88
     416   122.000    36.750     23.13
     417   122.250    36.750     20.77
     418   122.500    36.750     17.84
     419   122.750    36.750     14.39
     420   123.000    36.750     10.47
     421   114.500    37.000     30.84
     422   114.750    37.000     27.83
     423   115.000    37.000     24.77
     424   115.250    37.000     21.72
     425   115.500    37.000     18.74
     426   115.750    37.000     15.93
     427   116.000    37.000     13.35
     428   116.250    37.000     11.05
     429   116.500    37.000      9.10
     430   116.750    37.000      7.56
     431   117.000    37.000      6.45
     432   117.250    37.000      5.80
     433   117.500    37.000      5.62
     434   117.750    37.000      5.92
     435   118.000    37.000      6.66
     436   118.250    37.000      7.81
     437   118.500    37.000      9.33
     438   118.750    37.000     11.14
     439   119.000    37.000     13.19
     440   119.250    37.000     15.37
     441   119.500    37.000     17.59
     442   119.750    37.000     19.77
     443   120.000    37.000     21.80
     444   120.250    37.000     23.58
     445   120.500    37.000     25.02
     446   120.750    37.000     26.03
     447   121.000    37.000     26.54
     448   121.250    37.000     26.50
     449   121.500    37.000     25.85
     450   121.750    37.000     24.57
     451   122.000    37.000     22.64
     452   122.250    37.000     20.09
     453   122.500    37.000     16.94
     454   122.750    37.000     13.25
     455   123.000    37.000      9.08
     456   114.500    37.250     29.34
     457   114.750    37.250     26.37
     458   115.000    37.250     23.32
     459   115.250    37.250     20.29
     460   115.500    37.250     17.34
     461   115.750    37.250     14.55
     462   116.000    37.250     11.97
     463   116.250    37.250      9.71
     464   116.500    37.250      7.80
     465   116.750    37.250      6.29
     466   117.000    37.250      5.23
     467   117.250    37.250      4.65
     468   117.500    37.250      4.54
     469   117.750    37.250      4.92
     470   118.000    37.250      5.75
     471   118.250    37.250      7.00
     472   118.500    37.250      8.61
     473   118.750    37.250     10.53
     474   119.000    37.250     12.68
     475   119.250    37.250     14.96
     476   119.500    37.250     17.28
     477   119.750    37.250     19.54
     478   120.000    37.250     21.63
     479   120.250    37.250     23.45
     480   120.500    37.250     24.92
     481   120.750    37.250     25.94
     482   121.000    37.250     26.45
     483   121.250    37.250     26.35
     484   121.500    37.250     25.63
     485   121.750    37.250     24.25
     486   122.000    37.250     22.21
     487   122.250    37.250     19.50
     488   122.500    37.250     16.19
     489   122.750    37.250     12.30
     490   123.000    37.250      7.93
     491   114.500    37.500     27.66
     492   114.750    37.500     24.76
     493   115.000    37.500     21.77
     494   115.250    37.500     18.78
     495   115.500    37.500     15.86
     496   115.750    37.500     13.10
     497   116.000    37.500     10.56
     498   116.250    37.500      8.32
     499   116.500    37.500      6.45
     500   116.750    37.500      4.99
     501   117.000    37.500      3.97
     502   117.250    37.500      3.44
     503   117.500    37.500      3.40
     504   117.750    37.500      3.85
     505   118.000    37.500      4.75
     506   118.250    37.500      6.08
     507   118.500    37.500      7.79
     508   118.750    37.500      9.81
     509   119.000    37.500     12.05
     510   119.250    37.500     14.43
     511   119.500    37.500     16.83
     512   119.750    37.500     19.17
     513   120.000    37.500     21.33
     514   120.250    37.500     23.23
     515   120.500    37.500     24.75
     516   120.750    37.500     25.80
     517   121.000    37.500     26.30
     518   121.250    37.500     26.21
     519   121.500    37.500     25.45
     520   121.750    37.500     24.03
     521   122.000    37.500     21.90
     522   122.250    37.500     19.11
     523   122.500    37.500     15.66
     524   122.750    37.500     11.64
     525   123.000    37.500      7.10
     526   114.500    37.750     25.95
     527   114.750    37.750     23.12
     528   115.000    37.750     20.21
     529   115.250    37.750     17.27
     530   115.500    37.750     14.40
     531   115.750    37.750     11.68
     532   116.000    37.750      9.18
     533   116.250    37.750      6.98
     534   116.500    37.750      5.13
     535   116.750    37.750      3.70
     536   117.000    37.750      2.74
     537   117.250    37.750      2.24
     538   117.500    37.750      2.25
     539   117.750    37.750      2.75
     540   118.000    37.750      3.73
     541   118.250    37.750      5.13
     542   118.500    37.750      6.92
     543   118.750    37.750      9.01
     544   119.000    37.750     11.34
     545   119.250    37.750     13.81
     546   119.500    37.750     16.31
     547   119.750    37.750     18.73
     548   120.000    37.750     20.99
     549   120.250    37.750     22.95
     550   120.500    37.750     24.54
     551   120.750    37.750     25.64
     552   121.000    37.750     26.20
     553   121.250    37.750     26.12
     554   121.500    37.750     25.38
     555   121.750    37.750     23.94
     556   122.000    37.750     21.79
     557   122.250    37.750     18.95
     558   122.500    37.750     15.43
     559   122.750    37.750     11.32
     560   123.000    37.750      6.68
     561   114.500    38.000     24.30
     562   114.750    38.000     21.57
     563   115.000    38.000     18.73
     564   115.250    38.000     15.87
     565   115.500    38.000     13.06
     566   115.750    38.000     10.37
     567   116.000    38.000      7.90
     568   116.250    38.000      5.73
     569   116.500    38.000      3.92
     570   116.750    38.000      2.52
     571   117.000    38.000      1.57
     572   117.250    38.000      1.11
     573   117.500    38.000      1.16
     574   117.750    38.000      1.71
     575   118.000    38.000      2.73
     576   118.250    38.000      4.19
     577   118.500    38.000      6.05
     578   118.750    38.000      8.22
     579   119.000    38.000     10.62
     580   119.250    38.000     13.17
     581   119.500    38.000     15.76
     582   119.750    38.000     18.28
     583   120.000    38.000     20.63
     584   120.250    38.000     22.68
     585   120.500    38.000     24.36
     586   120.750    38.000     25.54
     587   121.000    38.000     26.17
     588   121.250    38.000     26.16
     589   121.500    38.000     25.48
     590   121.750    38.000     24.07
     591   122.000    38.000     21.94
     592   122.250    38.000     19.09
     593   122.500    38.000     15.57
     594   122.750    38.000     11.42
     595   123.000    38.000      6.72
     596   114.500    38.250     22.82
     597   114.750    38.250     20.20
     598   115.000    38.250     17.44
     599   115.250    38.250     14.64
     600   115.500    38.250     11.87
     601   115.750    38.250      9.24
     602   116.000    38.250      6.81
     603   116.250    38.250      4.65
     604   116.500    38.250      2.86
     605   116.750    38.250      1.47
     606   117.000    38.250      0.55
     607   117.250    38.250      0.10
     608   117.500    38.250      0.17
     609   117.750    38.250      0.75
     610   118.000    38.250      1.81
     611   118.250    38.250      3.32
     612   118.500    38.250      5.22
     613   118.750    38.250      7.46
     614   119.000    38.250      9.94
     615   119.250    38.250     12.56
     616   119.500    38.250     15.24
     617   119.750    38.250     17.86
     618   120.000    38.250     20.31
     619   120.250    38.250     22.47
     620   120.500    38.250     24.25
     621   120.750    38.250     25.55
     622   121.000    38.250     26.27
     623   121.250    38.250     26.37
     624   121.500    38.250     25.77
     625   121.750    38.250     24.45
     626   122.000    38.250     22.39
     627   122.250    38.250     19.60
     628   122.500    38.250     16.11
     629   122.750    38.250     11.98
     630   123.000    38.250      7.27
     631   114.500    38.500     21.60
     632   114.750    38.500     19.06
     633   115.000    38.500     16.39
     634   115.250    38.500     13.65
     635   115.500    38.500     10.93
     636   115.750    38.500      8.33
     637   116.000    38.500      5.92
     638   116.250    38.500      3.78
     639   116.500    38.500      2.00
     640   116.750    38.500      0.61
     641   117.000    38.500     -0.32
     642   117.250    38.500     -0.74
     643   117.500    38.500     -0.67
     644   117.750    38.500     -0.08
     645   118.000    38.500      1.00
     646   118.250    38.500      2.54
     647   118.500    38.500      4.48
     648   118.750    38.500      6.78
     649   119.000    38.500      9.31
     650   119.250    38.500     12.02
     651   119.500    38.500     14.79
     652   119.750    38.500     17.50
     653   120.000    38.500     20.06
     654   120.250    38.500     22.35
     655   120.500    38.500     24.25
     656   120.750    38.500     25.68
     657   121.000    38.500     26.55
     658   121.250    38.500     26.77
     659   121.500    38.500     26.31
     660   121.750    38.500     25.11
     661   122.000    38.500     23.17
     662   122.250    38.500     20.49
     663   122.500    38.500     17.10
     664   122.750    38.500     13.04
     665   123.000    38.500      8.38
