# Supplementary material for: The analysis on groundwater storage variations from GRACE/GRACE-FO in recent 20 years driven by influencing factors and prediction in Shandong Province, China
Source: Sci Rep. 2024 Mar 9;14:5819. doi: 10.1038/s41598-024-55588-3 (PMC10925065; doi:10.1038/s41598-024-55588-3)
Supplement: Supplementary file 1 — Supplementary Information. [file 41598_2024_55588_MOESM1_ESM.zip › data/GWS derived from GRACE/gws200908.txt]

       1   114.500    34.000      8.18
       2   114.750    34.000      9.97
       3   115.000    34.000     11.30
       4   115.250    34.000     12.16
       5   115.500    34.000     12.58
       6   115.750    34.000     12.58
       7   116.000    34.000     12.17
       8   116.250    34.000     11.43
       9   116.500    34.000     10.41
      10   116.750    34.000      9.18
      11   117.000    34.000      7.82
      12   117.250    34.000      6.41
      13   117.500    34.000      5.01
      14   117.750    34.000      3.72
      15   118.000    34.000      2.60
      16   118.250    34.000      1.73
      17   118.500    34.000      1.16
      18   118.750    34.000      0.93
      19   119.000    34.000      1.07
      20   119.250    34.000      1.60
      21   119.500    34.000      2.52
      22   119.750    34.000      3.82
      23   120.000    34.000      5.47
      24   120.250    34.000      7.43
      25   120.500    34.000      9.64
      26   120.750    34.000     12.04
      27   121.000    34.000     14.56
      28   121.250    34.000     17.11
      29   121.500    34.000     19.62
      30   121.750    34.000     22.00
      31   122.000    34.000     24.19
      32   122.250    34.000     26.10
      33   122.500    34.000     27.68
      34   122.750    34.000     28.86
      35   123.000    34.000     29.63
      36   114.500    34.250     10.85
      37   114.750    34.250     12.16
      38   115.000    34.250     13.05
      39   115.250    34.250     13.53
      40   115.500    34.250     13.62
      41   115.750    34.250     13.32
      42   116.000    34.250     12.70
      43   116.250    34.250     11.80
      44   116.500    34.250     10.68
      45   116.750    34.250      9.42
      46   117.000    34.250      8.07
      47   117.250    34.250      6.74
      48   117.500    34.250      5.47
      49   117.750    34.250      4.35
      50   118.000    34.250      3.45
      51   118.250    34.250      2.80
      52   118.500    34.250      2.47
      53   118.750    34.250      2.49
      54   119.000    34.250      2.89
      55   119.250    34.250      3.66
      56   119.500    34.250      4.81
      57   119.750    34.250      6.30
      58   120.000    34.250      8.11
      59   120.250    34.250     10.19
      60   120.500    34.250     12.47
      61   120.750    34.250     14.89
      62   121.000    34.250     17.39
      63   121.250    34.250     19.86
      64   121.500    34.250     22.25
      65   121.750    34.250     24.47
      66   122.000    34.250     26.46
      67   122.250    34.250     28.15
      68   122.500    34.250     29.46
      69   122.750    34.250     30.37
      70   123.000    34.250     30.84
      71   114.500    34.500     14.27
      72   114.750    34.500     15.10
      73   115.000    34.500     15.56
      74   115.250    34.500     15.63
      75   115.500    34.500     15.35
      76   115.750    34.500     14.75
      77   116.000    34.500     13.88
      78   116.250    34.500     12.80
      79   116.500    34.500     11.55
      80   116.750    34.500     10.22
      81   117.000    34.500      8.87
      82   117.250    34.500      7.57
      83   117.500    34.500      6.40
      84   117.750    34.500      5.41
      85   118.000    34.500      4.67
      86   118.250    34.500      4.21
      87   118.500    34.500      4.09
      88   118.750    34.500      4.32
      89   119.000    34.500      4.93
      90   119.250    34.500      5.90
      91   119.500    34.500      7.22
      92   119.750    34.500      8.86
      93   120.000    34.500     10.78
      94   120.250    34.500     12.94
      95   120.500    34.500     15.25
      96   120.750    34.500     17.66
      97   121.000    34.500     20.08
      98   121.250    34.500     22.45
      99   121.500    34.500     24.69
     100   121.750    34.500     26.72
     101   122.000    34.500     28.46
     102   122.250    34.500     29.87
     103   122.500    34.500     30.91
     104   122.750    34.500     31.52
     105   123.000    34.500     31.68
     106   114.500    34.750     18.30
     107   114.750    34.750     18.65
     108   115.000    34.750     18.65
     109   115.250    34.750     18.32
     110   115.500    34.750     17.67
     111   115.750    34.750     16.77
     112   116.000    34.750     15.64
     113   116.250    34.750     14.35
     114   116.500    34.750     12.95
     115   116.750    34.750     11.53
     116   117.000    34.750     10.14
     117   117.250    34.750      8.86
     118   117.500    34.750      7.73
     119   117.750    34.750      6.84
     120   118.000    34.750      6.22
     121   118.250    34.750      5.92
     122   118.500    34.750      5.96
     123   118.750    34.750      6.36
     124   119.000    34.750      7.14
     125   119.250    34.750      8.25
     126   119.500    34.750      9.71
     127   119.750    34.750     11.46
     128   120.000    34.750     13.45
     129   120.250    34.750     15.64
     130   120.500    34.750     17.94
     131   120.750    34.750     20.28
     132   121.000    34.750     22.61
     133   121.250    34.750     24.83
     134   121.500    34.750     26.87
     135   121.750    34.750     28.67
     136   122.000    34.750     30.15
     137   122.250    34.750     31.28
     138   122.500    34.750     31.99
     139   122.750    34.750     32.28
     140   123.000    34.750     32.10
     141   114.500    35.000     22.72
     142   114.750    35.000     22.62
     143   115.000    35.000     22.19
     144   115.250    35.000     21.46
     145   115.500    35.000     20.46
     146   115.750    35.000     19.24
     147   116.000    35.000     17.84
     148   116.250    35.000     16.33
     149   116.500    35.000     14.78
     150   116.750    35.000     13.25
     151   117.000    35.000     11.80
     152   117.250    35.000     10.51
     153   117.500    35.000      9.41
     154   117.750    35.000      8.57
     155   118.000    35.000      8.04
     156   118.250    35.000      7.85
     157   118.500    35.000      8.02
     158   118.750    35.000      8.55
     159   119.000    35.000      9.44
     160   119.250    35.000     10.68
     161   119.500    35.000     12.22
     162   119.750    35.000     14.03
     163   120.000    35.000     16.06
     164   120.250    35.000     18.23
     165   120.500    35.000     20.49
     166   120.750    35.000     22.74
     167   121.000    35.000     24.93
     168   121.250    35.000     26.96
     169   121.500    35.000     28.78
     170   121.750    35.000     30.32
     171   122.000    35.000     31.51
     172   122.250    35.000     32.32
     173   122.500    35.000     32.70
     174   122.750    35.000     32.63
     175   123.000    35.000     32.12
     176   114.500    35.250     27.34
     177   114.750    35.250     26.82
     178   115.000    35.250     25.99
     179   115.250    35.250     24.88
     180   115.500    35.250     23.55
     181   115.750    35.250     22.02
     182   116.000    35.250     20.36
     183   116.250    35.250     18.65
     184   116.500    35.250     16.94
     185   116.750    35.250     15.28
     186   117.000    35.250     13.76
     187   117.250    35.250     12.42
     188   117.500    35.250     11.33
     189   117.750    35.250     10.54
     190   118.000    35.250     10.06
     191   118.250    35.250      9.95
     192   118.500    35.250     10.20
     193   118.750    35.250     10.82
     194   119.000    35.250     11.80
     195   119.250    35.250     13.10
     196   119.500    35.250     14.69
     197   119.750    35.250     16.53
     198   120.000    35.250     18.56
     199   120.250    35.250     20.67
     200   120.500    35.250     22.85
     201   120.750    35.250     24.98
     202   121.000    35.250     27.00
     203   121.250    35.250     28.82
     204   121.500    35.250     30.40
     205   121.750    35.250     31.65
     206   122.000    35.250     32.53
     207   122.250    35.250     33.01
     208   122.500    35.250     33.04
     209   122.750    35.250     32.62
     210   123.000    35.250     31.74
     211   114.500    35.500     31.96
     212   114.750    35.500     31.07
     213   115.000    35.500     29.87
     214   115.250    35.500     28.42
     215   115.500    35.500     26.77
     216   115.750    35.500     24.97
     217   116.000    35.500     23.08
     218   116.250    35.500     21.16
     219   116.500    35.500     19.28
     220   116.750    35.500     17.51
     221   117.000    35.500     15.90
     222   117.250    35.500     14.52
     223   117.500    35.500     13.42
     224   117.750    35.500     12.63
     225   118.000    35.500     12.19
     226   118.250    35.500     12.12
     227   118.500    35.500     12.44
     228   118.750    35.500     13.12
     229   119.000    35.500     14.14
     230   119.250    35.500     15.49
     231   119.500    35.500     17.09
     232   119.750    35.500     18.92
     233   120.000    35.500     20.89
     234   120.250    35.500     22.95
     235   120.500    35.500     25.00
     236   120.750    35.500     26.98
     237   121.000    35.500     28.80
     238   121.250    35.500     30.40
     239   121.500    35.500     31.71
     240   121.750    35.500     32.67
     241   122.000    35.500     33.23
     242   122.250    35.500     33.35
     243   122.500    35.500     33.03
     244   122.750    35.500     32.25
     245   123.000    35.500     31.01
     246   114.500    35.750     36.38
     247   114.750    35.750     35.16
     248   115.000    35.750     33.66
     249   115.250    35.750     31.92
     250   115.500    35.750     30.00
     251   115.750    35.750     27.94
     252   116.000    35.750     25.84
     253   116.250    35.750     23.74
     254   116.500    35.750     21.70
     255   116.750    35.750     19.82
     256   117.000    35.750     18.13
     257   117.250    35.750     16.69
     258   117.500    35.750     15.56
     259   117.750    35.750     14.78
     260   118.000    35.750     14.35
     261   118.250    35.750     14.31
     262   118.500    35.750     14.65
     263   118.750    35.750     15.36
     264   119.000    35.750     16.41
     265   119.250    35.750     17.76
     266   119.500    35.750     19.36
     267   119.750    35.750     21.15
     268   120.000    35.750     23.06
     269   120.250    35.750     25.01
     270   120.500    35.750     26.93
     271   120.750    35.750     28.73
     272   121.000    35.750     30.36
     273   121.250    35.750     31.71
     274   121.500    35.750     32.74
     275   121.750    35.750     33.40
     276   122.000    35.750     33.63
     277   122.250    35.750     33.41
     278   122.500    35.750     32.72
     279   122.750    35.750     31.57
     280   123.000    35.750     29.98
     281   114.500    36.000     40.42
     282   114.750    36.000     38.93
     283   115.000    36.000     37.18
     284   115.250    36.000     35.20
     285   115.500    36.000     33.06
     286   115.750    36.000     30.81
     287   116.000    36.000     28.51
     288   116.250    36.000     26.25
     289   116.500    36.000     24.10
     290   116.750    36.000     22.11
     291   117.000    36.000     20.34
     292   117.250    36.000     18.85
     293   117.500    36.000     17.69
     294   117.750    36.000     16.89
     295   118.000    36.000     16.47
     296   118.250    36.000     16.44
     297   118.500    36.000     16.80
     298   118.750    36.000     17.52
     299   119.000    36.000     18.56
     300   119.250    36.000     19.90
     301   119.500    36.000     21.47
     302   119.750    36.000     23.20
     303   120.000    36.000     25.03
     304   120.250    36.000     26.86
     305   120.500    36.000     28.64
     306   120.750    36.000     30.26
     307   121.000    36.000     31.66
     308   121.250    36.000     32.77
     309   121.500    36.000     33.52
     310   121.750    36.000     33.87
     311   122.000    36.000     33.77
     312   122.250    36.000     33.21
     313   122.500    36.000     32.17
     314   122.750    36.000     30.67
     315   123.000    36.000     28.71
     316   114.500    36.250     43.92
     317   114.750    36.250     42.25
     318   115.000    36.250     40.30
     319   115.250    36.250     38.14
     320   115.500    36.250     35.82
     321   115.750    36.250     33.41
     322   116.000    36.250     30.98
     323   116.250    36.250     28.60
     324   116.500    36.250     26.34
     325   116.750    36.250     24.27
     326   117.000    36.250     22.44
     327   117.250    36.250     20.92
     328   117.500    36.250     19.73
     329   117.750    36.250     18.91
     330   118.000    36.250     18.50
     331   118.250    36.250     18.46
     332   118.500    36.250     18.82
     333   118.750    36.250     19.53
     334   119.000    36.250     20.57
     335   119.250    36.250     21.88
     336   119.500    36.250     23.40
     337   119.750    36.250     25.07
     338   120.000    36.250     26.79
     339   120.250    36.250     28.51
     340   120.500    36.250     30.12
     341   120.750    36.250     31.56
     342   121.000    36.250     32.75
     343   121.250    36.250     33.61
     344   121.500    36.250     34.09
     345   121.750    36.250     34.15
     346   122.000    36.250     33.73
     347   122.250    36.250     32.83
     348   122.500    36.250     31.46
     349   122.750    36.250     29.60
     350   123.000    36.250     27.31
     351   114.500    36.500     46.77
     352   114.750    36.500     44.97
     353   115.000    36.500     42.90
     354   115.250    36.500     40.63
     355   115.500    36.500     38.19
     356   115.750    36.500     35.68
     357   116.000    36.500     33.14
     358   116.250    36.500     30.68
     359   116.500    36.500     28.35
     360   116.750    36.500     26.22
     361   117.000    36.500     24.36
     362   117.250    36.500     22.80
     363   117.500    36.500     21.60
     364   117.750    36.500     20.78
     365   118.000    36.500     20.35
     366   118.250    36.500     20.32
     367   118.500    36.500     20.67
     368   118.750    36.500     21.38
     369   119.000    36.500     22.39
     370   119.250    36.500     23.67
     371   119.500    36.500     25.14
     372   119.750    36.500     26.73
     373   120.000    36.500     28.36
     374   120.250    36.500     29.96
     375   120.500    36.500     31.42
     376   120.750    36.500     32.68
     377   121.000    36.500     33.66
     378   121.250    36.500     34.29
     379   121.500    36.500     34.51
     380   121.750    36.500     34.28
     381   122.000    36.500     33.57
     382   122.250    36.500     32.36
     383   122.500    36.500     30.67
     384   122.750    36.500     28.48
     385   123.000    36.500     25.87
     386   114.500    36.750     48.87
     387   114.750    36.750     47.03
     388   115.000    36.750     44.91
     389   115.250    36.750     42.57
     390   115.500    36.750     40.07
     391   115.750    36.750     37.51
     392   116.000    36.750     34.93
     393   116.250    36.750     32.42
     394   116.500    36.750     30.06
     395   116.750    36.750     27.90
     396   117.000    36.750     26.02
     397   117.250    36.750     24.45
     398   117.500    36.750     23.25
     399   117.750    36.750     22.44
     400   118.000    36.750     22.01
     401   118.250    36.750     21.98
     402   118.500    36.750     22.33
     403   118.750    36.750     23.03
     404   119.000    36.750     24.03
     405   119.250    36.750     25.28
     406   119.500    36.750     26.69
     407   119.750    36.750     28.21
     408   120.000    36.750     29.75
     409   120.250    36.750     31.23
     410   120.500    36.750     32.56
     411   120.750    36.750     33.65
     412   121.000    36.750     34.45
     413   121.250    36.750     34.86
     414   121.500    36.750     34.85
     415   121.750    36.750     34.37
     416   122.000    36.750     33.39
     417   122.250    36.750     31.89
     418   122.500    36.750     29.90
     419   122.750    36.750     27.43
     420   123.000    36.750     24.51
     421   114.500    37.000     50.20
     422   114.750    37.000     48.38
     423   115.000    37.000     46.26
     424   115.250    37.000     43.92
     425   115.500    37.000     41.43
     426   115.750    37.000     38.85
     427   116.000    37.000     36.27
     428   116.250    37.000     33.76
     429   116.500    37.000     31.40
     430   116.750    37.000     29.27
     431   117.000    37.000     27.39
     432   117.250    37.000     25.84
     433   117.500    37.000     24.65
     434   117.750    37.000     23.86
     435   118.000    37.000     23.45
     436   118.250    37.000     23.43
     437   118.500    37.000     23.79
     438   118.750    37.000     24.49
     439   119.000    37.000     25.47
     440   119.250    37.000     26.70
     441   119.500    37.000     28.07
     442   119.750    37.000     29.54
     443   120.000    37.000     31.00
     444   120.250    37.000     32.37
     445   120.500    37.000     33.58
     446   120.750    37.000     34.54
     447   121.000    37.000     35.17
     448   121.250    37.000     35.40
     449   121.500    37.000     35.18
     450   121.750    37.000     34.48
     451   122.000    37.000     33.26
     452   122.250    37.000     31.51
     453   122.500    37.000     29.27
     454   122.750    37.000     26.52
     455   123.000    37.000     23.34
     456   114.500    37.250     50.72
     457   114.750    37.250     48.98
     458   115.000    37.250     46.94
     459   115.250    37.250     44.66
     460   115.500    37.250     42.21
     461   115.750    37.250     39.69
     462   116.000    37.250     37.16
     463   116.250    37.250     34.69
     464   116.500    37.250     32.37
     465   116.750    37.250     30.27
     466   117.000    37.250     28.45
     467   117.250    37.250     26.93
     468   117.500    37.250     25.78
     469   117.750    37.250     25.02
     470   118.000    37.250     24.64
     471   118.250    37.250     24.66
     472   118.500    37.250     25.04
     473   118.750    37.250     25.75
     474   119.000    37.250     26.74
     475   119.250    37.250     27.95
     476   119.500    37.250     29.30
     477   119.750    37.250     30.73
     478   120.000    37.250     32.14
     479   120.250    37.250     33.44
     480   120.500    37.250     34.55
     481   120.750    37.250     35.39
     482   121.000    37.250     35.89
     483   121.250    37.250     35.97
     484   121.500    37.250     35.59
     485   121.750    37.250     34.70
     486   122.000    37.250     33.28
     487   122.250    37.250     31.33
     488   122.500    37.250     28.87
     489   122.750    37.250     25.90
     490   123.000    37.250     22.50
     491   114.500    37.500     50.49
     492   114.750    37.500     48.88
     493   115.000    37.500     46.95
     494   115.250    37.500     44.78
     495   115.500    37.500     42.45
     496   115.750    37.500     40.02
     497   116.000    37.500     37.58
     498   116.250    37.500     35.20
     499   116.500    37.500     32.96
     500   116.750    37.500     30.93
     501   117.000    37.500     29.17
     502   117.250    37.500     27.73
     503   117.500    37.500     26.64
     504   117.750    37.500     25.93
     505   118.000    37.500     25.62
     506   118.250    37.500     25.68
     507   118.500    37.500     26.09
     508   118.750    37.500     26.83
     509   119.000    37.500     27.84
     510   119.250    37.500     29.06
     511   119.500    37.500     30.41
     512   119.750    37.500     31.83
     513   120.000    37.500     33.20
     514   120.250    37.500     34.46
     515   120.500    37.500     35.51
     516   120.750    37.500     36.28
     517   121.000    37.500     36.68
     518   121.250    37.500     36.66
     519   121.500    37.500     36.16
     520   121.750    37.500     35.13
     521   122.000    37.500     33.57
     522   122.250    37.500     31.46
     523   122.500    37.500     28.82
     524   122.750    37.500     25.68
     525   123.000    37.500     22.09
     526   114.500    37.750     49.55
     527   114.750    37.750     48.11
     528   115.000    37.750     46.36
     529   115.250    37.750     44.34
     530   115.500    37.750     42.15
     531   115.750    37.750     39.87
     532   116.000    37.750     37.56
     533   116.250    37.750     35.30
     534   116.500    37.750     33.17
     535   116.750    37.750     31.25
     536   117.000    37.750     29.59
     537   117.250    37.750     28.24
     538   117.500    37.750     27.24
     539   117.750    37.750     26.62
     540   118.000    37.750     26.36
     541   118.250    37.750     26.49
     542   118.500    37.750     26.96
     543   118.750    37.750     27.76
     544   119.000    37.750     28.81
     545   119.250    37.750     30.06
     546   119.500    37.750     31.44
     547   119.750    37.750     32.86
     548   120.000    37.750     34.24
     549   120.250    37.750     35.49
     550   120.500    37.750     36.52
     551   120.750    37.750     37.25
     552   121.000    37.750     37.62
     553   121.250    37.750     37.53
     554   121.500    37.750     36.95
     555   121.750    37.750     35.85
     556   122.000    37.750     34.19
     557   122.250    37.750     31.98
     558   122.500    37.750     29.22
     559   122.750    37.750     25.95
     560   123.000    37.750     22.22
     561   114.500    38.000     47.99
     562   114.750    38.000     46.77
     563   115.000    38.000     45.22
     564   115.250    38.000     43.40
     565   115.500    38.000     41.39
     566   115.750    38.000     39.28
     567   116.000    38.000     37.12
     568   116.250    38.000     35.02
     569   116.500    38.000     33.04
     570   116.750    38.000     31.25
     571   117.000    38.000     29.72
     572   117.250    38.000     28.49
     573   117.500    38.000     27.60
     574   117.750    38.000     27.07
     575   118.000    38.000     26.92
     576   118.250    38.000     27.13
     577   118.500    38.000     27.70
     578   118.750    38.000     28.56
     579   119.000    38.000     29.68
     580   119.250    38.000     30.99
     581   119.500    38.000     32.42
     582   119.750    38.000     33.89
     583   120.000    38.000     35.31
     584   120.250    38.000     36.58
     585   120.500    38.000     37.64
     586   120.750    38.000     38.39
     587   121.000    38.000     38.75
     588   121.250    38.000     38.65
     589   121.500    38.000     38.06
     590   121.750    38.000     36.92
     591   122.000    38.000     35.23
     592   122.250    38.000     32.96
     593   122.500    38.000     30.13
     594   122.750    38.000     26.80
     595   123.000    38.000     22.98
     596   114.500    38.250     45.92
     597   114.750    38.250     44.94
     598   115.000    38.250     43.62
     599   115.250    38.250     42.02
     600   115.500    38.250     40.22
     601   115.750    38.250     38.30
     602   116.000    38.250     36.34
     603   116.250    38.250     34.42
     604   116.500    38.250     32.61
     605   116.750    38.250     30.97
     606   117.000    38.250     29.58
     607   117.250    38.250     28.50
     608   117.500    38.250     27.74
     609   117.750    38.250     27.34
     610   118.000    38.250     27.30
     611   118.250    38.250     27.63
     612   118.500    38.250     28.30
     613   118.750    38.250     29.27
     614   119.000    38.250     30.47
     615   119.250    38.250     31.87
     616   119.500    38.250     33.40
     617   119.750    38.250     34.94
     618   120.000    38.250     36.43
     619   120.250    38.250     37.78
     620   120.500    38.250     38.90
     621   120.750    38.250     39.71
     622   121.000    38.250     40.12
     623   121.250    38.250     40.08
     624   121.500    38.250     39.52
     625   121.750    38.250     38.42
     626   122.000    38.250     36.74
     627   122.250    38.250     34.48
     628   122.500    38.250     31.65
     629   122.750    38.250     28.30
     630   123.000    38.250     24.45
     631   114.500    38.500     43.45
     632   114.750    38.500     42.73
     633   115.000    38.500     41.65
     634   115.250    38.500     40.29
     635   115.500    38.500     38.72
     636   115.750    38.500     37.03
     637   116.000    38.500     35.28
     638   116.250    38.500     33.54
     639   116.500    38.500     31.92
     640   116.750    38.500     30.46
     641   117.000    38.500     29.24
     642   117.250    38.500     28.32
     643   117.500    38.500     27.71
     644   117.750    38.500     27.45
     645   118.000    38.500     27.55
     646   118.250    38.500     28.01
     647   118.500    38.500     28.81
     648   118.750    38.500     29.89
     649   119.000    38.500     31.22
     650   119.250    38.500     32.75
     651   119.500    38.500     34.38
     652   119.750    38.500     36.04
     653   120.000    38.500     37.65
     654   120.250    38.500     39.11
     655   120.500    38.500     40.35
     656   120.750    38.500     41.26
     657   121.000    38.500     41.78
     658   121.250    38.500     41.84
     659   121.500    38.500     41.38
     660   121.750    38.500     40.36
     661   122.000    38.500     38.76
     662   122.250    38.500     36.58
     663   122.500    38.500     33.81
     664   122.750    38.500     30.49
     665   123.000    38.500     26.68
