# Supplementary material for: The analysis on groundwater storage variations from GRACE/GRACE-FO in recent 20 years driven by influencing factors and prediction in Shandong Province, China
Source: Sci Rep. 2024 Mar 9;14:5819. doi: 10.1038/s41598-024-55588-3 (PMC10925065; doi:10.1038/s41598-024-55588-3)
Supplement: Supplementary file 1 — Supplementary Information. [file 41598_2024_55588_MOESM1_ESM.zip › data/GWS derived from GRACE/gws200909.txt]

       1   114.500    34.000     51.81
       2   114.750    34.000     51.23
       3   115.000    34.000     50.15
       4   115.250    34.000     48.60
       5   115.500    34.000     46.61
       6   115.750    34.000     44.21
       7   116.000    34.000     41.45
       8   116.250    34.000     38.38
       9   116.500    34.000     35.08
      10   116.750    34.000     31.60
      11   117.000    34.000     28.02
      12   117.250    34.000     24.41
      13   117.500    34.000     20.84
      14   117.750    34.000     17.38
      15   118.000    34.000     14.09
      16   118.250    34.000     11.01
      17   118.500    34.000      8.19
      18   118.750    34.000      5.66
      19   119.000    34.000      3.46
      20   119.250    34.000      1.58
      21   119.500    34.000      0.02
      22   119.750    34.000     -1.23
      23   120.000    34.000     -2.21
      24   120.250    34.000     -2.93
      25   120.500    34.000     -3.44
      26   120.750    34.000     -3.80
      27   121.000    34.000     -4.03
      28   121.250    34.000     -4.22
      29   121.500    34.000     -4.40
      30   121.750    34.000     -4.62
      31   122.000    34.000     -4.92
      32   122.250    34.000     -5.36
      33   122.500    34.000     -5.94
      34   122.750    34.000     -6.71
      35   123.000    34.000     -7.65
      36   114.500    34.250     58.30
      37   114.750    34.250     57.34
      38   115.000    34.250     55.90
      39   115.250    34.250     53.99
      40   115.500    34.250     51.65
      41   115.750    34.250     48.92
      42   116.000    34.250     45.84
      43   116.250    34.250     42.46
      44   116.500    34.250     38.86
      45   116.750    34.250     35.12
      46   117.000    34.250     31.29
      47   117.250    34.250     27.44
      48   117.500    34.250     23.65
      49   117.750    34.250     19.98
      50   118.000    34.250     16.50
      51   118.250    34.250     13.25
      52   118.500    34.250     10.26
      53   118.750    34.250      7.58
      54   119.000    34.250      5.22
      55   119.250    34.250      3.19
      56   119.500    34.250      1.48
      57   119.750    34.250      0.08
      58   120.000    34.250     -1.05
      59   120.250    34.250     -1.92
      60   120.500    34.250     -2.59
      61   120.750    34.250     -3.10
      62   121.000    34.250     -3.51
      63   121.250    34.250     -3.86
      64   121.500    34.250     -4.21
      65   121.750    34.250     -4.59
      66   122.000    34.250     -5.06
      67   122.250    34.250     -5.65
      68   122.500    34.250     -6.38
      69   122.750    34.250     -7.27
      70   123.000    34.250     -8.32
      71   114.500    34.500     64.84
      72   114.750    34.500     63.53
      73   115.000    34.500     61.74
      74   115.250    34.500     59.49
      75   115.500    34.500     56.81
      76   115.750    34.500     53.74
      77   116.000    34.500     50.35
      78   116.250    34.500     46.68
      79   116.500    34.500     42.80
      80   116.750    34.500     38.80
      81   117.000    34.500     34.71
      82   117.250    34.500     30.63
      83   117.500    34.500     26.63
      84   117.750    34.500     22.76
      85   118.000    34.500     19.08
      86   118.250    34.500     15.64
      87   118.500    34.500     12.48
      88   118.750    34.500      9.63
      89   119.000    34.500      7.09
      90   119.250    34.500      4.89
      91   119.500    34.500      3.01
      92   119.750    34.500      1.43
      93   120.000    34.500      0.12
      94   120.250    34.500     -0.94
      95   120.500    34.500     -1.81
      96   120.750    34.500     -2.53
      97   121.000    34.500     -3.14
      98   121.250    34.500     -3.70
      99   121.500    34.500     -4.25
     100   121.750    34.500     -4.85
     101   122.000    34.500     -5.52
     102   122.250    34.500     -6.30
     103   122.500    34.500     -7.21
     104   122.750    34.500     -8.26
     105   123.000    34.500     -9.45
     106   114.500    34.750     71.25
     107   114.750    34.750     69.61
     108   115.000    34.750     67.49
     109   115.250    34.750     64.92
     110   115.500    34.750     61.93
     111   115.750    34.750     58.56
     112   116.000    34.750     54.88
     113   116.250    34.750     50.93
     114   116.500    34.750     46.79
     115   116.750    34.750     42.53
     116   117.000    34.750     38.21
     117   117.250    34.750     33.91
     118   117.500    34.750     29.69
     119   117.750    34.750     25.63
     120   118.000    34.750     21.76
     121   118.250    34.750     18.12
     122   118.500    34.750     14.77
     123   118.750    34.750     11.74
     124   119.000    34.750      9.02
     125   119.250    34.750      6.62
     126   119.500    34.750      4.54
     127   119.750    34.750      2.76
     128   120.000    34.750      1.24
     129   120.250    34.750     -0.05
     130   120.500    34.750     -1.15
     131   120.750    34.750     -2.10
     132   121.000    34.750     -2.95
     133   121.250    34.750     -3.77
     134   121.500    34.750     -4.56
     135   121.750    34.750     -5.40
     136   122.000    34.750     -6.31
     137   122.250    34.750     -7.31
     138   122.500    34.750     -8.43
     139   122.750    34.750     -9.68
     140   123.000    34.750    -11.04
     141   114.500    35.000     77.35
     142   114.750    35.000     75.41
     143   115.000    35.000     73.01
     144   115.250    35.000     70.14
     145   115.500    35.000     66.87
     146   115.750    35.000     63.23
     147   116.000    35.000     59.29
     148   116.250    35.000     55.09
     149   116.500    35.000     50.70
     150   116.750    35.000     46.22
     151   117.000    35.000     41.68
     152   117.250    35.000     37.17
     153   117.500    35.000     32.76
     154   117.750    35.000     28.49
     155   118.000    35.000     24.42
     156   118.250    35.000     20.61
     157   118.500    35.000     17.07
     158   118.750    35.000     13.84
     159   119.000    35.000     10.92
     160   119.250    35.000      8.32
     161   119.500    35.000      6.02
     162   119.750    35.000      4.00
     163   120.000    35.000      2.25
     164   120.250    35.000      0.71
     165   120.500    35.000     -0.63
     166   120.750    35.000     -1.86
     167   121.000    35.000     -2.98
     168   121.250    35.000     -4.06
     169   121.500    35.000     -5.14
     170   121.750    35.000     -6.25
     171   122.000    35.000     -7.43
     172   122.250    35.000     -8.69
     173   122.500    35.000    -10.05
     174   122.750    35.000    -11.51
     175   123.000    35.000    -13.06
     176   114.500    35.250     82.96
     177   114.750    35.250     80.78
     178   115.000    35.250     78.12
     179   115.250    35.250     75.01
     180   115.500    35.250     71.50
     181   115.750    35.250     67.62
     182   116.000    35.250     63.44
     183   116.250    35.250     59.02
     184   116.500    35.250     54.44
     185   116.750    35.250     49.74
     186   117.000    35.250     45.01
     187   117.250    35.250     40.31
     188   117.500    35.250     35.71
     189   117.750    35.250     31.27
     190   118.000    35.250     27.02
     191   118.250    35.250     23.02
     192   118.500    35.250     19.30
     193   118.750    35.250     15.87
     194   119.000    35.250     12.74
     195   119.250    35.250      9.92
     196   119.500    35.250      7.40
     197   119.750    35.250      5.14
     198   120.000    35.250      3.14
     199   120.250    35.250      1.34
     200   120.500    35.250     -0.29
     201   120.750    35.250     -1.79
     202   121.000    35.250     -3.21
     203   121.250    35.250     -4.60
     204   121.500    35.250     -5.98
     205   121.750    35.250     -7.38
     206   122.000    35.250     -8.84
     207   122.250    35.250    -10.37
     208   122.500    35.250    -11.99
     209   122.750    35.250    -13.69
     210   123.000    35.250    -15.46
     211   114.500    35.500     87.94
     212   114.750    35.500     85.56
     213   115.000    35.500     82.70
     214   115.250    35.500     79.39
     215   115.500    35.500     75.68
     216   115.750    35.500     71.60
     217   116.000    35.500     67.24
     218   116.250    35.500     62.64
     219   116.500    35.500     57.88
     220   116.750    35.500     53.02
     221   117.000    35.500     48.12
     222   117.250    35.500     43.26
     223   117.500    35.500     38.50
     224   117.750    35.500     33.88
     225   118.000    35.500     29.47
     226   118.250    35.500     25.29
     227   118.500    35.500     21.38
     228   118.750    35.500     17.76
     229   119.000    35.500     14.43
     230   119.250    35.500     11.39
     231   119.500    35.500      8.64
     232   119.750    35.500      6.14
     233   120.000    35.500      3.87
     234   120.250    35.500      1.80
     235   120.500    35.500     -0.12
     236   120.750    35.500     -1.93
     237   121.000    35.500     -3.66
     238   121.250    35.500     -5.34
     239   121.500    35.500     -7.03
     240   121.750    35.500     -8.75
     241   122.000    35.500    -10.52
     242   122.250    35.500    -12.34
     243   122.500    35.500    -14.23
     244   122.750    35.500    -16.19
     245   123.000    35.500    -18.18
     246   114.500    35.750     92.17
     247   114.750    35.750     89.63
     248   115.000    35.750     86.63
     249   115.250    35.750     83.17
     250   115.500    35.750     79.31
     251   115.750    35.750     75.10
     252   116.000    35.750     70.60
     253   116.250    35.750     65.86
     254   116.500    35.750     60.95
     255   116.750    35.750     55.95
     256   117.000    35.750     50.92
     257   117.250    35.750     45.93
     258   117.500    35.750     41.03
     259   117.750    35.750     36.27
     260   118.000    35.750     31.71
     261   118.250    35.750     27.37
     262   118.500    35.750     23.29
     263   118.750    35.750     19.49
     264   119.000    35.750     15.97
     265   119.250    35.750     12.71
     266   119.500    35.750      9.73
     267   119.750    35.750      6.98
     268   120.000    35.750      4.45
     269   120.250    35.750      2.10
     270   120.500    35.750     -0.12
     271   120.750    35.750     -2.22
     272   121.000    35.750     -4.27
     273   121.250    35.750     -6.27
     274   121.500    35.750     -8.28
     275   121.750    35.750    -10.31
     276   122.000    35.750    -12.39
     277   122.250    35.750    -14.51
     278   122.500    35.750    -16.68
     279   122.750    35.750    -18.90
     280   123.000    35.750    -21.12
     281   114.500    36.000     95.54
     282   114.750    36.000     92.92
     283   115.000    36.000     89.82
     284   115.250    36.000     86.27
     285   115.500    36.000     82.33
     286   115.750    36.000     78.02
     287   116.000    36.000     73.41
     288   116.250    36.000     68.58
     289   116.500    36.000     63.59
     290   116.750    36.000     58.49
     291   117.000    36.000     53.37
     292   117.250    36.000     48.27
     293   117.500    36.000     43.25
     294   117.750    36.000     38.39
     295   118.000    36.000     33.69
     296   118.250    36.000     29.22
     297   118.500    36.000     24.99
     298   118.750    36.000     21.02
     299   119.000    36.000     17.31
     300   119.250    36.000     13.85
     301   119.500    36.000     10.65
     302   119.750    36.000      7.66
     303   120.000    36.000      4.87
     304   120.250    36.000      2.25
     305   120.500    36.000     -0.25
     306   120.750    36.000     -2.66
     307   121.000    36.000     -5.00
     308   121.250    36.000     -7.33
     309   121.500    36.000     -9.65
     310   121.750    36.000    -12.00
     311   122.000    36.000    -14.38
     312   122.250    36.000    -16.80
     313   122.500    36.000    -19.25
     314   122.750    36.000    -21.72
     315   123.000    36.000    -24.19
     316   114.500    36.250     98.01
     317   114.750    36.250     95.37
     318   115.000    36.250     92.23
     319   115.250    36.250     88.65
     320   115.500    36.250     84.66
     321   115.750    36.250     80.31
     322   116.000    36.250     75.66
     323   116.250    36.250     70.78
     324   116.500    36.250     65.74
     325   116.750    36.250     60.59
     326   117.000    36.250     55.40
     327   117.250    36.250     50.24
     328   117.500    36.250     45.15
     329   117.750    36.250     40.19
     330   118.000    36.250     35.40
     331   118.250    36.250     30.82
     332   118.500    36.250     26.46
     333   118.750    36.250     22.34
     334   119.000    36.250     18.46
     335   119.250    36.250     14.83
     336   119.500    36.250     11.42
     337   119.750    36.250      8.21
     338   120.000    36.250      5.18
     339   120.250    36.250      2.30
     340   120.500    36.250     -0.47
     341   120.750    36.250     -3.17
     342   121.000    36.250     -5.81
     343   121.250    36.250     -8.44
     344   121.500    36.250    -11.07
     345   121.750    36.250    -13.71
     346   122.000    36.250    -16.39
     347   122.250    36.250    -19.10
     348   122.500    36.250    -21.82
     349   122.750    36.250    -24.56
     350   123.000    36.250    -27.25
     351   114.500    36.500     99.57
     352   114.750    36.500     96.94
     353   115.000    36.500     93.83
     354   115.250    36.500     90.26
     355   115.500    36.500     86.29
     356   115.750    36.500     81.95
     357   116.000    36.500     77.31
     358   116.250    36.500     72.44
     359   116.500    36.500     67.38
     360   116.750    36.500     62.22
     361   117.000    36.500     57.02
     362   117.250    36.500     51.82
     363   117.500    36.500     46.70
     364   117.750    36.500     41.68
     365   118.000    36.500     36.83
     366   118.250    36.500     32.15
     367   118.500    36.500     27.70
     368   118.750    36.500     23.46
     369   119.000    36.500     19.44
     370   119.250    36.500     15.64
     371   119.500    36.500     12.05
     372   119.750    36.500      8.64
     373   120.000    36.500      5.40
     374   120.250    36.500      2.28
     375   120.500    36.500     -0.74
     376   120.750    36.500     -3.70
     377   121.000    36.500     -6.62
     378   121.250    36.500     -9.52
     379   121.500    36.500    -12.44
     380   121.750    36.500    -15.37
     381   122.000    36.500    -18.33
     382   122.250    36.500    -21.30
     383   122.500    36.500    -24.29
     384   122.750    36.500    -27.26
     385   123.000    36.500    -30.18
     386   114.500    36.750    100.21
     387   114.750    36.750     97.67
     388   115.000    36.750     94.64
     389   115.250    36.750     91.14
     390   115.500    36.750     87.22
     391   115.750    36.750     82.95
     392   116.000    36.750     78.36
     393   116.250    36.750     73.54
     394   116.500    36.750     68.53
     395   116.750    36.750     63.39
     396   117.000    36.750     58.21
     397   117.250    36.750     53.02
     398   117.500    36.750     47.89
     399   117.750    36.750     42.85
     400   118.000    36.750     37.96
     401   118.250    36.750     33.24
     402   118.500    36.750     28.71
     403   118.750    36.750     24.38
     404   119.000    36.750     20.25
     405   119.250    36.750     16.33
     406   119.500    36.750     12.59
     407   119.750    36.750      9.01
     408   120.000    36.750      5.58
     409   120.250    36.750      2.25
     410   120.500    36.750     -0.99
     411   120.750    36.750     -4.18
     412   121.000    36.750     -7.33
     413   121.250    36.750    -10.49
     414   121.500    36.750    -13.66
     415   121.750    36.750    -16.85
     416   122.000    36.750    -20.06
     417   122.250    36.750    -23.29
     418   122.500    36.750    -26.51
     419   122.750    36.750    -29.71
     420   123.000    36.750    -32.83
     421   114.500    37.000    100.00
     422   114.750    37.000     97.58
     423   115.000    37.000     94.68
     424   115.250    37.000     91.29
     425   115.500    37.000     87.49
     426   115.750    37.000     83.33
     427   116.000    37.000     78.84
     428   116.250    37.000     74.10
     429   116.500    37.000     69.18
     430   116.750    37.000     64.12
     431   117.000    37.000     58.99
     432   117.250    37.000     53.85
     433   117.500    37.000     48.74
     434   117.750    37.000     43.73
     435   118.000    37.000     38.83
     436   118.250    37.000     34.10
     437   118.500    37.000     29.53
     438   118.750    37.000     25.14
     439   119.000    37.000     20.95
     440   119.250    37.000     16.92
     441   119.500    37.000     13.07
     442   119.750    37.000      9.36
     443   120.000    37.000      5.77
     444   120.250    37.000      2.28
     445   120.500    37.000     -1.14
     446   120.750    37.000     -4.52
     447   121.000    37.000     -7.88
     448   121.250    37.000    -11.26
     449   121.500    37.000    -14.64
     450   121.750    37.000    -18.05
     451   122.000    37.000    -21.48
     452   122.250    37.000    -24.92
     453   122.500    37.000    -28.36
     454   122.750    37.000    -31.76
     455   123.000    37.000    -35.08
     456   114.500    37.250     99.00
     457   114.750    37.250     96.77
     458   115.000    37.250     94.02
     459   115.250    37.250     90.81
     460   115.500    37.250     87.16
     461   115.750    37.250     83.14
     462   116.000    37.250     78.80
     463   116.250    37.250     74.18
     464   116.500    37.250     69.38
     465   116.750    37.250     64.42
     466   117.000    37.250     59.40
     467   117.250    37.250     54.34
     468   117.500    37.250     49.30
     469   117.750    37.250     44.34
     470   118.000    37.250     39.48
     471   118.250    37.250     34.76
     472   118.500    37.250     30.20
     473   118.750    37.250     25.79
     474   119.000    37.250     21.55
     475   119.250    37.250     17.48
     476   119.500    37.250     13.56
     477   119.750    37.250      9.75
     478   120.000    37.250      6.06
     479   120.250    37.250      2.45
     480   120.500    37.250     -1.12
     481   120.750    37.250     -4.65
     482   121.000    37.250     -8.18
     483   121.250    37.250    -11.71
     484   121.500    37.250    -15.27
     485   121.750    37.250    -18.86
     486   122.000    37.250    -22.47
     487   122.250    37.250    -26.10
     488   122.500    37.250    -29.71
     489   122.750    37.250    -33.28
     490   123.000    37.250    -36.78
     491   114.500    37.500     97.35
     492   114.750    37.500     95.31
     493   115.000    37.500     92.78
     494   115.250    37.500     89.75
     495   115.500    37.500     86.29
     496   115.750    37.500     82.45
     497   116.000    37.500     78.28
     498   116.250    37.500     73.85
     499   116.500    37.500     69.18
     500   116.750    37.500     64.37
     501   117.000    37.500     59.47
     502   117.250    37.500     54.53
     503   117.500    37.500     49.60
     504   117.750    37.500     44.72
     505   118.000    37.500     39.94
     506   118.250    37.500     35.27
     507   118.500    37.500     30.75
     508   118.750    37.500     26.37
     509   119.000    37.500     22.13
     510   119.250    37.500     18.04
     511   119.500    37.500     14.09
     512   119.750    37.500     10.24
     513   120.000    37.500      6.49
     514   120.250    37.500      2.79
     515   120.500    37.500     -0.86
     516   120.750    37.500     -4.48
     517   121.000    37.500     -8.12
     518   121.250    37.500    -11.77
     519   121.500    37.500    -15.46
     520   121.750    37.500    -19.19
     521   122.000    37.500    -22.93
     522   122.250    37.500    -26.70
     523   122.500    37.500    -30.45
     524   122.750    37.500    -34.16
     525   123.000    37.500    -37.79
     526   114.500    37.750     95.13
     527   114.750    37.750     93.34
     528   115.000    37.750     91.02
     529   115.250    37.750     88.23
     530   115.500    37.750     84.99
     531   115.750    37.750     81.36
     532   116.000    37.750     77.39
     533   116.250    37.750     73.13
     534   116.500    37.750     68.66
     535   116.750    37.750     64.03
     536   117.000    37.750     59.28
     537   117.250    37.750     54.48
     538   117.500    37.750     49.69
     539   117.750    37.750     44.93
     540   118.000    37.750     40.26
     541   118.250    37.750     35.68
     542   118.500    37.750     31.23
     543   118.750    37.750     26.91
     544   119.000    37.750     22.72
     545   119.250    37.750     18.66
     546   119.500    37.750     14.72
     547   119.750    37.750     10.88
     548   120.000    37.750      7.11
     549   120.250    37.750      3.40
     550   120.500    37.750     -0.28
     551   120.750    37.750     -3.95
     552   121.000    37.750     -7.65
     553   121.250    37.750    -11.36
     554   121.500    37.750    -15.12
     555   121.750    37.750    -18.93
     556   122.000    37.750    -22.76
     557   122.250    37.750    -26.61
     558   122.500    37.750    -30.46
     559   122.750    37.750    -34.28
     560   123.000    37.750    -38.01
     561   114.500    38.000     92.51
     562   114.750    38.000     90.96
     563   115.000    38.000     88.89
     564   115.250    38.000     86.34
     565   115.500    38.000     83.33
     566   115.750    38.000     79.93
     567   116.000    38.000     76.18
     568   116.250    38.000     72.14
     569   116.500    38.000     67.87
     570   116.750    38.000     63.43
     571   117.000    38.000     58.88
     572   117.250    38.000     54.25
     573   117.500    38.000     49.62
     574   117.750    38.000     45.01
     575   118.000    38.000     40.47
     576   118.250    38.000     36.02
     577   118.500    38.000     31.68
     578   118.750    38.000     27.46
     579   119.000    38.000     23.36
     580   119.250    38.000     19.38
     581   119.500    38.000     15.51
     582   119.750    38.000     11.71
     583   120.000    38.000      7.99
     584   120.250    38.000      4.31
     585   120.500    38.000      0.66
     586   120.750    38.000     -3.01
     587   121.000    38.000     -6.70
     588   121.250    38.000    -10.41
     589   121.500    38.000    -14.19
     590   121.750    38.000    -18.01
     591   122.000    38.000    -21.88
     592   122.250    38.000    -25.77
     593   122.500    38.000    -29.68
     594   122.750    38.000    -33.55
     595   123.000    38.000    -37.35
     596   114.500    38.250     89.59
     597   114.750    38.250     88.30
     598   115.000    38.250     86.48
     599   115.250    38.250     84.18
     600   115.500    38.250     81.42
     601   115.750    38.250     78.27
     602   116.000    38.250     74.76
     603   116.250    38.250     70.94
     604   116.500    38.250     66.90
     605   116.750    38.250     62.67
     606   117.000    38.250     58.31
     607   117.250    38.250     53.89
     608   117.500    38.250     49.44
     609   117.750    38.250     45.01
     610   118.000    38.250     40.63
     611   118.250    38.250     36.33
     612   118.500    38.250     32.14
     613   118.750    38.250     28.06
     614   119.000    38.250     24.10
     615   119.250    38.250     20.24
     616   119.500    38.250     16.47
     617   119.750    38.250     12.80
     618   120.000    38.250      9.17
     619   120.250    38.250      5.58
     620   120.500    38.250      2.00
     621   120.750    38.250     -1.59
     622   121.000    38.250     -5.21
     623   121.250    38.250     -8.88
     624   121.500    38.250    -12.61
     625   121.750    38.250    -16.40
     626   122.000    38.250    -20.24
     627   122.250    38.250    -24.13
     628   122.500    38.250    -28.02
     629   122.750    38.250    -31.91
     630   123.000    38.250    -35.73
     631   114.500    38.500     86.50
     632   114.750    38.500     85.47
     633   115.000    38.500     83.91
     634   115.250    38.500     81.87
     635   115.500    38.500     79.37
     636   115.750    38.500     76.45
     637   116.000    38.500     73.18
     638   116.250    38.500     69.60
     639   116.500    38.500     65.79
     640   116.750    38.500     61.78
     641   117.000    38.500     57.64
     642   117.250    38.500     53.43
     643   117.500    38.500     49.18
     644   117.750    38.500     44.95
     645   118.000    38.500     40.77
     646   118.250    38.500     36.67
     647   118.500    38.500     32.65
     648   118.750    38.500     28.75
     649   119.000    38.500     24.96
     650   119.250    38.500     21.26
     651   119.500    38.500     17.65
     652   119.750    38.500     14.13
     653   120.000    38.500     10.66
     654   120.250    38.500      7.21
     655   120.500    38.500      3.77
     656   120.750    38.500      0.31
     657   121.000    38.500     -3.19
     658   121.250    38.500     -6.74
     659   121.500    38.500    -10.36
     660   121.750    38.500    -14.05
     661   122.000    38.500    -17.81
     662   122.250    38.500    -21.63
     663   122.500    38.500    -25.46
     664   122.750    38.500    -29.31
     665   123.000    38.500    -33.12
