# Supplementary material for: The analysis on groundwater storage variations from GRACE/GRACE-FO in recent 20 years driven by influencing factors and prediction in Shandong Province, China
Source: Sci Rep. 2024 Mar 9;14:5819. doi: 10.1038/s41598-024-55588-3 (PMC10925065; doi:10.1038/s41598-024-55588-3)
Supplement: Supplementary file 1 — Supplementary Information. [file 41598_2024_55588_MOESM1_ESM.zip › data/GWS derived from GRACE/gws200911.txt]

       1   114.500    34.000     51.08
       2   114.750    34.000     48.90
       3   115.000    34.000     46.28
       4   115.250    34.000     43.25
       5   115.500    34.000     39.83
       6   115.750    34.000     36.10
       7   116.000    34.000     32.07
       8   116.250    34.000     27.84
       9   116.500    34.000     23.46
      10   116.750    34.000     18.99
      11   117.000    34.000     14.50
      12   117.250    34.000     10.05
      13   117.500    34.000      5.70
      14   117.750    34.000      1.52
      15   118.000    34.000     -2.45
      16   118.250    34.000     -6.14
      17   118.500    34.000     -9.53
      18   118.750    34.000    -12.55
      19   119.000    34.000    -15.21
      20   119.250    34.000    -17.47
      21   119.500    34.000    -19.31
      22   119.750    34.000    -20.73
      23   120.000    34.000    -21.73
      24   120.250    34.000    -22.31
      25   120.500    34.000    -22.49
      26   120.750    34.000    -22.27
      27   121.000    34.000    -21.69
      28   121.250    34.000    -20.75
      29   121.500    34.000    -19.48
      30   121.750    34.000    -17.93
      31   122.000    34.000    -16.11
      32   122.250    34.000    -14.03
      33   122.500    34.000    -11.75
      34   122.750    34.000     -9.28
      35   123.000    34.000     -6.65
      36   114.500    34.250     54.87
      37   114.750    34.250     52.75
      38   115.000    34.250     50.19
      39   115.250    34.250     47.22
      40   115.500    34.250     43.87
      41   115.750    34.250     40.21
      42   116.000    34.250     36.27
      43   116.250    34.250     32.11
      44   116.500    34.250     27.80
      45   116.750    34.250     23.40
      46   117.000    34.250     18.97
      47   117.250    34.250     14.59
      48   117.500    34.250     10.29
      49   117.750    34.250      6.14
      50   118.000    34.250      2.21
      51   118.250    34.250     -1.47
      52   118.500    34.250     -4.86
      53   118.750    34.250     -7.92
      54   119.000    34.250    -10.62
      55   119.250    34.250    -12.93
      56   119.500    34.250    -14.88
      57   119.750    34.250    -16.41
      58   120.000    34.250    -17.54
      59   120.250    34.250    -18.29
      60   120.500    34.250    -18.65
      61   120.750    34.250    -18.64
      62   121.000    34.250    -18.28
      63   121.250    34.250    -17.60
      64   121.500    34.250    -16.60
      65   121.750    34.250    -15.31
      66   122.000    34.250    -13.75
      67   122.250    34.250    -11.96
      68   122.500    34.250     -9.94
      69   122.750    34.250     -7.74
      70   123.000    34.250     -5.35
      71   114.500    34.500     58.52
      72   114.750    34.500     56.45
      73   115.000    34.500     53.93
      74   115.250    34.500     51.03
      75   115.500    34.500     47.75
      76   115.750    34.500     44.15
      77   116.000    34.500     40.29
      78   116.250    34.500     36.21
      79   116.500    34.500     31.98
      80   116.750    34.500     27.67
      81   117.000    34.500     23.31
      82   117.250    34.500     18.98
      83   117.500    34.500     14.74
      84   117.750    34.500     10.66
      85   118.000    34.500      6.75
      86   118.250    34.500      3.09
      87   118.500    34.500     -0.29
      88   118.750    34.500     -3.36
      89   119.000    34.500     -6.11
      90   119.250    34.500     -8.50
      91   119.500    34.500    -10.51
      92   119.750    34.500    -12.17
      93   120.000    34.500    -13.45
      94   120.250    34.500    -14.35
      95   120.500    34.500    -14.91
      96   120.750    34.500    -15.11
      97   121.000    34.500    -14.99
      98   121.250    34.500    -14.54
      99   121.500    34.500    -13.81
     100   121.750    34.500    -12.79
     101   122.000    34.500    -11.52
     102   122.250    34.500    -10.01
     103   122.500    34.500     -8.27
     104   122.750    34.500     -6.33
     105   123.000    34.500     -4.21
     106   114.500    34.750     61.93
     107   114.750    34.750     59.91
     108   115.000    34.750     57.46
     109   115.250    34.750     54.61
     110   115.500    34.750     51.39
     111   115.750    34.750     47.87
     112   116.000    34.750     44.08
     113   116.250    34.750     40.08
     114   116.500    34.750     35.93
     115   116.750    34.750     31.69
     116   117.000    34.750     27.42
     117   117.250    34.750     23.16
     118   117.500    34.750     19.00
     119   117.750    34.750     14.95
     120   118.000    34.750     11.10
     121   118.250    34.750      7.46
     122   118.500    34.750      4.08
     123   118.750    34.750      1.00
     124   119.000    34.750     -1.78
     125   119.250    34.750     -4.23
     126   119.500    34.750     -6.33
     127   119.750    34.750     -8.09
     128   120.000    34.750     -9.50
     129   120.250    34.750    -10.57
     130   120.500    34.750    -11.30
     131   120.750    34.750    -11.73
     132   121.000    34.750    -11.82
     133   121.250    34.750    -11.63
     134   121.500    34.750    -11.16
     135   121.750    34.750    -10.42
     136   122.000    34.750     -9.43
     137   122.250    34.750     -8.20
     138   122.500    34.750     -6.75
     139   122.750    34.750     -5.08
     140   123.000    34.750     -3.21
     141   114.500    35.000     65.05
     142   114.750    35.000     63.07
     143   115.000    35.000     60.65
     144   115.250    35.000     57.87
     145   115.500    35.000     54.72
     146   115.750    35.000     51.26
     147   116.000    35.000     47.55
     148   116.250    35.000     43.64
     149   116.500    35.000     39.57
     150   116.750    35.000     35.41
     151   117.000    35.000     31.21
     152   117.250    35.000     27.04
     153   117.500    35.000     22.94
     154   117.750    35.000     18.96
     155   118.000    35.000     15.14
     156   118.250    35.000     11.54
     157   118.500    35.000      8.18
     158   118.750    35.000      5.09
     159   119.000    35.000      2.29
     160   119.250    35.000     -0.20
     161   119.500    35.000     -2.38
     162   119.750    35.000     -4.24
     163   120.000    35.000     -5.78
     164   120.250    35.000     -7.00
     165   120.500    35.000     -7.91
     166   120.750    35.000     -8.52
     167   121.000    35.000     -8.85
     168   121.250    35.000     -8.89
     169   121.500    35.000     -8.68
     170   121.750    35.000     -8.21
     171   122.000    35.000     -7.49
     172   122.250    35.000     -6.54
     173   122.500    35.000     -5.37
     174   122.750    35.000     -3.98
     175   123.000    35.000     -2.37
     176   114.500    35.250     67.78
     177   114.750    35.250     65.82
     178   115.000    35.250     63.47
     179   115.250    35.250     60.73
     180   115.500    35.250     57.64
     181   115.750    35.250     54.25
     182   116.000    35.250     50.62
     183   116.250    35.250     46.78
     184   116.500    35.250     42.79
     185   116.750    35.250     38.72
     186   117.000    35.250     34.61
     187   117.250    35.250     30.51
     188   117.500    35.250     26.49
     189   117.750    35.250     22.57
     190   118.000    35.250     18.81
     191   118.250    35.250     15.26
     192   118.500    35.250     11.92
     193   118.750    35.250      8.83
     194   119.000    35.250      6.02
     195   119.250    35.250      3.49
     196   119.500    35.250      1.25
     197   119.750    35.250     -0.69
     198   120.000    35.250     -2.34
     199   120.250    35.250     -3.70
     200   120.500    35.250     -4.77
     201   120.750    35.250     -5.57
     202   121.000    35.250     -6.10
     203   121.250    35.250     -6.37
     204   121.500    35.250     -6.40
     205   121.750    35.250     -6.19
     206   122.000    35.250     -5.74
     207   122.250    35.250     -5.06
     208   122.500    35.250     -4.15
     209   122.750    35.250     -3.02
     210   123.000    35.250     -1.67
     211   114.500    35.500     70.05
     212   114.750    35.500     68.12
     213   115.000    35.500     65.80
     214   115.250    35.500     63.11
     215   115.500    35.500     60.08
     216   115.750    35.500     56.77
     217   116.000    35.500     53.21
     218   116.250    35.500     49.45
     219   116.500    35.500     45.55
     220   116.750    35.500     41.56
     221   117.000    35.500     37.53
     222   117.250    35.500     33.51
     223   117.500    35.500     29.56
     224   117.750    35.500     25.72
     225   118.000    35.500     22.02
     226   118.250    35.500     18.51
     227   118.500    35.500     15.21
     228   118.750    35.500     12.15
     229   119.000    35.500      9.33
     230   119.250    35.500      6.78
     231   119.500    35.500      4.51
     232   119.750    35.500      2.49
     233   120.000    35.500      0.75
     234   120.250    35.500     -0.72
     235   120.500    35.500     -1.93
     236   120.750    35.500     -2.90
     237   121.000    35.500     -3.61
     238   121.250    35.500     -4.10
     239   121.500    35.500     -4.35
     240   121.750    35.500     -4.38
     241   122.000    35.500     -4.18
     242   122.250    35.500     -3.75
     243   122.500    35.500     -3.10
     244   122.750    35.500     -2.23
     245   123.000    35.500     -1.12
     246   114.500    35.750     71.77
     247   114.750    35.750     69.88
     248   115.000    35.750     67.60
     249   115.250    35.750     64.96
     250   115.500    35.750     61.99
     251   115.750    35.750     58.74
     252   116.000    35.750     55.25
     253   116.250    35.750     51.57
     254   116.500    35.750     47.75
     255   116.750    35.750     43.84
     256   117.000    35.750     39.89
     257   117.250    35.750     35.97
     258   117.500    35.750     32.09
     259   117.750    35.750     28.34
     260   118.000    35.750     24.71
     261   118.250    35.750     21.25
     262   118.500    35.750     18.00
     263   118.750    35.750     14.97
     264   119.000    35.750     12.17
     265   119.250    35.750      9.62
     266   119.500    35.750      7.31
     267   119.750    35.750      5.25
     268   120.000    35.750      3.45
     269   120.250    35.750      1.88
     270   120.500    35.750      0.55
     271   120.750    35.750     -0.56
     272   121.000    35.750     -1.43
     273   121.250    35.750     -2.10
     274   121.500    35.750     -2.55
     275   121.750    35.750     -2.78
     276   122.000    35.750     -2.81
     277   122.250    35.750     -2.62
     278   122.500    35.750     -2.21
     279   122.750    35.750     -1.58
     280   123.000    35.750     -0.71
     281   114.500    36.000     72.92
     282   114.750    36.000     71.06
     283   115.000    36.000     68.81
     284   115.250    36.000     66.21
     285   115.500    36.000     63.30
     286   115.750    36.000     60.12
     287   116.000    36.000     56.69
     288   116.250    36.000     53.09
     289   116.500    36.000     49.34
     290   116.750    36.000     45.52
     291   117.000    36.000     41.66
     292   117.250    36.000     37.82
     293   117.500    36.000     34.03
     294   117.750    36.000     30.36
     295   118.000    36.000     26.80
     296   118.250    36.000     23.42
     297   118.500    36.000     20.23
     298   118.750    36.000     17.24
     299   119.000    36.000     14.47
     300   119.250    36.000     11.93
     301   119.500    36.000      9.63
     302   119.750    36.000      7.55
     303   120.000    36.000      5.70
     304   120.250    36.000      4.07
     305   120.500    36.000      2.65
     306   120.750    36.000      1.44
     307   121.000    36.000      0.43
     308   121.250    36.000     -0.38
     309   121.500    36.000     -0.99
     310   121.750    36.000     -1.43
     311   122.000    36.000     -1.65
     312   122.250    36.000     -1.68
     313   122.500    36.000     -1.49
     314   122.750    36.000     -1.08
     315   123.000    36.000     -0.44
     316   114.500    36.250     73.45
     317   114.750    36.250     71.61
     318   115.000    36.250     69.41
     319   115.250    36.250     66.86
     320   115.500    36.250     63.99
     321   115.750    36.250     60.86
     322   116.000    36.250     57.51
     323   116.250    36.250     53.96
     324   116.500    36.250     50.30
     325   116.750    36.250     46.56
     326   117.000    36.250     42.79
     327   117.250    36.250     39.03
     328   117.500    36.250     35.34
     329   117.750    36.250     31.75
     330   118.000    36.250     28.28
     331   118.250    36.250     24.97
     332   118.500    36.250     21.85
     333   118.750    36.250     18.93
     334   119.000    36.250     16.21
     335   119.250    36.250     13.71
     336   119.500    36.250     11.43
     337   119.750    36.250      9.35
     338   120.000    36.250      7.49
     339   120.250    36.250      5.82
     340   120.500    36.250      4.35
     341   120.750    36.250      3.07
     342   121.000    36.250      1.96
     343   121.250    36.250      1.04
     344   121.500    36.250      0.28
     345   121.750    36.250     -0.30
     346   122.000    36.250     -0.70
     347   122.250    36.250     -0.90
     348   122.500    36.250     -0.91
     349   122.750    36.250     -0.71
     350   123.000    36.250     -0.28
     351   114.500    36.500     73.35
     352   114.750    36.500     71.54
     353   115.000    36.500     69.37
     354   115.250    36.500     66.86
     355   115.500    36.500     64.04
     356   115.750    36.500     60.96
     357   116.000    36.500     57.66
     358   116.250    36.500     54.20
     359   116.500    36.500     50.61
     360   116.750    36.500     46.95
     361   117.000    36.500     43.26
     362   117.250    36.500     39.59
     363   117.500    36.500     35.99
     364   117.750    36.500     32.48
     365   118.000    36.500     29.11
     366   118.250    36.500     25.90
     367   118.500    36.500     22.86
     368   118.750    36.500     20.02
     369   119.000    36.500     17.37
     370   119.250    36.500     14.92
     371   119.500    36.500     12.69
     372   119.750    36.500     10.65
     373   120.000    36.500      8.80
     374   120.250    36.500      7.14
     375   120.500    36.500      5.64
     376   120.750    36.500      4.32
     377   121.000    36.500      3.16
     378   121.250    36.500      2.16
     379   121.500    36.500      1.30
     380   121.750    36.500      0.61
     381   122.000    36.500      0.07
     382   122.250    36.500     -0.29
     383   122.500    36.500     -0.47
     384   122.750    36.500     -0.44
     385   123.000    36.500     -0.19
     386   114.500    36.750     72.65
     387   114.750    36.750     70.86
     388   115.000    36.750     68.72
     389   115.250    36.750     66.24
     390   115.500    36.750     63.47
     391   115.750    36.750     60.43
     392   116.000    36.750     57.20
     393   116.250    36.750     53.79
     394   116.500    36.750     50.27
     395   116.750    36.750     46.68
     396   117.000    36.750     43.08
     397   117.250    36.750     39.50
     398   117.500    36.750     35.99
     399   117.750    36.750     32.58
     400   118.000    36.750     29.30
     401   118.250    36.750     26.19
     402   118.500    36.750     23.25
     403   118.750    36.750     20.50
     404   119.000    36.750     17.95
     405   119.250    36.750     15.59
     406   119.500    36.750     13.42
     407   119.750    36.750     11.44
     408   120.000    36.750      9.64
     409   120.250    36.750      8.01
     410   120.500    36.750      6.54
     411   120.750    36.750      5.22
     412   121.000    36.750      4.03
     413   121.250    36.750      2.98
     414   121.500    36.750      2.07
     415   121.750    36.750      1.29
     416   122.000    36.750      0.66
     417   122.250    36.750      0.18
     418   122.500    36.750     -0.14
     419   122.750    36.750     -0.26
     420   123.000    36.750     -0.18
     421   114.500    37.000     71.35
     422   114.750    37.000     69.59
     423   115.000    37.000     67.47
     424   115.250    37.000     65.02
     425   115.500    37.000     62.29
     426   115.750    37.000     59.30
     427   116.000    37.000     56.11
     428   116.250    37.000     52.76
     429   116.500    37.000     49.31
     430   116.750    37.000     45.80
     431   117.000    37.000     42.27
     432   117.250    37.000     38.79
     433   117.500    37.000     35.37
     434   117.750    37.000     32.06
     435   118.000    37.000     28.89
     436   118.250    37.000     25.88
     437   118.500    37.000     23.06
     438   118.750    37.000     20.41
     439   119.000    37.000     17.96
     440   119.250    37.000     15.71
     441   119.500    37.000     13.65
     442   119.750    37.000     11.76
     443   120.000    37.000     10.04
     444   120.250    37.000      8.47
     445   120.500    37.000      7.06
     446   120.750    37.000      5.76
     447   121.000    37.000      4.60
     448   121.250    37.000      3.56
     449   121.500    37.000      2.63
     450   121.750    37.000      1.81
     451   122.000    37.000      1.10
     452   122.250    37.000      0.55
     453   122.500    37.000      0.12
     454   122.750    37.000     -0.12
     455   123.000    37.000     -0.19
     456   114.500    37.250     69.53
     457   114.750    37.250     67.79
     458   115.000    37.250     65.70
     459   115.250    37.250     63.28
     460   115.500    37.250     60.57
     461   115.750    37.250     57.63
     462   116.000    37.250     54.47
     463   116.250    37.250     51.18
     464   116.500    37.250     47.79
     465   116.750    37.250     44.34
     466   117.000    37.250     40.89
     467   117.250    37.250     37.49
     468   117.500    37.250     34.17
     469   117.750    37.250     30.96
     470   118.000    37.250     27.91
     471   118.250    37.250     25.01
     472   118.500    37.250     22.30
     473   118.750    37.250     19.79
     474   119.000    37.250     17.47
     475   119.250    37.250     15.34
     476   119.500    37.250     13.39
     477   119.750    37.250     11.62
     478   120.000    37.250     10.02
     479   120.250    37.250      8.55
     480   120.500    37.250      7.23
     481   120.750    37.250      6.01
     482   121.000    37.250      4.91
     483   121.250    37.250      3.90
     484   121.500    37.250      2.99
     485   121.750    37.250      2.17
     486   122.000    37.250      1.44
     487   122.250    37.250      0.84
     488   122.500    37.250      0.35
     489   122.750    37.250      0.00
     490   123.000    37.250     -0.17
     491   114.500    37.500     67.27
     492   114.750    37.500     65.54
     493   115.000    37.500     63.47
     494   115.250    37.500     61.07
     495   115.500    37.500     58.39
     496   115.750    37.500     55.47
     497   116.000    37.500     52.36
     498   116.250    37.500     49.10
     499   116.500    37.500     45.76
     500   116.750    37.500     42.38
     501   117.000    37.500     39.00
     502   117.250    37.500     35.69
     503   117.500    37.500     32.46
     504   117.750    37.500     29.35
     505   118.000    37.500     26.40
     506   118.250    37.500     23.64
     507   118.500    37.500     21.06
     508   118.750    37.500     18.68
     509   119.000    37.500     16.50
     510   119.250    37.500     14.52
     511   119.500    37.500     12.72
     512   119.750    37.500     11.10
     513   120.000    37.500      9.63
     514   120.250    37.500      8.30
     515   120.500    37.500      7.10
     516   120.750    37.500      6.00
     517   121.000    37.500      4.99
     518   121.250    37.500      4.07
     519   121.500    37.500      3.21
     520   121.750    37.500      2.43
     521   122.000    37.500      1.72
     522   122.250    37.500      1.10
     523   122.500    37.500      0.57
     524   122.750    37.500      0.16
     525   123.000    37.500     -0.10
     526   114.500    37.750     64.64
     527   114.750    37.750     62.93
     528   115.000    37.750     60.86
     529   115.250    37.750     58.48
     530   115.500    37.750     55.82
     531   115.750    37.750     52.93
     532   116.000    37.750     49.84
     533   116.250    37.750     46.63
     534   116.500    37.750     43.33
     535   116.750    37.750     40.00
     536   117.000    37.750     36.69
     537   117.250    37.750     33.46
     538   117.500    37.750     30.31
     539   117.750    37.750     27.32
     540   118.000    37.750     24.48
     541   118.250    37.750     21.84
     542   118.500    37.750     19.41
     543   118.750    37.750     17.17
     544   119.000    37.750     15.15
     545   119.250    37.750     13.33
     546   119.500    37.750     11.71
     547   119.750    37.750     10.24
     548   120.000    37.750      8.95
     549   120.250    37.750      7.78
     550   120.500    37.750      6.74
     551   120.750    37.750      5.78
     552   121.000    37.750      4.90
     553   121.250    37.750      4.09
     554   121.500    37.750      3.34
     555   121.750    37.750      2.63
     556   122.000    37.750      1.98
     557   122.250    37.750      1.38
     558   122.500    37.750      0.85
     559   122.750    37.750      0.41
     560   123.000    37.750      0.08
     561   114.500    38.000     61.77
     562   114.750    38.000     60.05
     563   115.000    38.000     57.99
     564   115.250    38.000     55.62
     565   115.500    38.000     52.96
     566   115.750    38.000     50.08
     567   116.000    38.000     47.02
     568   116.250    38.000     43.84
     569   116.500    38.000     40.57
     570   116.750    38.000     37.30
     571   117.000    38.000     34.05
     572   117.250    38.000     30.88
     573   117.500    38.000     27.84
     574   117.750    38.000     24.94
     575   118.000    38.000     22.22
     576   118.250    38.000     19.71
     577   118.500    38.000     17.41
     578   118.750    38.000     15.34
     579   119.000    38.000     13.49
     580   119.250    38.000     11.85
     581   119.500    38.000     10.40
     582   119.750    38.000      9.14
     583   120.000    38.000      8.03
     584   120.250    38.000      7.05
     585   120.500    38.000      6.19
     586   120.750    38.000      5.41
     587   121.000    38.000      4.71
     588   121.250    38.000      4.05
     589   121.500    38.000      3.43
     590   121.750    38.000      2.83
     591   122.000    38.000      2.26
     592   122.250    38.000      1.73
     593   122.500    38.000      1.24
     594   122.750    38.000      0.79
     595   123.000    38.000      0.43
     596   114.500    38.250     58.73
     597   114.750    38.250     57.02
     598   115.000    38.250     54.96
     599   115.250    38.250     52.59
     600   115.500    38.250     49.93
     601   115.750    38.250     47.06
     602   116.000    38.250     44.01
     603   116.250    38.250     40.84
     604   116.500    38.250     37.61
     605   116.750    38.250     34.38
     606   117.000    38.250     31.18
     607   117.250    38.250     28.08
     608   117.500    38.250     25.11
     609   117.750    38.250     22.32
     610   118.000    38.250     19.71
     611   118.250    38.250     17.33
     612   118.500    38.250     15.19
     613   118.750    38.250     13.27
     614   119.000    38.250     11.60
     615   119.250    38.250     10.15
     616   119.500    38.250      8.90
     617   119.750    38.250      7.84
     618   120.000    38.250      6.94
     619   120.250    38.250      6.18
     620   120.500    38.250      5.54
     621   120.750    38.250      4.96
     622   121.000    38.250      4.45
     623   121.250    38.250      3.98
     624   121.500    38.250      3.51
     625   121.750    38.250      3.07
     626   122.000    38.250      2.62
     627   122.250    38.250      2.18
     628   122.500    38.250      1.75
     629   122.750    38.250      1.34
     630   123.000    38.250      0.97
     631   114.500    38.500     55.66
     632   114.750    38.500     53.94
     633   115.000    38.500     51.87
     634   115.250    38.500     49.48
     635   115.500    38.500     46.82
     636   115.750    38.500     43.95
     637   116.000    38.500     40.90
     638   116.250    38.500     37.75
     639   116.500    38.500     34.54
     640   116.750    38.500     31.33
     641   117.000    38.500     28.19
     642   117.250    38.500     25.15
     643   117.500    38.500     22.26
     644   117.750    38.500     19.55
     645   118.000    38.500     17.07
     646   118.250    38.500     14.82
     647   118.500    38.500     12.81
     648   118.750    38.500     11.07
     649   119.000    38.500      9.57
     650   119.250    38.500      8.32
     651   119.500    38.500      7.28
     652   119.750    38.500      6.44
     653   120.000    38.500      5.77
     654   120.250    38.500      5.25
     655   120.500    38.500      4.82
     656   120.750    38.500      4.48
     657   121.000    38.500      4.20
     658   121.250    38.500      3.93
     659   121.500    38.500      3.67
     660   121.750    38.500      3.39
     661   122.000    38.500      3.10
     662   122.250    38.500      2.79
     663   122.500    38.500      2.45
     664   122.750    38.500      2.10
     665   123.000    38.500      1.75
