# Supplementary material for: The analysis on groundwater storage variations from GRACE/GRACE-FO in recent 20 years driven by influencing factors and prediction in Shandong Province, China
Source: Sci Rep. 2024 Mar 9;14:5819. doi: 10.1038/s41598-024-55588-3 (PMC10925065; doi:10.1038/s41598-024-55588-3)
Supplement: Supplementary file 1 — Supplementary Information. [file 41598_2024_55588_MOESM1_ESM.zip › data/GWS derived from GRACE/gws200912.txt]

       1   114.500    34.000     47.10
       2   114.750    34.000     46.96
       3   115.000    34.000     46.80
       4   115.250    34.000     46.64
       5   115.500    34.000     46.52
       6   115.750    34.000     46.46
       7   116.000    34.000     46.46
       8   116.250    34.000     46.57
       9   116.500    34.000     46.78
      10   116.750    34.000     47.11
      11   117.000    34.000     47.57
      12   117.250    34.000     48.15
      13   117.500    34.000     48.87
      14   117.750    34.000     49.71
      15   118.000    34.000     50.65
      16   118.250    34.000     51.70
      17   118.500    34.000     52.83
      18   118.750    34.000     54.02
      19   119.000    34.000     55.27
      20   119.250    34.000     56.55
      21   119.500    34.000     57.85
      22   119.750    34.000     59.14
      23   120.000    34.000     60.42
      24   120.250    34.000     61.67
      25   120.500    34.000     62.89
      26   120.750    34.000     64.07
      27   121.000    34.000     65.21
      28   121.250    34.000     66.31
      29   121.500    34.000     67.39
      30   121.750    34.000     68.44
      31   122.000    34.000     69.48
      32   122.250    34.000     70.53
      33   122.500    34.000     71.59
      34   122.750    34.000     72.67
      35   123.000    34.000     73.80
      36   114.500    34.250     50.23
      37   114.750    34.250     50.32
      38   115.000    34.250     50.39
      39   115.250    34.250     50.45
      40   115.500    34.250     50.53
      41   115.750    34.250     50.65
      42   116.000    34.250     50.84
      43   116.250    34.250     51.09
      44   116.500    34.250     51.44
      45   116.750    34.250     51.87
      46   117.000    34.250     52.41
      47   117.250    34.250     53.05
      48   117.500    34.250     53.79
      49   117.750    34.250     54.64
      50   118.000    34.250     55.57
      51   118.250    34.250     56.57
      52   118.500    34.250     57.64
      53   118.750    34.250     58.75
      54   119.000    34.250     59.89
      55   119.250    34.250     61.04
      56   119.500    34.250     62.20
      57   119.750    34.250     63.33
      58   120.000    34.250     64.44
      59   120.250    34.250     65.50
      60   120.500    34.250     66.53
      61   120.750    34.250     67.51
      62   121.000    34.250     68.46
      63   121.250    34.250     69.37
      64   121.500    34.250     70.26
      65   121.750    34.250     71.13
      66   122.000    34.250     72.00
      67   122.250    34.250     72.90
      68   122.500    34.250     73.82
      69   122.750    34.250     74.80
      70   123.000    34.250     75.84
      71   114.500    34.500     53.26
      72   114.750    34.500     53.57
      73   115.000    34.500     53.85
      74   115.250    34.500     54.13
      75   115.500    34.500     54.40
      76   115.750    34.500     54.71
      77   116.000    34.500     55.06
      78   116.250    34.500     55.45
      79   116.500    34.500     55.92
      80   116.750    34.500     56.46
      81   117.000    34.500     57.08
      82   117.250    34.500     57.78
      83   117.500    34.500     58.56
      84   117.750    34.500     59.41
      85   118.000    34.500     60.33
      86   118.250    34.500     61.29
      87   118.500    34.500     62.30
      88   118.750    34.500     63.33
      89   119.000    34.500     64.38
      90   119.250    34.500     65.41
      91   119.500    34.500     66.43
      92   119.750    34.500     67.42
      93   120.000    34.500     68.37
      94   120.250    34.500     69.26
      95   120.500    34.500     70.12
      96   120.750    34.500     70.92
      97   121.000    34.500     71.69
      98   121.250    34.500     72.42
      99   121.500    34.500     73.12
     100   121.750    34.500     73.84
     101   122.000    34.500     74.55
     102   122.250    34.500     75.29
     103   122.500    34.500     76.10
     104   122.750    34.500     76.97
     105   123.000    34.500     77.92
     106   114.500    34.750     56.14
     107   114.750    34.750     56.67
     108   115.000    34.750     57.16
     109   115.250    34.750     57.63
     110   115.500    34.750     58.09
     111   115.750    34.750     58.57
     112   116.000    34.750     59.06
     113   116.250    34.750     59.61
     114   116.500    34.750     60.19
     115   116.750    34.750     60.83
     116   117.000    34.750     61.53
     117   117.250    34.750     62.28
     118   117.500    34.750     63.10
     119   117.750    34.750     63.95
     120   118.000    34.750     64.87
     121   118.250    34.750     65.80
     122   118.500    34.750     66.76
     123   118.750    34.750     67.72
     124   119.000    34.750     68.67
     125   119.250    34.750     69.61
     126   119.500    34.750     70.50
     127   119.750    34.750     71.36
     128   120.000    34.750     72.16
     129   120.250    34.750     72.91
     130   120.500    34.750     73.60
     131   120.750    34.750     74.25
     132   121.000    34.750     74.84
     133   121.250    34.750     75.40
     134   121.500    34.750     75.95
     135   121.750    34.750     76.50
     136   122.000    34.750     77.07
     137   122.250    34.750     77.67
     138   122.500    34.750     78.35
     139   122.750    34.750     79.12
     140   123.000    34.750     80.00
     141   114.500    35.000     58.84
     142   114.750    35.000     59.56
     143   115.000    35.000     60.25
     144   115.250    35.000     60.90
     145   115.500    35.000     61.54
     146   115.750    35.000     62.18
     147   116.000    35.000     62.83
     148   116.250    35.000     63.49
     149   116.500    35.000     64.19
     150   116.750    35.000     64.92
     151   117.000    35.000     65.69
     152   117.250    35.000     66.50
     153   117.500    35.000     67.35
     154   117.750    35.000     68.22
     155   118.000    35.000     69.11
     156   118.250    35.000     70.02
     157   118.500    35.000     70.94
     158   118.750    35.000     71.84
     159   119.000    35.000     72.72
     160   119.250    35.000     73.56
     161   119.500    35.000     74.35
     162   119.750    35.000     75.09
     163   120.000    35.000     75.77
     164   120.250    35.000     76.37
     165   120.500    35.000     76.92
     166   120.750    35.000     77.41
     167   121.000    35.000     77.86
     168   121.250    35.000     78.27
     169   121.500    35.000     78.67
     170   121.750    35.000     79.06
     171   122.000    35.000     79.49
     172   122.250    35.000     79.98
     173   122.500    35.000     80.54
     174   122.750    35.000     81.20
     175   123.000    35.000     82.00
     176   114.500    35.250     61.29
     177   114.750    35.250     62.21
     178   115.000    35.250     63.08
     179   115.250    35.250     63.91
     180   115.500    35.250     64.71
     181   115.750    35.250     65.49
     182   116.000    35.250     66.27
     183   116.250    35.250     67.06
     184   116.500    35.250     67.86
     185   116.750    35.250     68.68
     186   117.000    35.250     69.51
     187   117.250    35.250     70.37
     188   117.500    35.250     71.24
     189   117.750    35.250     72.13
     190   118.000    35.250     73.02
     191   118.250    35.250     73.92
     192   118.500    35.250     74.79
     193   118.750    35.250     75.64
     194   119.000    35.250     76.45
     195   119.250    35.250     77.20
     196   119.500    35.250     77.90
     197   119.750    35.250     78.53
     198   120.000    35.250     79.10
     199   120.250    35.250     79.59
     200   120.500    35.250     80.01
     201   120.750    35.250     80.37
     202   121.000    35.250     80.68
     203   121.250    35.250     80.96
     204   121.500    35.250     81.21
     205   121.750    35.250     81.48
     206   122.000    35.250     81.78
     207   122.250    35.250     82.14
     208   122.500    35.250     82.59
     209   122.750    35.250     83.16
     210   123.000    35.250     83.87
     211   114.500    35.500     63.47
     212   114.750    35.500     64.55
     213   115.000    35.500     65.59
     214   115.250    35.500     66.58
     215   115.500    35.500     67.53
     216   115.750    35.500     68.46
     217   116.000    35.500     69.36
     218   116.250    35.500     70.26
     219   116.500    35.500     71.14
     220   116.750    35.500     72.04
     221   117.000    35.500     72.93
     222   117.250    35.500     73.83
     223   117.500    35.500     74.72
     224   117.750    35.500     75.63
     225   118.000    35.500     76.52
     226   118.250    35.500     77.38
     227   118.500    35.500     78.22
     228   118.750    35.500     79.03
     229   119.000    35.500     79.78
     230   119.250    35.500     80.48
     231   119.500    35.500     81.09
     232   119.750    35.500     81.64
     233   120.000    35.500     82.11
     234   120.250    35.500     82.50
     235   120.500    35.500     82.81
     236   120.750    35.500     83.05
     237   121.000    35.500     83.25
     238   121.250    35.500     83.40
     239   121.500    35.500     83.54
     240   121.750    35.500     83.68
     241   122.000    35.500     83.86
     242   122.250    35.500     84.10
     243   122.500    35.500     84.45
     244   122.750    35.500     84.92
     245   123.000    35.500     85.54
     246   114.500    35.750     65.31
     247   114.750    35.750     66.56
     248   115.000    35.750     67.75
     249   115.250    35.750     68.88
     250   115.500    35.750     69.97
     251   115.750    35.750     71.02
     252   116.000    35.750     72.03
     253   116.250    35.750     73.01
     254   116.500    35.750     73.98
     255   116.750    35.750     74.94
     256   117.000    35.750     75.88
     257   117.250    35.750     76.82
     258   117.500    35.750     77.75
     259   117.750    35.750     78.65
     260   118.000    35.750     79.53
     261   118.250    35.750     80.38
     262   118.500    35.750     81.21
     263   118.750    35.750     81.96
     264   119.000    35.750     82.67
     265   119.250    35.750     83.30
     266   119.500    35.750     83.86
     267   119.750    35.750     84.33
     268   120.000    35.750     84.73
     269   120.250    35.750     85.03
     270   120.500    35.750     85.25
     271   120.750    35.750     85.40
     272   121.000    35.750     85.48
     273   121.250    35.750     85.54
     274   121.500    35.750     85.56
     275   121.750    35.750     85.60
     276   122.000    35.750     85.67
     277   122.250    35.750     85.81
     278   122.500    35.750     86.05
     279   122.750    35.750     86.41
     280   123.000    35.750     86.94
     281   114.500    36.000     66.79
     282   114.750    36.000     68.18
     283   115.000    36.000     69.52
     284   115.250    36.000     70.77
     285   115.500    36.000     71.98
     286   115.750    36.000     73.14
     287   116.000    36.000     74.24
     288   116.250    36.000     75.31
     289   116.500    36.000     76.34
     290   116.750    36.000     77.35
     291   117.000    36.000     78.34
     292   117.250    36.000     79.30
     293   117.500    36.000     80.23
     294   117.750    36.000     81.14
     295   118.000    36.000     82.03
     296   118.250    36.000     82.87
     297   118.500    36.000     83.65
     298   118.750    36.000     84.39
     299   119.000    36.000     85.05
     300   119.250    36.000     85.64
     301   119.500    36.000     86.15
     302   119.750    36.000     86.57
     303   120.000    36.000     86.89
     304   120.250    36.000     87.12
     305   120.500    36.000     87.27
     306   120.750    36.000     87.34
     307   121.000    36.000     87.34
     308   121.250    36.000     87.31
     309   121.500    36.000     87.24
     310   121.750    36.000     87.18
     311   122.000    36.000     87.16
     312   122.250    36.000     87.19
     313   122.500    36.000     87.34
     314   122.750    36.000     87.60
     315   123.000    36.000     88.03
     316   114.500    36.250     67.89
     317   114.750    36.250     69.41
     318   115.000    36.250     70.87
     319   115.250    36.250     72.24
     320   115.500    36.250     73.55
     321   115.750    36.250     74.78
     322   116.000    36.250     75.96
     323   116.250    36.250     77.09
     324   116.500    36.250     78.18
     325   116.750    36.250     79.23
     326   117.000    36.250     80.24
     327   117.250    36.250     81.22
     328   117.500    36.250     82.17
     329   117.750    36.250     83.07
     330   118.000    36.250     83.95
     331   118.250    36.250     84.77
     332   118.500    36.250     85.54
     333   118.750    36.250     86.24
     334   119.000    36.250     86.88
     335   119.250    36.250     87.43
     336   119.500    36.250     87.90
     337   119.750    36.250     88.27
     338   120.000    36.250     88.55
     339   120.250    36.250     88.74
     340   120.500    36.250     88.83
     341   120.750    36.250     88.84
     342   121.000    36.250     88.78
     343   121.250    36.250     88.66
     344   121.500    36.250     88.53
     345   121.750    36.250     88.39
     346   122.000    36.250     88.28
     347   122.250    36.250     88.22
     348   122.500    36.250     88.27
     349   122.750    36.250     88.44
     350   123.000    36.250     88.77
     351   114.500    36.500     68.59
     352   114.750    36.500     70.23
     353   115.000    36.500     71.79
     354   115.250    36.500     73.26
     355   115.500    36.500     74.65
     356   115.750    36.500     75.95
     357   116.000    36.500     77.20
     358   116.250    36.500     78.37
     359   116.500    36.500     79.49
     360   116.750    36.500     80.57
     361   117.000    36.500     81.58
     362   117.250    36.500     82.57
     363   117.500    36.500     83.51
     364   117.750    36.500     84.42
     365   118.000    36.500     85.27
     366   118.250    36.500     86.08
     367   118.500    36.500     86.83
     368   118.750    36.500     87.52
     369   119.000    36.500     88.13
     370   119.250    36.500     88.65
     371   119.500    36.500     89.09
     372   119.750    36.500     89.44
     373   120.000    36.500     89.68
     374   120.250    36.500     89.84
     375   120.500    36.500     89.89
     376   120.750    36.500     89.86
     377   121.000    36.500     89.75
     378   121.250    36.500     89.59
     379   121.500    36.500     89.39
     380   121.750    36.500     89.18
     381   122.000    36.500     89.00
     382   122.250    36.500     88.86
     383   122.500    36.500     88.81
     384   122.750    36.500     88.88
     385   123.000    36.500     89.11
     386   114.500    36.750     68.93
     387   114.750    36.750     70.67
     388   115.000    36.750     72.30
     389   115.250    36.750     73.84
     390   115.500    36.750     75.29
     391   115.750    36.750     76.65
     392   116.000    36.750     77.92
     393   116.250    36.750     79.13
     394   116.500    36.750     80.26
     395   116.750    36.750     81.34
     396   117.000    36.750     82.37
     397   117.250    36.750     83.35
     398   117.500    36.750     84.28
     399   117.750    36.750     85.16
     400   118.000    36.750     86.00
     401   118.250    36.750     86.79
     402   118.500    36.750     87.52
     403   118.750    36.750     88.18
     404   119.000    36.750     88.77
     405   119.250    36.750     89.29
     406   119.500    36.750     89.70
     407   119.750    36.750     90.03
     408   120.000    36.750     90.26
     409   120.250    36.750     90.40
     410   120.500    36.750     90.43
     411   120.750    36.750     90.37
     412   121.000    36.750     90.24
     413   121.250    36.750     90.04
     414   121.500    36.750     89.80
     415   121.750    36.750     89.54
     416   122.000    36.750     89.28
     417   122.250    36.750     89.07
     418   122.500    36.750     88.94
     419   122.750    36.750     88.92
     420   123.000    36.750     89.05
     421   114.500    37.000     68.91
     422   114.750    37.000     70.71
     423   115.000    37.000     72.42
     424   115.250    37.000     74.01
     425   115.500    37.000     75.50
     426   115.750    37.000     76.88
     427   116.000    37.000     78.18
     428   116.250    37.000     79.38
     429   116.500    37.000     80.53
     430   116.750    37.000     81.58
     431   117.000    37.000     82.60
     432   117.250    37.000     83.56
     433   117.500    37.000     84.46
     434   117.750    37.000     85.32
     435   118.000    37.000     86.13
     436   118.250    37.000     86.89
     437   118.500    37.000     87.61
     438   118.750    37.000     88.25
     439   119.000    37.000     88.83
     440   119.250    37.000     89.33
     441   119.500    37.000     89.74
     442   119.750    37.000     90.07
     443   120.000    37.000     90.30
     444   120.250    37.000     90.42
     445   120.500    37.000     90.45
     446   120.750    37.000     90.39
     447   121.000    37.000     90.24
     448   121.250    37.000     90.03
     449   121.500    37.000     89.76
     450   121.750    37.000     89.45
     451   122.000    37.000     89.16
     452   122.250    37.000     88.89
     453   122.500    37.000     88.67
     454   122.750    37.000     88.56
     455   123.000    37.000     88.59
     456   114.500    37.250     68.57
     457   114.750    37.250     70.43
     458   115.000    37.250     72.18
     459   115.250    37.250     73.81
     460   115.500    37.250     75.31
     461   115.750    37.250     76.70
     462   116.000    37.250     77.99
     463   116.250    37.250     79.18
     464   116.500    37.250     80.30
     465   116.750    37.250     81.33
     466   117.000    37.250     82.30
     467   117.250    37.250     83.22
     468   117.500    37.250     84.09
     469   117.750    37.250     84.92
     470   118.000    37.250     85.69
     471   118.250    37.250     86.43
     472   118.500    37.250     87.11
     473   118.750    37.250     87.74
     474   119.000    37.250     88.30
     475   119.250    37.250     88.81
     476   119.500    37.250     89.23
     477   119.750    37.250     89.55
     478   120.000    37.250     89.79
     479   120.250    37.250     89.93
     480   120.500    37.250     89.97
     481   120.750    37.250     89.92
     482   121.000    37.250     89.77
     483   121.250    37.250     89.55
     484   121.500    37.250     89.27
     485   121.750    37.250     88.96
     486   122.000    37.250     88.62
     487   122.250    37.250     88.29
     488   122.500    37.250     88.01
     489   122.750    37.250     87.82
     490   123.000    37.250     87.74
     491   114.500    37.500     67.97
     492   114.750    37.500     69.88
     493   115.000    37.500     71.64
     494   115.250    37.500     73.27
     495   115.500    37.500     74.78
     496   115.750    37.500     76.15
     497   116.000    37.500     77.41
     498   116.250    37.500     78.57
     499   116.500    37.500     79.63
     500   116.750    37.500     80.62
     501   117.000    37.500     81.55
     502   117.250    37.500     82.41
     503   117.500    37.500     83.23
     504   117.750    37.500     84.00
     505   118.000    37.500     84.73
     506   118.250    37.500     85.44
     507   118.500    37.500     86.10
     508   118.750    37.500     86.70
     509   119.000    37.500     87.26
     510   119.250    37.500     87.75
     511   119.500    37.500     88.18
     512   119.750    37.500     88.52
     513   120.000    37.500     88.78
     514   120.250    37.500     88.95
     515   120.500    37.500     89.01
     516   120.750    37.500     88.99
     517   121.000    37.500     88.86
     518   121.250    37.500     88.66
     519   121.500    37.500     88.38
     520   121.750    37.500     88.06
     521   122.000    37.500     87.69
     522   122.250    37.500     87.33
     523   122.500    37.500     87.01
     524   122.750    37.500     86.73
     525   123.000    37.500     86.55
     526   114.500    37.750     67.18
     527   114.750    37.750     69.10
     528   115.000    37.750     70.86
     529   115.250    37.750     72.48
     530   115.500    37.750     73.95
     531   115.750    37.750     75.28
     532   116.000    37.750     76.50
     533   116.250    37.750     77.59
     534   116.500    37.750     78.60
     535   116.750    37.750     79.51
     536   117.000    37.750     80.37
     537   117.250    37.750     81.17
     538   117.500    37.750     81.92
     539   117.750    37.750     82.63
     540   118.000    37.750     83.31
     541   118.250    37.750     83.97
     542   118.500    37.750     84.59
     543   118.750    37.750     85.18
     544   119.000    37.750     85.72
     545   119.250    37.750     86.22
     546   119.500    37.750     86.66
     547   119.750    37.750     87.03
     548   120.000    37.750     87.32
     549   120.250    37.750     87.51
     550   120.500    37.750     87.62
     551   120.750    37.750     87.64
     552   121.000    37.750     87.55
     553   121.250    37.750     87.38
     554   121.500    37.750     87.13
     555   121.750    37.750     86.81
     556   122.000    37.750     86.44
     557   122.250    37.750     86.06
     558   122.500    37.750     85.69
     559   122.750    37.750     85.34
     560   123.000    37.750     85.08
     561   114.500    38.000     66.26
     562   114.750    38.000     68.16
     563   115.000    38.000     69.91
     564   115.250    38.000     71.49
     565   115.500    38.000     72.91
     566   115.750    38.000     74.18
     567   116.000    38.000     75.32
     568   116.250    38.000     76.34
     569   116.500    38.000     77.26
     570   116.750    38.000     78.09
     571   117.000    38.000     78.85
     572   117.250    38.000     79.56
     573   117.500    38.000     80.24
     574   117.750    38.000     80.87
     575   118.000    38.000     81.50
     576   118.250    38.000     82.10
     577   118.500    38.000     82.68
     578   118.750    38.000     83.24
     579   119.000    38.000     83.78
     580   119.250    38.000     84.27
     581   119.500    38.000     84.73
     582   119.750    38.000     85.13
     583   120.000    38.000     85.45
     584   120.250    38.000     85.70
     585   120.500    38.000     85.86
     586   120.750    38.000     85.92
     587   121.000    38.000     85.89
     588   121.250    38.000     85.77
     589   121.500    38.000     85.56
     590   121.750    38.000     85.26
     591   122.000    38.000     84.91
     592   122.250    38.000     84.52
     593   122.500    38.000     84.11
     594   122.750    38.000     83.72
     595   123.000    38.000     83.38
     596   114.500    38.250     65.28
     597   114.750    38.250     67.16
     598   115.000    38.250     68.86
     599   115.250    38.250     70.38
     600   115.500    38.250     71.73
     601   115.750    38.250     72.92
     602   116.000    38.250     73.96
     603   116.250    38.250     74.88
     604   116.500    38.250     75.69
     605   116.750    38.250     76.41
     606   117.000    38.250     77.07
     607   117.250    38.250     77.67
     608   117.500    38.250     78.25
     609   117.750    38.250     78.80
     610   118.000    38.250     79.35
     611   118.250    38.250     79.89
     612   118.500    38.250     80.43
     613   118.750    38.250     80.96
     614   119.000    38.250     81.49
     615   119.250    38.250     81.99
     616   119.500    38.250     82.46
     617   119.750    38.250     82.89
     618   120.000    38.250     83.26
     619   120.250    38.250     83.56
     620   120.500    38.250     83.79
     621   120.750    38.250     83.91
     622   121.000    38.250     83.94
     623   121.250    38.250     83.89
     624   121.500    38.250     83.73
     625   121.750    38.250     83.48
     626   122.000    38.250     83.16
     627   122.250    38.250     82.78
     628   122.500    38.250     82.37
     629   122.750    38.250     81.94
     630   123.000    38.250     81.53
     631   114.500    38.500     64.29
     632   114.750    38.500     66.13
     633   115.000    38.500     67.77
     634   115.250    38.500     69.21
     635   115.500    38.500     70.47
     636   115.750    38.500     71.55
     637   116.000    38.500     72.49
     638   116.250    38.500     73.28
     639   116.500    38.500     73.96
     640   116.750    38.500     74.56
     641   117.000    38.500     75.09
     642   117.250    38.500     75.58
     643   117.500    38.500     76.05
     644   117.750    38.500     76.50
     645   118.000    38.500     76.97
     646   118.250    38.500     77.44
     647   118.500    38.500     77.92
     648   118.750    38.500     78.41
     649   119.000    38.500     78.92
     650   119.250    38.500     79.43
     651   119.500    38.500     79.92
     652   119.750    38.500     80.38
     653   120.000    38.500     80.81
     654   120.250    38.500     81.18
     655   120.500    38.500     81.46
     656   120.750    38.500     81.68
     657   121.000    38.500     81.79
     658   121.250    38.500     81.80
     659   121.500    38.500     81.72
     660   121.750    38.500     81.54
     661   122.000    38.500     81.26
     662   122.250    38.500     80.91
     663   122.500    38.500     80.50
     664   122.750    38.500     80.05
     665   123.000    38.500     79.60
