# Supplementary material for: The analysis on groundwater storage variations from GRACE/GRACE-FO in recent 20 years driven by influencing factors and prediction in Shandong Province, China
Source: Sci Rep. 2024 Mar 9;14:5819. doi: 10.1038/s41598-024-55588-3 (PMC10925065; doi:10.1038/s41598-024-55588-3)
Supplement: Supplementary file 1 — Supplementary Information. [file 41598_2024_55588_MOESM1_ESM.zip › data/GWS derived from GRACE/gws201001.txt]

       1   114.500    34.000     31.48
       2   114.750    34.000     33.34
       3   115.000    34.000     35.26
       4   115.250    34.000     37.23
       5   115.500    34.000     39.22
       6   115.750    34.000     41.22
       7   116.000    34.000     43.21
       8   116.250    34.000     45.18
       9   116.500    34.000     47.09
      10   116.750    34.000     48.92
      11   117.000    34.000     50.63
      12   117.250    34.000     52.21
      13   117.500    34.000     53.62
      14   117.750    34.000     54.83
      15   118.000    34.000     55.82
      16   118.250    34.000     56.59
      17   118.500    34.000     57.09
      18   118.750    34.000     57.33
      19   119.000    34.000     57.30
      20   119.250    34.000     57.00
      21   119.500    34.000     56.43
      22   119.750    34.000     55.61
      23   120.000    34.000     54.58
      24   120.250    34.000     53.33
      25   120.500    34.000     51.92
      26   120.750    34.000     50.38
      27   121.000    34.000     48.76
      28   121.250    34.000     47.10
      29   121.500    34.000     45.45
      30   121.750    34.000     43.87
      31   122.000    34.000     42.38
      32   122.250    34.000     41.05
      33   122.500    34.000     39.91
      34   122.750    34.000     39.00
      35   123.000    34.000     38.34
      36   114.500    34.250     36.64
      37   114.750    34.250     38.84
      38   115.000    34.250     41.12
      39   115.250    34.250     43.42
      40   115.500    34.250     45.76
      41   115.750    34.250     48.10
      42   116.000    34.250     50.42
      43   116.250    34.250     52.68
      44   116.500    34.250     54.87
      45   116.750    34.250     56.94
      46   117.000    34.250     58.89
      47   117.250    34.250     60.66
      48   117.500    34.250     62.22
      49   117.750    34.250     63.56
      50   118.000    34.250     64.63
      51   118.250    34.250     65.43
      52   118.500    34.250     65.94
      53   118.750    34.250     66.14
      54   119.000    34.250     66.04
      55   119.250    34.250     65.62
      56   119.500    34.250     64.90
      57   119.750    34.250     63.90
      58   120.000    34.250     62.63
      59   120.250    34.250     61.14
      60   120.500    34.250     59.45
      61   120.750    34.250     57.60
      62   121.000    34.250     55.65
      63   121.250    34.250     53.64
      64   121.500    34.250     51.63
      65   121.750    34.250     49.67
      66   122.000    34.250     47.82
      67   122.250    34.250     46.12
      68   122.500    34.250     44.62
      69   122.750    34.250     43.36
      70   123.000    34.250     42.38
      71   114.500    34.500     41.83
      72   114.750    34.500     44.36
      73   115.000    34.500     46.95
      74   115.250    34.500     49.58
      75   115.500    34.500     52.22
      76   115.750    34.500     54.87
      77   116.000    34.500     57.47
      78   116.250    34.500     60.02
      79   116.500    34.500     62.46
      80   116.750    34.500     64.76
      81   117.000    34.500     66.91
      82   117.250    34.500     68.84
      83   117.500    34.500     70.55
      84   117.750    34.500     72.01
      85   118.000    34.500     73.16
      86   118.250    34.500     74.01
      87   118.500    34.500     74.52
      88   118.750    34.500     74.69
      89   119.000    34.500     74.52
      90   119.250    34.500     74.00
      91   119.500    34.500     73.16
      92   119.750    34.500     71.98
      93   120.000    34.500     70.53
      94   120.250    34.500     68.81
      95   120.500    34.500     66.86
      96   120.750    34.500     64.74
      97   121.000    34.500     62.49
      98   121.250    34.500     60.17
      99   121.500    34.500     57.83
     100   121.750    34.500     55.53
     101   122.000    34.500     53.33
     102   122.250    34.500     51.28
     103   122.500    34.500     49.44
     104   122.750    34.500     47.84
     105   123.000    34.500     46.53
     106   114.500    34.750     46.94
     107   114.750    34.750     49.75
     108   115.000    34.750     52.63
     109   115.250    34.750     55.55
     110   115.500    34.750     58.48
     111   115.750    34.750     61.39
     112   116.000    34.750     64.25
     113   116.250    34.750     67.05
     114   116.500    34.750     69.71
     115   116.750    34.750     72.22
     116   117.000    34.750     74.55
     117   117.250    34.750     76.64
     118   117.500    34.750     78.49
     119   117.750    34.750     80.03
     120   118.000    34.750     81.26
     121   118.250    34.750     82.15
     122   118.500    34.750     82.68
     123   118.750    34.750     82.84
     124   119.000    34.750     82.62
     125   119.250    34.750     82.03
     126   119.500    34.750     81.07
     127   119.750    34.750     79.76
     128   120.000    34.750     78.13
     129   120.250    34.750     76.22
     130   120.500    34.750     74.06
     131   120.750    34.750     71.70
     132   121.000    34.750     69.18
     133   121.250    34.750     66.58
     134   121.500    34.750     63.94
     135   121.750    34.750     61.33
     136   122.000    34.750     58.81
     137   122.250    34.750     56.43
     138   122.500    34.750     54.26
     139   122.750    34.750     52.34
     140   123.000    34.750     50.73
     141   114.500    35.000     51.82
     142   114.750    35.000     54.89
     143   115.000    35.000     58.02
     144   115.250    35.000     61.19
     145   115.500    35.000     64.37
     146   115.750    35.000     67.52
     147   116.000    35.000     70.62
     148   116.250    35.000     73.61
     149   116.500    35.000     76.47
     150   116.750    35.000     79.17
     151   117.000    35.000     81.65
     152   117.250    35.000     83.89
     153   117.500    35.000     85.85
     154   117.750    35.000     87.49
     155   118.000    35.000     88.80
     156   118.250    35.000     89.73
     157   118.500    35.000     90.28
     158   118.750    35.000     90.43
     159   119.000    35.000     90.19
     160   119.250    35.000     89.54
     161   119.500    35.000     88.50
     162   119.750    35.000     87.09
     163   120.000    35.000     85.33
     164   120.250    35.000     83.26
     165   120.500    35.000     80.91
     166   120.750    35.000     78.34
     167   121.000    35.000     75.61
     168   121.250    35.000     72.76
     169   121.500    35.000     69.85
     170   121.750    35.000     66.96
     171   122.000    35.000     64.16
     172   122.250    35.000     61.48
     173   122.500    35.000     59.01
     174   122.750    35.000     56.80
     175   123.000    35.000     54.88
     176   114.500    35.250     56.35
     177   114.750    35.250     59.63
     178   115.000    35.250     62.99
     179   115.250    35.250     66.38
     180   115.500    35.250     69.76
     181   115.750    35.250     73.12
     182   116.000    35.250     76.40
     183   116.250    35.250     79.58
     184   116.500    35.250     82.61
     185   116.750    35.250     85.45
     186   117.000    35.250     88.08
     187   117.250    35.250     90.44
     188   117.500    35.250     92.50
     189   117.750    35.250     94.23
     190   118.000    35.250     95.60
     191   118.250    35.250     96.59
     192   118.500    35.250     97.17
     193   118.750    35.250     97.34
     194   119.000    35.250     97.07
     195   119.250    35.250     96.40
     196   119.500    35.250     95.31
     197   119.750    35.250     93.83
     198   120.000    35.250     91.97
     199   120.250    35.250     89.78
     200   120.500    35.250     87.30
     201   120.750    35.250     84.56
     202   121.000    35.250     81.64
     203   121.250    35.250     78.59
     204   121.500    35.250     75.47
     205   121.750    35.250     72.33
     206   122.000    35.250     69.27
     207   122.250    35.250     66.32
     208   122.500    35.250     63.58
     209   122.750    35.250     61.07
     210   123.000    35.250     58.89
     211   114.500    35.500     60.38
     212   114.750    35.500     63.86
     213   115.000    35.500     67.39
     214   115.250    35.500     70.96
     215   115.500    35.500     74.52
     216   115.750    35.500     78.04
     217   116.000    35.500     81.48
     218   116.250    35.500     84.80
     219   116.500    35.500     87.97
     220   116.750    35.500     90.94
     221   117.000    35.500     93.68
     222   117.250    35.500     96.14
     223   117.500    35.500     98.29
     224   117.750    35.500    100.11
     225   118.000    35.500    101.54
     226   118.250    35.500    102.58
     227   118.500    35.500    103.21
     228   118.750    35.500    103.40
     229   119.000    35.500    103.16
     230   119.250    35.500    102.47
     231   119.500    35.500    101.36
     232   119.750    35.500     99.84
     233   120.000    35.500     97.93
     234   120.250    35.500     95.66
     235   120.500    35.500     93.08
     236   120.750    35.500     90.23
     237   121.000    35.500     87.17
     238   121.250    35.500     83.95
     239   121.500    35.500     80.64
     240   121.750    35.500     77.32
     241   122.000    35.500     74.04
     242   122.250    35.500     70.85
     243   122.500    35.500     67.86
     244   122.750    35.500     65.10
     245   123.000    35.500     62.64
     246   114.500    35.750     63.83
     247   114.750    35.750     67.45
     248   115.000    35.750     71.13
     249   115.250    35.750     74.83
     250   115.500    35.750     78.53
     251   115.750    35.750     82.17
     252   116.000    35.750     85.73
     253   116.250    35.750     89.16
     254   116.500    35.750     92.43
     255   116.750    35.750     95.51
     256   117.000    35.750     98.33
     257   117.250    35.750    100.88
     258   117.500    35.750    103.11
     259   117.750    35.750    104.99
     260   118.000    35.750    106.49
     261   118.250    35.750    107.59
     262   118.500    35.750    108.27
     263   118.750    35.750    108.51
     264   119.000    35.750    108.29
     265   119.250    35.750    107.63
     266   119.500    35.750    106.53
     267   119.750    35.750    105.01
     268   120.000    35.750    103.08
     269   120.250    35.750    100.78
     270   120.500    35.750     98.14
     271   120.750    35.750     95.23
     272   121.000    35.750     92.07
     273   121.250    35.750     88.74
     274   121.500    35.750     85.29
     275   121.750    35.750     81.81
     276   122.000    35.750     78.34
     277   122.250    35.750     74.97
     278   122.500    35.750     71.76
     279   122.750    35.750     68.76
     280   123.000    35.750     66.07
     281   114.500    36.000     66.58
     282   114.750    36.000     70.31
     283   115.000    36.000     74.09
     284   115.250    36.000     77.89
     285   115.500    36.000     81.67
     286   115.750    36.000     85.41
     287   116.000    36.000     89.04
     288   116.250    36.000     92.56
     289   116.500    36.000     95.90
     290   116.750    36.000     99.04
     291   117.000    36.000    101.93
     292   117.250    36.000    104.54
     293   117.500    36.000    106.84
     294   117.750    36.000    108.78
     295   118.000    36.000    110.34
     296   118.250    36.000    111.51
     297   118.500    36.000    112.24
     298   118.750    36.000    112.53
     299   119.000    36.000    112.37
     300   119.250    36.000    111.77
     301   119.500    36.000    110.71
     302   119.750    36.000    109.22
     303   120.000    36.000    107.31
     304   120.250    36.000    105.02
     305   120.500    36.000    102.38
     306   120.750    36.000     99.44
     307   121.000    36.000     96.24
     308   121.250    36.000     92.84
     309   121.500    36.000     89.31
     310   121.750    36.000     85.71
     311   122.000    36.000     82.10
     312   122.250    36.000     78.57
     313   122.500    36.000     75.18
     314   122.750    36.000     71.99
     315   123.000    36.000     69.07
     316   114.500    36.250     68.58
     317   114.750    36.250     72.38
     318   115.000    36.250     76.22
     319   115.250    36.250     80.07
     320   115.500    36.250     83.90
     321   115.750    36.250     87.67
     322   116.000    36.250     91.36
     323   116.250    36.250     94.91
     324   116.500    36.250     98.29
     325   116.750    36.250    101.47
     326   117.000    36.250    104.41
     327   117.250    36.250    107.06
     328   117.500    36.250    109.41
     329   117.750    36.250    111.40
     330   118.000    36.250    113.02
     331   118.250    36.250    114.25
     332   118.500    36.250    115.05
     333   118.750    36.250    115.41
     334   119.000    36.250    115.33
     335   119.250    36.250    114.79
     336   119.500    36.250    113.81
     337   119.750    36.250    112.39
     338   120.000    36.250    110.55
     339   120.250    36.250    108.31
     340   120.500    36.250    105.72
     341   120.750    36.250    102.80
     342   121.000    36.250     99.60
     343   121.250    36.250     96.19
     344   121.500    36.250     92.62
     345   121.750    36.250     88.95
     346   122.000    36.250     85.25
     347   122.250    36.250     81.60
     348   122.500    36.250     78.05
     349   122.750    36.250     74.69
     350   123.000    36.250     71.58
     351   114.500    36.500     69.80
     352   114.750    36.500     73.61
     353   115.000    36.500     77.47
     354   115.250    36.500     81.33
     355   115.500    36.500     85.17
     356   115.750    36.500     88.95
     357   116.000    36.500     92.63
     358   116.250    36.500     96.19
     359   116.500    36.500     99.58
     360   116.750    36.500    102.76
     361   117.000    36.500    105.71
     362   117.250    36.500    108.39
     363   117.500    36.500    110.77
     364   117.750    36.500    112.80
     365   118.000    36.500    114.48
     366   118.250    36.500    115.77
     367   118.500    36.500    116.64
     368   118.750    36.500    117.10
     369   119.000    36.500    117.11
     370   119.250    36.500    116.67
     371   119.500    36.500    115.80
     372   119.750    36.500    114.48
     373   120.000    36.500    112.74
     374   120.250    36.500    110.60
     375   120.500    36.500    108.09
     376   120.750    36.500    105.23
     377   121.000    36.500    102.09
     378   121.250    36.500     98.71
     379   121.500    36.500     95.14
     380   121.750    36.500     91.45
     381   122.000    36.500     87.71
     382   122.250    36.500     83.99
     383   122.500    36.500     80.33
     384   122.750    36.500     76.84
     385   123.000    36.500     73.56
     386   114.500    36.750     70.23
     387   114.750    36.750     74.02
     388   115.000    36.750     77.85
     389   115.250    36.750     81.68
     390   115.500    36.750     85.48
     391   115.750    36.750     89.22
     392   116.000    36.750     92.87
     393   116.250    36.750     96.38
     394   116.500    36.750     99.75
     395   116.750    36.750    102.91
     396   117.000    36.750    105.85
     397   117.250    36.750    108.53
     398   117.500    36.750    110.92
     399   117.750    36.750    112.98
     400   118.000    36.750    114.71
     401   118.250    36.750    116.06
     402   118.500    36.750    117.02
     403   118.750    36.750    117.57
     404   119.000    36.750    117.68
     405   119.250    36.750    117.37
     406   119.500    36.750    116.63
     407   119.750    36.750    115.45
     408   120.000    36.750    113.85
     409   120.250    36.750    111.84
     410   120.500    36.750    109.45
     411   120.750    36.750    106.72
     412   121.000    36.750    103.68
     413   121.250    36.750    100.38
     414   121.500    36.750     96.87
     415   121.750    36.750     93.21
     416   122.000    36.750     89.47
     417   122.250    36.750     85.70
     418   122.500    36.750     81.99
     419   122.750    36.750     78.39
     420   123.000    36.750     74.98
     421   114.500    37.000     69.90
     422   114.750    37.000     73.62
     423   115.000    37.000     77.38
     424   115.250    37.000     81.14
     425   115.500    37.000     84.86
     426   115.750    37.000     88.53
     427   116.000    37.000     92.10
     428   116.250    37.000     95.54
     429   116.500    37.000     98.84
     430   116.750    37.000    101.95
     431   117.000    37.000    104.84
     432   117.250    37.000    107.50
     433   117.500    37.000    109.89
     434   117.750    37.000    111.97
     435   118.000    37.000    113.74
     436   118.250    37.000    115.15
     437   118.500    37.000    116.19
     438   118.750    37.000    116.84
     439   119.000    37.000    117.09
     440   119.250    37.000    116.92
     441   119.500    37.000    116.33
     442   119.750    37.000    115.31
     443   120.000    37.000    113.89
     444   120.250    37.000    112.05
     445   120.500    37.000    109.84
     446   120.750    37.000    107.26
     447   121.000    37.000    104.37
     448   121.250    37.000    101.19
     449   121.500    37.000     97.78
     450   121.750    37.000     94.20
     451   122.000    37.000     90.50
     452   122.250    37.000     86.74
     453   122.500    37.000     83.00
     454   122.750    37.000     79.34
     455   123.000    37.000     75.83
     456   114.500    37.250     68.86
     457   114.750    37.250     72.49
     458   115.000    37.250     76.14
     459   115.250    37.250     79.78
     460   115.500    37.250     83.39
     461   115.750    37.250     86.93
     462   116.000    37.250     90.39
     463   116.250    37.250     93.73
     464   116.500    37.250     96.91
     465   116.750    37.250     99.94
     466   117.000    37.250    102.77
     467   117.250    37.250    105.39
     468   117.500    37.250    107.75
     469   117.750    37.250    109.84
     470   118.000    37.250    111.63
     471   118.250    37.250    113.10
     472   118.500    37.250    114.22
     473   118.750    37.250    114.99
     474   119.000    37.250    115.37
     475   119.250    37.250    115.36
     476   119.500    37.250    114.95
     477   119.750    37.250    114.13
     478   120.000    37.250    112.89
     479   120.250    37.250    111.27
     480   120.500    37.250    109.26
     481   120.750    37.250    106.88
     482   121.000    37.250    104.18
     483   121.250    37.250    101.17
     484   121.500    37.250     97.92
     485   121.750    37.250     94.46
     486   122.000    37.250     90.84
     487   122.250    37.250     87.14
     488   122.500    37.250     83.41
     489   122.750    37.250     79.72
     490   123.000    37.250     76.16
     491   114.500    37.500     67.22
     492   114.750    37.500     70.72
     493   115.000    37.500     74.22
     494   115.250    37.500     77.71
     495   115.500    37.500     81.15
     496   115.750    37.500     84.54
     497   116.000    37.500     87.84
     498   116.250    37.500     91.03
     499   116.500    37.500     94.10
     500   116.750    37.500     97.01
     501   117.000    37.500     99.75
     502   117.250    37.500    102.29
     503   117.500    37.500    104.61
     504   117.750    37.500    106.69
     505   118.000    37.500    108.50
     506   118.250    37.500    110.02
     507   118.500    37.500    111.22
     508   118.750    37.500    112.10
     509   119.000    37.500    112.62
     510   119.250    37.500    112.78
     511   119.500    37.500    112.56
     512   119.750    37.500    111.95
     513   120.000    37.500    110.95
     514   120.250    37.500    109.56
     515   120.500    37.500    107.78
     516   120.750    37.500    105.66
     517   121.000    37.500    103.17
     518   121.250    37.500    100.39
     519   121.500    37.500     97.32
     520   121.750    37.500     94.02
     521   122.000    37.500     90.54
     522   122.250    37.500     86.93
     523   122.500    37.500     83.26
     524   122.750    37.500     79.59
     525   123.000    37.500     75.99
     526   114.500    37.750     65.10
     527   114.750    37.750     68.41
     528   115.000    37.750     71.73
     529   115.250    37.750     75.03
     530   115.500    37.750     78.28
     531   115.750    37.750     81.48
     532   116.000    37.750     84.59
     533   116.250    37.750     87.61
     534   116.500    37.750     90.51
     535   116.750    37.750     93.28
     536   117.000    37.750     95.89
     537   117.250    37.750     98.35
     538   117.500    37.750    100.60
     539   117.750    37.750    102.65
     540   118.000    37.750    104.46
     541   118.250    37.750    106.01
     542   118.500    37.750    107.31
     543   118.750    37.750    108.29
     544   119.000    37.750    108.96
     545   119.250    37.750    109.30
     546   119.500    37.750    109.28
     547   119.750    37.750    108.90
     548   120.000    37.750    108.15
     549   120.250    37.750    107.02
     550   120.500    37.750    105.52
     551   120.750    37.750    103.65
     552   121.000    37.750    101.43
     553   121.250    37.750     98.89
     554   121.500    37.750     96.06
     555   121.750    37.750     92.97
     556   122.000    37.750     89.66
     557   122.250    37.750     86.19
     558   122.500    37.750     82.62
     559   122.750    37.750     79.01
     560   123.000    37.750     75.42
     561   114.500    38.000     62.62
     562   114.750    38.000     65.72
     563   115.000    38.000     68.83
     564   115.250    38.000     71.91
     565   115.500    38.000     74.93
     566   115.750    38.000     77.90
     567   116.000    38.000     80.80
     568   116.250    38.000     83.61
     569   116.500    38.000     86.32
     570   116.750    38.000     88.91
     571   117.000    38.000     91.38
     572   117.250    38.000     93.71
     573   117.500    38.000     95.88
     574   117.750    38.000     97.88
     575   118.000    38.000     99.68
     576   118.250    38.000    101.27
     577   118.500    38.000    102.63
     578   118.750    38.000    103.72
     579   119.000    38.000    104.53
     580   119.250    38.000    105.05
     581   119.500    38.000    105.25
     582   119.750    38.000    105.12
     583   120.000    38.000    104.62
     584   120.250    38.000    103.78
     585   120.500    38.000    102.57
     586   120.750    38.000    101.00
     587   121.000    38.000     99.08
     588   121.250    38.000     96.82
     589   121.500    38.000     94.25
     590   121.750    38.000     91.40
     591   122.000    38.000     88.31
     592   122.250    38.000     85.01
     593   122.500    38.000     81.58
     594   122.750    38.000     78.06
     595   123.000    38.000     74.53
     596   114.500    38.250     59.92
     597   114.750    38.250     62.80
     598   115.000    38.250     65.65
     599   115.250    38.250     68.48
     600   115.500    38.250     71.25
     601   115.750    38.250     73.98
     602   116.000    38.250     76.62
     603   116.250    38.250     79.20
     604   116.500    38.250     81.68
     605   116.750    38.250     84.09
     606   117.000    38.250     86.39
     607   117.250    38.250     88.57
     608   117.500    38.250     90.63
     609   117.750    38.250     92.56
     610   118.000    38.250     94.34
     611   118.250    38.250     95.94
     612   118.500    38.250     97.35
     613   118.750    38.250     98.55
     614   119.000    38.250     99.51
     615   119.250    38.250    100.21
     616   119.500    38.250    100.63
     617   119.750    38.250    100.74
     618   120.000    38.250    100.52
     619   120.250    38.250     99.97
     620   120.500    38.250     99.07
     621   120.750    38.250     97.82
     622   121.000    38.250     96.22
     623   121.250    38.250     94.27
     624   121.500    38.250     92.00
     625   121.750    38.250     89.43
     626   122.000    38.250     86.58
     627   122.250    38.250     83.50
     628   122.500    38.250     80.25
     629   122.750    38.250     76.87
     630   123.000    38.250     73.42
     631   114.500    38.500     57.15
     632   114.750    38.500     59.78
     633   115.000    38.500     62.38
     634   115.250    38.500     64.93
     635   115.500    38.500     67.42
     636   115.750    38.500     69.86
     637   116.000    38.500     72.23
     638   116.250    38.500     74.55
     639   116.500    38.500     76.79
     640   116.750    38.500     78.97
     641   117.000    38.500     81.08
     642   117.250    38.500     83.11
     643   117.500    38.500     85.04
     644   117.750    38.500     86.89
     645   118.000    38.500     88.62
     646   118.250    38.500     90.23
     647   118.500    38.500     91.68
     648   118.750    38.500     92.96
     649   119.000    38.500     94.06
     650   119.250    38.500     94.94
     651   119.500    38.500     95.56
     652   119.750    38.500     95.93
     653   120.000    38.500     96.00
     654   120.250    38.500     95.75
     655   120.500    38.500     95.18
     656   120.750    38.500     94.26
     657   121.000    38.500     92.99
     658   121.250    38.500     91.38
     659   121.500    38.500     89.43
     660   121.750    38.500     87.17
     661   122.000    38.500     84.59
     662   122.250    38.500     81.78
     663   122.500    38.500     78.73
     664   122.750    38.500     75.52
     665   123.000    38.500     72.20
