# Supplementary material for: The analysis on groundwater storage variations from GRACE/GRACE-FO in recent 20 years driven by influencing factors and prediction in Shandong Province, China
Source: Sci Rep. 2024 Mar 9;14:5819. doi: 10.1038/s41598-024-55588-3 (PMC10925065; doi:10.1038/s41598-024-55588-3)
Supplement: Supplementary file 1 — Supplementary Information. [file 41598_2024_55588_MOESM1_ESM.zip › data/GWS derived from GRACE/gws201002.txt]

       1   114.500    34.000     33.51
       2   114.750    34.000     33.78
       3   115.000    34.000     34.01
       4   115.250    34.000     34.19
       5   115.500    34.000     34.35
       6   115.750    34.000     34.49
       7   116.000    34.000     34.66
       8   116.250    34.000     34.84
       9   116.500    34.000     35.06
      10   116.750    34.000     35.32
      11   117.000    34.000     35.64
      12   117.250    34.000     36.01
      13   117.500    34.000     36.44
      14   117.750    34.000     36.93
      15   118.000    34.000     37.48
      16   118.250    34.000     38.08
      17   118.500    34.000     38.73
      18   118.750    34.000     39.44
      19   119.000    34.000     40.18
      20   119.250    34.000     40.98
      21   119.500    34.000     41.79
      22   119.750    34.000     42.66
      23   120.000    34.000     43.55
      24   120.250    34.000     44.48
      25   120.500    34.000     45.46
      26   120.750    34.000     46.48
      27   121.000    34.000     47.55
      28   121.250    34.000     48.68
      29   121.500    34.000     49.88
      30   121.750    34.000     51.15
      31   122.000    34.000     52.52
      32   122.250    34.000     53.98
      33   122.500    34.000     55.55
      34   122.750    34.000     57.22
      35   123.000    34.000     59.00
      36   114.500    34.250     37.73
      37   114.750    34.250     38.25
      38   115.000    34.250     38.70
      39   115.250    34.250     39.10
      40   115.500    34.250     39.45
      41   115.750    34.250     39.77
      42   116.000    34.250     40.08
      43   116.250    34.250     40.37
      44   116.500    34.250     40.67
      45   116.750    34.250     40.97
      46   117.000    34.250     41.28
      47   117.250    34.250     41.62
      48   117.500    34.250     41.96
      49   117.750    34.250     42.33
      50   118.000    34.250     42.71
      51   118.250    34.250     43.10
      52   118.500    34.250     43.51
      53   118.750    34.250     43.93
      54   119.000    34.250     44.37
      55   119.250    34.250     44.82
      56   119.500    34.250     45.28
      57   119.750    34.250     45.75
      58   120.000    34.250     46.25
      59   120.250    34.250     46.76
      60   120.500    34.250     47.30
      61   120.750    34.250     47.89
      62   121.000    34.250     48.53
      63   121.250    34.250     49.23
      64   121.500    34.250     50.02
      65   121.750    34.250     50.89
      66   122.000    34.250     51.87
      67   122.250    34.250     52.97
      68   122.500    34.250     54.20
      69   122.750    34.250     55.58
      70   123.000    34.250     57.09
      71   114.500    34.500     42.07
      72   114.750    34.500     42.79
      73   115.000    34.500     43.43
      74   115.250    34.500     43.99
      75   115.500    34.500     44.50
      76   115.750    34.500     44.96
      77   116.000    34.500     45.36
      78   116.250    34.500     45.74
      79   116.500    34.500     46.07
      80   116.750    34.500     46.37
      81   117.000    34.500     46.66
      82   117.250    34.500     46.91
      83   117.500    34.500     47.15
      84   117.750    34.500     47.37
      85   118.000    34.500     47.57
      86   118.250    34.500     47.75
      87   118.500    34.500     47.92
      88   118.750    34.500     48.07
      89   119.000    34.500     48.20
      90   119.250    34.500     48.31
      91   119.500    34.500     48.42
      92   119.750    34.500     48.53
      93   120.000    34.500     48.64
      94   120.250    34.500     48.76
      95   120.500    34.500     48.89
      96   120.750    34.500     49.08
      97   121.000    34.500     49.31
      98   121.250    34.500     49.61
      99   121.500    34.500     50.00
     100   121.750    34.500     50.48
     101   122.000    34.500     51.09
     102   122.250    34.500     51.85
     103   122.500    34.500     52.75
     104   122.750    34.500     53.82
     105   123.000    34.500     55.09
     106   114.500    34.750     46.44
     107   114.750    34.750     47.32
     108   115.000    34.750     48.11
     109   115.250    34.750     48.81
     110   115.500    34.750     49.43
     111   115.750    34.750     49.97
     112   116.000    34.750     50.44
     113   116.250    34.750     50.84
     114   116.500    34.750     51.18
     115   116.750    34.750     51.45
     116   117.000    34.750     51.68
     117   117.250    34.750     51.84
     118   117.500    34.750     51.95
     119   117.750    34.750     52.01
     120   118.000    34.750     52.03
     121   118.250    34.750     51.99
     122   118.500    34.750     51.91
     123   118.750    34.750     51.79
     124   119.000    34.750     51.62
     125   119.250    34.750     51.43
     126   119.500    34.750     51.20
     127   119.750    34.750     50.97
     128   120.000    34.750     50.72
     129   120.250    34.750     50.46
     130   120.500    34.750     50.23
     131   120.750    34.750     50.04
     132   121.000    34.750     49.88
     133   121.250    34.750     49.81
     134   121.500    34.750     49.82
     135   121.750    34.750     49.94
     136   122.000    34.750     50.19
     137   122.250    34.750     50.61
     138   122.500    34.750     51.19
     139   122.750    34.750     51.98
     140   123.000    34.750     52.96
     141   114.500    35.000     50.74
     142   114.750    35.000     51.75
     143   115.000    35.000     52.65
     144   115.250    35.000     53.44
     145   115.500    35.000     54.13
     146   115.750    35.000     54.73
     147   116.000    35.000     55.23
     148   116.250    35.000     55.63
     149   116.500    35.000     55.94
     150   116.750    35.000     56.15
     151   117.000    35.000     56.28
     152   117.250    35.000     56.33
     153   117.500    35.000     56.30
     154   117.750    35.000     56.19
     155   118.000    35.000     56.01
     156   118.250    35.000     55.75
     157   118.500    35.000     55.43
     158   118.750    35.000     55.05
     159   119.000    35.000     54.61
     160   119.250    35.000     54.13
     161   119.500    35.000     53.59
     162   119.750    35.000     53.03
     163   120.000    35.000     52.44
     164   120.250    35.000     51.86
     165   120.500    35.000     51.28
     166   120.750    35.000     50.74
     167   121.000    35.000     50.23
     168   121.250    35.000     49.80
     169   121.500    35.000     49.46
     170   121.750    35.000     49.25
     171   122.000    35.000     49.17
     172   122.250    35.000     49.26
     173   122.500    35.000     49.53
     174   122.750    35.000     50.02
     175   123.000    35.000     50.75
     176   114.500    35.250     54.87
     177   114.750    35.250     55.97
     178   115.000    35.250     56.95
     179   115.250    35.250     57.80
     180   115.500    35.250     58.54
     181   115.750    35.250     59.14
     182   116.000    35.250     59.63
     183   116.250    35.250     59.99
     184   116.500    35.250     60.24
     185   116.750    35.250     60.38
     186   117.000    35.250     60.39
     187   117.250    35.250     60.32
     188   117.500    35.250     60.13
     189   117.750    35.250     59.85
     190   118.000    35.250     59.46
     191   118.250    35.250     58.99
     192   118.500    35.250     58.44
     193   118.750    35.250     57.81
     194   119.000    35.250     57.11
     195   119.250    35.250     56.35
     196   119.500    35.250     55.54
     197   119.750    35.250     54.69
     198   120.000    35.250     53.81
     199   120.250    35.250     52.91
     200   120.500    35.250     52.02
     201   120.750    35.250     51.16
     202   121.000    35.250     50.34
     203   121.250    35.250     49.59
     204   121.500    35.250     48.93
     205   121.750    35.250     48.39
     206   122.000    35.250     48.00
     207   122.250    35.250     47.77
     208   122.500    35.250     47.75
     209   122.750    35.250     47.96
     210   123.000    35.250     48.42
     211   114.500    35.500     58.74
     212   114.750    35.500     59.89
     213   115.000    35.500     60.91
     214   115.250    35.500     61.79
     215   115.500    35.500     62.52
     216   115.750    35.500     63.12
     217   116.000    35.500     63.56
     218   116.250    35.500     63.87
     219   116.500    35.500     64.03
     220   116.750    35.500     64.06
     221   117.000    35.500     63.96
     222   117.250    35.500     63.72
     223   117.500    35.500     63.38
     224   117.750    35.500     62.91
     225   118.000    35.500     62.33
     226   118.250    35.500     61.65
     227   118.500    35.500     60.88
     228   118.750    35.500     60.02
     229   119.000    35.500     59.08
     230   119.250    35.500     58.08
     231   119.500    35.500     57.01
     232   119.750    35.500     55.90
     233   120.000    35.500     54.76
     234   120.250    35.500     53.59
     235   120.500    35.500     52.43
     236   120.750    35.500     51.28
     237   121.000    35.500     50.18
     238   121.250    35.500     49.14
     239   121.500    35.500     48.19
     240   121.750    35.500     47.36
     241   122.000    35.500     46.67
     242   122.250    35.500     46.16
     243   122.500    35.500     45.86
     244   122.750    35.500     45.78
     245   123.000    35.500     45.97
     246   114.500    35.750     62.22
     247   114.750    35.750     63.40
     248   115.000    35.750     64.43
     249   115.250    35.750     65.31
     250   115.500    35.750     66.02
     251   115.750    35.750     66.56
     252   116.000    35.750     66.94
     253   116.250    35.750     67.16
     254   116.500    35.750     67.22
     255   116.750    35.750     67.13
     256   117.000    35.750     66.88
     257   117.250    35.750     66.50
     258   117.500    35.750     65.97
     259   117.750    35.750     65.33
     260   118.000    35.750     64.56
     261   118.250    35.750     63.69
     262   118.500    35.750     62.71
     263   118.750    35.750     61.64
     264   119.000    35.750     60.49
     265   119.250    35.750     59.27
     266   119.500    35.750     57.97
     267   119.750    35.750     56.64
     268   120.000    35.750     55.27
     269   120.250    35.750     53.87
     270   120.500    35.750     52.47
     271   120.750    35.750     51.08
     272   121.000    35.750     49.73
     273   121.250    35.750     48.44
     274   121.500    35.750     47.22
     275   121.750    35.750     46.13
     276   122.000    35.750     45.18
     277   122.250    35.750     44.39
     278   122.500    35.750     43.82
     279   122.750    35.750     43.48
     280   123.000    35.750     43.40
     281   114.500    36.000     65.24
     282   114.750    36.000     66.41
     283   115.000    36.000     67.43
     284   115.250    36.000     68.27
     285   115.500    36.000     68.93
     286   115.750    36.000     69.40
     287   116.000    36.000     69.70
     288   116.250    36.000     69.81
     289   116.500    36.000     69.74
     290   116.750    36.000     69.52
     291   117.000    36.000     69.12
     292   117.250    36.000     68.57
     293   117.500    36.000     67.88
     294   117.750    36.000     67.06
     295   118.000    36.000     66.11
     296   118.250    36.000     65.05
     297   118.500    36.000     63.90
     298   118.750    36.000     62.64
     299   119.000    36.000     61.29
     300   119.250    36.000     59.88
     301   119.500    36.000     58.41
     302   119.750    36.000     56.88
     303   120.000    36.000     55.31
     304   120.250    36.000     53.72
     305   120.500    36.000     52.12
     306   120.750    36.000     50.53
     307   121.000    36.000     48.97
     308   121.250    36.000     47.45
     309   121.500    36.000     46.03
     310   121.750    36.000     44.69
     311   122.000    36.000     43.50
     312   122.250    36.000     42.47
     313   122.500    36.000     41.64
     314   122.750    36.000     41.03
     315   123.000    36.000     40.70
     316   114.500    36.250     67.69
     317   114.750    36.250     68.85
     318   115.000    36.250     69.83
     319   115.250    36.250     70.62
     320   115.500    36.250     71.20
     321   115.750    36.250     71.58
     322   116.000    36.250     71.77
     323   116.250    36.250     71.75
     324   116.500    36.250     71.56
     325   116.750    36.250     71.17
     326   117.000    36.250     70.62
     327   117.250    36.250     69.92
     328   117.500    36.250     69.06
     329   117.750    36.250     68.07
     330   118.000    36.250     66.96
     331   118.250    36.250     65.73
     332   118.500    36.250     64.40
     333   118.750    36.250     62.98
     334   119.000    36.250     61.48
     335   119.250    36.250     59.91
     336   119.500    36.250     58.28
     337   119.750    36.250     56.59
     338   120.000    36.250     54.88
     339   120.250    36.250     53.13
     340   120.500    36.250     51.37
     341   120.750    36.250     49.62
     342   121.000    36.250     47.88
     343   121.250    36.250     46.20
     344   121.500    36.250     44.58
     345   121.750    36.250     43.05
     346   122.000    36.250     41.64
     347   122.250    36.250     40.39
     348   122.500    36.250     39.32
     349   122.750    36.250     38.48
     350   123.000    36.250     37.89
     351   114.500    36.500     69.52
     352   114.750    36.500     70.65
     353   115.000    36.500     71.57
     354   115.250    36.500     72.28
     355   115.500    36.500     72.77
     356   115.750    36.500     73.05
     357   116.000    36.500     73.10
     358   116.250    36.500     72.97
     359   116.500    36.500     72.62
     360   116.750    36.500     72.08
     361   117.000    36.500     71.38
     362   117.250    36.500     70.51
     363   117.500    36.500     69.50
     364   117.750    36.500     68.35
     365   118.000    36.500     67.08
     366   118.250    36.500     65.70
     367   118.500    36.500     64.23
     368   118.750    36.500     62.66
     369   119.000    36.500     61.04
     370   119.250    36.500     59.35
     371   119.500    36.500     57.59
     372   119.750    36.500     55.80
     373   120.000    36.500     53.97
     374   120.250    36.500     52.11
     375   120.500    36.500     50.23
     376   120.750    36.500     48.36
     377   121.000    36.500     46.49
     378   121.250    36.500     44.66
     379   121.500    36.500     42.89
     380   121.750    36.500     41.19
     381   122.000    36.500     39.60
     382   122.250    36.500     38.15
     383   122.500    36.500     36.88
     384   122.750    36.500     35.81
     385   123.000    36.500     34.99
     386   114.500    36.750     70.70
     387   114.750    36.750     71.77
     388   115.000    36.750     72.61
     389   115.250    36.750     73.23
     390   115.500    36.750     73.62
     391   115.750    36.750     73.77
     392   116.000    36.750     73.71
     393   116.250    36.750     73.42
     394   116.500    36.750     72.92
     395   116.750    36.750     72.24
     396   117.000    36.750     71.38
     397   117.250    36.750     70.36
     398   117.500    36.750     69.18
     399   117.750    36.750     67.89
     400   118.000    36.750     66.48
     401   118.250    36.750     64.98
     402   118.500    36.750     63.39
     403   118.750    36.750     61.71
     404   119.000    36.750     59.98
     405   119.250    36.750     58.20
     406   119.500    36.750     56.36
     407   119.750    36.750     54.50
     408   120.000    36.750     52.58
     409   120.250    36.750     50.65
     410   120.500    36.750     48.70
     411   120.750    36.750     46.74
     412   121.000    36.750     44.78
     413   121.250    36.750     42.86
     414   121.500    36.750     40.96
     415   121.750    36.750     39.14
     416   122.000    36.750     37.39
     417   122.250    36.750     35.78
     418   122.500    36.750     34.32
     419   122.750    36.750     33.05
     420   123.000    36.750     32.01
     421   114.500    37.000     71.21
     422   114.750    37.000     72.20
     423   115.000    37.000     72.96
     424   115.250    37.000     73.48
     425   115.500    37.000     73.74
     426   115.750    37.000     73.77
     427   116.000    37.000     73.56
     428   116.250    37.000     73.13
     429   116.500    37.000     72.48
     430   116.750    37.000     71.65
     431   117.000    37.000     70.64
     432   117.250    37.000     69.46
     433   117.500    37.000     68.16
     434   117.750    37.000     66.73
     435   118.000    37.000     65.20
     436   118.250    37.000     63.58
     437   118.500    37.000     61.90
     438   118.750    37.000     60.15
     439   119.000    37.000     58.35
     440   119.250    37.000     56.50
     441   119.500    37.000     54.62
     442   119.750    37.000     52.71
     443   120.000    37.000     50.76
     444   120.250    37.000     48.79
     445   120.500    37.000     46.80
     446   120.750    37.000     44.80
     447   121.000    37.000     42.79
     448   121.250    37.000     40.81
     449   121.500    37.000     38.84
     450   121.750    37.000     36.91
     451   122.000    37.000     35.06
     452   122.250    37.000     33.30
     453   122.500    37.000     31.69
     454   122.750    37.000     30.23
     455   123.000    37.000     29.00
     456   114.500    37.250     71.06
     457   114.750    37.250     71.97
     458   115.000    37.250     72.63
     459   115.250    37.250     73.03
     460   115.500    37.250     73.18
     461   115.750    37.250     73.06
     462   116.000    37.250     72.71
     463   116.250    37.250     72.13
     464   116.500    37.250     71.34
     465   116.750    37.250     70.36
     466   117.000    37.250     69.20
     467   117.250    37.250     67.90
     468   117.500    37.250     66.46
     469   117.750    37.250     64.92
     470   118.000    37.250     63.28
     471   118.250    37.250     61.58
     472   118.500    37.250     59.83
     473   118.750    37.250     58.02
     474   119.000    37.250     56.18
     475   119.250    37.250     54.30
     476   119.500    37.250     52.40
     477   119.750    37.250     50.48
     478   120.000    37.250     48.54
     479   120.250    37.250     46.58
     480   120.500    37.250     44.58
     481   120.750    37.250     42.59
     482   121.000    37.250     40.57
     483   121.250    37.250     38.55
     484   121.500    37.250     36.54
     485   121.750    37.250     34.56
     486   122.000    37.250     32.62
     487   122.250    37.250     30.77
     488   122.500    37.250     29.02
     489   122.750    37.250     27.42
     490   123.000    37.250     26.01
     491   114.500    37.500     70.29
     492   114.750    37.500     71.11
     493   115.000    37.500     71.66
     494   115.250    37.500     71.95
     495   115.500    37.500     71.96
     496   115.750    37.500     71.72
     497   116.000    37.500     71.22
     498   116.250    37.500     70.50
     499   116.500    37.500     69.56
     500   116.750    37.500     68.43
     501   117.000    37.500     67.14
     502   117.250    37.500     65.71
     503   117.500    37.500     64.16
     504   117.750    37.500     62.51
     505   118.000    37.500     60.81
     506   118.250    37.500     59.03
     507   118.500    37.500     57.23
     508   118.750    37.500     55.39
     509   119.000    37.500     53.53
     510   119.250    37.500     51.66
     511   119.500    37.500     49.79
     512   119.750    37.500     47.89
     513   120.000    37.500     45.98
     514   120.250    37.500     44.06
     515   120.500    37.500     42.11
     516   120.750    37.500     40.14
     517   121.000    37.500     38.15
     518   121.250    37.500     36.15
     519   121.500    37.500     34.14
     520   121.750    37.500     32.14
     521   122.000    37.500     30.16
     522   122.250    37.500     28.23
     523   122.500    37.500     26.38
     524   122.750    37.500     24.66
     525   123.000    37.500     23.09
     526   114.500    37.750     68.96
     527   114.750    37.750     69.68
     528   115.000    37.750     70.12
     529   115.250    37.750     70.29
     530   115.500    37.750     70.18
     531   115.750    37.750     69.80
     532   116.000    37.750     69.17
     533   116.250    37.750     68.29
     534   116.500    37.750     67.21
     535   116.750    37.750     65.96
     536   117.000    37.750     64.55
     537   117.250    37.750     62.99
     538   117.500    37.750     61.35
     539   117.750    37.750     59.62
     540   118.000    37.750     57.84
     541   118.250    37.750     56.03
     542   118.500    37.750     54.19
     543   118.750    37.750     52.35
     544   119.000    37.750     50.51
     545   119.250    37.750     48.67
     546   119.500    37.750     46.83
     547   119.750    37.750     44.99
     548   120.000    37.750     43.15
     549   120.250    37.750     41.30
     550   120.500    37.750     39.43
     551   120.750    37.750     37.52
     552   121.000    37.750     35.60
     553   121.250    37.750     33.64
     554   121.500    37.750     31.67
     555   121.750    37.750     29.68
     556   122.000    37.750     27.70
     557   122.250    37.750     25.74
     558   122.500    37.750     23.84
     559   122.750    37.750     22.02
     560   123.000    37.750     20.33
     561   114.500    38.000     67.16
     562   114.750    38.000     67.79
     563   115.000    38.000     68.12
     564   115.250    38.000     68.16
     565   115.500    38.000     67.92
     566   115.750    38.000     67.40
     567   116.000    38.000     66.63
     568   116.250    38.000     65.63
     569   116.500    38.000     64.42
     570   116.750    38.000     63.04
     571   117.000    38.000     61.50
     572   117.250    38.000     59.86
     573   117.500    38.000     58.13
     574   117.750    38.000     56.33
     575   118.000    38.000     54.50
     576   118.250    38.000     52.66
     577   118.500    38.000     50.82
     578   118.750    38.000     49.00
     579   119.000    38.000     47.20
     580   119.250    38.000     45.40
     581   119.500    38.000     43.65
     582   119.750    38.000     41.89
     583   120.000    38.000     40.14
     584   120.250    38.000     38.39
     585   120.500    38.000     36.62
     586   120.750    38.000     34.82
     587   121.000    38.000     33.00
     588   121.250    38.000     31.13
     589   121.500    38.000     29.22
     590   121.750    38.000     27.28
     591   122.000    38.000     25.33
     592   122.250    38.000     23.37
     593   122.500    38.000     21.44
     594   122.750    38.000     19.57
     595   123.000    38.000     17.79
     596   114.500    38.250     64.99
     597   114.750    38.250     65.51
     598   115.000    38.250     65.73
     599   115.250    38.250     65.66
     600   115.500    38.250     65.29
     601   115.750    38.250     64.65
     602   116.000    38.250     63.75
     603   116.250    38.250     62.62
     604   116.500    38.250     61.28
     605   116.750    38.250     59.78
     606   117.000    38.250     58.15
     607   117.250    38.250     56.42
     608   117.500    38.250     54.61
     609   117.750    38.250     52.76
     610   118.000    38.250     50.91
     611   118.250    38.250     49.05
     612   118.500    38.250     47.23
     613   118.750    38.250     45.44
     614   119.000    38.250     43.68
     615   119.250    38.250     41.98
     616   119.500    38.250     40.31
     617   119.750    38.250     38.66
     618   120.000    38.250     37.04
     619   120.250    38.250     35.41
     620   120.500    38.250     33.77
     621   120.750    38.250     32.11
     622   121.000    38.250     30.41
     623   121.250    38.250     28.66
     624   121.500    38.250     26.86
     625   121.750    38.250     25.01
     626   122.000    38.250     23.12
     627   122.250    38.250     21.20
     628   122.500    38.250     19.28
     629   122.750    38.250     17.39
     630   123.000    38.250     15.57
     631   114.500    38.500     62.56
     632   114.750    38.500     62.98
     633   115.000    38.500     63.10
     634   115.250    38.500     62.90
     635   115.500    38.500     62.42
     636   115.750    38.500     61.65
     637   116.000    38.500     60.62
     638   116.250    38.500     59.38
     639   116.500    38.500     57.92
     640   116.750    38.500     56.32
     641   117.000    38.500     54.60
     642   117.250    38.500     52.78
     643   117.500    38.500     50.91
     644   117.750    38.500     49.03
     645   118.000    38.500     47.16
     646   118.250    38.500     45.31
     647   118.500    38.500     43.51
     648   118.750    38.500     41.77
     649   119.000    38.500     40.10
     650   119.250    38.500     38.48
     651   119.500    38.500     36.92
     652   119.750    38.500     35.41
     653   120.000    38.500     33.93
     654   120.250    38.500     32.45
     655   120.500    38.500     30.97
     656   120.750    38.500     29.47
     657   121.000    38.500     27.91
     658   121.250    38.500     26.31
     659   121.500    38.500     24.65
     660   121.750    38.500     22.92
     661   122.000    38.500     21.12
     662   122.250    38.500     19.28
     663   122.500    38.500     17.41
     664   122.750    38.500     15.53
     665   123.000    38.500     13.71
