# Supplementary material for: The analysis on groundwater storage variations from GRACE/GRACE-FO in recent 20 years driven by influencing factors and prediction in Shandong Province, China
Source: Sci Rep. 2024 Mar 9;14:5819. doi: 10.1038/s41598-024-55588-3 (PMC10925065; doi:10.1038/s41598-024-55588-3)
Supplement: Supplementary file 1 — Supplementary Information. [file 41598_2024_55588_MOESM1_ESM.zip › data/GWS derived from GRACE/gws201003.txt]

       1   114.500    34.000     17.62
       2   114.750    34.000     20.74
       3   115.000    34.000     23.65
       4   115.250    34.000     26.32
       5   115.500    34.000     28.78
       6   115.750    34.000     31.01
       7   116.000    34.000     33.05
       8   116.250    34.000     34.90
       9   116.500    34.000     36.58
      10   116.750    34.000     38.10
      11   117.000    34.000     39.49
      12   117.250    34.000     40.76
      13   117.500    34.000     41.92
      14   117.750    34.000     42.99
      15   118.000    34.000     43.97
      16   118.250    34.000     44.89
      17   118.500    34.000     45.74
      18   118.750    34.000     46.52
      19   119.000    34.000     47.24
      20   119.250    34.000     47.90
      21   119.500    34.000     48.49
      22   119.750    34.000     49.00
      23   120.000    34.000     49.44
      24   120.250    34.000     49.78
      25   120.500    34.000     50.04
      26   120.750    34.000     50.19
      27   121.000    34.000     50.25
      28   121.250    34.000     50.19
      29   121.500    34.000     50.02
      30   121.750    34.000     49.76
      31   122.000    34.000     49.38
      32   122.250    34.000     48.92
      33   122.500    34.000     48.37
      34   122.750    34.000     47.75
      35   123.000    34.000     47.07
      36   114.500    34.250     21.56
      37   114.750    34.250     24.95
      38   115.000    34.250     28.12
      39   115.250    34.250     31.03
      40   115.500    34.250     33.73
      41   115.750    34.250     36.19
      42   116.000    34.250     38.42
      43   116.250    34.250     40.43
      44   116.500    34.250     42.25
      45   116.750    34.250     43.87
      46   117.000    34.250     45.32
      47   117.250    34.250     46.61
      48   117.500    34.250     47.77
      49   117.750    34.250     48.79
      50   118.000    34.250     49.69
      51   118.250    34.250     50.49
      52   118.500    34.250     51.18
      53   118.750    34.250     51.79
      54   119.000    34.250     52.30
      55   119.250    34.250     52.71
      56   119.500    34.250     53.04
      57   119.750    34.250     53.27
      58   120.000    34.250     53.39
      59   120.250    34.250     53.41
      60   120.500    34.250     53.32
      61   120.750    34.250     53.12
      62   121.000    34.250     52.80
      63   121.250    34.250     52.37
      64   121.500    34.250     51.82
      65   121.750    34.250     51.16
      66   122.000    34.250     50.40
      67   122.250    34.250     49.55
      68   122.500    34.250     48.63
      69   122.750    34.250     47.65
      70   123.000    34.250     46.61
      71   114.500    34.500     25.47
      72   114.750    34.500     29.07
      73   115.000    34.500     32.44
      74   115.250    34.500     35.57
      75   115.500    34.500     38.45
      76   115.750    34.500     41.09
      77   116.000    34.500     43.47
      78   116.250    34.500     45.62
      79   116.500    34.500     47.53
      80   116.750    34.500     49.24
      81   117.000    34.500     50.73
      82   117.250    34.500     52.04
      83   117.500    34.500     53.18
      84   117.750    34.500     54.16
      85   118.000    34.500     54.98
      86   118.250    34.500     55.67
      87   118.500    34.500     56.23
      88   118.750    34.500     56.68
      89   119.000    34.500     57.00
      90   119.250    34.500     57.20
      91   119.500    34.500     57.28
      92   119.750    34.500     57.25
      93   120.000    34.500     57.09
      94   120.250    34.500     56.82
      95   120.500    34.500     56.41
      96   120.750    34.500     55.87
      97   121.000    34.500     55.22
      98   121.250    34.500     54.42
      99   121.500    34.500     53.50
     100   121.750    34.500     52.46
     101   122.000    34.500     51.33
     102   122.250    34.500     50.09
     103   122.500    34.500     48.79
     104   122.750    34.500     47.42
     105   123.000    34.500     46.02
     106   114.500    34.750     29.26
     107   114.750    34.750     33.02
     108   115.000    34.750     36.54
     109   115.250    34.750     39.82
     110   115.500    34.750     42.84
     111   115.750    34.750     45.60
     112   116.000    34.750     48.10
     113   116.250    34.750     50.34
     114   116.500    34.750     52.33
     115   116.750    34.750     54.08
     116   117.000    34.750     55.60
     117   117.250    34.750     56.91
     118   117.500    34.750     58.03
     119   117.750    34.750     58.95
     120   118.000    34.750     59.70
     121   118.250    34.750     60.30
     122   118.500    34.750     60.74
     123   118.750    34.750     61.04
     124   119.000    34.750     61.19
     125   119.250    34.750     61.21
     126   119.500    34.750     61.08
     127   119.750    34.750     60.82
     128   120.000    34.750     60.43
     129   120.250    34.750     59.88
     130   120.500    34.750     59.19
     131   120.750    34.750     58.36
     132   121.000    34.750     57.37
     133   121.250    34.750     56.24
     134   121.500    34.750     54.98
     135   121.750    34.750     53.59
     136   122.000    34.750     52.07
     137   122.250    34.750     50.47
     138   122.500    34.750     48.77
     139   122.750    34.750     47.03
     140   123.000    34.750     45.26
     141   114.500    35.000     32.84
     142   114.750    35.000     36.69
     143   115.000    35.000     40.32
     144   115.250    35.000     43.69
     145   115.500    35.000     46.79
     146   115.750    35.000     49.62
     147   116.000    35.000     52.18
     148   116.250    35.000     54.46
     149   116.500    35.000     56.49
     150   116.750    35.000     58.26
     151   117.000    35.000     59.78
     152   117.250    35.000     61.08
     153   117.500    35.000     62.16
     154   117.750    35.000     63.04
     155   118.000    35.000     63.73
     156   118.250    35.000     64.24
     157   118.500    35.000     64.58
     158   118.750    35.000     64.75
     159   119.000    35.000     64.77
     160   119.250    35.000     64.63
     161   119.500    35.000     64.33
     162   119.750    35.000     63.88
     163   120.000    35.000     63.28
     164   120.250    35.000     62.49
     165   120.500    35.000     61.56
     166   120.750    35.000     60.46
     167   121.000    35.000     59.19
     168   121.250    35.000     57.76
     169   121.500    35.000     56.17
     170   121.750    35.000     54.44
     171   122.000    35.000     52.58
     172   122.250    35.000     50.61
     173   122.500    35.000     48.54
     174   122.750    35.000     46.43
     175   123.000    35.000     44.27
     176   114.500    35.250     36.11
     177   114.750    35.250     39.99
     178   115.000    35.250     43.65
     179   115.250    35.250     47.05
     180   115.500    35.250     50.18
     181   115.750    35.250     53.03
     182   116.000    35.250     55.60
     183   116.250    35.250     57.90
     184   116.500    35.250     59.92
     185   116.750    35.250     61.69
     186   117.000    35.250     63.19
     187   117.250    35.250     64.45
     188   117.500    35.250     65.49
     189   117.750    35.250     66.32
     190   118.000    35.250     66.94
     191   118.250    35.250     67.37
     192   118.500    35.250     67.63
     193   118.750    35.250     67.70
     194   119.000    35.250     67.61
     195   119.250    35.250     67.35
     196   119.500    35.250     66.91
     197   119.750    35.250     66.31
     198   120.000    35.250     65.52
     199   120.250    35.250     64.57
     200   120.500    35.250     63.42
     201   120.750    35.250     62.10
     202   121.000    35.250     60.58
     203   121.250    35.250     58.88
     204   121.500    35.250     57.01
     205   121.750    35.250     54.97
     206   122.000    35.250     52.78
     207   122.250    35.250     50.47
     208   122.500    35.250     48.05
     209   122.750    35.250     45.56
     210   123.000    35.250     43.05
     211   114.500    35.500     38.97
     212   114.750    35.500     42.83
     213   115.000    35.500     46.45
     214   115.250    35.500     49.83
     215   115.500    35.500     52.93
     216   115.750    35.500     55.75
     217   116.000    35.500     58.29
     218   116.250    35.500     60.56
     219   116.500    35.500     62.54
     220   116.750    35.500     64.25
     221   117.000    35.500     65.71
     222   117.250    35.500     66.93
     223   117.500    35.500     67.91
     224   117.750    35.500     68.68
     225   118.000    35.500     69.25
     226   118.250    35.500     69.62
     227   118.500    35.500     69.80
     228   118.750    35.500     69.81
     229   119.000    35.500     69.62
     230   119.250    35.500     69.27
     231   119.500    35.500     68.74
     232   119.750    35.500     68.02
     233   120.000    35.500     67.10
     234   120.250    35.500     66.00
     235   120.500    35.500     64.70
     236   120.750    35.500     63.18
     237   121.000    35.500     61.47
     238   121.250    35.500     59.54
     239   121.500    35.500     57.42
     240   121.750    35.500     55.11
     241   122.000    35.500     52.63
     242   122.250    35.500     50.00
     243   122.500    35.500     47.25
     244   122.750    35.500     44.41
     245   123.000    35.500     41.54
     246   114.500    35.750     41.33
     247   114.750    35.750     45.10
     248   115.000    35.750     48.65
     249   115.250    35.750     51.94
     250   115.500    35.750     54.96
     251   115.750    35.750     57.70
     252   116.000    35.750     60.16
     253   116.250    35.750     62.34
     254   116.500    35.750     64.26
     255   116.750    35.750     65.90
     256   117.000    35.750     67.29
     257   117.250    35.750     68.44
     258   117.500    35.750     69.37
     259   117.750    35.750     70.08
     260   118.000    35.750     70.59
     261   118.250    35.750     70.90
     262   118.500    35.750     71.03
     263   118.750    35.750     70.99
     264   119.000    35.750     70.76
     265   119.250    35.750     70.34
     266   119.500    35.750     69.74
     267   119.750    35.750     68.95
     268   120.000    35.750     67.95
     269   120.250    35.750     66.75
     270   120.500    35.750     65.33
     271   120.750    35.750     63.69
     272   121.000    35.750     61.80
     273   121.250    35.750     59.71
     274   121.500    35.750     57.37
     275   121.750    35.750     54.84
     276   122.000    35.750     52.10
     277   122.250    35.750     49.18
     278   122.500    35.750     46.14
     279   122.750    35.750     42.97
     280   123.000    35.750     39.76
     281   114.500    36.000     43.14
     282   114.750    36.000     46.77
     283   115.000    36.000     50.16
     284   115.250    36.000     53.31
     285   115.500    36.000     56.21
     286   115.750    36.000     58.82
     287   116.000    36.000     61.16
     288   116.250    36.000     63.23
     289   116.500    36.000     65.04
     290   116.750    36.000     66.58
     291   117.000    36.000     67.89
     292   117.250    36.000     68.96
     293   117.500    36.000     69.81
     294   117.750    36.000     70.46
     295   118.000    36.000     70.92
     296   118.250    36.000     71.19
     297   118.500    36.000     71.29
     298   118.750    36.000     71.22
     299   119.000    36.000     70.96
     300   119.250    36.000     70.52
     301   119.500    36.000     69.90
     302   119.750    36.000     69.07
     303   120.000    36.000     68.03
     304   120.250    36.000     66.78
     305   120.500    36.000     65.29
     306   120.750    36.000     63.55
     307   121.000    36.000     61.58
     308   121.250    36.000     59.34
     309   121.500    36.000     56.85
     310   121.750    36.000     54.12
     311   122.000    36.000     51.17
     312   122.250    36.000     48.02
     313   122.500    36.000     44.70
     314   122.750    36.000     41.24
     315   123.000    36.000     37.72
     316   114.500    36.250     44.33
     317   114.750    36.250     47.76
     318   115.000    36.250     50.97
     319   115.250    36.250     53.93
     320   115.500    36.250     56.65
     321   115.750    36.250     59.10
     322   116.000    36.250     61.28
     323   116.250    36.250     63.20
     324   116.500    36.250     64.86
     325   116.750    36.250     66.29
     326   117.000    36.250     67.49
     327   117.250    36.250     68.46
     328   117.500    36.250     69.24
     329   117.750    36.250     69.84
     330   118.000    36.250     70.25
     331   118.250    36.250     70.50
     332   118.500    36.250     70.58
     333   118.750    36.250     70.49
     334   119.000    36.250     70.24
     335   119.250    36.250     69.81
     336   119.500    36.250     69.19
     337   119.750    36.250     68.38
     338   120.000    36.250     67.35
     339   120.250    36.250     66.09
     340   120.500    36.250     64.58
     341   120.750    36.250     62.81
     342   121.000    36.250     60.77
     343   121.250    36.250     58.45
     344   121.500    36.250     55.85
     345   121.750    36.250     52.98
     346   122.000    36.250     49.87
     347   122.250    36.250     46.51
     348   122.500    36.250     42.96
     349   122.750    36.250     39.26
     350   123.000    36.250     35.45
     351   114.500    36.500     44.85
     352   114.750    36.500     48.06
     353   115.000    36.500     51.04
     354   115.250    36.500     53.78
     355   115.500    36.500     56.28
     356   115.750    36.500     58.52
     357   116.000    36.500     60.52
     358   116.250    36.500     62.26
     359   116.500    36.500     63.77
     360   116.750    36.500     65.04
     361   117.000    36.500     66.12
     362   117.250    36.500     67.00
     363   117.500    36.500     67.70
     364   117.750    36.500     68.23
     365   118.000    36.500     68.61
     366   118.250    36.500     68.84
     367   118.500    36.500     68.92
     368   118.750    36.500     68.86
     369   119.000    36.500     68.63
     370   119.250    36.500     68.24
     371   119.500    36.500     67.68
     372   119.750    36.500     66.91
     373   120.000    36.500     65.93
     374   120.250    36.500     64.71
     375   120.500    36.500     63.23
     376   120.750    36.500     61.47
     377   121.000    36.500     59.42
     378   121.250    36.500     57.07
     379   121.500    36.500     54.42
     380   121.750    36.500     51.46
     381   122.000    36.500     48.22
     382   122.250    36.500     44.72
     383   122.500    36.500     40.98
     384   122.750    36.500     37.06
     385   123.000    36.500     33.01
     386   114.500    36.750     44.73
     387   114.750    36.750     47.66
     388   115.000    36.750     50.38
     389   115.250    36.750     52.87
     390   115.500    36.750     55.13
     391   115.750    36.750     57.14
     392   116.000    36.750     58.91
     393   116.250    36.750     60.46
     394   116.500    36.750     61.79
     395   116.750    36.750     62.91
     396   117.000    36.750     63.85
     397   117.250    36.750     64.62
     398   117.500    36.750     65.25
     399   117.750    36.750     65.73
     400   118.000    36.750     66.07
     401   118.250    36.750     66.30
     402   118.500    36.750     66.40
     403   118.750    36.750     66.37
     404   119.000    36.750     66.20
     405   119.250    36.750     65.89
     406   119.500    36.750     65.41
     407   119.750    36.750     64.73
     408   120.000    36.750     63.83
     409   120.250    36.750     62.69
     410   120.500    36.750     61.29
     411   120.750    36.750     59.60
     412   121.000    36.750     57.58
     413   121.250    36.750     55.26
     414   121.500    36.750     52.60
     415   121.750    36.750     49.60
     416   122.000    36.750     46.29
     417   122.250    36.750     42.69
     418   122.500    36.750     38.82
     419   122.750    36.750     34.74
     420   123.000    36.750     30.49
     421   114.500    37.000     43.95
     422   114.750    37.000     46.59
     423   115.000    37.000     49.03
     424   115.250    37.000     51.24
     425   115.500    37.000     53.23
     426   115.750    37.000     55.00
     427   116.000    37.000     56.54
     428   116.250    37.000     57.87
     429   116.500    37.000     59.01
     430   116.750    37.000     59.97
     431   117.000    37.000     60.78
     432   117.250    37.000     61.44
     433   117.500    37.000     61.98
     434   117.750    37.000     62.41
     435   118.000    37.000     62.74
     436   118.250    37.000     62.98
     437   118.500    37.000     63.11
     438   118.750    37.000     63.14
     439   119.000    37.000     63.06
     440   119.250    37.000     62.85
     441   119.500    37.000     62.47
     442   119.750    37.000     61.91
     443   120.000    37.000     61.15
     444   120.250    37.000     60.14
     445   120.500    37.000     58.86
     446   120.750    37.000     57.26
     447   121.000    37.000     55.35
     448   121.250    37.000     53.09
     449   121.500    37.000     50.47
     450   121.750    37.000     47.51
     451   122.000    37.000     44.18
     452   122.250    37.000     40.53
     453   122.500    37.000     36.58
     454   122.750    37.000     32.37
     455   123.000    37.000     27.96
     456   114.500    37.250     42.57
     457   114.750    37.250     44.91
     458   115.000    37.250     47.05
     459   115.250    37.250     48.98
     460   115.500    37.250     50.69
     461   115.750    37.250     52.20
     462   116.000    37.250     53.49
     463   116.250    37.250     54.61
     464   116.500    37.250     55.55
     465   116.750    37.250     56.34
     466   117.000    37.250     57.00
     467   117.250    37.250     57.57
     468   117.500    37.250     58.03
     469   117.750    37.250     58.42
     470   118.000    37.250     58.74
     471   118.250    37.250     59.00
     472   118.500    37.250     59.18
     473   118.750    37.250     59.30
     474   119.000    37.250     59.32
     475   119.250    37.250     59.24
     476   119.500    37.250     59.00
     477   119.750    37.250     58.61
     478   120.000    37.250     58.00
     479   120.250    37.250     57.16
     480   120.500    37.250     56.03
     481   120.750    37.250     54.60
     482   121.000    37.250     52.82
     483   121.250    37.250     50.68
     484   121.500    37.250     48.16
     485   121.750    37.250     45.25
     486   122.000    37.250     41.97
     487   122.250    37.250     38.32
     488   122.500    37.250     34.34
     489   122.750    37.250     30.06
     490   123.000    37.250     25.56
     491   114.500    37.500     40.64
     492   114.750    37.500     42.67
     493   115.000    37.500     44.52
     494   115.250    37.500     46.15
     495   115.500    37.500     47.60
     496   115.750    37.500     48.84
     497   116.000    37.500     49.89
     498   116.250    37.500     50.78
     499   116.500    37.500     51.54
     500   116.750    37.500     52.16
     501   117.000    37.500     52.70
     502   117.250    37.500     53.16
     503   117.500    37.500     53.56
     504   117.750    37.500     53.91
     505   118.000    37.500     54.23
     506   118.250    37.500     54.52
     507   118.500    37.500     54.79
     508   118.750    37.500     55.00
     509   119.000    37.500     55.15
     510   119.250    37.500     55.21
     511   119.500    37.500     55.15
     512   119.750    37.500     54.94
     513   120.000    37.500     54.52
     514   120.250    37.500     53.88
     515   120.500    37.500     52.95
     516   120.750    37.500     51.71
     517   121.000    37.500     50.12
     518   121.250    37.500     48.14
     519   121.500    37.500     45.77
     520   121.750    37.500     42.97
     521   122.000    37.500     39.78
     522   122.250    37.500     36.19
     523   122.500    37.500     32.22
     524   122.750    37.500     27.93
     525   123.000    37.500     23.37
     526   114.500    37.750     38.25
     527   114.750    37.750     39.99
     528   115.000    37.750     41.55
     529   115.250    37.750     42.90
     530   115.500    37.750     44.08
     531   115.750    37.750     45.06
     532   116.000    37.750     45.88
     533   116.250    37.750     46.56
     534   116.500    37.750     47.13
     535   116.750    37.750     47.60
     536   117.000    37.750     48.01
     537   117.250    37.750     48.37
     538   117.500    37.750     48.71
     539   117.750    37.750     49.05
     540   118.000    37.750     49.39
     541   118.250    37.750     49.73
     542   118.500    37.750     50.07
     543   118.750    37.750     50.40
     544   119.000    37.750     50.69
     545   119.250    37.750     50.93
     546   119.500    37.750     51.06
     547   119.750    37.750     51.06
     548   120.000    37.750     50.86
     549   120.250    37.750     50.45
     550   120.500    37.750     49.76
     551   120.750    37.750     48.74
     552   121.000    37.750     47.37
     553   121.250    37.750     45.60
     554   121.500    37.750     43.41
     555   121.750    37.750     40.79
     556   122.000    37.750     37.73
     557   122.250    37.750     34.24
     558   122.500    37.750     30.36
     559   122.750    37.750     26.10
     560   123.000    37.750     21.54
     561   114.500    38.000     35.49
     562   114.750    38.000     36.96
     563   115.000    38.000     38.25
     564   115.250    38.000     39.34
     565   115.500    38.000     40.25
     566   115.750    38.000     41.01
     567   116.000    38.000     41.61
     568   116.250    38.000     42.09
     569   116.500    38.000     42.49
     570   116.750    38.000     42.82
     571   117.000    38.000     43.12
     572   117.250    38.000     43.40
     573   117.500    38.000     43.70
     574   117.750    38.000     44.03
     575   118.000    38.000     44.39
     576   118.250    38.000     44.79
     577   118.500    38.000     45.23
     578   118.750    38.000     45.68
     579   119.000    38.000     46.14
     580   119.250    38.000     46.55
     581   119.500    38.000     46.90
     582   119.750    38.000     47.12
     583   120.000    38.000     47.18
     584   120.250    38.000     47.02
     585   120.500    38.000     46.59
     586   120.750    38.000     45.83
     587   121.000    38.000     44.71
     588   121.250    38.000     43.19
     589   121.500    38.000     41.23
     590   121.750    38.000     38.81
     591   122.000    38.000     35.94
     592   122.250    38.000     32.61
     593   122.500    38.000     28.84
     594   122.750    38.000     24.68
     595   123.000    38.000     20.18
     596   114.500    38.250     32.49
     597   114.750    38.250     33.71
     598   115.000    38.250     34.74
     599   115.250    38.250     35.60
     600   115.500    38.250     36.29
     601   115.750    38.250     36.83
     602   116.000    38.250     37.23
     603   116.250    38.250     37.55
     604   116.500    38.250     37.78
     605   116.750    38.250     37.99
     606   117.000    38.250     38.19
     607   117.250    38.250     38.41
     608   117.500    38.250     38.67
     609   117.750    38.250     39.00
     610   118.000    38.250     39.41
     611   118.250    38.250     39.89
     612   118.500    38.250     40.43
     613   118.750    38.250     41.03
     614   119.000    38.250     41.65
     615   119.250    38.250     42.27
     616   119.500    38.250     42.83
     617   119.750    38.250     43.31
     618   120.000    38.250     43.62
     619   120.250    38.250     43.74
     620   120.500    38.250     43.58
     621   120.750    38.250     43.11
     622   121.000    38.250     42.28
     623   121.250    38.250     41.03
     624   121.500    38.250     39.34
     625   121.750    38.250     37.17
     626   122.000    38.250     34.52
     627   122.250    38.250     31.39
     628   122.500    38.250     27.80
     629   122.750    38.250     23.78
     630   123.000    38.250     19.38
     631   114.500    38.500     29.34
     632   114.750    38.500     30.35
     633   115.000    38.500     31.17
     634   115.250    38.500     31.82
     635   115.500    38.500     32.31
     636   115.750    38.500     32.66
     637   116.000    38.500     32.90
     638   116.250    38.500     33.06
     639   116.500    38.500     33.17
     640   116.750    38.500     33.28
     641   117.000    38.500     33.40
     642   117.250    38.500     33.57
     643   117.500    38.500     33.83
     644   117.750    38.500     34.18
     645   118.000    38.500     34.63
     646   118.250    38.500     35.19
     647   118.500    38.500     35.85
     648   118.750    38.500     36.60
     649   119.000    38.500     37.40
     650   119.250    38.500     38.23
     651   119.500    38.500     39.02
     652   119.750    38.500     39.75
     653   120.000    38.500     40.34
     654   120.250    38.500     40.74
     655   120.500    38.500     40.88
     656   120.750    38.500     40.71
     657   121.000    38.500     40.18
     658   121.250    38.500     39.24
     659   121.500    38.500     37.84
     660   121.750    38.500     35.96
     661   122.000    38.500     33.58
     662   122.250    38.500     30.69
     663   122.500    38.500     27.32
     664   122.750    38.500     23.49
     665   123.000    38.500     19.26
