# Supplementary material for: The analysis on groundwater storage variations from GRACE/GRACE-FO in recent 20 years driven by influencing factors and prediction in Shandong Province, China
Source: Sci Rep. 2024 Mar 9;14:5819. doi: 10.1038/s41598-024-55588-3 (PMC10925065; doi:10.1038/s41598-024-55588-3)
Supplement: Supplementary file 1 — Supplementary Information. [file 41598_2024_55588_MOESM1_ESM.zip › data/GWS derived from GRACE/gws201004.txt]

       1   114.500    34.000     17.47
       2   114.750    34.000     19.11
       3   115.000    34.000     20.52
       4   115.250    34.000     21.68
       5   115.500    34.000     22.56
       6   115.750    34.000     23.13
       7   116.000    34.000     23.38
       8   116.250    34.000     23.31
       9   116.500    34.000     22.93
      10   116.750    34.000     22.27
      11   117.000    34.000     21.33
      12   117.250    34.000     20.18
      13   117.500    34.000     18.84
      14   117.750    34.000     17.37
      15   118.000    34.000     15.84
      16   118.250    34.000     14.27
      17   118.500    34.000     12.76
      18   118.750    34.000     11.34
      19   119.000    34.000     10.08
      20   119.250    34.000      9.02
      21   119.500    34.000      8.20
      22   119.750    34.000      7.66
      23   120.000    34.000      7.44
      24   120.250    34.000      7.55
      25   120.500    34.000      8.00
      26   120.750    34.000      8.79
      27   121.000    34.000      9.92
      28   121.250    34.000     11.36
      29   121.500    34.000     13.09
      30   121.750    34.000     15.08
      31   122.000    34.000     17.30
      32   122.250    34.000     19.68
      33   122.500    34.000     22.20
      34   122.750    34.000     24.82
      35   123.000    34.000     27.45
      36   114.500    34.250     23.39
      37   114.750    34.250     25.34
      38   115.000    34.250     27.03
      39   115.250    34.250     28.42
      40   115.500    34.250     29.47
      41   115.750    34.250     30.16
      42   116.000    34.250     30.47
      43   116.250    34.250     30.41
      44   116.500    34.250     29.96
      45   116.750    34.250     29.18
      46   117.000    34.250     28.07
      47   117.250    34.250     26.70
      48   117.500    34.250     25.08
      49   117.750    34.250     23.29
      50   118.000    34.250     21.40
      51   118.250    34.250     19.46
      52   118.500    34.250     17.54
      53   118.750    34.250     15.70
      54   119.000    34.250     14.01
      55   119.250    34.250     12.51
      56   119.500    34.250     11.26
      57   119.750    34.250     10.31
      58   120.000    34.250      9.67
      59   120.250    34.250      9.40
      60   120.500    34.250      9.47
      61   120.750    34.250      9.91
      62   121.000    34.250     10.72
      63   121.250    34.250     11.85
      64   121.500    34.250     13.32
      65   121.750    34.250     15.06
      66   122.000    34.250     17.06
      67   122.250    34.250     19.25
      68   122.500    34.250     21.60
      69   122.750    34.250     24.06
      70   123.000    34.250     26.58
      71   114.500    34.500     29.49
      72   114.750    34.500     31.72
      73   115.000    34.500     33.67
      74   115.250    34.500     35.27
      75   115.500    34.500     36.47
      76   115.750    34.500     37.27
      77   116.000    34.500     37.63
      78   116.250    34.500     37.56
      79   116.500    34.500     37.07
      80   116.750    34.500     36.17
      81   117.000    34.500     34.90
      82   117.250    34.500     33.32
      83   117.500    34.500     31.45
      84   117.750    34.500     29.38
      85   118.000    34.500     27.17
      86   118.250    34.500     24.88
      87   118.500    34.500     22.60
      88   118.750    34.500     20.37
      89   119.000    34.500     18.29
      90   119.250    34.500     16.40
      91   119.500    34.500     14.75
      92   119.750    34.500     13.41
      93   120.000    34.500     12.39
      94   120.250    34.500     11.74
      95   120.500    34.500     11.46
      96   120.750    34.500     11.57
      97   121.000    34.500     12.04
      98   121.250    34.500     12.88
      99   121.500    34.500     14.05
     100   121.750    34.500     15.53
     101   122.000    34.500     17.26
     102   122.250    34.500     19.23
     103   122.500    34.500     21.35
     104   122.750    34.500     23.61
     105   123.000    34.500     25.93
     106   114.500    34.750     35.60
     107   114.750    34.750     38.10
     108   115.000    34.750     40.27
     109   115.250    34.750     42.05
     110   115.500    34.750     43.40
     111   115.750    34.750     44.28
     112   116.000    34.750     44.69
     113   116.250    34.750     44.61
     114   116.500    34.750     44.06
     115   116.750    34.750     43.06
     116   117.000    34.750     41.65
     117   117.250    34.750     39.87
     118   117.500    34.750     37.79
     119   117.750    34.750     35.46
     120   118.000    34.750     32.97
     121   118.250    34.750     30.38
     122   118.500    34.750     27.77
     123   118.750    34.750     25.21
     124   119.000    34.750     22.78
     125   119.250    34.750     20.54
     126   119.500    34.750     18.54
     127   119.750    34.750     16.85
     128   120.000    34.750     15.49
     129   120.250    34.750     14.49
     130   120.500    34.750     13.88
     131   120.750    34.750     13.65
     132   121.000    34.750     13.81
     133   121.250    34.750     14.34
     134   121.500    34.750     15.21
     135   121.750    34.750     16.40
     136   122.000    34.750     17.85
     137   122.250    34.750     19.53
     138   122.500    34.750     21.40
     139   122.750    34.750     23.40
     140   123.000    34.750     25.48
     141   114.500    35.000     41.58
     142   114.750    35.000     44.32
     143   115.000    35.000     46.68
     144   115.250    35.000     48.62
     145   115.500    35.000     50.07
     146   115.750    35.000     51.03
     147   116.000    35.000     51.46
     148   116.250    35.000     51.38
     149   116.500    35.000     50.77
     150   116.750    35.000     49.68
     151   117.000    35.000     48.13
     152   117.250    35.000     46.19
     153   117.500    35.000     43.91
     154   117.750    35.000     41.37
     155   118.000    35.000     38.63
     156   118.250    35.000     35.78
     157   118.500    35.000     32.90
     158   118.750    35.000     30.05
     159   119.000    35.000     27.33
     160   119.250    35.000     24.78
     161   119.500    35.000     22.48
     162   119.750    35.000     20.48
     163   120.000    35.000     18.82
     164   120.250    35.000     17.52
     165   120.500    35.000     16.60
     166   120.750    35.000     16.07
     167   121.000    35.000     15.93
     168   121.250    35.000     16.14
     169   121.500    35.000     16.71
     170   121.750    35.000     17.59
     171   122.000    35.000     18.74
     172   122.250    35.000     20.12
     173   122.500    35.000     21.68
     174   122.750    35.000     23.38
     175   123.000    35.000     25.17
     176   114.500    35.250     47.29
     177   114.750    35.250     50.21
     178   115.000    35.250     52.73
     179   115.250    35.250     54.78
     180   115.500    35.250     56.33
     181   115.750    35.250     57.34
     182   116.000    35.250     57.79
     183   116.250    35.250     57.67
     184   116.500    35.250     57.02
     185   116.750    35.250     55.83
     186   117.000    35.250     54.18
     187   117.250    35.250     52.10
     188   117.500    35.250     49.66
     189   117.750    35.250     46.93
     190   118.000    35.250     43.99
     191   118.250    35.250     40.94
     192   118.500    35.250     37.82
     193   118.750    35.250     34.75
     194   119.000    35.250     31.78
     195   119.250    35.250     28.99
     196   119.500    35.250     26.45
     197   119.750    35.250     24.18
     198   120.000    35.250     22.26
     199   120.250    35.250     20.69
     200   120.500    35.250     19.50
     201   120.750    35.250     18.69
     202   121.000    35.250     18.26
     203   121.250    35.250     18.19
     204   121.500    35.250     18.45
     205   121.750    35.250     19.02
     206   122.000    35.250     19.85
     207   122.250    35.250     20.91
     208   122.500    35.250     22.13
     209   122.750    35.250     23.50
     210   123.000    35.250     24.94
     211   114.500    35.500     52.58
     212   114.750    35.500     55.65
     213   115.000    35.500     58.27
     214   115.250    35.500     60.42
     215   115.500    35.500     62.02
     216   115.750    35.500     63.05
     217   116.000    35.500     63.49
     218   116.250    35.500     63.35
     219   116.500    35.500     62.63
     220   116.750    35.500     61.38
     221   117.000    35.500     59.61
     222   117.250    35.500     57.42
     223   117.500    35.500     54.85
     224   117.750    35.500     51.98
     225   118.000    35.500     48.90
     226   118.250    35.500     45.66
     227   118.500    35.500     42.38
     228   118.750    35.500     39.13
     229   119.000    35.500     35.98
     230   119.250    35.500     33.01
     231   119.500    35.500     30.26
     232   119.750    35.500     27.79
     233   120.000    35.500     25.66
     234   120.250    35.500     23.87
     235   120.500    35.500     22.45
     236   120.750    35.500     21.40
     237   121.000    35.500     20.71
     238   121.250    35.500     20.37
     239   121.500    35.500     20.35
     240   121.750    35.500     20.60
     241   122.000    35.500     21.11
     242   122.250    35.500     21.82
     243   122.500    35.500     22.70
     244   122.750    35.500     23.69
     245   123.000    35.500     24.76
     246   114.500    35.750     57.32
     247   114.750    35.750     60.47
     248   115.000    35.750     63.18
     249   115.250    35.750     65.37
     250   115.500    35.750     66.99
     251   115.750    35.750     68.01
     252   116.000    35.750     68.43
     253   116.250    35.750     68.25
     254   116.500    35.750     67.48
     255   116.750    35.750     66.15
     256   117.000    35.750     64.31
     257   117.250    35.750     62.02
     258   117.500    35.750     59.35
     259   117.750    35.750     56.37
     260   118.000    35.750     53.18
     261   118.250    35.750     49.83
     262   118.500    35.750     46.43
     263   118.750    35.750     43.06
     264   119.000    35.750     39.79
     265   119.250    35.750     36.68
     266   119.500    35.750     33.81
     267   119.750    35.750     31.20
     268   120.000    35.750     28.91
     269   120.250    35.750     26.95
     270   120.500    35.750     25.34
     271   120.750    35.750     24.08
     272   121.000    35.750     23.16
     273   121.250    35.750     22.57
     274   121.500    35.750     22.27
     275   121.750    35.750     22.24
     276   122.000    35.750     22.43
     277   122.250    35.750     22.79
     278   122.500    35.750     23.30
     279   122.750    35.750     23.91
     280   123.000    35.750     24.58
     281   114.500    36.000     61.41
     282   114.750    36.000     64.61
     283   115.000    36.000     67.33
     284   115.250    36.000     69.51
     285   115.500    36.000     71.12
     286   115.750    36.000     72.12
     287   116.000    36.000     72.50
     288   116.250    36.000     72.26
     289   116.500    36.000     71.43
     290   116.750    36.000     70.03
     291   117.000    36.000     68.12
     292   117.250    36.000     65.77
     293   117.500    36.000     63.03
     294   117.750    36.000     59.98
     295   118.000    36.000     56.72
     296   118.250    36.000     53.32
     297   118.500    36.000     49.86
     298   118.750    36.000     46.42
     299   119.000    36.000     43.08
     300   119.250    36.000     39.91
     301   119.500    36.000     36.95
     302   119.750    36.000     34.26
     303   120.000    36.000     31.87
     304   120.250    36.000     29.79
     305   120.500    36.000     28.05
     306   120.750    36.000     26.63
     307   121.000    36.000     25.54
     308   121.250    36.000     24.72
     309   121.500    36.000     24.17
     310   121.750    36.000     23.86
     311   122.000    36.000     23.73
     312   122.250    36.000     23.76
     313   122.500    36.000     23.91
     314   122.750    36.000     24.12
     315   123.000    36.000     24.38
     316   114.500    36.250     64.75
     317   114.750    36.250     67.93
     318   115.000    36.250     70.63
     319   115.250    36.250     72.78
     320   115.500    36.250     74.34
     321   115.750    36.250     75.28
     322   116.000    36.250     75.58
     323   116.250    36.250     75.29
     324   116.500    36.250     74.39
     325   116.750    36.250     72.93
     326   117.000    36.250     70.97
     327   117.250    36.250     68.56
     328   117.500    36.250     65.78
     329   117.750    36.250     62.70
     330   118.000    36.250     59.42
     331   118.250    36.250     56.00
     332   118.500    36.250     52.53
     333   118.750    36.250     49.09
     334   119.000    36.250     45.75
     335   119.250    36.250     42.57
     336   119.500    36.250     39.60
     337   119.750    36.250     36.89
     338   120.000    36.250     34.45
     339   120.250    36.250     32.32
     340   120.500    36.250     30.50
     341   120.750    36.250     28.96
     342   121.000    36.250     27.72
     343   121.250    36.250     26.73
     344   121.500    36.250     25.97
     345   121.750    36.250     25.40
     346   122.000    36.250     24.99
     347   122.250    36.250     24.69
     348   122.500    36.250     24.47
     349   122.750    36.250     24.30
     350   123.000    36.250     24.14
     351   114.500    36.500     67.29
     352   114.750    36.500     70.41
     353   115.000    36.500     73.03
     354   115.250    36.500     75.09
     355   115.500    36.500     76.55
     356   115.750    36.500     77.41
     357   116.000    36.500     77.64
     358   116.250    36.500     77.26
     359   116.500    36.500     76.30
     360   116.750    36.500     74.78
     361   117.000    36.500     72.78
     362   117.250    36.500     70.34
     363   117.500    36.500     67.56
     364   117.750    36.500     64.49
     365   118.000    36.500     61.21
     366   118.250    36.500     57.83
     367   118.500    36.500     54.40
     368   118.750    36.500     51.01
     369   119.000    36.500     47.73
     370   119.250    36.500     44.60
     371   119.500    36.500     41.68
     372   119.750    36.500     39.00
     373   120.000    36.500     36.58
     374   120.250    36.500     34.45
     375   120.500    36.500     32.60
     376   120.750    36.500     31.00
     377   121.000    36.500     29.66
     378   121.250    36.500     28.54
     379   121.500    36.500     27.60
     380   121.750    36.500     26.81
     381   122.000    36.500     26.14
     382   122.250    36.500     25.54
     383   122.500    36.500     24.97
     384   122.750    36.500     24.43
     385   123.000    36.500     23.86
     386   114.500    36.750     68.98
     387   114.750    36.750     71.98
     388   115.000    36.750     74.48
     389   115.250    36.750     76.42
     390   115.500    36.750     77.77
     391   115.750    36.750     78.51
     392   116.000    36.750     78.64
     393   116.250    36.750     78.17
     394   116.500    36.750     77.14
     395   116.750    36.750     75.57
     396   117.000    36.750     73.53
     397   117.250    36.750     71.09
     398   117.500    36.750     68.31
     399   117.750    36.750     65.28
     400   118.000    36.750     62.07
     401   118.250    36.750     58.76
     402   118.500    36.750     55.43
     403   118.750    36.750     52.14
     404   119.000    36.750     48.97
     405   119.250    36.750     45.95
     406   119.500    36.750     43.14
     407   119.750    36.750     40.55
     408   120.000    36.750     38.21
     409   120.250    36.750     36.13
     410   120.500    36.750     34.30
     411   120.750    36.750     32.70
     412   121.000    36.750     31.32
     413   121.250    36.750     30.10
     414   121.500    36.750     29.04
     415   121.750    36.750     28.07
     416   122.000    36.750     27.17
     417   122.250    36.750     26.30
     418   122.500    36.750     25.43
     419   122.750    36.750     24.53
     420   123.000    36.750     23.57
     421   114.500    37.000     69.84
     422   114.750    37.000     72.68
     423   115.000    37.000     75.01
     424   115.250    37.000     76.79
     425   115.500    37.000     78.00
     426   115.750    37.000     78.60
     427   116.000    37.000     78.59
     428   116.250    37.000     78.03
     429   116.500    37.000     76.91
     430   116.750    37.000     75.30
     431   117.000    37.000     73.24
     432   117.250    37.000     70.81
     433   117.500    37.000     68.07
     434   117.750    37.000     65.10
     435   118.000    37.000     61.99
     436   118.250    37.000     58.80
     437   118.500    37.000     55.61
     438   118.750    37.000     52.48
     439   119.000    37.000     49.46
     440   119.250    37.000     46.61
     441   119.500    37.000     43.95
     442   119.750    37.000     41.52
     443   120.000    37.000     39.32
     444   120.250    37.000     37.35
     445   120.500    37.000     35.59
     446   120.750    37.000     34.05
     447   121.000    37.000     32.66
     448   121.250    37.000     31.41
     449   121.500    37.000     30.27
     450   121.750    37.000     29.16
     451   122.000    37.000     28.09
     452   122.250    37.000     26.99
     453   122.500    37.000     25.84
     454   122.750    37.000     24.61
     455   123.000    37.000     23.31
     456   114.500    37.250     69.90
     457   114.750    37.250     72.53
     458   115.000    37.250     74.65
     459   115.250    37.250     76.24
     460   115.500    37.250     77.26
     461   115.750    37.250     77.69
     462   116.000    37.250     77.57
     463   116.250    37.250     76.88
     464   116.500    37.250     75.68
     465   116.750    37.250     74.03
     466   117.000    37.250     71.96
     467   117.250    37.250     69.54
     468   117.500    37.250     66.87
     469   117.750    37.250     64.01
     470   118.000    37.250     61.02
     471   118.250    37.250     57.98
     472   118.500    37.250     54.96
     473   118.750    37.250     52.02
     474   119.000    37.250     49.21
     475   119.250    37.250     46.58
     476   119.500    37.250     44.14
     477   119.750    37.250     41.91
     478   120.000    37.250     39.89
     479   120.250    37.250     38.09
     480   120.500    37.250     36.48
     481   120.750    37.250     35.02
     482   121.000    37.250     33.70
     483   121.250    37.250     32.48
     484   121.500    37.250     31.29
     485   121.750    37.250     30.12
     486   122.000    37.250     28.90
     487   122.250    37.250     27.62
     488   122.500    37.250     26.24
     489   122.750    37.250     24.75
     490   123.000    37.250     23.12
     491   114.500    37.500     69.20
     492   114.750    37.500     71.59
     493   115.000    37.500     73.48
     494   115.250    37.500     74.84
     495   115.500    37.500     75.65
     496   115.750    37.500     75.90
     497   116.000    37.500     75.61
     498   116.250    37.500     74.81
     499   116.500    37.500     73.54
     500   116.750    37.500     71.83
     501   117.000    37.500     69.77
     502   117.250    37.500     67.40
     503   117.500    37.500     64.80
     504   117.750    37.500     62.04
     505   118.000    37.500     59.21
     506   118.250    37.500     56.37
     507   118.500    37.500     53.56
     508   118.750    37.500     50.86
     509   119.000    37.500     48.30
     510   119.250    37.500     45.92
     511   119.500    37.500     43.74
     512   119.750    37.500     41.77
     513   120.000    37.500     39.98
     514   120.250    37.500     38.40
     515   120.500    37.500     36.98
     516   120.750    37.500     35.68
     517   121.000    37.500     34.48
     518   121.250    37.500     33.31
     519   121.500    37.500     32.15
     520   121.750    37.500     30.95
     521   122.000    37.500     29.65
     522   122.250    37.500     28.25
     523   122.500    37.500     26.69
     524   122.750    37.500     24.97
     525   123.000    37.500     23.08
     526   114.500    37.750     67.84
     527   114.750    37.750     69.95
     528   115.000    37.750     71.58
     529   115.250    37.750     72.69
     530   115.500    37.750     73.27
     531   115.750    37.750     73.33
     532   116.000    37.750     72.88
     533   116.250    37.750     71.95
     534   116.500    37.750     70.59
     535   116.750    37.750     68.84
     536   117.000    37.750     66.77
     537   117.250    37.750     64.46
     538   117.500    37.750     61.96
     539   117.750    37.750     59.34
     540   118.000    37.750     56.69
     541   118.250    37.750     54.05
     542   118.500    37.750     51.50
     543   118.750    37.750     49.06
     544   119.000    37.750     46.79
     545   119.250    37.750     44.71
     546   119.500    37.750     42.83
     547   119.750    37.750     41.14
     548   120.000    37.750     39.65
     549   120.250    37.750     38.32
     550   120.500    37.750     37.14
     551   120.750    37.750     36.05
     552   121.000    37.750     35.00
     553   121.250    37.750     33.96
     554   121.500    37.750     32.87
     555   121.750    37.750     31.70
     556   122.000    37.750     30.39
     557   122.250    37.750     28.91
     558   122.500    37.750     27.23
     559   122.750    37.750     25.35
     560   123.000    37.750     23.25
     561   114.500    38.000     65.93
     562   114.750    38.000     67.75
     563   115.000    38.000     69.08
     564   115.250    38.000     69.92
     565   115.500    38.000     70.26
     566   115.750    38.000     70.11
     567   116.000    38.000     69.48
     568   116.250    38.000     68.42
     569   116.500    38.000     66.97
     570   116.750    38.000     65.18
     571   117.000    38.000     63.13
     572   117.250    38.000     60.88
     573   117.500    38.000     58.48
     574   117.750    38.000     56.02
     575   118.000    38.000     53.56
     576   118.250    38.000     51.16
     577   118.500    38.000     48.88
     578   118.750    38.000     46.74
     579   119.000    38.000     44.78
     580   119.250    38.000     43.02
     581   119.500    38.000     41.47
     582   119.750    38.000     40.12
     583   120.000    38.000     38.95
     584   120.250    38.000     37.93
     585   120.500    38.000     37.01
     586   120.750    38.000     36.17
     587   121.000    38.000     35.34
     588   121.250    38.000     34.48
     589   121.500    38.000     33.53
     590   121.750    38.000     32.44
     591   122.000    38.000     31.16
     592   122.250    38.000     29.68
     593   122.500    38.000     27.94
     594   122.750    38.000     25.96
     595   123.000    38.000     23.71
     596   114.500    38.250     63.58
     597   114.750    38.250     65.07
     598   115.000    38.250     66.11
     599   115.250    38.250     66.67
     600   115.500    38.250     66.75
     601   115.750    38.250     66.38
     602   116.000    38.250     65.58
     603   116.250    38.250     64.38
     604   116.500    38.250     62.85
     605   116.750    38.250     61.02
     606   117.000    38.250     58.98
     607   117.250    38.250     56.80
     608   117.500    38.250     54.51
     609   117.750    38.250     52.23
     610   118.000    38.250     49.98
     611   118.250    38.250     47.83
     612   118.500    38.250     45.83
     613   118.750    38.250     44.00
     614   119.000    38.250     42.38
     615   119.250    38.250     40.98
     616   119.500    38.250     39.78
     617   119.750    38.250     38.79
     618   120.000    38.250     37.97
     619   120.250    38.250     37.29
     620   120.500    38.250     36.69
     621   120.750    38.250     36.15
     622   121.000    38.250     35.57
     623   121.250    38.250     34.94
     624   121.500    38.250     34.16
     625   121.750    38.250     33.21
     626   122.000    38.250     32.04
     627   122.250    38.250     30.60
     628   122.500    38.250     28.87
     629   122.750    38.250     26.85
     630   123.000    38.250     24.52
     631   114.500    38.500     60.92
     632   114.750    38.500     62.08
     633   115.000    38.500     62.81
     634   115.250    38.500     63.08
     635   115.500    38.500     62.91
     636   115.750    38.500     62.32
     637   116.000    38.500     61.33
     638   116.250    38.500     59.99
     639   116.500    38.500     58.38
     640   116.750    38.500     56.53
     641   117.000    38.500     54.50
     642   117.250    38.500     52.38
     643   117.500    38.500     50.24
     644   117.750    38.500     48.11
     645   118.000    38.500     46.08
     646   118.250    38.500     44.19
     647   118.500    38.500     42.48
     648   118.750    38.500     40.99
     649   119.000    38.500     39.71
     650   119.250    38.500     38.68
     651   119.500    38.500     37.87
     652   119.750    38.500     37.26
     653   120.000    38.500     36.81
     654   120.250    38.500     36.49
     655   120.500    38.500     36.25
     656   120.750    38.500     36.02
     657   121.000    38.500     35.75
     658   121.250    38.500     35.37
     659   121.500    38.500     34.84
     660   121.750    38.500     34.09
     661   122.000    38.500     33.06
     662   122.250    38.500     31.74
     663   122.500    38.500     30.07
     664   122.750    38.500     28.09
     665   123.000    38.500     25.76
