# Supplementary material for: The analysis on groundwater storage variations from GRACE/GRACE-FO in recent 20 years driven by influencing factors and prediction in Shandong Province, China
Source: Sci Rep. 2024 Mar 9;14:5819. doi: 10.1038/s41598-024-55588-3 (PMC10925065; doi:10.1038/s41598-024-55588-3)
Supplement: Supplementary file 1 — Supplementary Information. [file 41598_2024_55588_MOESM1_ESM.zip › data/GWS derived from GRACE/gws201005.txt]

       1   114.500    34.000     51.99
       2   114.750    34.000     58.05
       3   115.000    34.000     63.47
       4   115.250    34.000     68.15
       5   115.500    34.000     72.00
       6   115.750    34.000     74.95
       7   116.000    34.000     76.93
       8   116.250    34.000     77.94
       9   116.500    34.000     77.95
      10   116.750    34.000     76.98
      11   117.000    34.000     75.06
      12   117.250    34.000     72.25
      13   117.500    34.000     68.63
      14   117.750    34.000     64.27
      15   118.000    34.000     59.29
      16   118.250    34.000     53.78
      17   118.500    34.000     47.87
      18   118.750    34.000     41.69
      19   119.000    34.000     35.36
      20   119.250    34.000     28.98
      21   119.500    34.000     22.69
      22   119.750    34.000     16.57
      23   120.000    34.000     10.72
      24   120.250    34.000      5.24
      25   120.500    34.000      0.18
      26   120.750    34.000     -4.40
      27   121.000    34.000     -8.47
      28   121.250    34.000    -11.98
      29   121.500    34.000    -14.95
      30   121.750    34.000    -17.36
      31   122.000    34.000    -19.24
      32   122.250    34.000    -20.60
      33   122.500    34.000    -21.50
      34   122.750    34.000    -21.95
      35   123.000    34.000    -22.02
      36   114.500    34.250     59.72
      37   114.750    34.250     65.92
      38   115.000    34.250     71.46
      39   115.250    34.250     76.23
      40   115.500    34.250     80.13
      41   115.750    34.250     83.08
      42   116.000    34.250     85.04
      43   116.250    34.250     85.96
      44   116.500    34.250     85.85
      45   116.750    34.250     84.70
      46   117.000    34.250     82.57
      47   117.250    34.250     79.51
      48   117.500    34.250     75.59
      49   117.750    34.250     70.89
      50   118.000    34.250     65.54
      51   118.250    34.250     59.63
      52   118.500    34.250     53.32
      53   118.750    34.250     46.70
      54   119.000    34.250     39.92
      55   119.250    34.250     33.09
      56   119.500    34.250     26.34
      57   119.750    34.250     19.77
      58   120.000    34.250     13.49
      59   120.250    34.250      7.58
      60   120.500    34.250      2.12
      61   120.750    34.250     -2.85
      62   121.000    34.250     -7.27
      63   121.250    34.250    -11.11
      64   121.500    34.250    -14.37
      65   121.750    34.250    -17.05
      66   122.000    34.250    -19.15
      67   122.250    34.250    -20.71
      68   122.500    34.250    -21.75
      69   122.750    34.250    -22.32
      70   123.000    34.250    -22.46
      71   114.500    34.500     67.53
      72   114.750    34.500     73.83
      73   115.000    34.500     79.44
      74   115.250    34.500     84.25
      75   115.500    34.500     88.16
      76   115.750    34.500     91.08
      77   116.000    34.500     92.96
      78   116.250    34.500     93.79
      79   116.500    34.500     93.53
      80   116.750    34.500     92.21
      81   117.000    34.500     89.86
      82   117.250    34.500     86.54
      83   117.500    34.500     82.34
      84   117.750    34.500     77.34
      85   118.000    34.500     71.66
      86   118.250    34.500     65.41
      87   118.500    34.500     58.72
      88   118.750    34.500     51.72
      89   119.000    34.500     44.55
      90   119.250    34.500     37.32
      91   119.500    34.500     30.18
      92   119.750    34.500     23.22
      93   120.000    34.500     16.56
      94   120.250    34.500     10.28
      95   120.500    34.500      4.46
      96   120.750    34.500     -0.85
      97   121.000    34.500     -5.59
      98   121.250    34.500     -9.74
      99   121.500    34.500    -13.27
     100   121.750    34.500    -16.19
     101   122.000    34.500    -18.53
     102   122.250    34.500    -20.28
     103   122.500    34.500    -21.47
     104   122.750    34.500    -22.18
     105   123.000    34.500    -22.42
     106   114.500    34.750     75.22
     107   114.750    34.750     81.56
     108   115.000    34.750     87.18
     109   115.250    34.750     91.98
     110   115.500    34.750     95.84
     111   115.750    34.750     98.70
     112   116.000    34.750    100.50
     113   116.250    34.750    101.19
     114   116.500    34.750    100.77
     115   116.750    34.750     99.27
     116   117.000    34.750     96.72
     117   117.250    34.750     93.17
     118   117.500    34.750     88.71
     119   117.750    34.750     83.44
     120   118.000    34.750     77.47
     121   118.250    34.750     70.91
     122   118.500    34.750     63.91
     123   118.750    34.750     56.60
     124   119.000    34.750     49.10
     125   119.250    34.750     41.56
     126   119.500    34.750     34.08
     127   119.750    34.750     26.80
     128   120.000    34.750     19.81
     129   120.250    34.750     13.23
     130   120.500    34.750      7.10
     131   120.750    34.750      1.50
     132   121.000    34.750     -3.51
     133   121.250    34.750     -7.92
     134   121.500    34.750    -11.71
     135   121.750    34.750    -14.86
     136   122.000    34.750    -17.40
     137   122.250    34.750    -19.35
     138   122.500    34.750    -20.74
     139   122.750    34.750    -21.60
     140   123.000    34.750    -21.99
     141   114.500    35.000     82.54
     142   114.750    35.000     88.86
     143   115.000    35.000     94.45
     144   115.250    35.000     99.19
     145   115.500    35.000    102.97
     146   115.750    35.000    105.74
     147   116.000    35.000    107.40
     148   116.250    35.000    107.95
     149   116.500    35.000    107.37
     150   116.750    35.000    105.69
     151   117.000    35.000    102.94
     152   117.250    35.000     99.19
     153   117.500    35.000     94.50
     154   117.750    35.000     89.01
     155   118.000    35.000     82.79
     156   118.250    35.000     75.99
     157   118.500    35.000     68.75
     158   118.750    35.000     61.17
     159   119.000    35.000     53.43
     160   119.250    35.000     45.62
     161   119.500    35.000     37.90
     162   119.750    35.000     30.37
     163   120.000    35.000     23.14
     164   120.250    35.000     16.31
     165   120.500    35.000      9.94
     166   120.750    35.000      4.11
     167   121.000    35.000     -1.14
     168   121.250    35.000     -5.77
     169   121.500    35.000     -9.77
     170   121.750    35.000    -13.14
     171   122.000    35.000    -15.89
     172   122.250    35.000    -18.03
     173   122.500    35.000    -19.60
     174   122.750    35.000    -20.64
     175   123.000    35.000    -21.18
     176   114.500    35.250     89.29
     177   114.750    35.250     95.55
     178   115.000    35.250    101.05
     179   115.250    35.250    105.69
     180   115.500    35.250    109.36
     181   115.750    35.250    111.99
     182   116.000    35.250    113.51
     183   116.250    35.250    113.90
     184   116.500    35.250    113.15
     185   116.750    35.250    111.29
     186   117.000    35.250    108.36
     187   117.250    35.250    104.42
     188   117.500    35.250     99.55
     189   117.750    35.250     93.87
     190   118.000    35.250     87.48
     191   118.250    35.250     80.49
     192   118.500    35.250     73.06
     193   118.750    35.250     65.31
     194   119.000    35.250     57.38
     195   119.250    35.250     49.41
     196   119.500    35.250     41.51
     197   119.750    35.250     33.81
     198   120.000    35.250     26.41
     199   120.250    35.250     19.41
     200   120.500    35.250     12.87
     201   120.750    35.250      6.87
     202   121.000    35.250      1.44
     203   121.250    35.250     -3.37
     204   121.500    35.250     -7.56
     205   121.750    35.250    -11.11
     206   122.000    35.250    -14.04
     207   122.250    35.250    -16.38
     208   122.500    35.250    -18.14
     209   122.750    35.250    -19.36
     210   123.000    35.250    -20.09
     211   114.500    35.500     95.30
     212   114.750    35.500    101.45
     213   115.000    35.500    106.82
     214   115.250    35.500    111.31
     215   115.500    35.500    114.82
     216   115.750    35.500    117.28
     217   116.000    35.500    118.64
     218   116.250    35.500    118.86
     219   116.500    35.500    117.95
     220   116.750    35.500    115.93
     221   117.000    35.500    112.83
     222   117.250    35.500    108.75
     223   117.500    35.500    103.74
     224   117.750    35.500     97.90
     225   118.000    35.500     91.39
     226   118.250    35.500     84.28
     227   118.500    35.500     76.74
     228   118.750    35.500     68.88
     229   119.000    35.500     60.86
     230   119.250    35.500     52.80
     231   119.500    35.500     44.81
     232   119.750    35.500     37.02
     233   120.000    35.500     29.53
     234   120.250    35.500     22.43
     235   120.500    35.500     15.79
     236   120.750    35.500      9.67
     237   121.000    35.500      4.13
     238   121.250    35.500     -0.81
     239   121.500    35.500     -5.15
     240   121.750    35.500     -8.86
     241   122.000    35.500    -11.97
     242   122.250    35.500    -14.48
     243   122.500    35.500    -16.43
     244   122.750    35.500    -17.85
     245   123.000    35.500    -18.78
     246   114.500    35.750    100.45
     247   114.750    35.750    106.42
     248   115.000    35.750    111.60
     249   115.250    35.750    115.91
     250   115.500    35.750    119.23
     251   115.750    35.750    121.51
     252   116.000    35.750    122.68
     253   116.250    35.750    122.73
     254   116.500    35.750    121.66
     255   116.750    35.750    119.48
     256   117.000    35.750    116.25
     257   117.250    35.750    112.04
     258   117.500    35.750    106.92
     259   117.750    35.750    101.01
     260   118.000    35.750     94.42
     261   118.250    35.750     87.27
     262   118.500    35.750     79.68
     263   118.750    35.750     71.81
     264   119.000    35.750     63.77
     265   119.250    35.750     55.68
     266   119.500    35.750     47.70
     267   119.750    35.750     39.90
     268   120.000    35.750     32.40
     269   120.250    35.750     25.28
     270   120.500    35.750     18.60
     271   120.750    35.750     12.44
     272   121.000    35.750      6.84
     273   121.250    35.750      1.80
     274   121.500    35.750     -2.63
     275   121.750    35.750     -6.47
     276   122.000    35.750     -9.72
     277   122.250    35.750    -12.40
     278   122.500    35.750    -14.53
     279   122.750    35.750    -16.16
     280   123.000    35.750    -17.31
     281   114.500    36.000    104.60
     282   114.750    36.000    110.35
     283   115.000    36.000    115.31
     284   115.250    36.000    119.40
     285   115.500    36.000    122.51
     286   115.750    36.000    124.57
     287   116.000    36.000    125.54
     288   116.250    36.000    125.41
     289   116.500    36.000    124.18
     290   116.750    36.000    121.87
     291   117.000    36.000    118.53
     292   117.250    36.000    114.23
     293   117.500    36.000    109.06
     294   117.750    36.000    103.11
     295   118.000    36.000     96.51
     296   118.250    36.000     89.38
     297   118.500    36.000     81.83
     298   118.750    36.000     74.00
     299   119.000    36.000     66.03
     300   119.250    36.000     58.02
     301   119.500    36.000     50.11
     302   119.750    36.000     42.38
     303   120.000    36.000     34.94
     304   120.250    36.000     27.88
     305   120.500    36.000     21.25
     306   120.750    36.000     15.11
     307   121.000    36.000      9.49
     308   121.250    36.000      4.43
     309   121.500    36.000     -0.07
     310   121.750    36.000     -4.00
     311   122.000    36.000     -7.37
     312   122.250    36.000    -10.20
     313   122.500    36.000    -12.52
     314   122.750    36.000    -14.36
     315   123.000    36.000    -15.73
     316   114.500    36.250    107.69
     317   114.750    36.250    113.18
     318   115.000    36.250    117.89
     319   115.250    36.250    121.72
     320   115.500    36.250    124.58
     321   115.750    36.250    126.42
     322   116.000    36.250    127.19
     323   116.250    36.250    126.89
     324   116.500    36.250    125.50
     325   116.750    36.250    123.07
     326   117.000    36.250    119.65
     327   117.250    36.250    115.30
     328   117.500    36.250    110.12
     329   117.750    36.250    104.19
     330   118.000    36.250     97.63
     331   118.250    36.250     90.58
     332   118.500    36.250     83.13
     333   118.750    36.250     75.44
     334   119.000    36.250     67.60
     335   119.250    36.250     59.75
     336   119.500    36.250     51.99
     337   119.750    36.250     44.42
     338   120.000    36.250     37.12
     339   120.250    36.250     30.18
     340   120.500    36.250     23.67
     341   120.750    36.250     17.61
     342   121.000    36.250     12.04
     343   121.250    36.250      7.00
     344   121.500    36.250      2.48
     345   121.750    36.250     -1.51
     346   122.000    36.250     -4.97
     347   122.250    36.250     -7.94
     348   122.500    36.250    -10.44
     349   122.750    36.250    -12.47
     350   123.000    36.250    -14.09
     351   114.500    36.500    109.70
     352   114.750    36.500    114.89
     353   115.000    36.500    119.31
     354   115.250    36.500    122.86
     355   115.500    36.500    125.46
     356   115.750    36.500    127.06
     357   116.000    36.500    127.63
     358   116.250    36.500    127.14
     359   116.500    36.500    125.62
     360   116.750    36.500    123.09
     361   117.000    36.500    119.61
     362   117.250    36.500    115.25
     363   117.500    36.500    110.09
     364   117.750    36.500    104.24
     365   118.000    36.500     97.79
     366   118.250    36.500     90.89
     367   118.500    36.500     83.62
     368   118.750    36.500     76.11
     369   119.000    36.500     68.49
     370   119.250    36.500     60.87
     371   119.500    36.500     53.34
     372   119.750    36.500     45.99
     373   120.000    36.500     38.92
     374   120.250    36.500     32.17
     375   120.500    36.500     25.82
     376   120.750    36.500     19.90
     377   121.000    36.500     14.45
     378   121.250    36.500      9.48
     379   121.500    36.500      4.99
     380   121.750    36.500      0.98
     381   122.000    36.500     -2.56
     382   122.250    36.500     -5.65
     383   122.500    36.500     -8.30
     384   122.750    36.500    -10.53
     385   123.000    36.500    -12.38
     386   114.500    36.750    110.64
     387   114.750    36.750    115.50
     388   115.000    36.750    119.61
     389   115.250    36.750    122.86
     390   115.500    36.750    125.18
     391   115.750    36.750    126.53
     392   116.000    36.750    126.89
     393   116.250    36.750    126.23
     394   116.500    36.750    124.59
     395   116.750    36.750    121.99
     396   117.000    36.750    118.48
     397   117.250    36.750    114.14
     398   117.500    36.750    109.06
     399   117.750    36.750    103.32
     400   118.000    36.750     97.05
     401   118.250    36.750     90.34
     402   118.500    36.750     83.30
     403   118.750    36.750     76.07
     404   119.000    36.750     68.73
     405   119.250    36.750     61.39
     406   119.500    36.750     54.17
     407   119.750    36.750     47.12
     408   120.000    36.750     40.32
     409   120.250    36.750     33.84
     410   120.500    36.750     27.72
     411   120.750    36.750     22.01
     412   121.000    36.750     16.71
     413   121.250    36.750     11.84
     414   121.500    36.750      7.42
     415   121.750    36.750      3.43
     416   122.000    36.750     -0.15
     417   122.250    36.750     -3.33
     418   122.500    36.750     -6.12
     419   122.750    36.750     -8.55
     420   123.000    36.750    -10.64
     421   114.500    37.000    110.56
     422   114.750    37.000    115.08
     423   115.000    37.000    118.85
     424   115.250    37.000    121.78
     425   115.500    37.000    123.83
     426   115.750    37.000    124.93
     427   116.000    37.000    125.08
     428   116.250    37.000    124.26
     429   116.500    37.000    122.50
     430   116.750    37.000    119.85
     431   117.000    37.000    116.35
     432   117.250    37.000    112.06
     433   117.500    37.000    107.09
     434   117.750    37.000    101.53
     435   118.000    37.000     95.46
     436   118.250    37.000     89.01
     437   118.500    37.000     82.27
     438   118.750    37.000     75.36
     439   119.000    37.000     68.36
     440   119.250    37.000     61.39
     441   119.500    37.000     54.51
     442   119.750    37.000     47.83
     443   120.000    37.000     41.37
     444   120.250    37.000     35.21
     445   120.500    37.000     29.38
     446   120.750    37.000     23.92
     447   121.000    37.000     18.83
     448   121.250    37.000     14.13
     449   121.500    37.000      9.80
     450   121.750    37.000      5.86
     451   122.000    37.000      2.28
     452   122.250    37.000     -0.97
     453   122.500    37.000     -3.89
     454   122.750    37.000     -6.50
     455   123.000    37.000     -8.81
     456   114.500    37.250    109.56
     457   114.750    37.250    113.72
     458   115.000    37.250    117.13
     459   115.250    37.250    119.74
     460   115.500    37.250    121.49
     461   115.750    37.250    122.35
     462   116.000    37.250    122.30
     463   116.250    37.250    121.34
     464   116.500    37.250    119.50
     465   116.750    37.250    116.81
     466   117.000    37.250    113.34
     467   117.250    37.250    109.15
     468   117.500    37.250    104.32
     469   117.750    37.250     98.97
     470   118.000    37.250     93.16
     471   118.250    37.250     87.01
     472   118.500    37.250     80.61
     473   118.750    37.250     74.07
     474   119.000    37.250     67.48
     475   119.250    37.250     60.91
     476   119.500    37.250     54.46
     477   119.750    37.250     48.17
     478   120.000    37.250     42.12
     479   120.250    37.250     36.33
     480   120.500    37.250     30.85
     481   120.750    37.250     25.68
     482   121.000    37.250     20.85
     483   121.250    37.250     16.34
     484   121.500    37.250     12.16
     485   121.750    37.250      8.30
     486   122.000    37.250      4.73
     487   122.250    37.250      1.45
     488   122.500    37.250     -1.57
     489   122.750    37.250     -4.33
     490   123.000    37.250     -6.87
     491   114.500    37.500    107.76
     492   114.750    37.500    111.54
     493   115.000    37.500    114.60
     494   115.250    37.500    116.89
     495   115.500    37.500    118.35
     496   115.750    37.500    118.96
     497   116.000    37.500    118.73
     498   116.250    37.500    117.63
     499   116.500    37.500    115.72
     500   116.750    37.500    113.02
     501   117.000    37.500    109.60
     502   117.250    37.500    105.54
     503   117.500    37.500    100.90
     504   117.750    37.500     95.78
     505   118.000    37.500     90.27
     506   118.250    37.500     84.47
     507   118.500    37.500     78.46
     508   118.750    37.500     72.34
     509   119.000    37.500     66.19
     510   119.250    37.500     60.09
     511   119.500    37.500     54.09
     512   119.750    37.500     48.27
     513   120.000    37.500     42.65
     514   120.250    37.500     37.28
     515   120.500    37.500     32.18
     516   120.750    37.500     27.35
     517   121.000    37.500     22.80
     518   121.250    37.500     18.54
     519   121.500    37.500     14.53
     520   121.750    37.500     10.78
     521   122.000    37.500      7.28
     522   122.250    37.500      3.97
     523   122.500    37.500      0.88
     524   122.750    37.500     -2.02
     525   123.000    37.500     -4.74
     526   114.500    37.750    105.29
     527   114.750    37.750    108.69
     528   115.000    37.750    111.40
     529   115.250    37.750    113.37
     530   115.500    37.750    114.55
     531   115.750    37.750    114.94
     532   116.000    37.750    114.51
     533   116.250    37.750    113.30
     534   116.500    37.750    111.34
     535   116.750    37.750    108.66
     536   117.000    37.750    105.33
     537   117.250    37.750    101.41
     538   117.500    37.750     96.98
     539   117.750    37.750     92.14
     540   118.000    37.750     86.97
     541   118.250    37.750     81.55
     542   118.500    37.750     75.96
     543   118.750    37.750     70.30
     544   119.000    37.750     64.63
     545   119.250    37.750     59.02
     546   119.500    37.750     53.53
     547   119.750    37.750     48.19
     548   120.000    37.750     43.04
     549   120.250    37.750     38.12
     550   120.500    37.750     33.44
     551   120.750    37.750     28.98
     552   121.000    37.750     24.76
     553   121.250    37.750     20.77
     554   121.500    37.750     16.97
     555   121.750    37.750     13.37
     556   122.000    37.750      9.95
     557   122.250    37.750      6.66
     558   122.500    37.750      3.53
     559   122.750    37.750      0.51
     560   123.000    37.750     -2.38
     561   114.500    38.000    102.32
     562   114.750    38.000    105.34
     563   115.000    38.000    107.71
     564   115.250    38.000    109.37
     565   115.500    38.000    110.29
     566   115.750    38.000    110.45
     567   116.000    38.000    109.87
     568   116.250    38.000    108.56
     569   116.500    38.000    106.56
     570   116.750    38.000    103.93
     571   117.000    38.000    100.70
     572   117.250    38.000     96.95
     573   117.500    38.000     92.77
     574   117.750    38.000     88.22
     575   118.000    38.000     83.41
     576   118.250    38.000     78.39
     577   118.500    38.000     73.26
     578   118.750    38.000     68.08
     579   119.000    38.000     62.92
     580   119.250    38.000     57.83
     581   119.500    38.000     52.86
     582   119.750    38.000     48.05
     583   120.000    38.000     43.41
     584   120.250    38.000     38.97
     585   120.500    38.000     34.72
     586   120.750    38.000     30.67
     587   121.000    38.000     26.81
     588   121.250    38.000     23.11
     589   121.500    38.000     19.56
     590   121.750    38.000     16.13
     591   122.000    38.000     12.82
     592   122.250    38.000      9.58
     593   122.500    38.000      6.44
     594   122.750    38.000      3.34
     595   123.000    38.000      0.32
     596   114.500    38.250     99.02
     597   114.750    38.250    101.68
     598   115.000    38.250    103.71
     599   115.250    38.250    105.07
     600   115.500    38.250    105.74
     601   115.750    38.250    105.70
     602   116.000    38.250    104.98
     603   116.250    38.250    103.59
     604   116.500    38.250    101.59
     605   116.750    38.250     99.00
     606   117.000    38.250     95.90
     607   117.250    38.250     92.36
     608   117.500    38.250     88.43
     609   117.750    38.250     84.21
     610   118.000    38.250     79.77
     611   118.250    38.250     75.18
     612   118.500    38.250     70.52
     613   118.750    38.250     65.84
     614   119.000    38.250     61.20
     615   119.250    38.250     56.65
     616   119.500    38.250     52.23
     617   119.750    38.250     47.95
     618   120.000    38.250     43.84
     619   120.250    38.250     39.89
     620   120.500    38.250     36.12
     621   120.750    38.250     32.49
     622   121.000    38.250     29.00
     623   121.250    38.250     25.63
     624   121.500    38.250     22.35
     625   121.750    38.250     19.14
     626   122.000    38.250     15.96
     627   122.250    38.250     12.81
     628   122.500    38.250      9.67
     629   122.750    38.250      6.54
     630   123.000    38.250      3.41
     631   114.500    38.500     95.53
     632   114.750    38.500     97.85
     633   115.000    38.500     99.56
     634   115.250    38.500    100.65
     635   115.500    38.500    101.08
     636   115.750    38.500    100.87
     637   116.000    38.500    100.03
     638   116.250    38.500     98.59
     639   116.500    38.500     96.59
     640   116.750    38.500     94.08
     641   117.000    38.500     91.13
     642   117.250    38.500     87.79
     643   117.500    38.500     84.14
     644   117.750    38.500     80.26
     645   118.000    38.500     76.21
     646   118.250    38.500     72.06
     647   118.500    38.500     67.88
     648   118.750    38.500     63.70
     649   119.000    38.500     59.61
     650   119.250    38.500     55.61
     651   119.500    38.500     51.73
     652   119.750    38.500     48.01
     653   120.000    38.500     44.43
     654   120.250    38.500     41.00
     655   120.500    38.500     37.70
     656   120.750    38.500     34.52
     657   121.000    38.500     31.43
     658   121.250    38.500     28.40
     659   121.500    38.500     25.41
     660   121.750    38.500     22.43
     661   122.000    38.500     19.44
     662   122.250    38.500     16.40
     663   122.500    38.500     13.32
     664   122.750    38.500     10.18
     665   123.000    38.500      6.99
