# Supplementary material for: The analysis on groundwater storage variations from GRACE/GRACE-FO in recent 20 years driven by influencing factors and prediction in Shandong Province, China
Source: Sci Rep. 2024 Mar 9;14:5819. doi: 10.1038/s41598-024-55588-3 (PMC10925065; doi:10.1038/s41598-024-55588-3)
Supplement: Supplementary file 1 — Supplementary Information. [file 41598_2024_55588_MOESM1_ESM.zip › data/GWS derived from GRACE/gws201006.txt]

       1   114.500    34.000     42.12
       2   114.750    34.000     48.20
       3   115.000    34.000     53.91
       4   115.250    34.000     59.14
       5   115.500    34.000     63.77
       6   115.750    34.000     67.72
       7   116.000    34.000     70.91
       8   116.250    34.000     73.30
       9   116.500    34.000     74.81
      10   116.750    34.000     75.45
      11   117.000    34.000     75.21
      12   117.250    34.000     74.09
      13   117.500    34.000     72.14
      14   117.750    34.000     69.40
      15   118.000    34.000     65.92
      16   118.250    34.000     61.78
      17   118.500    34.000     57.03
      18   118.750    34.000     51.79
      19   119.000    34.000     46.12
      20   119.250    34.000     40.13
      21   119.500    34.000     33.91
      22   119.750    34.000     27.54
      23   120.000    34.000     21.11
      24   120.250    34.000     14.70
      25   120.500    34.000      8.39
      26   120.750    34.000      2.25
      27   121.000    34.000     -3.64
      28   121.250    34.000     -9.25
      29   121.500    34.000    -14.51
      30   121.750    34.000    -19.38
      31   122.000    34.000    -23.83
      32   122.250    34.000    -27.84
      33   122.500    34.000    -31.36
      34   122.750    34.000    -34.40
      35   123.000    34.000    -36.94
      36   114.500    34.250     43.65
      37   114.750    34.250     49.52
      38   115.000    34.250     55.03
      39   115.250    34.250     60.08
      40   115.500    34.250     64.55
      41   115.750    34.250     68.36
      42   116.000    34.250     71.42
      43   116.250    34.250     73.69
      44   116.500    34.250     75.12
      45   116.750    34.250     75.70
      46   117.000    34.250     75.40
      47   117.250    34.250     74.26
      48   117.500    34.250     72.29
      49   117.750    34.250     69.55
      50   118.000    34.250     66.07
      51   118.250    34.250     61.94
      52   118.500    34.250     57.22
      53   118.750    34.250     51.99
      54   119.000    34.250     46.35
      55   119.250    34.250     40.37
      56   119.500    34.250     34.16
      57   119.750    34.250     27.78
      58   120.000    34.250     21.34
      59   120.250    34.250     14.91
      60   120.500    34.250      8.57
      61   120.750    34.250      2.39
      62   121.000    34.250     -3.56
      63   121.250    34.250     -9.22
      64   121.500    34.250    -14.55
      65   121.750    34.250    -19.49
      66   122.000    34.250    -24.01
      67   122.250    34.250    -28.07
      68   122.500    34.250    -31.66
      69   122.750    34.250    -34.74
      70   123.000    34.250    -37.33
      71   114.500    34.500     45.46
      72   114.750    34.500     51.09
      73   115.000    34.500     56.37
      74   115.250    34.500     61.20
      75   115.500    34.500     65.47
      76   115.750    34.500     69.09
      77   116.000    34.500     71.99
      78   116.250    34.500     74.12
      79   116.500    34.500     75.43
      80   116.750    34.500     75.92
      81   117.000    34.500     75.55
      82   117.250    34.500     74.36
      83   117.500    34.500     72.37
      84   117.750    34.500     69.61
      85   118.000    34.500     66.14
      86   118.250    34.500     62.03
      87   118.500    34.500     57.33
      88   118.750    34.500     52.14
      89   119.000    34.500     46.53
      90   119.250    34.500     40.58
      91   119.500    34.500     34.40
      92   119.750    34.500     28.04
      93   120.000    34.500     21.61
      94   120.250    34.500     15.19
      95   120.500    34.500      8.85
      96   120.750    34.500      2.65
      97   121.000    34.500     -3.34
      98   121.250    34.500     -9.04
      99   121.500    34.500    -14.41
     100   121.750    34.500    -19.41
     101   122.000    34.500    -24.00
     102   122.250    34.500    -28.13
     103   122.500    34.500    -31.77
     104   122.750    34.500    -34.92
     105   123.000    34.500    -37.55
     106   114.500    34.750     47.43
     107   114.750    34.750     52.79
     108   115.000    34.750     57.81
     109   115.250    34.750     62.39
     110   115.500    34.750     66.41
     111   115.750    34.750     69.81
     112   116.000    34.750     72.52
     113   116.250    34.750     74.48
     114   116.500    34.750     75.65
     115   116.750    34.750     76.02
     116   117.000    34.750     75.57
     117   117.250    34.750     74.32
     118   117.500    34.750     72.29
     119   117.750    34.750     69.52
     120   118.000    34.750     66.05
     121   118.250    34.750     61.96
     122   118.500    34.750     57.31
     123   118.750    34.750     52.17
     124   119.000    34.750     46.60
     125   119.250    34.750     40.72
     126   119.500    34.750     34.58
     127   119.750    34.750     28.28
     128   120.000    34.750     21.89
     129   120.250    34.750     15.49
     130   120.500    34.750      9.16
     131   120.750    34.750      2.97
     132   121.000    34.750     -3.01
     133   121.250    34.750     -8.75
     134   121.500    34.750    -14.15
     135   121.750    34.750    -19.20
     136   122.000    34.750    -23.83
     137   122.250    34.750    -28.02
     138   122.500    34.750    -31.73
     139   122.750    34.750    -34.94
     140   123.000    34.750    -37.64
     141   114.500    35.000     49.42
     142   114.750    35.000     54.49
     143   115.000    35.000     59.21
     144   115.250    35.000     63.50
     145   115.500    35.000     67.27
     146   115.750    35.000     70.42
     147   116.000    35.000     72.91
     148   116.250    35.000     74.68
     149   116.500    35.000     75.69
     150   116.750    35.000     75.92
     151   117.000    35.000     75.37
     152   117.250    35.000     74.05
     153   117.500    35.000     71.98
     154   117.750    35.000     69.19
     155   118.000    35.000     65.75
     156   118.250    35.000     61.69
     157   118.500    35.000     57.08
     158   118.750    35.000     52.00
     159   119.000    35.000     46.52
     160   119.250    35.000     40.70
     161   119.500    35.000     34.65
     162   119.750    35.000     28.42
     163   120.000    35.000     22.10
     164   120.250    35.000     15.76
     165   120.500    35.000      9.48
     166   120.750    35.000      3.33
     167   121.000    35.000     -2.65
     168   121.250    35.000     -8.37
     169   121.500    35.000    -13.80
     170   121.750    35.000    -18.88
     171   122.000    35.000    -23.56
     172   122.250    35.000    -27.81
     173   122.500    35.000    -31.58
     174   122.750    35.000    -34.87
     175   123.000    35.000    -37.64
     176   114.500    35.250     51.31
     177   114.750    35.250     56.05
     178   115.000    35.250     60.46
     179   115.250    35.250     64.45
     180   115.500    35.250     67.92
     181   115.750    35.250     70.81
     182   116.000    35.250     73.06
     183   116.250    35.250     74.61
     184   116.500    35.250     75.45
     185   116.750    35.250     75.54
     186   117.000    35.250     74.88
     187   117.250    35.250     73.48
     188   117.500    35.250     71.37
     189   117.750    35.250     68.59
     190   118.000    35.250     65.15
     191   118.250    35.250     61.14
     192   118.500    35.250     56.60
     193   118.750    35.250     51.60
     194   119.000    35.250     46.21
     195   119.250    35.250     40.50
     196   119.500    35.250     34.55
     197   119.750    35.250     28.43
     198   120.000    35.250     22.22
     199   120.250    35.250     15.97
     200   120.500    35.250      9.76
     201   120.750    35.250      3.66
     202   121.000    35.250     -2.27
     203   121.250    35.250     -7.98
     204   121.500    35.250    -13.40
     205   121.750    35.250    -18.49
     206   122.000    35.250    -23.21
     207   122.250    35.250    -27.51
     208   122.500    35.250    -31.35
     209   122.750    35.250    -34.72
     210   123.000    35.250    -37.58
     211   114.500    35.500     52.98
     212   114.750    35.500     57.39
     213   115.000    35.500     61.47
     214   115.250    35.500     65.13
     215   115.500    35.500     68.29
     216   115.750    35.500     70.90
     217   116.000    35.500     72.89
     218   116.250    35.500     74.23
     219   116.500    35.500     74.86
     220   116.750    35.500     74.80
     221   117.000    35.500     74.03
     222   117.250    35.500     72.56
     223   117.500    35.500     70.41
     224   117.750    35.500     67.62
     225   118.000    35.500     64.22
     226   118.250    35.500     60.27
     227   118.500    35.500     55.81
     228   118.750    35.500     50.92
     229   119.000    35.500     45.65
     230   119.250    35.500     40.08
     231   119.500    35.500     34.26
     232   119.750    35.500     28.27
     233   120.000    35.500     22.18
     234   120.250    35.500     16.05
     235   120.500    35.500      9.95
     236   120.750    35.500      3.94
     237   121.000    35.500     -1.92
     238   121.250    35.500     -7.57
     239   121.500    35.500    -12.98
     240   121.750    35.500    -18.07
     241   122.000    35.500    -22.81
     242   122.250    35.500    -27.16
     243   122.500    35.500    -31.08
     244   122.750    35.500    -34.53
     245   123.000    35.500    -37.49
     246   114.500    35.750     54.33
     247   114.750    35.750     58.39
     248   115.000    35.750     62.12
     249   115.250    35.750     65.45
     250   115.500    35.750     68.30
     251   115.750    35.750     70.61
     252   116.000    35.750     72.34
     253   116.250    35.750     73.44
     254   116.500    35.750     73.88
     255   116.750    35.750     73.67
     256   117.000    35.750     72.78
     257   117.250    35.750     71.24
     258   117.500    35.750     69.05
     259   117.750    35.750     66.26
     260   118.000    35.750     62.92
     261   118.250    35.750     59.03
     262   118.500    35.750     54.69
     263   118.750    35.750     49.92
     264   119.000    35.750     44.80
     265   119.250    35.750     39.38
     266   119.500    35.750     33.73
     267   119.750    35.750     27.91
     268   120.000    35.750     21.98
     269   120.250    35.750     16.00
     270   120.500    35.750     10.04
     271   120.750    35.750      4.14
     272   121.000    35.750     -1.62
     273   121.250    35.750     -7.20
     274   121.500    35.750    -12.57
     275   121.750    35.750    -17.64
     276   122.000    35.750    -22.39
     277   122.250    35.750    -26.78
     278   122.500    35.750    -30.76
     279   122.750    35.750    -34.30
     280   123.000    35.750    -37.37
     281   114.500    36.000     55.31
     282   114.750    36.000     59.01
     283   115.000    36.000     62.39
     284   115.250    36.000     65.37
     285   115.500    36.000     67.90
     286   115.750    36.000     69.92
     287   116.000    36.000     71.36
     288   116.250    36.000     72.23
     289   116.500    36.000     72.48
     290   116.750    36.000     72.10
     291   117.000    36.000     71.10
     292   117.250    36.000     69.49
     293   117.500    36.000     67.29
     294   117.750    36.000     64.51
     295   118.000    36.000     61.21
     296   118.250    36.000     57.43
     297   118.500    36.000     53.20
     298   118.750    36.000     48.58
     299   119.000    36.000     43.64
     300   119.250    36.000     38.40
     301   119.500    36.000     32.94
     302   119.750    36.000     27.32
     303   120.000    36.000     21.58
     304   120.250    36.000     15.79
     305   120.500    36.000     10.00
     306   120.750    36.000      4.25
     307   121.000    36.000     -1.39
     308   121.250    36.000     -6.88
     309   121.500    36.000    -12.16
     310   121.750    36.000    -17.20
     311   122.000    36.000    -21.96
     312   122.250    36.000    -26.37
     313   122.500    36.000    -30.41
     314   122.750    36.000    -34.05
     315   123.000    36.000    -37.23
     316   114.500    36.250     55.85
     317   114.750    36.250     59.19
     318   115.000    36.250     62.21
     319   115.250    36.250     64.86
     320   115.500    36.250     67.05
     321   115.750    36.250     68.76
     322   116.000    36.250     69.95
     323   116.250    36.250     70.57
     324   116.500    36.250     70.62
     325   116.750    36.250     70.09
     326   117.000    36.250     68.99
     327   117.250    36.250     67.31
     328   117.500    36.250     65.10
     329   117.750    36.250     62.36
     330   118.000    36.250     59.13
     331   118.250    36.250     55.45
     332   118.500    36.250     51.37
     333   118.750    36.250     46.93
     334   119.000    36.250     42.17
     335   119.250    36.250     37.16
     336   119.500    36.250     31.92
     337   119.750    36.250     26.52
     338   120.000    36.250     21.00
     339   120.250    36.250     15.43
     340   120.500    36.250      9.82
     341   120.750    36.250      4.26
     342   121.000    36.250     -1.22
     343   121.250    36.250     -6.59
     344   121.500    36.250    -11.79
     345   121.750    36.250    -16.77
     346   122.000    36.250    -21.50
     347   122.250    36.250    -25.93
     348   122.500    36.250    -30.02
     349   122.750    36.250    -33.74
     350   123.000    36.250    -37.05
     351   114.500    36.500     55.93
     352   114.750    36.500     58.92
     353   115.000    36.500     61.59
     354   115.250    36.500     63.88
     355   115.500    36.500     65.76
     356   115.750    36.500     67.17
     357   116.000    36.500     68.08
     358   116.250    36.500     68.47
     359   116.500    36.500     68.33
     360   116.750    36.500     67.66
     361   117.000    36.500     66.46
     362   117.250    36.500     64.74
     363   117.500    36.500     62.51
     364   117.750    36.500     59.81
     365   118.000    36.500     56.68
     366   118.250    36.500     53.13
     367   118.500    36.500     49.21
     368   118.750    36.500     44.96
     369   119.000    36.500     40.43
     370   119.250    36.500     35.65
     371   119.500    36.500     30.66
     372   119.750    36.500     25.51
     373   120.000    36.500     20.26
     374   120.250    36.500     14.92
     375   120.500    36.500      9.55
     376   120.750    36.500      4.20
     377   121.000    36.500     -1.12
     378   121.250    36.500     -6.33
     379   121.500    36.500    -11.41
     380   121.750    36.500    -16.31
     381   122.000    36.500    -21.00
     382   122.250    36.500    -25.43
     383   122.500    36.500    -29.57
     384   122.750    36.500    -33.36
     385   123.000    36.500    -36.79
     386   114.500    36.750     55.56
     387   114.750    36.750     58.19
     388   115.000    36.750     60.52
     389   115.250    36.750     62.48
     390   115.500    36.750     64.04
     391   115.750    36.750     65.15
     392   116.000    36.750     65.80
     393   116.250    36.750     65.97
     394   116.500    36.750     65.64
     395   116.750    36.750     64.84
     396   117.000    36.750     63.55
     397   117.250    36.750     61.78
     398   117.500    36.750     59.56
     399   117.750    36.750     56.93
     400   118.000    36.750     53.90
     401   118.250    36.750     50.49
     402   118.500    36.750     46.75
     403   118.750    36.750     42.73
     404   119.000    36.750     38.43
     405   119.250    36.750     33.92
     406   119.500    36.750     29.21
     407   119.750    36.750     24.34
     408   120.000    36.750     19.37
     409   120.250    36.750     14.30
     410   120.500    36.750      9.20
     411   120.750    36.750      4.08
     412   121.000    36.750     -1.02
     413   121.250    36.750     -6.06
     414   121.500    36.750    -10.99
     415   121.750    36.750    -15.80
     416   122.000    36.750    -20.42
     417   122.250    36.750    -24.83
     418   122.500    36.750    -28.99
     419   122.750    36.750    -32.86
     420   123.000    36.750    -36.39
     421   114.500    37.000     54.75
     422   114.750    37.000     57.05
     423   115.000    37.000     59.04
     424   115.250    37.000     60.67
     425   115.500    37.000     61.91
     426   115.750    37.000     62.75
     427   116.000    37.000     63.15
     428   116.250    37.000     63.10
     429   116.500    37.000     62.61
     430   116.750    37.000     61.67
     431   117.000    37.000     60.30
     432   117.250    37.000     58.52
     433   117.500    37.000     56.33
     434   117.750    37.000     53.76
     435   118.000    37.000     50.85
     436   118.250    37.000     47.60
     437   118.500    37.000     44.07
     438   118.750    37.000     40.27
     439   119.000    37.000     36.25
     440   119.250    37.000     32.01
     441   119.500    37.000     27.61
     442   119.750    37.000     23.05
     443   120.000    37.000     18.39
     444   120.250    37.000     13.62
     445   120.500    37.000      8.80
     446   120.750    37.000      3.95
     447   121.000    37.000     -0.91
     448   121.250    37.000     -5.74
     449   121.500    37.000    -10.50
     450   121.750    37.000    -15.18
     451   122.000    37.000    -19.71
     452   122.250    37.000    -24.09
     453   122.500    37.000    -28.25
     454   122.750    37.000    -32.17
     455   123.000    37.000    -35.80
     456   114.500    37.250     53.57
     457   114.750    37.250     55.53
     458   115.000    37.250     57.20
     459   115.250    37.250     58.52
     460   115.500    37.250     59.47
     461   115.750    37.250     60.03
     462   116.000    37.250     60.20
     463   116.250    37.250     59.95
     464   116.500    37.250     59.30
     465   116.750    37.250     58.24
     466   117.000    37.250     56.81
     467   117.250    37.250     55.01
     468   117.500    37.250     52.86
     469   117.750    37.250     50.38
     470   118.000    37.250     47.60
     471   118.250    37.250     44.53
     472   118.500    37.250     41.22
     473   118.750    37.250     37.68
     474   119.000    37.250     33.94
     475   119.250    37.250     30.01
     476   119.500    37.250     25.92
     477   119.750    37.250     21.70
     478   120.000    37.250     17.37
     479   120.250    37.250     12.94
     480   120.500    37.250      8.42
     481   120.750    37.250      3.87
     482   121.000    37.250     -0.71
     483   121.250    37.250     -5.31
     484   121.500    37.250     -9.87
     485   121.750    37.250    -14.39
     486   122.000    37.250    -18.82
     487   122.250    37.250    -23.12
     488   122.500    37.250    -27.27
     489   122.750    37.250    -31.21
     490   123.000    37.250    -34.93
     491   114.500    37.500     52.07
     492   114.750    37.500     53.73
     493   115.000    37.500     55.08
     494   115.250    37.500     56.10
     495   115.500    37.500     56.77
     496   115.750    37.500     57.08
     497   116.000    37.500     57.02
     498   116.250    37.500     56.58
     499   116.500    37.500     55.79
     500   116.750    37.500     54.64
     501   117.000    37.500     53.15
     502   117.250    37.500     51.35
     503   117.500    37.500     49.25
     504   117.750    37.500     46.88
     505   118.000    37.500     44.24
     506   118.250    37.500     41.37
     507   118.500    37.500     38.29
     508   118.750    37.500     35.02
     509   119.000    37.500     31.58
     510   119.250    37.500     27.98
     511   119.500    37.500     24.23
     512   119.750    37.500     20.37
     513   120.000    37.500     16.38
     514   120.250    37.500     12.31
     515   120.500    37.500      8.14
     516   120.750    37.500      3.91
     517   121.000    37.500     -0.38
     518   121.250    37.500     -4.71
     519   121.500    37.500     -9.04
     520   121.750    37.500    -13.37
     521   122.000    37.500    -17.66
     522   122.250    37.500    -21.86
     523   122.500    37.500    -25.96
     524   122.750    37.500    -29.91
     525   123.000    37.500    -33.68
     526   114.500    37.750     50.31
     527   114.750    37.750     51.68
     528   115.000    37.750     52.75
     529   115.250    37.750     53.49
     530   115.500    37.750     53.91
     531   115.750    37.750     53.98
     532   116.000    37.750     53.71
     533   116.250    37.750     53.11
     534   116.500    37.750     52.18
     535   116.750    37.750     50.95
     536   117.000    37.750     49.44
     537   117.250    37.750     47.65
     538   117.500    37.750     45.61
     539   117.750    37.750     43.34
     540   118.000    37.750     40.87
     541   118.250    37.750     38.21
     542   118.500    37.750     35.37
     543   118.750    37.750     32.39
     544   119.000    37.750     29.26
     545   119.250    37.750     26.00
     546   119.500    37.750     22.62
     547   119.750    37.750     19.12
     548   120.000    37.750     15.52
     549   120.250    37.750     11.81
     550   120.500    37.750      8.01
     551   120.750    37.750      4.12
     552   121.000    37.750      0.17
     553   121.250    37.750     -3.87
     554   121.500    37.750     -7.94
     555   121.750    37.750    -12.04
     556   122.000    37.750    -16.15
     557   122.250    37.750    -20.23
     558   122.500    37.750    -24.25
     559   122.750    37.750    -28.17
     560   123.000    37.750    -31.97
     561   114.500    38.000     48.41
     562   114.750    38.000     49.51
     563   115.000    38.000     50.31
     564   115.250    38.000     50.79
     565   115.500    38.000     50.97
     566   115.750    38.000     50.83
     567   116.000    38.000     50.37
     568   116.250    38.000     49.62
     569   116.500    38.000     48.59
     570   116.750    38.000     47.29
     571   117.000    38.000     45.75
     572   117.250    38.000     43.99
     573   117.500    38.000     42.03
     574   117.750    38.000     39.89
     575   118.000    38.000     37.59
     576   118.250    38.000     35.14
     577   118.500    38.000     32.56
     578   118.750    38.000     29.87
     579   119.000    38.000     27.07
     580   119.250    38.000     24.16
     581   119.500    38.000     21.15
     582   119.750    38.000     18.05
     583   120.000    38.000     14.84
     584   120.250    38.000     11.52
     585   120.500    38.000      8.11
     586   120.750    38.000      4.60
     587   121.000    38.000      0.99
     588   121.250    38.000     -2.72
     589   121.500    38.000     -6.49
     590   121.750    38.000    -10.34
     591   122.000    38.000    -14.23
     592   122.250    38.000    -18.15
     593   122.500    38.000    -22.05
     594   122.750    38.000    -25.91
     595   123.000    38.000    -29.69
     596   114.500    38.250     46.45
     597   114.750    38.250     47.30
     598   115.000    38.250     47.85
     599   115.250    38.250     48.10
     600   115.500    38.250     48.06
     601   115.750    38.250     47.72
     602   116.000    38.250     47.10
     603   116.250    38.250     46.22
     604   116.500    38.250     45.10
     605   116.750    38.250     43.75
     606   117.000    38.250     42.20
     607   117.250    38.250     40.48
     608   117.500    38.250     38.60
     609   117.750    38.250     36.60
     610   118.000    38.250     34.48
     611   118.250    38.250     32.26
     612   118.500    38.250     29.94
     613   118.750    38.250     27.55
     614   119.000    38.250     25.09
     615   119.250    38.250     22.54
     616   119.500    38.250     19.92
     617   119.750    38.250     17.22
     618   120.000    38.250     14.42
     619   120.250    38.250     11.52
     620   120.500    38.250      8.52
     621   120.750    38.250      5.40
     622   121.000    38.250      2.16
     623   121.250    38.250     -1.18
     624   121.500    38.250     -4.63
     625   121.750    38.250     -8.19
     626   122.000    38.250    -11.83
     627   122.250    38.250    -15.54
     628   122.500    38.250    -19.29
     629   122.750    38.250    -23.04
     630   123.000    38.250    -26.76
     631   114.500    38.500     44.51
     632   114.750    38.500     45.13
     633   115.000    38.500     45.46
     634   115.250    38.500     45.51
     635   115.500    38.500     45.27
     636   115.750    38.500     44.76
     637   116.000    38.500     44.00
     638   116.250    38.500     43.01
     639   116.500    38.500     41.81
     640   116.750    38.500     40.42
     641   117.000    38.500     38.89
     642   117.250    38.500     37.22
     643   117.500    38.500     35.44
     644   117.750    38.500     33.58
     645   118.000    38.500     31.64
     646   118.250    38.500     29.65
     647   118.500    38.500     27.61
     648   118.750    38.500     25.53
     649   119.000    38.500     23.40
     650   119.250    38.500     21.23
     651   119.500    38.500     19.00
     652   119.750    38.500     16.71
     653   120.000    38.500     14.32
     654   120.250    38.500     11.86
     655   120.500    38.500      9.28
     656   120.750    38.500      6.58
     657   121.000    38.500      3.75
     658   121.250    38.500      0.79
     659   121.500    38.500     -2.31
     660   121.750    38.500     -5.54
     661   122.000    38.500     -8.90
     662   122.250    38.500    -12.36
     663   122.500    38.500    -15.90
     664   122.750    38.500    -19.50
     665   123.000    38.500    -23.12
