# Supplementary material for: The analysis on groundwater storage variations from GRACE/GRACE-FO in recent 20 years driven by influencing factors and prediction in Shandong Province, China
Source: Sci Rep. 2024 Mar 9;14:5819. doi: 10.1038/s41598-024-55588-3 (PMC10925065; doi:10.1038/s41598-024-55588-3)
Supplement: Supplementary file 1 — Supplementary Information. [file 41598_2024_55588_MOESM1_ESM.zip › data/GWS derived from GRACE/gws201007.txt]

       1   114.500    34.000     69.10
       2   114.750    34.000     74.00
       3   115.000    34.000     78.16
       4   115.250    34.000     81.53
       5   115.500    34.000     84.07
       6   115.750    34.000     85.77
       7   116.000    34.000     86.62
       8   116.250    34.000     86.64
       9   116.500    34.000     85.85
      10   116.750    34.000     84.33
      11   117.000    34.000     82.13
      12   117.250    34.000     79.32
      13   117.500    34.000     75.98
      14   117.750    34.000     72.20
      15   118.000    34.000     68.08
      16   118.250    34.000     63.69
      17   118.500    34.000     59.14
      18   118.750    34.000     54.50
      19   119.000    34.000     49.84
      20   119.250    34.000     45.22
      21   119.500    34.000     40.72
      22   119.750    34.000     36.35
      23   120.000    34.000     32.17
      24   120.250    34.000     28.19
      25   120.500    34.000     24.43
      26   120.750    34.000     20.88
      27   121.000    34.000     17.54
      28   121.250    34.000     14.40
      29   121.500    34.000     11.46
      30   121.750    34.000      8.67
      31   122.000    34.000      6.03
      32   122.250    34.000      3.52
      33   122.500    34.000      1.12
      34   122.750    34.000     -1.18
      35   123.000    34.000     -3.39
      36   114.500    34.250     65.49
      37   114.750    34.250     70.18
      38   115.000    34.250     74.20
      39   115.250    34.250     77.49
      40   115.500    34.250     80.00
      41   115.750    34.250     81.71
      42   116.000    34.250     82.63
      43   116.250    34.250     82.76
      44   116.500    34.250     82.15
      45   116.750    34.250     80.83
      46   117.000    34.250     78.86
      47   117.250    34.250     76.32
      48   117.500    34.250     73.27
      49   117.750    34.250     69.78
      50   118.000    34.250     65.96
      51   118.250    34.250     61.87
      52   118.500    34.250     57.60
      53   118.750    34.250     53.22
      54   119.000    34.250     48.79
      55   119.250    34.250     44.38
      56   119.500    34.250     40.03
      57   119.750    34.250     35.78
      58   120.000    34.250     31.67
      59   120.250    34.250     27.73
      60   120.500    34.250     23.94
      61   120.750    34.250     20.33
      62   121.000    34.250     16.89
      63   121.250    34.250     13.61
      64   121.500    34.250     10.49
      65   121.750    34.250      7.50
      66   122.000    34.250      4.63
      67   122.250    34.250      1.88
      68   122.500    34.250     -0.76
      69   122.750    34.250     -3.31
      70   123.000    34.250     -5.75
      71   114.500    34.500     62.30
      72   114.750    34.500     66.79
      73   115.000    34.500     70.65
      74   115.250    34.500     73.82
      75   115.500    34.500     76.27
      76   115.750    34.500     77.98
      77   116.000    34.500     78.95
      78   116.250    34.500     79.18
      79   116.500    34.500     78.72
      80   116.750    34.500     77.59
      81   117.000    34.500     75.85
      82   117.250    34.500     73.56
      83   117.500    34.500     70.78
      84   117.750    34.500     67.60
      85   118.000    34.500     64.08
      86   118.250    34.500     60.28
      87   118.500    34.500     56.30
      88   118.750    34.500     52.18
      89   119.000    34.500     48.00
      90   119.250    34.500     43.79
      91   119.500    34.500     39.61
      92   119.750    34.500     35.50
      93   120.000    34.500     31.48
      94   120.250    34.500     27.55
      95   120.500    34.500     23.76
      96   120.750    34.500     20.09
      97   121.000    34.500     16.54
      98   121.250    34.500     13.11
      99   121.500    34.500      9.80
     100   121.750    34.500      6.59
     101   122.000    34.500      3.49
     102   122.250    34.500      0.48
     103   122.500    34.500     -2.43
     104   122.750    34.500     -5.25
     105   123.000    34.500     -7.95
     106   114.500    34.750     59.53
     107   114.750    34.750     63.78
     108   115.000    34.750     67.45
     109   115.250    34.750     70.49
     110   115.500    34.750     72.85
     111   115.750    34.750     74.54
     112   116.000    34.750     75.55
     113   116.250    34.750     75.86
     114   116.500    34.750     75.52
     115   116.750    34.750     74.57
     116   117.000    34.750     73.04
     117   117.250    34.750     71.00
     118   117.500    34.750     68.49
     119   117.750    34.750     65.59
     120   118.000    34.750     62.36
     121   118.250    34.750     58.87
     122   118.500    34.750     55.17
     123   118.750    34.750     51.32
     124   119.000    34.750     47.38
     125   119.250    34.750     43.39
     126   119.500    34.750     39.40
     127   119.750    34.750     35.41
     128   120.000    34.750     31.48
     129   120.250    34.750     27.60
     130   120.500    34.750     23.80
     131   120.750    34.750     20.07
     132   121.000    34.750     16.42
     133   121.250    34.750     12.85
     134   121.500    34.750      9.35
     135   121.750    34.750      5.92
     136   122.000    34.750      2.57
     137   122.250    34.750     -0.71
     138   122.500    34.750     -3.90
     139   122.750    34.750     -7.01
     140   123.000    34.750    -10.00
     141   114.500    35.000     57.12
     142   114.750    35.000     61.12
     143   115.000    35.000     64.58
     144   115.250    35.000     67.46
     145   115.500    35.000     69.74
     146   115.750    35.000     71.38
     147   116.000    35.000     72.38
     148   116.250    35.000     72.76
     149   116.500    35.000     72.53
     150   116.750    35.000     71.73
     151   117.000    35.000     70.40
     152   117.250    35.000     68.58
     153   117.500    35.000     66.34
     154   117.750    35.000     63.72
     155   118.000    35.000     60.78
     156   118.250    35.000     57.57
     157   118.500    35.000     54.15
     158   118.750    35.000     50.58
     159   119.000    35.000     46.88
     160   119.250    35.000     43.11
     161   119.500    35.000     39.29
     162   119.750    35.000     35.46
     163   120.000    35.000     31.62
     164   120.250    35.000     27.80
     165   120.500    35.000     23.99
     166   120.750    35.000     20.22
     167   121.000    35.000     16.47
     168   121.250    35.000     12.76
     169   121.500    35.000      9.08
     170   121.750    35.000      5.44
     171   122.000    35.000      1.84
     172   122.250    35.000     -1.72
     173   122.500    35.000     -5.21
     174   122.750    35.000     -8.62
     175   123.000    35.000    -11.92
     176   114.500    35.250     55.03
     177   114.750    35.250     58.75
     178   115.000    35.250     62.00
     179   115.250    35.250     64.71
     180   115.500    35.250     66.85
     181   115.750    35.250     68.42
     182   116.000    35.250     69.41
     183   116.250    35.250     69.82
     184   116.500    35.250     69.69
     185   116.750    35.250     69.02
     186   117.000    35.250     67.87
     187   117.250    35.250     66.26
     188   117.500    35.250     64.26
     189   117.750    35.250     61.90
     190   118.000    35.250     59.23
     191   118.250    35.250     56.30
     192   118.500    35.250     53.16
     193   118.750    35.250     49.86
     194   119.000    35.250     46.42
     195   119.250    35.250     42.86
     196   119.500    35.250     39.24
     197   119.750    35.250     35.56
     198   120.000    35.250     31.83
     199   120.250    35.250     28.07
     200   120.500    35.250     24.28
     201   120.750    35.250     20.47
     202   121.000    35.250     16.65
     203   121.250    35.250     12.81
     204   121.500    35.250      8.95
     205   121.750    35.250      5.09
     206   122.000    35.250      1.25
     207   122.250    35.250     -2.58
     208   122.500    35.250     -6.36
     209   122.750    35.250    -10.07
     210   123.000    35.250    -13.69
     211   114.500    35.500     53.19
     212   114.750    35.500     56.64
     213   115.000    35.500     59.65
     214   115.250    35.500     62.17
     215   115.500    35.500     64.17
     216   115.750    35.500     65.65
     217   116.000    35.500     66.60
     218   116.250    35.500     67.03
     219   116.500    35.500     66.95
     220   116.750    35.500     66.40
     221   117.000    35.500     65.40
     222   117.250    35.500     63.98
     223   117.500    35.500     62.19
     224   117.750    35.500     60.08
     225   118.000    35.500     57.67
     226   118.250    35.500     55.02
     227   118.500    35.500     52.15
     228   118.750    35.500     49.11
     229   119.000    35.500     45.92
     230   119.250    35.500     42.59
     231   119.500    35.500     39.17
     232   119.750    35.500     35.64
     233   120.000    35.500     32.04
     234   120.250    35.500     28.35
     235   120.500    35.500     24.61
     236   120.750    35.500     20.78
     237   121.000    35.500     16.88
     238   121.250    35.500     12.93
     239   121.500    35.500      8.92
     240   121.750    35.500      4.87
     241   122.000    35.500      0.79
     242   122.250    35.500     -3.31
     243   122.500    35.500     -7.38
     244   122.750    35.500    -11.40
     245   123.000    35.500    -15.34
     246   114.500    35.750     51.55
     247   114.750    35.750     54.72
     248   115.000    35.750     57.48
     249   115.250    35.750     59.80
     250   115.500    35.750     61.64
     251   115.750    35.750     63.01
     252   116.000    35.750     63.90
     253   116.250    35.750     64.31
     254   116.500    35.750     64.28
     255   116.750    35.750     63.81
     256   117.000    35.750     62.94
     257   117.250    35.750     61.69
     258   117.500    35.750     60.10
     259   117.750    35.750     58.21
     260   118.000    35.750     56.05
     261   118.250    35.750     53.65
     262   118.500    35.750     51.05
     263   118.750    35.750     48.27
     264   119.000    35.750     45.33
     265   119.250    35.750     42.23
     266   119.500    35.750     39.01
     267   119.750    35.750     35.66
     268   120.000    35.750     32.19
     269   120.250    35.750     28.61
     270   120.500    35.750     24.90
     271   120.750    35.750     21.08
     272   121.000    35.750     17.14
     273   121.250    35.750     13.10
     274   121.500    35.750      8.96
     275   121.750    35.750      4.73
     276   122.000    35.750      0.43
     277   122.250    35.750     -3.91
     278   122.500    35.750     -8.26
     279   122.750    35.750    -12.58
     280   123.000    35.750    -16.83
     281   114.500    36.000     50.06
     282   114.750    36.000     52.95
     283   115.000    36.000     55.45
     284   115.250    36.000     57.55
     285   115.500    36.000     59.23
     286   115.750    36.000     60.46
     287   116.000    36.000     61.27
     288   116.250    36.000     61.66
     289   116.500    36.000     61.63
     290   116.750    36.000     61.22
     291   117.000    36.000     60.44
     292   117.250    36.000     59.35
     293   117.500    36.000     57.93
     294   117.750    36.000     56.25
     295   118.000    36.000     54.32
     296   118.250    36.000     52.17
     297   118.500    36.000     49.82
     298   118.750    36.000     47.29
     299   119.000    36.000     44.59
     300   119.250    36.000     41.73
     301   119.500    36.000     38.72
     302   119.750    36.000     35.55
     303   120.000    36.000     32.24
     304   120.250    36.000     28.77
     305   120.500    36.000     25.14
     306   120.750    36.000     21.34
     307   121.000    36.000     17.39
     308   121.250    36.000     13.28
     309   121.500    36.000      9.04
     310   121.750    36.000      4.66
     311   122.000    36.000      0.18
     312   122.250    36.000     -4.39
     313   122.500    36.000     -9.00
     314   122.750    36.000    -13.60
     315   123.000    36.000    -18.15
     316   114.500    36.250     48.68
     317   114.750    36.250     51.28
     318   115.000    36.250     53.53
     319   115.250    36.250     55.40
     320   115.500    36.250     56.88
     321   115.750    36.250     57.98
     322   116.000    36.250     58.68
     323   116.250    36.250     59.00
     324   116.500    36.250     58.97
     325   116.750    36.250     58.60
     326   117.000    36.250     57.90
     327   117.250    36.250     56.91
     328   117.500    36.250     55.66
     329   117.750    36.250     54.17
     330   118.000    36.250     52.45
     331   118.250    36.250     50.53
     332   118.500    36.250     48.42
     333   118.750    36.250     46.14
     334   119.000    36.250     43.69
     335   119.250    36.250     41.07
     336   119.500    36.250     38.28
     337   119.750    36.250     35.31
     338   120.000    36.250     32.15
     339   120.250    36.250     28.82
     340   120.500    36.250     25.29
     341   120.750    36.250     21.55
     342   121.000    36.250     17.62
     343   121.250    36.250     13.49
     344   121.500    36.250      9.16
     345   121.750    36.250      4.67
     346   122.000    36.250      0.02
     347   122.250    36.250     -4.74
     348   122.500    36.250     -9.58
     349   122.750    36.250    -14.44
     350   123.000    36.250    -19.28
     351   114.500    36.500     47.36
     352   114.750    36.500     49.68
     353   115.000    36.500     51.66
     354   115.250    36.500     53.30
     355   115.500    36.500     54.58
     356   115.750    36.500     55.51
     357   116.000    36.500     56.10
     358   116.250    36.500     56.35
     359   116.500    36.500     56.28
     360   116.750    36.500     55.92
     361   117.000    36.500     55.28
     362   117.250    36.500     54.39
     363   117.500    36.500     53.27
     364   117.750    36.500     51.94
     365   118.000    36.500     50.42
     366   118.250    36.500     48.72
     367   118.500    36.500     46.85
     368   118.750    36.500     44.80
     369   119.000    36.500     42.59
     370   119.250    36.500     40.21
     371   119.500    36.500     37.65
     372   119.750    36.500     34.89
     373   120.000    36.500     31.94
     374   120.250    36.500     28.76
     375   120.500    36.500     25.35
     376   120.750    36.500     21.71
     377   121.000    36.500     17.82
     378   121.250    36.500     13.69
     379   121.500    36.500      9.34
     380   121.750    36.500      4.76
     381   122.000    36.500      0.00
     382   122.250    36.500     -4.92
     383   122.500    36.500     -9.96
     384   122.750    36.500    -15.05
     385   123.000    36.500    -20.15
     386   114.500    36.750     46.08
     387   114.750    36.750     48.11
     388   115.000    36.750     49.83
     389   115.250    36.750     51.23
     390   115.500    36.750     52.30
     391   115.750    36.750     53.06
     392   116.000    36.750     53.51
     393   116.250    36.750     53.66
     394   116.500    36.750     53.54
     395   116.750    36.750     53.17
     396   117.000    36.750     52.57
     397   117.250    36.750     51.75
     398   117.500    36.750     50.74
     399   117.750    36.750     49.56
     400   118.000    36.750     48.22
     401   118.250    36.750     46.73
     402   118.500    36.750     45.08
     403   118.750    36.750     43.28
     404   119.000    36.750     41.32
     405   119.250    36.750     39.18
     406   119.500    36.750     36.85
     407   119.750    36.750     34.33
     408   120.000    36.750     31.58
     409   120.250    36.750     28.59
     410   120.500    36.750     25.34
     411   120.750    36.750     21.82
     412   121.000    36.750     18.02
     413   121.250    36.750     13.94
     414   121.500    36.750      9.58
     415   121.750    36.750      4.98
     416   122.000    36.750      0.13
     417   122.250    36.750     -4.90
     418   122.500    36.750    -10.09
     419   122.750    36.750    -15.38
     420   123.000    36.750    -20.71
     421   114.500    37.000     44.81
     422   114.750    37.000     46.56
     423   115.000    37.000     48.02
     424   115.250    37.000     49.17
     425   115.500    37.000     50.03
     426   115.750    37.000     50.61
     427   116.000    37.000     50.90
     428   116.250    37.000     50.95
     429   116.500    37.000     50.76
     430   116.750    37.000     50.36
     431   117.000    37.000     49.78
     432   117.250    37.000     49.02
     433   117.500    37.000     48.11
     434   117.750    37.000     47.06
     435   118.000    37.000     45.88
     436   118.250    37.000     44.58
     437   118.500    37.000     43.14
     438   118.750    37.000     41.58
     439   119.000    37.000     39.87
     440   119.250    37.000     37.98
     441   119.500    37.000     35.92
     442   119.750    37.000     33.63
     443   120.000    37.000     31.11
     444   120.250    37.000     28.34
     445   120.500    37.000     25.28
     446   120.750    37.000     21.92
     447   121.000    37.000     18.25
     448   121.250    37.000     14.26
     449   121.500    37.000      9.96
     450   121.750    37.000      5.36
     451   122.000    37.000      0.48
     452   122.250    37.000     -4.62
     453   122.500    37.000     -9.93
     454   122.750    37.000    -15.37
     455   123.000    37.000    -20.89
     456   114.500    37.250     43.53
     457   114.750    37.250     45.01
     458   115.000    37.250     46.22
     459   115.250    37.250     47.13
     460   115.500    37.250     47.77
     461   115.750    37.250     48.16
     462   116.000    37.250     48.30
     463   116.250    37.250     48.22
     464   116.500    37.250     47.95
     465   116.750    37.250     47.51
     466   117.000    37.250     46.92
     467   117.250    37.250     46.20
     468   117.500    37.250     45.37
     469   117.750    37.250     44.43
     470   118.000    37.250     43.42
     471   118.250    37.250     42.30
     472   118.500    37.250     41.08
     473   118.750    37.250     39.74
     474   119.000    37.250     38.27
     475   119.250    37.250     36.66
     476   119.500    37.250     34.85
     477   119.750    37.250     32.84
     478   120.000    37.250     30.58
     479   120.250    37.250     28.04
     480   120.500    37.250     25.20
     481   120.750    37.250     22.04
     482   121.000    37.250     18.54
     483   121.250    37.250     14.69
     484   121.500    37.250     10.48
     485   121.750    37.250      5.95
     486   122.000    37.250      1.10
     487   122.250    37.250     -4.03
     488   122.500    37.250     -9.40
     489   122.750    37.250    -14.94
     490   123.000    37.250    -20.60
     491   114.500    37.500     42.24
     492   114.750    37.500     43.47
     493   115.000    37.500     44.42
     494   115.250    37.500     45.10
     495   115.500    37.500     45.52
     496   115.750    37.500     45.71
     497   116.000    37.500     45.69
     498   116.250    37.500     45.48
     499   116.500    37.500     45.12
     500   116.750    37.500     44.62
     501   117.000    37.500     44.02
     502   117.250    37.500     43.33
     503   117.500    37.500     42.57
     504   117.750    37.500     41.74
     505   118.000    37.500     40.87
     506   118.250    37.500     39.92
     507   118.500    37.500     38.91
     508   118.750    37.500     37.81
     509   119.000    37.500     36.61
     510   119.250    37.500     35.25
     511   119.500    37.500     33.73
     512   119.750    37.500     31.99
     513   120.000    37.500     30.01
     514   120.250    37.500     27.74
     515   120.500    37.500     25.17
     516   120.750    37.500     22.24
     517   121.000    37.500     18.96
     518   121.250    37.500     15.29
     519   121.500    37.500     11.25
     520   121.750    37.500      6.82
     521   122.000    37.500      2.04
     522   122.250    37.500     -3.05
     523   122.500    37.500     -8.43
     524   122.750    37.500    -14.02
     525   123.000    37.500    -19.77
     526   114.500    37.750     40.95
     527   114.750    37.750     41.94
     528   115.000    37.750     42.64
     529   115.250    37.750     43.09
     530   115.500    37.750     43.29
     531   115.750    37.750     43.30
     532   116.000    37.750     43.11
     533   116.250    37.750     42.76
     534   116.500    37.750     42.30
     535   116.750    37.750     41.74
     536   117.000    37.750     41.12
     537   117.250    37.750     40.45
     538   117.500    37.750     39.74
     539   117.750    37.750     39.03
     540   118.000    37.750     38.28
     541   118.250    37.750     37.51
     542   118.500    37.750     36.72
     543   118.750    37.750     35.85
     544   119.000    37.750     34.89
     545   119.250    37.750     33.83
     546   119.500    37.750     32.60
     547   119.750    37.750     31.16
     548   120.000    37.750     29.48
     549   120.250    37.750     27.52
     550   120.500    37.750     25.24
     551   120.750    37.750     22.59
     552   121.000    37.750     19.56
     553   121.250    37.750     16.12
     554   121.500    37.750     12.28
     555   121.750    37.750      8.03
     556   122.000    37.750      3.38
     557   122.250    37.750     -1.62
     558   122.500    37.750     -6.95
     559   122.750    37.750    -12.54
     560   123.000    37.750    -18.33
     561   114.500    38.000     39.67
     562   114.750    38.000     40.42
     563   115.000    38.000     40.89
     564   115.250    38.000     41.12
     565   115.500    38.000     41.12
     566   115.750    38.000     40.93
     567   116.000    38.000     40.58
     568   116.250    38.000     40.10
     569   116.500    38.000     39.54
     570   116.750    38.000     38.91
     571   117.000    38.000     38.26
     572   117.250    38.000     37.60
     573   117.500    38.000     36.96
     574   117.750    38.000     36.33
     575   118.000    38.000     35.72
     576   118.250    38.000     35.13
     577   118.500    38.000     34.53
     578   118.750    38.000     33.91
     579   119.000    38.000     33.22
     580   119.250    38.000     32.44
     581   119.500    38.000     31.52
     582   119.750    38.000     30.40
     583   120.000    38.000     29.06
     584   120.250    38.000     27.42
     585   120.500    38.000     25.47
     586   120.750    38.000     23.13
     587   121.000    38.000     20.41
     588   121.250    38.000     17.25
     589   121.500    38.000     13.66
     590   121.750    38.000      9.63
     591   122.000    38.000      5.17
     592   122.250    38.000      0.32
     593   122.500    38.000     -4.90
     594   122.750    38.000    -10.43
     595   123.000    38.000    -16.20
     596   114.500    38.250     38.42
     597   114.750    38.250     38.95
     598   115.000    38.250     39.19
     599   115.250    38.250     39.21
     600   115.500    38.250     39.01
     601   115.750    38.250     38.64
     602   116.000    38.250     38.13
     603   116.250    38.250     37.53
     604   116.500    38.250     36.86
     605   116.750    38.250     36.17
     606   117.000    38.250     35.49
     607   117.250    38.250     34.85
     608   117.500    38.250     34.26
     609   117.750    38.250     33.72
     610   118.000    38.250     33.25
     611   118.250    38.250     32.83
     612   118.500    38.250     32.44
     613   118.750    38.250     32.06
     614   119.000    38.250     31.65
     615   119.250    38.250     31.17
     616   119.500    38.250     30.56
     617   119.750    38.250     29.79
     618   120.000    38.250     28.79
     619   120.250    38.250     27.52
     620   120.500    38.250     25.91
     621   120.750    38.250     23.94
     622   121.000    38.250     21.55
     623   121.250    38.250     18.72
     624   121.500    38.250     15.44
     625   121.750    38.250     11.68
     626   122.000    38.250      7.47
     627   122.250    38.250      2.83
     628   122.500    38.250     -2.23
     629   122.750    38.250     -7.62
     630   123.000    38.250    -13.32
     631   114.500    38.500     37.20
     632   114.750    38.500     37.52
     633   115.000    38.500     37.57
     634   115.250    38.500     37.38
     635   115.500    38.500     36.99
     636   115.750    38.500     36.45
     637   116.000    38.500     35.80
     638   116.250    38.500     35.07
     639   116.500    38.500     34.31
     640   116.750    38.500     33.56
     641   117.000    38.500     32.86
     642   117.250    38.500     32.23
     643   117.500    38.500     31.69
     644   117.750    38.500     31.26
     645   118.000    38.500     30.91
     646   118.250    38.500     30.67
     647   118.500    38.500     30.49
     648   118.750    38.500     30.35
     649   119.000    38.500     30.22
     650   119.250    38.500     30.05
     651   119.500    38.500     29.78
     652   119.750    38.500     29.36
     653   120.000    38.500     28.74
     654   120.250    38.500     27.85
     655   120.500    38.500     26.63
     656   120.750    38.500     25.04
     657   121.000    38.500     23.04
     658   121.250    38.500     20.58
     659   121.500    38.500     17.65
     660   121.750    38.500     14.22
     661   122.000    38.500     10.31
     662   122.250    38.500      5.93
     663   122.500    38.500      1.10
     664   122.750    38.500     -4.11
     665   123.000    38.500     -9.66
