# Supplementary material for: The analysis on groundwater storage variations from GRACE/GRACE-FO in recent 20 years driven by influencing factors and prediction in Shandong Province, China
Source: Sci Rep. 2024 Mar 9;14:5819. doi: 10.1038/s41598-024-55588-3 (PMC10925065; doi:10.1038/s41598-024-55588-3)
Supplement: Supplementary file 1 — Supplementary Information. [file 41598_2024_55588_MOESM1_ESM.zip › data/GWS derived from GRACE/gws201008.txt]

       1   114.500    34.000     38.14
       2   114.750    34.000     42.07
       3   115.000    34.000     45.23
       4   115.250    34.000     47.57
       5   115.500    34.000     49.03
       6   115.750    34.000     49.61
       7   116.000    34.000     49.33
       8   116.250    34.000     48.22
       9   116.500    34.000     46.33
      10   116.750    34.000     43.76
      11   117.000    34.000     40.59
      12   117.250    34.000     36.93
      13   117.500    34.000     32.91
      14   117.750    34.000     28.66
      15   118.000    34.000     24.29
      16   118.250    34.000     19.92
      17   118.500    34.000     15.67
      18   118.750    34.000     11.64
      19   119.000    34.000      7.93
      20   119.250    34.000      4.60
      21   119.500    34.000      1.70
      22   119.750    34.000     -0.76
      23   120.000    34.000     -2.75
      24   120.250    34.000     -4.30
      25   120.500    34.000     -5.44
      26   120.750    34.000     -6.19
      27   121.000    34.000     -6.66
      28   121.250    34.000     -6.89
      29   121.500    34.000     -6.98
      30   121.750    34.000     -6.99
      31   122.000    34.000     -7.03
      32   122.250    34.000     -7.15
      33   122.500    34.000     -7.44
      34   122.750    34.000     -7.94
      35   123.000    34.000     -8.71
      36   114.500    34.250     36.40
      37   114.750    34.250     39.79
      38   115.000    34.250     42.42
      39   115.250    34.250     44.24
      40   115.500    34.250     45.23
      41   115.750    34.250     45.37
      42   116.000    34.250     44.68
      43   116.250    34.250     43.23
      44   116.500    34.250     41.06
      45   116.750    34.250     38.25
      46   117.000    34.250     34.92
      47   117.250    34.250     31.18
      48   117.500    34.250     27.13
      49   117.750    34.250     22.89
      50   118.000    34.250     18.61
      51   118.250    34.250     14.38
      52   118.500    34.250     10.32
      53   118.750    34.250      6.51
      54   119.000    34.250      3.03
      55   119.250    34.250     -0.04
      56   119.500    34.250     -2.69
      57   119.750    34.250     -4.89
      58   120.000    34.250     -6.63
      59   120.250    34.250     -7.94
      60   120.500    34.250     -8.88
      61   120.750    34.250     -9.48
      62   121.000    34.250     -9.81
      63   121.250    34.250     -9.96
      64   121.500    34.250    -10.01
      65   121.750    34.250    -10.04
      66   122.000    34.250    -10.12
      67   122.250    34.250    -10.34
      68   122.500    34.250    -10.76
      69   122.750    34.250    -11.43
      70   123.000    34.250    -12.38
      71   114.500    34.500     35.18
      72   114.750    34.500     38.03
      73   115.000    34.500     40.14
      74   115.250    34.500     41.46
      75   115.500    34.500     41.96
      76   115.750    34.500     41.67
      77   116.000    34.500     40.62
      78   116.250    34.500     38.83
      79   116.500    34.500     36.41
      80   116.750    34.500     33.41
      81   117.000    34.500     29.96
      82   117.250    34.500     26.15
      83   117.500    34.500     22.11
      84   117.750    34.500     17.96
      85   118.000    34.500     13.80
      86   118.250    34.500      9.76
      87   118.500    34.500      5.91
      88   118.750    34.500      2.35
      89   119.000    34.500     -0.85
      90   119.250    34.500     -3.65
      91   119.500    34.500     -6.02
      92   119.750    34.500     -7.94
      93   120.000    34.500     -9.42
      94   120.250    34.500    -10.51
      95   120.500    34.500    -11.24
      96   120.750    34.500    -11.69
      97   121.000    34.500    -11.92
      98   121.250    34.500    -12.00
      99   121.500    34.500    -12.04
     100   121.750    34.500    -12.11
     101   122.000    34.500    -12.27
     102   122.250    34.500    -12.63
     103   122.500    34.500    -13.21
     104   122.750    34.500    -14.09
     105   123.000    34.500    -15.27
     106   114.500    34.750     34.52
     107   114.750    34.750     36.82
     108   115.000    34.750     38.40
     109   115.250    34.750     39.22
     110   115.500    34.750     39.27
     111   115.750    34.750     38.56
     112   116.000    34.750     37.16
     113   116.250    34.750     35.08
     114   116.500    34.750     32.43
     115   116.750    34.750     29.28
     116   117.000    34.750     25.74
     117   117.250    34.750     21.92
     118   117.500    34.750     17.93
     119   117.750    34.750     13.89
     120   118.000    34.750      9.90
     121   118.250    34.750      6.06
     122   118.500    34.750      2.46
     123   118.750    34.750     -0.81
     124   119.000    34.750     -3.71
     125   119.250    34.750     -6.20
     126   119.500    34.750     -8.25
     127   119.750    34.750     -9.88
     128   120.000    34.750    -11.11
     129   120.250    34.750    -11.96
     130   120.500    34.750    -12.50
     131   120.750    34.750    -12.80
     132   121.000    34.750    -12.94
     133   121.250    34.750    -12.98
     134   121.500    34.750    -13.02
     135   121.750    34.750    -13.15
     136   122.000    34.750    -13.44
     137   122.250    34.750    -13.95
     138   122.500    34.750    -14.75
     139   122.750    34.750    -15.87
     140   123.000    34.750    -17.33
     141   114.500    35.000     34.37
     142   114.750    35.000     36.14
     143   115.000    35.000     37.21
     144   115.250    35.000     37.54
     145   115.500    35.000     37.15
     146   115.750    35.000     36.07
     147   116.000    35.000     34.32
     148   116.250    35.000     31.99
     149   116.500    35.000     29.14
     150   116.750    35.000     25.87
     151   117.000    35.000     22.28
     152   117.250    35.000     18.48
     153   117.500    35.000     14.59
     154   117.750    35.000     10.69
     155   118.000    35.000      6.90
     156   118.250    35.000      3.31
     157   118.500    35.000      0.00
     158   118.750    35.000     -2.95
     159   119.000    35.000     -5.53
     160   119.250    35.000     -7.69
     161   119.500    35.000     -9.43
     162   119.750    35.000    -10.75
     163   120.000    35.000    -11.71
     164   120.250    35.000    -12.32
     165   120.500    35.000    -12.67
     166   120.750    35.000    -12.82
     167   121.000    35.000    -12.86
     168   121.250    35.000    -12.88
     169   121.500    35.000    -12.95
     170   121.750    35.000    -13.16
     171   122.000    35.000    -13.59
     172   122.250    35.000    -14.30
     173   122.500    35.000    -15.33
     174   122.750    35.000    -16.73
     175   123.000    35.000    -18.50
     176   114.500    35.250     34.72
     177   114.750    35.250     35.97
     178   115.000    35.250     36.54
     179   115.250    35.250     36.41
     180   115.500    35.250     35.61
     181   115.750    35.250     34.16
     182   116.000    35.250     32.12
     183   116.250    35.250     29.55
     184   116.500    35.250     26.54
     185   116.750    35.250     23.18
     186   117.000    35.250     19.58
     187   117.250    35.250     15.83
     188   117.500    35.250     12.06
     189   117.750    35.250      8.34
     190   118.000    35.250      4.80
     191   118.250    35.250      1.49
     192   118.500    35.250     -1.51
     193   118.750    35.250     -4.13
     194   119.000    35.250     -6.37
     195   119.250    35.250     -8.17
     196   119.500    35.250     -9.57
     197   119.750    35.250    -10.59
     198   120.000    35.250    -11.25
     199   120.250    35.250    -11.63
     200   120.500    35.250    -11.79
     201   120.750    35.250    -11.80
     202   121.000    35.250    -11.75
     203   121.250    35.250    -11.75
     204   121.500    35.250    -11.85
     205   121.750    35.250    -12.17
     206   122.000    35.250    -12.75
     207   122.250    35.250    -13.67
     208   122.500    35.250    -14.96
     209   122.750    35.250    -16.65
     210   123.000    35.250    -18.76
     211   114.500    35.500     35.51
     212   114.750    35.500     36.26
     213   115.000    35.500     36.36
     214   115.250    35.500     35.80
     215   115.500    35.500     34.60
     216   115.750    35.500     32.82
     217   116.000    35.500     30.51
     218   116.250    35.500     27.74
     219   116.500    35.500     24.60
     220   116.750    35.500     21.19
     221   117.000    35.500     17.60
     222   117.250    35.500     13.95
     223   117.500    35.500     10.33
     224   117.750    35.500      6.82
     225   118.000    35.500      3.54
     226   118.250    35.500      0.53
     227   118.500    35.500     -2.13
     228   118.750    35.500     -4.40
     229   119.000    35.500     -6.27
     230   119.250    35.500     -7.71
     231   119.500    35.500     -8.77
     232   119.750    35.500     -9.47
     233   120.000    35.500     -9.84
     234   120.250    35.500     -9.97
     235   120.500    35.500     -9.93
     236   120.750    35.500     -9.81
     237   121.000    35.500     -9.69
     238   121.250    35.500     -9.66
     239   121.500    35.500     -9.82
     240   121.750    35.500    -10.24
     241   122.000    35.500    -10.99
     242   122.250    35.500    -12.12
     243   122.500    35.500    -13.68
     244   122.750    35.500    -15.68
     245   123.000    35.500    -18.12
     246   114.500    35.750     36.69
     247   114.750    35.750     36.96
     248   115.000    35.750     36.61
     249   115.250    35.750     35.64
     250   115.500    35.750     34.09
     251   115.750    35.750     32.00
     252   116.000    35.750     29.45
     253   116.250    35.750     26.51
     254   116.500    35.750     23.28
     255   116.750    35.750     19.84
     256   117.000    35.750     16.30
     257   117.250    35.750     12.76
     258   117.500    35.750      9.31
     259   117.750    35.750      6.05
     260   118.000    35.750      3.05
     261   118.250    35.750      0.37
     262   118.500    35.750     -1.94
     263   118.750    35.750     -3.84
     264   119.000    35.750     -5.33
     265   119.250    35.750     -6.42
     266   119.500    35.750     -7.11
     267   119.750    35.750     -7.48
     268   120.000    35.750     -7.57
     269   120.250    35.750     -7.46
     270   120.500    35.750     -7.22
     271   120.750    35.750     -6.96
     272   121.000    35.750     -6.77
     273   121.250    35.750     -6.73
     274   121.500    35.750     -6.94
     275   121.750    35.750     -7.47
     276   122.000    35.750     -8.38
     277   122.250    35.750     -9.73
     278   122.500    35.750    -11.57
     279   122.750    35.750    -13.87
     280   123.000    35.750    -16.67
     281   114.500    36.000     38.20
     282   114.750    36.000     38.02
     283   115.000    36.000     37.25
     284   115.250    36.000     35.90
     285   115.500    36.000     34.02
     286   115.750    36.000     31.66
     287   116.000    36.000     28.90
     288   116.250    36.000     25.82
     289   116.500    36.000     22.51
     290   116.750    36.000     19.08
     291   117.000    36.000     15.61
     292   117.250    36.000     12.21
     293   117.500    36.000      8.96
     294   117.750    36.000      5.95
     295   118.000    36.000      3.25
     296   118.250    36.000      0.90
     297   118.500    36.000     -1.05
     298   118.750    36.000     -2.58
     299   119.000    36.000     -3.68
     300   119.250    36.000     -4.39
     301   119.500    36.000     -4.74
     302   119.750    36.000     -4.77
     303   120.000    36.000     -4.58
     304   120.250    36.000     -4.23
     305   120.500    36.000     -3.80
     306   120.750    36.000     -3.41
     307   121.000    36.000     -3.13
     308   121.250    36.000     -3.09
     309   121.500    36.000     -3.34
     310   121.750    36.000     -3.98
     311   122.000    36.000     -5.06
     312   122.250    36.000     -6.63
     313   122.500    36.000     -8.73
     314   122.750    36.000    -11.35
     315   123.000    36.000    -14.47
     316   114.500    36.250     39.94
     317   114.750    36.250     39.35
     318   115.000    36.250     38.19
     319   115.250    36.250     36.49
     320   115.500    36.250     34.31
     321   115.750    36.250     31.71
     322   116.000    36.250     28.77
     323   116.250    36.250     25.58
     324   116.500    36.250     22.22
     325   116.750    36.250     18.82
     326   117.000    36.250     15.44
     327   117.250    36.250     12.19
     328   117.500    36.250      9.16
     329   117.750    36.250      6.41
     330   118.000    36.250      4.02
     331   118.250    36.250      2.01
     332   118.500    36.250      0.44
     333   118.750    36.250     -0.71
     334   119.000    36.250     -1.45
     335   119.250    36.250     -1.79
     336   119.500    36.250     -1.79
     337   119.750    36.250     -1.50
     338   120.000    36.250     -1.02
     339   120.250    36.250     -0.43
     340   120.500    36.250      0.19
     341   120.750    36.250      0.72
     342   121.000    36.250      1.05
     343   121.250    36.250      1.11
     344   121.500    36.250      0.82
     345   121.750    36.250      0.08
     346   122.000    36.250     -1.17
     347   122.250    36.250     -2.95
     348   122.500    36.250     -5.30
     349   122.750    36.250     -8.20
     350   123.000    36.250    -11.64
     351   114.500    36.500     41.85
     352   114.750    36.500     40.87
     353   115.000    36.500     39.36
     354   115.250    36.500     37.34
     355   115.500    36.500     34.89
     356   115.750    36.500     32.08
     357   116.000    36.500     28.99
     358   116.250    36.500     25.71
     359   116.500    36.500     22.34
     360   116.750    36.500     18.97
     361   117.000    36.500     15.70
     362   117.250    36.500     12.63
     363   117.500    36.500      9.82
     364   117.750    36.500      7.34
     365   118.000    36.500      5.25
     366   118.250    36.500      3.59
     367   118.500    36.500      2.37
     368   118.750    36.500      1.60
     369   119.000    36.500      1.23
     370   119.250    36.500      1.26
     371   119.500    36.500      1.59
     372   119.750    36.500      2.18
     373   120.000    36.500      2.94
     374   120.250    36.500      3.77
     375   120.500    36.500      4.56
     376   120.750    36.500      5.22
     377   121.000    36.500      5.63
     378   121.250    36.500      5.71
     379   121.500    36.500      5.37
     380   121.750    36.500      4.53
     381   122.000    36.500      3.14
     382   122.250    36.500      1.16
     383   122.500    36.500     -1.41
     384   122.750    36.500     -4.59
     385   123.000    36.500     -8.33
     386   114.500    36.750     43.84
     387   114.750    36.750     42.52
     388   115.000    36.750     40.68
     389   115.250    36.750     38.38
     390   115.500    36.750     35.70
     391   115.750    36.750     32.70
     392   116.000    36.750     29.48
     393   116.250    36.750     26.14
     394   116.500    36.750     22.76
     395   116.750    36.750     19.45
     396   117.000    36.750     16.30
     397   117.250    36.750     13.40
     398   117.500    36.750     10.81
     399   117.750    36.750      8.61
     400   118.000    36.750      6.83
     401   118.250    36.750      5.50
     402   118.500    36.750      4.64
     403   118.750    36.750      4.21
     404   119.000    36.750      4.22
     405   119.250    36.750      4.57
     406   119.500    36.750      5.24
     407   119.750    36.750      6.13
     408   120.000    36.750      7.15
     409   120.250    36.750      8.19
     410   120.500    36.750      9.14
     411   120.750    36.750      9.92
     412   121.000    36.750     10.41
     413   121.250    36.750     10.50
     414   121.500    36.750     10.13
     415   121.750    36.750      9.21
     416   122.000    36.750      7.69
     417   122.250    36.750      5.54
     418   122.500    36.750      2.75
     419   122.750    36.750     -0.66
     420   123.000    36.750     -4.67
     421   114.500    37.000     45.82
     422   114.750    37.000     44.19
     423   115.000    37.000     42.06
     424   115.250    37.000     39.52
     425   115.500    37.000     36.62
     426   115.750    37.000     33.46
     427   116.000    37.000     30.15
     428   116.250    37.000     26.76
     429   116.500    37.000     23.40
     430   116.750    37.000     20.17
     431   117.000    37.000     17.14
     432   117.250    37.000     14.42
     433   117.500    37.000     12.05
     434   117.750    37.000     10.11
     435   118.000    37.000      8.63
     436   118.250    37.000      7.63
     437   118.500    37.000      7.09
     438   118.750    37.000      7.01
     439   119.000    37.000      7.34
     440   119.250    37.000      8.03
     441   119.500    37.000      9.00
     442   119.750    37.000     10.15
     443   120.000    37.000     11.42
     444   120.250    37.000     12.66
     445   120.500    37.000     13.77
     446   120.750    37.000     14.66
     447   121.000    37.000     15.22
     448   121.250    37.000     15.33
     449   121.500    37.000     14.93
     450   121.750    37.000     13.94
     451   122.000    37.000     12.30
     452   122.250    37.000     10.01
     453   122.500    37.000      7.04
     454   122.750    37.000      3.41
     455   123.000    37.000     -0.82
     456   114.500    37.250     47.73
     457   114.750    37.250     45.81
     458   115.000    37.250     43.43
     459   115.250    37.250     40.67
     460   115.500    37.250     37.60
     461   115.750    37.250     34.31
     462   116.000    37.250     30.92
     463   116.250    37.250     27.50
     464   116.500    37.250     24.17
     465   116.750    37.250     21.02
     466   117.000    37.250     18.12
     467   117.250    37.250     15.57
     468   117.500    37.250     13.43
     469   117.750    37.250     11.74
     470   118.000    37.250     10.54
     471   118.250    37.250      9.83
     472   118.500    37.250      9.60
     473   118.750    37.250      9.83
     474   119.000    37.250     10.47
     475   119.250    37.250     11.45
     476   119.500    37.250     12.70
     477   119.750    37.250     14.12
     478   120.000    37.250     15.59
     479   120.250    37.250     17.02
     480   120.500    37.250     18.28
     481   120.750    37.250     19.27
     482   121.000    37.250     19.88
     483   121.250    37.250     20.02
     484   121.500    37.250     19.59
     485   121.750    37.250     18.54
     486   122.000    37.250     16.82
     487   122.250    37.250     14.41
     488   122.500    37.250     11.29
     489   122.750    37.250      7.50
     490   123.000    37.250      3.07
     491   114.500    37.500     49.49
     492   114.750    37.500     47.33
     493   115.000    37.500     44.73
     494   115.250    37.500     41.77
     495   115.500    37.500     38.56
     496   115.750    37.500     35.17
     497   116.000    37.500     31.71
     498   116.250    37.500     28.29
     499   116.500    37.500     24.99
     500   116.750    37.500     21.92
     501   117.000    37.500     19.16
     502   117.250    37.500     16.78
     503   117.500    37.500     14.85
     504   117.750    37.500     13.39
     505   118.000    37.500     12.44
     506   118.250    37.500     12.00
     507   118.500    37.500     12.06
     508   118.750    37.500     12.58
     509   119.000    37.500     13.49
     510   119.250    37.500     14.74
     511   119.500    37.500     16.24
     512   119.750    37.500     17.87
     513   120.000    37.500     19.54
     514   120.250    37.500     21.13
     515   120.500    37.500     22.52
     516   120.750    37.500     23.59
     517   121.000    37.500     24.26
     518   121.250    37.500     24.41
     519   121.500    37.500     23.97
     520   121.750    37.500     22.87
     521   122.000    37.500     21.08
     522   122.250    37.500     18.57
     523   122.500    37.500     15.34
     524   122.750    37.500     11.41
     525   123.000    37.500      6.84
     526   114.500    37.750     51.03
     527   114.750    37.750     48.65
     528   115.000    37.750     45.87
     529   115.250    37.750     42.76
     530   115.500    37.750     39.42
     531   115.750    37.750     35.96
     532   116.000    37.750     32.46
     533   116.250    37.750     29.04
     534   116.500    37.750     25.79
     535   116.750    37.750     22.81
     536   117.000    37.750     20.18
     537   117.250    37.750     17.96
     538   117.500    37.750     16.21
     539   117.750    37.750     14.97
     540   118.000    37.750     14.25
     541   118.250    37.750     14.07
     542   118.500    37.750     14.37
     543   118.750    37.750     15.14
     544   119.000    37.750     16.30
     545   119.250    37.750     17.78
     546   119.500    37.750     19.48
     547   119.750    37.750     21.30
     548   120.000    37.750     23.12
     549   120.250    37.750     24.85
     550   120.500    37.750     26.35
     551   120.750    37.750     27.50
     552   121.000    37.750     28.20
     553   121.250    37.750     28.37
     554   121.500    37.750     27.92
     555   121.750    37.750     26.80
     556   122.000    37.750     24.94
     557   122.250    37.750     22.37
     558   122.500    37.750     19.05
     559   122.750    37.750     15.03
     560   123.000    37.750     10.38
     561   114.500    38.000     52.30
     562   114.750    38.000     49.75
     563   115.000    38.000     46.81
     564   115.250    38.000     43.58
     565   115.500    38.000     40.15
     566   115.750    38.000     36.63
     567   116.000    38.000     33.11
     568   116.250    38.000     29.71
     569   116.500    38.000     26.51
     570   116.750    38.000     23.61
     571   117.000    38.000     21.10
     572   117.250    38.000     19.03
     573   117.500    38.000     17.46
     574   117.750    38.000     16.41
     575   118.000    38.000     15.91
     576   118.250    38.000     15.93
     577   118.500    38.000     16.45
     578   118.750    38.000     17.42
     579   119.000    38.000     18.79
     580   119.250    38.000     20.46
     581   119.500    38.000     22.33
     582   119.750    38.000     24.30
     583   120.000    38.000     26.26
     584   120.250    38.000     28.09
     585   120.500    38.000     29.66
     586   120.750    38.000     30.87
     587   121.000    38.000     31.61
     588   121.250    38.000     31.80
     589   121.500    38.000     31.34
     590   121.750    38.000     30.19
     591   122.000    38.000     28.31
     592   122.250    38.000     25.67
     593   122.500    38.000     22.32
     594   122.750    38.000     18.26
     595   123.000    38.000     13.56
     596   114.500    38.250     53.25
     597   114.750    38.250     50.56
     598   115.000    38.250     47.50
     599   115.250    38.250     44.18
     600   115.500    38.250     40.69
     601   115.750    38.250     37.13
     602   116.000    38.250     33.61
     603   116.250    38.250     30.24
     604   116.500    38.250     27.10
     605   116.750    38.250     24.30
     606   117.000    38.250     21.90
     607   117.250    38.250     19.96
     608   117.500    38.250     18.54
     609   117.750    38.250     17.67
     610   118.000    38.250     17.33
     611   118.250    38.250     17.53
     612   118.500    38.250     18.23
     613   118.750    38.250     19.38
     614   119.000    38.250     20.91
     615   119.250    38.250     22.73
     616   119.500    38.250     24.73
     617   119.750    38.250     26.82
     618   120.000    38.250     28.87
     619   120.250    38.250     30.77
     620   120.500    38.250     32.40
     621   120.750    38.250     33.64
     622   121.000    38.250     34.41
     623   121.250    38.250     34.59
     624   121.500    38.250     34.13
     625   121.750    38.250     32.96
     626   122.000    38.250     31.07
     627   122.250    38.250     28.42
     628   122.500    38.250     25.04
     629   122.750    38.250     20.97
     630   123.000    38.250     16.27
     631   114.500    38.500     53.86
     632   114.750    38.500     51.07
     633   115.000    38.500     47.92
     634   115.250    38.500     44.53
     635   115.500    38.500     41.01
     636   115.750    38.500     37.43
     637   116.000    38.500     33.93
     638   116.250    38.500     30.59
     639   116.500    38.500     27.53
     640   116.750    38.500     24.80
     641   117.000    38.500     22.52
     642   117.250    38.500     20.71
     643   117.500    38.500     19.43
     644   117.750    38.500     18.69
     645   118.000    38.500     18.50
     646   118.250    38.500     18.85
     647   118.500    38.500     19.69
     648   118.750    38.500     20.97
     649   119.000    38.500     22.62
     650   119.250    38.500     24.54
     651   119.500    38.500     26.64
     652   119.750    38.500     28.80
     653   120.000    38.500     30.91
     654   120.250    38.500     32.84
     655   120.500    38.500     34.50
     656   120.750    38.500     35.76
     657   121.000    38.500     36.53
     658   121.250    38.500     36.71
     659   121.500    38.500     36.24
     660   121.750    38.500     35.07
     661   122.000    38.500     33.17
     662   122.250    38.500     30.53
     663   122.500    38.500     27.17
     664   122.750    38.500     23.13
     665   123.000    38.500     18.47
