# Supplementary material for: The analysis on groundwater storage variations from GRACE/GRACE-FO in recent 20 years driven by influencing factors and prediction in Shandong Province, China
Source: Sci Rep. 2024 Mar 9;14:5819. doi: 10.1038/s41598-024-55588-3 (PMC10925065; doi:10.1038/s41598-024-55588-3)
Supplement: Supplementary file 1 — Supplementary Information. [file 41598_2024_55588_MOESM1_ESM.zip › data/GWS derived from GRACE/gws201009.txt]

       1   114.500    34.000     84.61
       2   114.750    34.000     85.12
       3   115.000    34.000     84.66
       4   115.250    34.000     83.19
       5   115.500    34.000     80.70
       6   115.750    34.000     77.24
       7   116.000    34.000     72.84
       8   116.250    34.000     67.59
       9   116.500    34.000     61.58
      10   116.750    34.000     54.94
      11   117.000    34.000     47.81
      12   117.250    34.000     40.33
      13   117.500    34.000     32.68
      14   117.750    34.000     25.02
      15   118.000    34.000     17.48
      16   118.250    34.000     10.25
      17   118.500    34.000      3.46
      18   118.750    34.000     -2.76
      19   119.000    34.000     -8.30
      20   119.250    34.000    -13.08
      21   119.500    34.000    -17.05
      22   119.750    34.000    -20.17
      23   120.000    34.000    -22.44
      24   120.250    34.000    -23.88
      25   120.500    34.000    -24.55
      26   120.750    34.000    -24.52
      27   121.000    34.000    -23.87
      28   121.250    34.000    -22.73
      29   121.500    34.000    -21.21
      30   121.750    34.000    -19.43
      31   122.000    34.000    -17.53
      32   122.250    34.000    -15.63
      33   122.500    34.000    -13.84
      34   122.750    34.000    -12.28
      35   123.000    34.000    -11.04
      36   114.500    34.250     80.22
      37   114.750    34.250     80.46
      38   115.000    34.250     79.75
      39   115.250    34.250     78.05
      40   115.500    34.250     75.38
      41   115.750    34.250     71.78
      42   116.000    34.250     67.30
      43   116.250    34.250     62.02
      44   116.500    34.250     56.04
      45   116.750    34.250     49.48
      46   117.000    34.250     42.48
      47   117.250    34.250     35.21
      48   117.500    34.250     27.80
      49   117.750    34.250     20.42
      50   118.000    34.250     13.22
      51   118.250    34.250      6.36
      52   118.500    34.250     -0.04
      53   118.750    34.250     -5.85
      54   119.000    34.250    -10.97
      55   119.250    34.250    -15.33
      56   119.500    34.250    -18.89
      57   119.750    34.250    -21.62
      58   120.000    34.250    -23.52
      59   120.250    34.250    -24.65
      60   120.500    34.250    -25.02
      61   120.750    34.250    -24.75
      62   121.000    34.250    -23.92
      63   121.250    34.250    -22.65
      64   121.500    34.250    -21.04
      65   121.750    34.250    -19.25
      66   122.000    34.250    -17.38
      67   122.250    34.250    -15.57
      68   122.500    34.250    -13.92
      69   122.750    34.250    -12.54
      70   123.000    34.250    -11.50
      71   114.500    34.500     75.58
      72   114.750    34.500     75.53
      73   115.000    34.500     74.56
      74   115.250    34.500     72.65
      75   115.500    34.500     69.83
      76   115.750    34.500     66.12
      77   116.000    34.500     61.58
      78   116.250    34.500     56.32
      79   116.500    34.500     50.41
      80   116.750    34.500     44.00
      81   117.000    34.500     37.20
      82   117.250    34.500     30.18
      83   117.500    34.500     23.09
      84   117.750    34.500     16.08
      85   118.000    34.500      9.28
      86   118.250    34.500      2.87
      87   118.500    34.500     -3.07
      88   118.750    34.500     -8.40
      89   119.000    34.500    -13.05
      90   119.250    34.500    -16.94
      91   119.500    34.500    -20.04
      92   119.750    34.500    -22.34
      93   120.000    34.500    -23.85
      94   120.250    34.500    -24.61
      95   120.500    34.500    -24.69
      96   120.750    34.500    -24.17
      97   121.000    34.500    -23.15
      98   121.250    34.500    -21.74
      99   121.500    34.500    -20.08
     100   121.750    34.500    -18.28
     101   122.000    34.500    -16.47
     102   122.250    34.500    -14.76
     103   122.500    34.500    -13.29
     104   122.750    34.500    -12.11
     105   123.000    34.500    -11.30
     106   114.500    34.750     70.84
     107   114.750    34.750     70.50
     108   115.000    34.750     69.27
     109   115.250    34.750     67.17
     110   115.500    34.750     64.20
     111   115.750    34.750     60.41
     112   116.000    34.750     55.87
     113   116.250    34.750     50.65
     114   116.500    34.750     44.86
     115   116.750    34.750     38.64
     116   117.000    34.750     32.11
     117   117.250    34.750     25.42
     118   117.500    34.750     18.70
     119   117.750    34.750     12.11
     120   118.000    34.750      5.78
     121   118.250    34.750     -0.14
     122   118.500    34.750     -5.55
     123   118.750    34.750    -10.36
     124   119.000    34.750    -14.47
     125   119.250    34.750    -17.84
     126   119.500    34.750    -20.45
     127   119.750    34.750    -22.28
     128   120.000    34.750    -23.37
     129   120.250    34.750    -23.76
     130   120.500    34.750    -23.52
     131   120.750    34.750    -22.75
     132   121.000    34.750    -21.53
     133   121.250    34.750    -20.00
     134   121.500    34.750    -18.28
     135   121.750    34.750    -16.49
     136   122.000    34.750    -14.75
     137   122.250    34.750    -13.18
     138   122.500    34.750    -11.87
     139   122.750    34.750    -10.93
     140   123.000    34.750    -10.39
     141   114.500    35.000     66.19
     142   114.750    35.000     65.54
     143   115.000    35.000     64.07
     144   115.250    35.000     61.78
     145   115.500    35.000     58.68
     146   115.750    35.000     54.83
     147   116.000    35.000     50.30
     148   116.250    35.000     45.17
     149   116.500    35.000     39.56
     150   116.750    35.000     33.57
     151   117.000    35.000     27.34
     152   117.250    35.000     21.02
     153   117.500    35.000     14.73
     154   117.750    35.000      8.62
     155   118.000    35.000      2.82
     156   118.250    35.000     -2.57
     157   118.500    35.000     -7.41
     158   118.750    35.000    -11.63
     159   119.000    35.000    -15.18
     160   119.250    35.000    -18.01
     161   119.500    35.000    -20.08
     162   119.750    35.000    -21.43
     163   120.000    35.000    -22.08
     164   120.250    35.000    -22.08
     165   120.500    35.000    -21.51
     166   120.750    35.000    -20.47
     167   121.000    35.000    -19.07
     168   121.250    35.000    -17.42
     169   121.500    35.000    -15.66
     170   121.750    35.000    -13.88
     171   122.000    35.000    -12.23
     172   122.250    35.000    -10.80
     173   122.500    35.000     -9.69
     174   122.750    35.000     -8.98
     175   123.000    35.000     -8.74
     176   114.500    35.250     61.77
     177   114.750    35.250     60.82
     178   115.000    35.250     59.10
     179   115.250    35.250     56.64
     180   115.500    35.250     53.42
     181   115.750    35.250     49.55
     182   116.000    35.250     45.06
     183   116.250    35.250     40.06
     184   116.500    35.250     34.64
     185   116.750    35.250     28.93
     186   117.000    35.250     23.05
     187   117.250    35.250     17.13
     188   117.500    35.250     11.31
     189   117.750    35.250      5.71
     190   118.000    35.250      0.46
     191   118.250    35.250     -4.33
     192   118.500    35.250     -8.58
     193   118.750    35.250    -12.20
     194   119.000    35.250    -15.15
     195   119.250    35.250    -17.39
     196   119.500    35.250    -18.93
     197   119.750    35.250    -19.78
     198   120.000    35.250    -19.97
     199   120.250    35.250    -19.57
     200   120.500    35.250    -18.68
     201   120.750    35.250    -17.38
     202   121.000    35.250    -15.79
     203   121.250    35.250    -14.03
     204   121.500    35.250    -12.22
     205   121.750    35.250    -10.48
     206   122.000    35.250     -8.93
     207   122.250    35.250     -7.65
     208   122.500    35.250     -6.76
     209   122.750    35.250     -6.31
     210   123.000    35.250     -6.35
     211   114.500    35.500     57.74
     212   114.750    35.500     56.49
     213   115.000    35.500     54.55
     214   115.250    35.500     51.91
     215   115.500    35.500     48.61
     216   115.750    35.500     44.71
     217   116.000    35.500     40.29
     218   116.250    35.500     35.44
     219   116.500    35.500     30.24
     220   116.750    35.500     24.83
     221   117.000    35.500     19.33
     222   117.250    35.500     13.84
     223   117.500    35.500      8.53
     224   117.750    35.500      3.47
     225   118.000    35.500     -1.20
     226   118.250    35.500     -5.39
     227   118.500    35.500     -9.01
     228   118.750    35.500    -12.02
     229   119.000    35.500    -14.35
     230   119.250    35.500    -16.02
     231   119.500    35.500    -17.00
     232   119.750    35.500    -17.34
     233   120.000    35.500    -17.08
     234   120.250    35.500    -16.30
     235   120.500    35.500    -15.08
     236   120.750    35.500    -13.53
     237   121.000    35.500    -11.76
     238   121.250    35.500     -9.90
     239   121.500    35.500     -8.06
     240   121.750    35.500     -6.36
     241   122.000    35.500     -4.90
     242   122.250    35.500     -3.80
     243   122.500    35.500     -3.12
     244   122.750    35.500     -2.93
     245   123.000    35.500     -3.29
     246   114.500    35.750     54.24
     247   114.750    35.750     52.70
     248   115.000    35.750     50.53
     249   115.250    35.750     47.73
     250   115.500    35.750     44.36
     251   115.750    35.750     40.47
     252   116.000    35.750     36.13
     253   116.250    35.750     31.43
     254   116.500    35.750     26.48
     255   116.750    35.750     21.39
     256   117.000    35.750     16.28
     257   117.250    35.750     11.26
     258   117.500    35.750      6.45
     259   117.750    35.750      1.95
     260   118.000    35.750     -2.12
     261   118.250    35.750     -5.69
     262   118.500    35.750     -8.70
     263   118.750    35.750    -11.08
     264   119.000    35.750    -12.81
     265   119.250    35.750    -13.89
     266   119.500    35.750    -14.32
     267   119.750    35.750    -14.16
     268   120.000    35.750    -13.46
     269   120.250    35.750    -12.30
     270   120.500    35.750    -10.77
     271   120.750    35.750     -8.99
     272   121.000    35.750     -7.05
     273   121.250    35.750     -5.10
     274   121.500    35.750     -3.24
     275   121.750    35.750     -1.59
     276   122.000    35.750     -0.26
     277   122.250    35.750      0.67
     278   122.500    35.750      1.12
     279   122.750    35.750      1.04
     280   123.000    35.750      0.39
     281   114.500    36.000     51.36
     282   114.750    36.000     49.55
     283   115.000    36.000     47.16
     284   115.250    36.000     44.23
     285   115.500    36.000     40.80
     286   115.750    36.000     36.91
     287   116.000    36.000     32.66
     288   116.250    36.000     28.14
     289   116.500    36.000     23.46
     290   116.750    36.000     18.70
     291   117.000    36.000     13.99
     292   117.250    36.000      9.43
     293   117.500    36.000      5.13
     294   117.750    36.000      1.19
     295   118.000    36.000     -2.29
     296   118.250    36.000     -5.25
     297   118.500    36.000     -7.65
     298   118.750    36.000     -9.41
     299   119.000    36.000    -10.54
     300   119.250    36.000    -11.05
     301   119.500    36.000    -10.97
     302   119.750    36.000    -10.32
     303   120.000    36.000     -9.20
     304   120.250    36.000     -7.69
     305   120.500    36.000     -5.86
     306   120.750    36.000     -3.86
     307   121.000    36.000     -1.79
     308   121.250    36.000      0.24
     309   121.500    36.000      2.10
     310   121.750    36.000      3.68
     311   122.000    36.000      4.90
     312   122.250    36.000      5.64
     313   122.500    36.000      5.86
     314   122.750    36.000      5.51
     315   123.000    36.000      4.56
     316   114.500    36.250     49.18
     317   114.750    36.250     47.12
     318   115.000    36.250     44.53
     319   115.250    36.250     41.48
     320   115.500    36.250     37.98
     321   115.750    36.250     34.13
     322   116.000    36.250     29.99
     323   116.250    36.250     25.65
     324   116.500    36.250     21.23
     325   116.750    36.250     16.80
     326   117.000    36.250     12.48
     327   117.250    36.250      8.38
     328   117.500    36.250      4.59
     329   117.750    36.250      1.20
     330   118.000    36.250     -1.71
     331   118.250    36.250     -4.08
     332   118.500    36.250     -5.87
     333   118.750    36.250     -7.05
     334   119.000    36.250     -7.62
     335   119.250    36.250     -7.60
     336   119.500    36.250     -7.00
     337   119.750    36.250     -5.92
     338   120.000    36.250     -4.41
     339   120.250    36.250     -2.56
     340   120.500    36.250     -0.49
     341   120.750    36.250      1.71
     342   121.000    36.250      3.90
     343   121.250    36.250      5.97
     344   121.500    36.250      7.81
     345   121.750    36.250      9.32
     346   122.000    36.250     10.39
     347   122.250    36.250     10.95
     348   122.500    36.250     10.94
     349   122.750    36.250     10.32
     350   123.000    36.250      9.08
     351   114.500    36.500     47.76
     352   114.750    36.500     45.46
     353   115.000    36.500     42.69
     354   115.250    36.500     39.53
     355   115.500    36.500     35.99
     356   115.750    36.500     32.17
     357   116.000    36.500     28.14
     358   116.250    36.500     23.99
     359   116.500    36.500     19.82
     360   116.750    36.500     15.72
     361   117.000    36.500     11.79
     362   117.250    36.500      8.13
     363   117.500    36.500      4.83
     364   117.750    36.500      1.96
     365   118.000    36.500     -0.40
     366   118.250    36.500     -2.22
     367   118.500    36.500     -3.45
     368   118.750    36.500     -4.08
     369   119.000    36.500     -4.12
     370   119.250    36.500     -3.59
     371   119.500    36.500     -2.55
     372   119.750    36.500     -1.06
     373   120.000    36.500      0.80
     374   120.250    36.500      2.93
     375   120.500    36.500      5.23
     376   120.750    36.500      7.57
     377   121.000    36.500      9.86
     378   121.250    36.500     11.95
     379   121.500    36.500     13.75
     380   121.750    36.500     15.16
     381   122.000    36.500     16.08
     382   122.250    36.500     16.44
     383   122.500    36.500     16.19
     384   122.750    36.500     15.32
     385   123.000    36.500     13.79
     386   114.500    36.750     47.10
     387   114.750    36.750     44.57
     388   115.000    36.750     41.65
     389   115.250    36.750     38.37
     390   115.500    36.750     34.81
     391   115.750    36.750     31.03
     392   116.000    36.750     27.12
     393   116.250    36.750     23.15
     394   116.500    36.750     19.23
     395   116.750    36.750     15.44
     396   117.000    36.750     11.88
     397   117.250    36.750      8.65
     398   117.500    36.750      5.81
     399   117.750    36.750      3.43
     400   118.000    36.750      1.57
     401   118.250    36.750      0.28
     402   118.500    36.750     -0.43
     403   118.750    36.750     -0.56
     404   119.000    36.750     -0.13
     405   119.250    36.750      0.84
     406   119.500    36.750      2.28
     407   119.750    36.750      4.12
     408   120.000    36.750      6.28
     409   120.250    36.750      8.65
     410   120.500    36.750     11.12
     411   120.750    36.750     13.57
     412   121.000    36.750     15.90
     413   121.250    36.750     17.99
     414   121.500    36.750     19.72
     415   121.750    36.750     21.01
     416   122.000    36.750     21.75
     417   122.250    36.750     21.92
     418   122.500    36.750     21.44
     419   122.750    36.750     20.30
     420   123.000    36.750     18.49
     421   114.500    37.000     47.15
     422   114.750    37.000     44.44
     423   115.000    37.000     41.38
     424   115.250    37.000     38.02
     425   115.500    37.000     34.44
     426   115.750    37.000     30.71
     427   116.000    37.000     26.91
     428   116.250    37.000     23.12
     429   116.500    37.000     19.44
     430   116.750    37.000     15.94
     431   117.000    37.000     12.73
     432   117.250    37.000      9.88
     433   117.500    37.000      7.46
     434   117.750    37.000      5.53
     435   118.000    37.000      4.13
     436   118.250    37.000      3.31
     437   118.500    37.000      3.05
     438   118.750    37.000      3.36
     439   119.000    37.000      4.21
     440   119.250    37.000      5.57
     441   119.500    37.000      7.34
     442   119.750    37.000      9.47
     443   120.000    37.000     11.86
     444   120.250    37.000     14.41
     445   120.500    37.000     17.00
     446   120.750    37.000     19.52
     447   121.000    37.000     21.86
     448   121.250    37.000     23.90
     449   121.500    37.000     25.53
     450   121.750    37.000     26.67
     451   122.000    37.000     27.24
     452   122.250    37.000     27.18
     453   122.500    37.000     26.47
     454   122.750    37.000     25.07
     455   123.000    37.000     23.00
     456   114.500    37.250     47.88
     457   114.750    37.250     44.99
     458   115.000    37.250     41.81
     459   115.250    37.250     38.38
     460   115.500    37.250     34.80
     461   115.750    37.250     31.12
     462   116.000    37.250     27.44
     463   116.250    37.250     23.82
     464   116.500    37.250     20.36
     465   116.750    37.250     17.13
     466   117.000    37.250     14.24
     467   117.250    37.250     11.74
     468   117.500    37.250      9.70
     469   117.750    37.250      8.17
     470   118.000    37.250      7.17
     471   118.250    37.250      6.75
     472   118.500    37.250      6.90
     473   118.750    37.250      7.58
     474   119.000    37.250      8.78
     475   119.250    37.250     10.44
     476   119.500    37.250     12.49
     477   119.750    37.250     14.84
     478   120.000    37.250     17.40
     479   120.250    37.250     20.07
     480   120.500    37.250     22.72
     481   120.750    37.250     25.25
     482   121.000    37.250     27.54
     483   121.250    37.250     29.48
     484   121.500    37.250     30.98
     485   121.750    37.250     31.96
     486   122.000    37.250     32.33
     487   122.250    37.250     32.05
     488   122.500    37.250     31.09
     489   122.750    37.250     29.44
     490   123.000    37.250     27.12
     491   114.500    37.500     49.16
     492   114.750    37.500     46.14
     493   115.000    37.500     42.85
     494   115.250    37.500     39.39
     495   115.500    37.500     35.81
     496   115.750    37.500     32.19
     497   116.000    37.500     28.61
     498   116.250    37.500     25.15
     499   116.500    37.500     21.90
     500   116.750    37.500     18.93
     501   117.000    37.500     16.32
     502   117.250    37.500     14.13
     503   117.500    37.500     12.42
     504   117.750    37.500     11.23
     505   118.000    37.500     10.59
     506   118.250    37.500     10.50
     507   118.500    37.500     10.97
     508   118.750    37.500     11.96
     509   119.000    37.500     13.43
     510   119.250    37.500     15.32
     511   119.500    37.500     17.57
     512   119.750    37.500     20.07
     513   120.000    37.500     22.73
     514   120.250    37.500     25.44
     515   120.500    37.500     28.10
     516   120.750    37.500     30.57
     517   121.000    37.500     32.77
     518   121.250    37.500     34.59
     519   121.500    37.500     35.92
     520   121.750    37.500     36.68
     521   122.000    37.500     36.83
     522   122.250    37.500     36.32
     523   122.500    37.500     35.11
     524   122.750    37.500     33.21
     525   123.000    37.500     30.66
     526   114.500    37.750     50.87
     527   114.750    37.750     47.74
     528   115.000    37.750     44.39
     529   115.250    37.750     40.91
     530   115.500    37.750     37.35
     531   115.750    37.750     33.79
     532   116.000    37.750     30.32
     533   116.250    37.750     27.02
     534   116.500    37.750     23.95
     535   116.750    37.750     21.20
     536   117.000    37.750     18.83
     537   117.250    37.750     16.91
     538   117.500    37.750     15.49
     539   117.750    37.750     14.59
     540   118.000    37.750     14.22
     541   118.250    37.750     14.42
     542   118.500    37.750     15.13
     543   118.750    37.750     16.35
     544   119.000    37.750     18.01
     545   119.250    37.750     20.08
     546   119.500    37.750     22.43
     547   119.750    37.750     25.00
     548   120.000    37.750     27.68
     549   120.250    37.750     30.38
     550   120.500    37.750     32.96
     551   120.750    37.750     35.33
     552   121.000    37.750     37.39
     553   121.250    37.750     39.02
     554   121.500    37.750     40.13
     555   121.750    37.750     40.68
     556   122.000    37.750     40.59
     557   122.250    37.750     39.81
     558   122.500    37.750     38.36
     559   122.750    37.750     36.23
     560   123.000    37.750     33.44
     561   114.500    38.000     52.88
     562   114.750    38.000     49.67
     563   115.000    38.000     46.28
     564   115.250    38.000     42.80
     565   115.500    38.000     39.27
     566   115.750    38.000     35.79
     567   116.000    38.000     32.42
     568   116.250    38.000     29.25
     569   116.500    38.000     26.36
     570   116.750    38.000     23.81
     571   117.000    38.000     21.66
     572   117.250    38.000     19.96
     573   117.500    38.000     18.77
     574   117.750    38.000     18.10
     575   118.000    38.000     17.96
     576   118.250    38.000     18.35
     577   118.500    38.000     19.25
     578   118.750    38.000     20.62
     579   119.000    38.000     22.40
     580   119.250    38.000     24.53
     581   119.500    38.000     26.92
     582   119.750    38.000     29.49
     583   120.000    38.000     32.13
     584   120.250    38.000     34.72
     585   120.500    38.000     37.18
     586   120.750    38.000     39.38
     587   121.000    38.000     41.23
     588   121.250    38.000     42.63
     589   121.500    38.000     43.51
     590   121.750    38.000     43.79
     591   122.000    38.000     43.43
     592   122.250    38.000     42.39
     593   122.500    38.000     40.69
     594   122.750    38.000     38.31
     595   123.000    38.000     35.31
     596   114.500    38.250     55.00
     597   114.750    38.250     51.75
     598   115.000    38.250     48.35
     599   115.250    38.250     44.89
     600   115.500    38.250     41.41
     601   115.750    38.250     38.01
     602   116.000    38.250     34.75
     603   116.250    38.250     31.72
     604   116.500    38.250     28.98
     605   116.750    38.250     26.59
     606   117.000    38.250     24.63
     607   117.250    38.250     23.12
     608   117.500    38.250     22.11
     609   117.750    38.250     21.62
     610   118.000    38.250     21.63
     611   118.250    38.250     22.17
     612   118.500    38.250     23.18
     613   118.750    38.250     24.62
     614   119.000    38.250     26.44
     615   119.250    38.250     28.58
     616   119.500    38.250     30.93
     617   119.750    38.250     33.41
     618   120.000    38.250     35.92
     619   120.250    38.250     38.37
     620   120.500    38.250     40.62
     621   120.750    38.250     42.59
     622   121.000    38.250     44.18
     623   121.250    38.250     45.32
     624   121.500    38.250     45.91
     625   121.750    38.250     45.90
     626   122.000    38.250     45.25
     627   122.250    38.250     43.94
     628   122.500    38.250     41.97
     629   122.750    38.250     39.35
     630   123.000    38.250     36.14
     631   114.500    38.500     57.07
     632   114.750    38.500     53.82
     633   115.000    38.500     50.44
     634   115.250    38.500     47.02
     635   115.500    38.500     43.61
     636   115.750    38.500     40.31
     637   116.000    38.500     37.16
     638   116.250    38.500     34.26
     639   116.500    38.500     31.66
     640   116.750    38.500     29.43
     641   117.000    38.500     27.62
     642   117.250    38.500     26.26
     643   117.500    38.500     25.38
     644   117.750    38.500     25.01
     645   118.000    38.500     25.14
     646   118.250    38.500     25.74
     647   118.500    38.500     26.79
     648   118.750    38.500     28.24
     649   119.000    38.500     30.03
     650   119.250    38.500     32.09
     651   119.500    38.500     34.33
     652   119.750    38.500     36.65
     653   120.000    38.500     38.97
     654   120.250    38.500     41.19
     655   120.500    38.500     43.18
     656   120.750    38.500     44.87
     657   121.000    38.500     46.17
     658   121.250    38.500     46.98
     659   121.500    38.500     47.24
     660   121.750    38.500     46.92
     661   122.000    38.500     45.96
     662   122.250    38.500     44.37
     663   122.500    38.500     42.13
     664   122.750    38.500     39.27
     665   123.000    38.500     35.86
