# Supplementary material for: The analysis on groundwater storage variations from GRACE/GRACE-FO in recent 20 years driven by influencing factors and prediction in Shandong Province, China
Source: Sci Rep. 2024 Mar 9;14:5819. doi: 10.1038/s41598-024-55588-3 (PMC10925065; doi:10.1038/s41598-024-55588-3)
Supplement: Supplementary file 1 — Supplementary Information. [file 41598_2024_55588_MOESM1_ESM.zip › data/GWS derived from GRACE/gws201010.txt]

       1   114.500    34.000     46.66
       2   114.750    34.000     47.17
       3   115.000    34.000     47.08
       4   115.250    34.000     46.36
       5   115.500    34.000     44.97
       6   115.750    34.000     42.93
       7   116.000    34.000     40.24
       8   116.250    34.000     36.96
       9   116.500    34.000     33.13
      10   116.750    34.000     28.82
      11   117.000    34.000     24.15
      12   117.250    34.000     19.20
      13   117.500    34.000     14.11
      14   117.750    34.000      8.98
      15   118.000    34.000      3.95
      16   118.250    34.000     -0.86
      17   118.500    34.000     -5.32
      18   118.750    34.000     -9.33
      19   119.000    34.000    -12.78
      20   119.250    34.000    -15.60
      21   119.500    34.000    -17.71
      22   119.750    34.000    -19.09
      23   120.000    34.000    -19.70
      24   120.250    34.000    -19.57
      25   120.500    34.000    -18.70
      26   120.750    34.000    -17.15
      27   121.000    34.000    -14.97
      28   121.250    34.000    -12.26
      29   121.500    34.000     -9.11
      30   121.750    34.000     -5.61
      31   122.000    34.000     -1.89
      32   122.250    34.000      1.97
      33   122.500    34.000      5.82
      34   122.750    34.000      9.58
      35   123.000    34.000     13.16
      36   114.500    34.250     41.82
      37   114.750    34.250     42.44
      38   115.000    34.250     42.47
      39   115.250    34.250     41.89
      40   115.500    34.250     40.67
      41   115.750    34.250     38.81
      42   116.000    34.250     36.34
      43   116.250    34.250     33.29
      44   116.500    34.250     29.73
      45   116.750    34.250     25.71
      46   117.000    34.250     21.35
      47   117.250    34.250     16.74
      48   117.500    34.250     11.99
      49   117.750    34.250      7.21
      50   118.000    34.250      2.55
      51   118.250    34.250     -1.89
      52   118.500    34.250     -5.99
      53   118.750    34.250     -9.66
      54   119.000    34.250    -12.78
      55   119.250    34.250    -15.30
      56   119.500    34.250    -17.15
      57   119.750    34.250    -18.30
      58   120.000    34.250    -18.72
      59   120.250    34.250    -18.44
      60   120.500    34.250    -17.46
      61   120.750    34.250    -15.86
      62   121.000    34.250    -13.67
      63   121.250    34.250    -10.99
      64   121.500    34.250     -7.92
      65   121.750    34.250     -4.54
      66   122.000    34.250     -0.97
      67   122.250    34.250      2.70
      68   122.500    34.250      6.36
      69   122.750    34.250      9.90
      70   123.000    34.250     13.26
      71   114.500    34.500     36.72
      72   114.750    34.500     37.43
      73   115.000    34.500     37.60
      74   115.250    34.500     37.16
      75   115.500    34.500     36.13
      76   115.750    34.500     34.49
      77   116.000    34.500     32.26
      78   116.250    34.500     29.48
      79   116.500    34.500     26.23
      80   116.750    34.500     22.56
      81   117.000    34.500     18.55
      82   117.250    34.500     14.32
      83   117.500    34.500      9.97
      84   117.750    34.500      5.62
      85   118.000    34.500      1.37
      86   118.250    34.500     -2.66
      87   118.500    34.500     -6.36
      88   118.750    34.500     -9.63
      89   119.000    34.500    -12.40
      90   119.250    34.500    -14.58
      91   119.500    34.500    -16.13
      92   119.750    34.500    -17.01
      93   120.000    34.500    -17.22
      94   120.250    34.500    -16.78
      95   120.500    34.500    -15.68
      96   120.750    34.500    -14.01
      97   121.000    34.500    -11.81
      98   121.250    34.500     -9.18
      99   121.500    34.500     -6.17
     100   121.750    34.500     -2.92
     101   122.000    34.500      0.50
     102   122.250    34.500      3.97
     103   122.500    34.500      7.42
     104   122.750    34.500     10.75
     105   123.000    34.500     13.87
     106   114.500    34.750     31.60
     107   114.750    34.750     32.41
     108   115.000    34.750     32.69
     109   115.250    34.750     32.42
     110   115.500    34.750     31.58
     111   115.750    34.750     30.18
     112   116.000    34.750     28.22
     113   116.250    34.750     25.76
     114   116.500    34.750     22.84
     115   116.750    34.750     19.54
     116   117.000    34.750     15.94
     117   117.250    34.750     12.13
     118   117.500    34.750      8.22
     119   117.750    34.750      4.32
     120   118.000    34.750      0.53
     121   118.250    34.750     -3.05
     122   118.500    34.750     -6.30
     123   118.750    34.750     -9.15
     124   119.000    34.750    -11.52
     125   119.250    34.750    -13.33
     126   119.500    34.750    -14.56
     127   119.750    34.750    -15.16
     128   120.000    34.750    -15.14
     129   120.250    34.750    -14.52
     130   120.500    34.750    -13.30
     131   120.750    34.750    -11.55
     132   121.000    34.750     -9.34
     133   121.250    34.750     -6.73
     134   121.500    34.750     -3.81
     135   121.750    34.750     -0.67
     136   122.000    34.750      2.58
     137   122.250    34.750      5.87
     138   122.500    34.750      9.10
     139   122.750    34.750     12.19
     140   123.000    34.750     15.08
     141   114.500    35.000     26.72
     142   114.750    35.000     27.62
     143   115.000    35.000     28.03
     144   115.250    35.000     27.93
     145   115.500    35.000     27.29
     146   115.750    35.000     26.12
     147   116.000    35.000     24.45
     148   116.250    35.000     22.31
     149   116.500    35.000     19.76
     150   116.750    35.000     16.85
     151   117.000    35.000     13.69
     152   117.250    35.000     10.33
     153   117.500    35.000      6.89
     154   117.750    35.000      3.47
     155   118.000    35.000      0.17
     156   118.250    35.000     -2.93
     157   118.500    35.000     -5.71
     158   118.750    35.000     -8.12
     159   119.000    35.000    -10.06
     160   119.250    35.000    -11.49
     161   119.500    35.000    -12.37
     162   119.750    35.000    -12.69
     163   120.000    35.000    -12.42
     164   120.250    35.000    -11.61
     165   120.500    35.000    -10.26
     166   120.750    35.000     -8.43
     167   121.000    35.000     -6.20
     168   121.250    35.000     -3.62
     169   121.500    35.000     -0.78
     170   121.750    35.000      2.23
     171   122.000    35.000      5.33
     172   122.250    35.000      8.43
     173   122.500    35.000     11.44
     174   122.750    35.000     14.31
     175   123.000    35.000     16.95
     176   114.500    35.250     22.33
     177   114.750    35.250     23.31
     178   115.000    35.250     23.84
     179   115.250    35.250     23.89
     180   115.500    35.250     23.45
     181   115.750    35.250     22.54
     182   116.000    35.250     21.16
     183   116.250    35.250     19.36
     184   116.500    35.250     17.18
     185   116.750    35.250     14.69
     186   117.000    35.250     11.96
     187   117.250    35.250      9.08
     188   117.500    35.250      6.12
     189   117.750    35.250      3.20
     190   118.000    35.250      0.40
     191   118.250    35.250     -2.20
     192   118.500    35.250     -4.51
     193   118.750    35.250     -6.44
     194   119.000    35.250     -7.96
     195   119.250    35.250     -9.00
     196   119.500    35.250     -9.53
     197   119.750    35.250     -9.53
     198   120.000    35.250     -9.02
     199   120.250    35.250     -8.01
     200   120.500    35.250     -6.53
     201   120.750    35.250     -4.63
     202   121.000    35.250     -2.37
     203   121.250    35.250      0.18
     204   121.500    35.250      2.94
     205   121.750    35.250      5.83
     206   122.000    35.250      8.77
     207   122.250    35.250     11.68
     208   122.500    35.250     14.48
     209   122.750    35.250     17.12
     210   123.000    35.250     19.53
     211   114.500    35.500     18.67
     212   114.750    35.500     19.70
     213   115.000    35.500     20.33
     214   115.250    35.500     20.53
     215   115.500    35.500     20.29
     216   115.750    35.500     19.61
     217   116.000    35.500     18.53
     218   116.250    35.500     17.06
     219   116.500    35.500     15.26
     220   116.750    35.500     13.19
     221   117.000    35.500     10.90
     222   117.250    35.500      8.49
     223   117.500    35.500      6.03
     224   117.750    35.500      3.61
     225   118.000    35.500      1.31
     226   118.250    35.500     -0.79
     227   118.500    35.500     -2.61
     228   118.750    35.500     -4.09
     229   119.000    35.500     -5.17
     230   119.250    35.500     -5.81
     231   119.500    35.500     -6.00
     232   119.750    35.500     -5.71
     233   120.000    35.500     -4.95
     234   120.250    35.500     -3.75
     235   120.500    35.500     -2.13
     236   120.750    35.500     -0.15
     237   121.000    35.500      2.14
     238   121.250    35.500      4.66
     239   121.500    35.500      7.34
     240   121.750    35.500     10.11
     241   122.000    35.500     12.90
     242   122.250    35.500     15.61
     243   122.500    35.500     18.21
     244   122.750    35.500     20.62
     245   123.000    35.500     22.81
     246   114.500    35.750     15.88
     247   114.750    35.750     16.97
     248   115.000    35.750     17.68
     249   115.250    35.750     18.02
     250   115.500    35.750     17.96
     251   115.750    35.750     17.52
     252   116.000    35.750     16.71
     253   116.250    35.750     15.57
     254   116.500    35.750     14.13
     255   116.750    35.750     12.47
     256   117.000    35.750     10.62
     257   117.250    35.750      8.67
     258   117.500    35.750      6.70
     259   117.750    35.750      4.77
     260   118.000    35.750      2.97
     261   118.250    35.750      1.35
     262   118.500    35.750      0.01
     263   118.750    35.750     -1.02
     264   119.000    35.750     -1.68
     265   119.250    35.750     -1.95
     266   119.500    35.750     -1.79
     267   119.750    35.750     -1.21
     268   120.000    35.750     -0.21
     269   120.250    35.750      1.18
     270   120.500    35.750      2.93
     271   120.750    35.750      4.98
     272   121.000    35.750      7.28
     273   121.250    35.750      9.78
     274   121.500    35.750     12.38
     275   121.750    35.750     15.04
     276   122.000    35.750     17.66
     277   122.250    35.750     20.20
     278   122.500    35.750     22.60
     279   122.750    35.750     24.79
     280   123.000    35.750     26.75
     281   114.500    36.000     14.12
     282   114.750    36.000     15.24
     283   115.000    36.000     16.02
     284   115.250    36.000     16.48
     285   115.500    36.000     16.59
     286   115.750    36.000     16.36
     287   116.000    36.000     15.82
     288   116.250    36.000     14.98
     289   116.500    36.000     13.90
     290   116.750    36.000     12.62
     291   117.000    36.000     11.19
     292   117.250    36.000      9.69
     293   117.500    36.000      8.18
     294   117.750    36.000      6.72
     295   118.000    36.000      5.38
     296   118.250    36.000      4.25
     297   118.500    36.000      3.35
     298   118.750    36.000      2.75
     299   119.000    36.000      2.49
     300   119.250    36.000      2.58
     301   119.500    36.000      3.06
     302   119.750    36.000      3.91
     303   120.000    36.000      5.14
     304   120.250    36.000      6.69
     305   120.500    36.000      8.55
     306   120.750    36.000     10.67
     307   121.000    36.000     12.99
     308   121.250    36.000     15.44
     309   121.500    36.000     17.98
     310   121.750    36.000     20.52
     311   122.000    36.000     22.99
     312   122.250    36.000     25.36
     313   122.500    36.000     27.56
     314   122.750    36.000     29.55
     315   123.000    36.000     31.30
     316   114.500    36.250     13.48
     317   114.750    36.250     14.60
     318   115.000    36.250     15.45
     319   115.250    36.250     16.00
     320   115.500    36.250     16.26
     321   115.750    36.250     16.23
     322   116.000    36.250     15.92
     323   116.250    36.250     15.37
     324   116.500    36.250     14.60
     325   116.750    36.250     13.68
     326   117.000    36.250     12.64
     327   117.250    36.250     11.55
     328   117.500    36.250     10.46
     329   117.750    36.250      9.45
     330   118.000    36.250      8.56
     331   118.250    36.250      7.86
     332   118.500    36.250      7.38
     333   118.750    36.250      7.18
     334   119.000    36.250      7.28
     335   119.250    36.250      7.72
     336   119.500    36.250      8.49
     337   119.750    36.250      9.59
     338   120.000    36.250     11.01
     339   120.250    36.250     12.71
     340   120.500    36.250     14.67
     341   120.750    36.250     16.85
     342   121.000    36.250     19.16
     343   121.250    36.250     21.58
     344   121.500    36.250     24.03
     345   121.750    36.250     26.46
     346   122.000    36.250     28.79
     347   122.250    36.250     30.99
     348   122.500    36.250     33.01
     349   122.750    36.250     34.80
     350   123.000    36.250     36.36
     351   114.500    36.500     13.99
     352   114.750    36.500     15.10
     353   115.000    36.500     15.97
     354   115.250    36.500     16.60
     355   115.500    36.500     16.98
     356   115.750    36.500     17.12
     357   116.000    36.500     17.02
     358   116.250    36.500     16.71
     359   116.500    36.500     16.25
     360   116.750    36.500     15.65
     361   117.000    36.500     14.96
     362   117.250    36.500     14.25
     363   117.500    36.500     13.56
     364   117.750    36.500     12.94
     365   118.000    36.500     12.45
     366   118.250    36.500     12.13
     367   118.500    36.500     12.04
     368   118.750    36.500     12.20
     369   119.000    36.500     12.63
     370   119.250    36.500     13.36
     371   119.500    36.500     14.38
     372   119.750    36.500     15.70
     373   120.000    36.500     17.30
     374   120.250    36.500     19.12
     375   120.500    36.500     21.16
     376   120.750    36.500     23.37
     377   121.000    36.500     25.68
     378   121.250    36.500     28.05
     379   121.500    36.500     30.41
     380   121.750    36.500     32.71
     381   122.000    36.500     34.92
     382   122.250    36.500     36.95
     383   122.500    36.500     38.80
     384   122.750    36.500     40.41
     385   123.000    36.500     41.77
     386   114.500    36.750     15.59
     387   114.750    36.750     16.69
     388   115.000    36.750     17.58
     389   115.250    36.750     18.26
     390   115.500    36.750     18.74
     391   115.750    36.750     19.00
     392   116.000    36.750     19.09
     393   116.250    36.750     19.00
     394   116.500    36.750     18.78
     395   116.750    36.750     18.47
     396   117.000    36.750     18.10
     397   117.250    36.750     17.71
     398   117.500    36.750     17.36
     399   117.750    36.750     17.10
     400   118.000    36.750     16.96
     401   118.250    36.750     16.99
     402   118.500    36.750     17.22
     403   118.750    36.750     17.69
     404   119.000    36.750     18.41
     405   119.250    36.750     19.39
     406   119.500    36.750     20.64
     407   119.750    36.750     22.13
     408   120.000    36.750     23.86
     409   120.250    36.750     25.78
     410   120.500    36.750     27.87
     411   120.750    36.750     30.09
     412   121.000    36.750     32.38
     413   121.250    36.750     34.68
     414   121.500    36.750     36.96
     415   121.750    36.750     39.14
     416   122.000    36.750     41.20
     417   122.250    36.750     43.09
     418   122.500    36.750     44.77
     419   122.750    36.750     46.21
     420   123.000    36.750     47.40
     421   114.500    37.000     18.23
     422   114.750    37.000     19.29
     423   115.000    37.000     20.18
     424   115.250    37.000     20.89
     425   115.500    37.000     21.44
     426   115.750    37.000     21.82
     427   116.000    37.000     22.04
     428   116.250    37.000     22.14
     429   116.500    37.000     22.13
     430   116.750    37.000     22.05
     431   117.000    37.000     21.94
     432   117.250    37.000     21.84
     433   117.500    37.000     21.78
     434   117.750    37.000     21.81
     435   118.000    37.000     21.97
     436   118.250    37.000     22.30
     437   118.500    37.000     22.80
     438   118.750    37.000     23.52
     439   119.000    37.000     24.48
     440   119.250    37.000     25.67
     441   119.500    37.000     27.08
     442   119.750    37.000     28.71
     443   120.000    37.000     30.53
     444   120.250    37.000     32.52
     445   120.500    37.000     34.64
     446   120.750    37.000     36.84
     447   121.000    37.000     39.08
     448   121.250    37.000     41.31
     449   121.500    37.000     43.49
     450   121.750    37.000     45.56
     451   122.000    37.000     47.48
     452   122.250    37.000     49.22
     453   122.500    37.000     50.74
     454   122.750    37.000     52.02
     455   123.000    37.000     53.07
     456   114.500    37.250     21.78
     457   114.750    37.250     22.78
     458   115.000    37.250     23.64
     459   115.250    37.250     24.38
     460   115.500    37.250     24.96
     461   115.750    37.250     25.42
     462   116.000    37.250     25.76
     463   116.250    37.250     25.99
     464   116.500    37.250     26.15
     465   116.750    37.250     26.27
     466   117.000    37.250     26.37
     467   117.250    37.250     26.49
     468   117.500    37.250     26.67
     469   117.750    37.250     26.95
     470   118.000    37.250     27.35
     471   118.250    37.250     27.90
     472   118.500    37.250     28.63
     473   118.750    37.250     29.55
     474   119.000    37.250     30.68
     475   119.250    37.250     32.01
     476   119.500    37.250     33.55
     477   119.750    37.250     35.27
     478   120.000    37.250     37.15
     479   120.250    37.250     39.16
     480   120.500    37.250     41.27
     481   120.750    37.250     43.43
     482   121.000    37.250     45.61
     483   121.250    37.250     47.76
     484   121.500    37.250     49.83
     485   121.750    37.250     51.77
     486   122.000    37.250     53.55
     487   122.250    37.250     55.15
     488   122.500    37.250     56.52
     489   122.750    37.250     57.67
     490   123.000    37.250     58.56
     491   114.500    37.500     26.05
     492   114.750    37.500     26.98
     493   115.000    37.500     27.81
     494   115.250    37.500     28.53
     495   115.500    37.500     29.14
     496   115.750    37.500     29.65
     497   116.000    37.500     30.06
     498   116.250    37.500     30.40
     499   116.500    37.500     30.69
     500   116.750    37.500     30.94
     501   117.000    37.500     31.21
     502   117.250    37.500     31.51
     503   117.500    37.500     31.87
     504   117.750    37.500     32.33
     505   118.000    37.500     32.90
     506   118.250    37.500     33.62
     507   118.500    37.500     34.52
     508   118.750    37.500     35.58
     509   119.000    37.500     36.83
     510   119.250    37.500     38.26
     511   119.500    37.500     39.87
     512   119.750    37.500     41.62
     513   120.000    37.500     43.52
     514   120.250    37.500     45.52
     515   120.500    37.500     47.59
     516   120.750    37.500     49.69
     517   121.000    37.500     51.78
     518   121.250    37.500     53.81
     519   121.500    37.500     55.76
     520   121.750    37.500     57.58
     521   122.000    37.500     59.23
     522   122.250    37.500     60.68
     523   122.500    37.500     61.92
     524   122.750    37.500     62.93
     525   123.000    37.500     63.71
     526   114.500    37.750     30.81
     527   114.750    37.750     31.68
     528   115.000    37.750     32.47
     529   115.250    37.750     33.16
     530   115.500    37.750     33.77
     531   115.750    37.750     34.30
     532   116.000    37.750     34.76
     533   116.250    37.750     35.16
     534   116.500    37.750     35.54
     535   116.750    37.750     35.90
     536   117.000    37.750     36.27
     537   117.250    37.750     36.69
     538   117.500    37.750     37.18
     539   117.750    37.750     37.77
     540   118.000    37.750     38.47
     541   118.250    37.750     39.30
     542   118.500    37.750     40.28
     543   118.750    37.750     41.43
     544   119.000    37.750     42.75
     545   119.250    37.750     44.23
     546   119.500    37.750     45.84
     547   119.750    37.750     47.60
     548   120.000    37.750     49.46
     549   120.250    37.750     51.41
     550   120.500    37.750     53.40
     551   120.750    37.750     55.41
     552   121.000    37.750     57.39
     553   121.250    37.750     59.30
     554   121.500    37.750     61.12
     555   121.750    37.750     62.80
     556   122.000    37.750     64.30
     557   122.250    37.750     65.62
     558   122.500    37.750     66.74
     559   122.750    37.750     67.62
     560   123.000    37.750     68.29
     561   114.500    38.000     35.84
     562   114.750    38.000     36.65
     563   115.000    38.000     37.38
     564   115.250    38.000     38.04
     565   115.500    38.000     38.63
     566   115.750    38.000     39.16
     567   116.000    38.000     39.63
     568   116.250    38.000     40.08
     569   116.500    38.000     40.49
     570   116.750    38.000     40.92
     571   117.000    38.000     41.37
     572   117.250    38.000     41.85
     573   117.500    38.000     42.42
     574   117.750    38.000     43.07
     575   118.000    38.000     43.83
     576   118.250    38.000     44.73
     577   118.500    38.000     45.76
     578   118.750    38.000     46.94
     579   119.000    38.000     48.26
     580   119.250    38.000     49.71
     581   119.500    38.000     51.30
     582   119.750    38.000     53.01
     583   120.000    38.000     54.80
     584   120.250    38.000     56.65
     585   120.500    38.000     58.53
     586   120.750    38.000     60.42
     587   121.000    38.000     62.26
     588   121.250    38.000     64.04
     589   121.500    38.000     65.71
     590   121.750    38.000     67.25
     591   122.000    38.000     68.62
     592   122.250    38.000     69.80
     593   122.500    38.000     70.79
     594   122.750    38.000     71.57
     595   123.000    38.000     72.14
     596   114.500    38.250     40.89
     597   114.750    38.250     41.63
     598   115.000    38.250     42.31
     599   115.250    38.250     42.92
     600   115.500    38.250     43.49
     601   115.750    38.250     43.99
     602   116.000    38.250     44.47
     603   116.250    38.250     44.91
     604   116.500    38.250     45.35
     605   116.750    38.250     45.80
     606   117.000    38.250     46.27
     607   117.250    38.250     46.79
     608   117.500    38.250     47.38
     609   117.750    38.250     48.05
     610   118.000    38.250     48.83
     611   118.250    38.250     49.72
     612   118.500    38.250     50.73
     613   118.750    38.250     51.89
     614   119.000    38.250     53.16
     615   119.250    38.250     54.56
     616   119.500    38.250     56.07
     617   119.750    38.250     57.67
     618   120.000    38.250     59.35
     619   120.250    38.250     61.07
     620   120.500    38.250     62.83
     621   120.750    38.250     64.56
     622   121.000    38.250     66.25
     623   121.250    38.250     67.86
     624   121.500    38.250     69.38
     625   121.750    38.250     70.76
     626   122.000    38.250     71.99
     627   122.250    38.250     73.05
     628   122.500    38.250     73.92
     629   122.750    38.250     74.60
     630   123.000    38.250     75.09
     631   114.500    38.500     45.72
     632   114.750    38.500     46.39
     633   115.000    38.500     47.00
     634   115.250    38.500     47.58
     635   115.500    38.500     48.09
     636   115.750    38.500     48.58
     637   116.000    38.500     49.02
     638   116.250    38.500     49.46
     639   116.500    38.500     49.88
     640   116.750    38.500     50.31
     641   117.000    38.500     50.77
     642   117.250    38.500     51.29
     643   117.500    38.500     51.85
     644   117.750    38.500     52.51
     645   118.000    38.500     53.25
     646   118.250    38.500     54.10
     647   118.500    38.500     55.06
     648   118.750    38.500     56.13
     649   119.000    38.500     57.32
     650   119.250    38.500     58.61
     651   119.500    38.500     60.00
     652   119.750    38.500     61.46
     653   120.000    38.500     62.98
     654   120.250    38.500     64.55
     655   120.500    38.500     66.12
     656   120.750    38.500     67.68
     657   121.000    38.500     69.20
     658   121.250    38.500     70.65
     659   121.500    38.500     71.99
     660   121.750    38.500     73.22
     661   122.000    38.500     74.30
     662   122.250    38.500     75.23
     663   122.500    38.500     75.99
     664   122.750    38.500     76.58
     665   123.000    38.500     77.01
