# Supplementary material for: The analysis on groundwater storage variations from GRACE/GRACE-FO in recent 20 years driven by influencing factors and prediction in Shandong Province, China
Source: Sci Rep. 2024 Mar 9;14:5819. doi: 10.1038/s41598-024-55588-3 (PMC10925065; doi:10.1038/s41598-024-55588-3)
Supplement: Supplementary file 1 — Supplementary Information. [file 41598_2024_55588_MOESM1_ESM.zip › data/GWS derived from GRACE/gws201011.txt]

       1   114.500    34.000     28.15
       2   114.750    34.000     29.82
       3   115.000    34.000     31.24
       4   115.250    34.000     32.37
       5   115.500    34.000     33.15
       6   115.750    34.000     33.55
       7   116.000    34.000     33.54
       8   116.250    34.000     33.10
       9   116.500    34.000     32.23
      10   116.750    34.000     30.92
      11   117.000    34.000     29.19
      12   117.250    34.000     27.07
      13   117.500    34.000     24.59
      14   117.750    34.000     21.80
      15   118.000    34.000     18.75
      16   118.250    34.000     15.51
      17   118.500    34.000     12.13
      18   118.750    34.000      8.69
      19   119.000    34.000      5.25
      20   119.250    34.000      1.90
      21   119.500    34.000     -1.33
      22   119.750    34.000     -4.34
      23   120.000    34.000     -7.09
      24   120.250    34.000     -9.54
      25   120.500    34.000    -11.63
      26   120.750    34.000    -13.32
      27   121.000    34.000    -14.61
      28   121.250    34.000    -15.45
      29   121.500    34.000    -15.85
      30   121.750    34.000    -15.80
      31   122.000    34.000    -15.31
      32   122.250    34.000    -14.38
      33   122.500    34.000    -13.04
      34   122.750    34.000    -11.29
      35   123.000    34.000     -9.17
      36   114.500    34.250     27.22
      37   114.750    34.250     29.09
      38   115.000    34.250     30.69
      39   115.250    34.250     32.00
      40   115.500    34.250     32.95
      41   115.750    34.250     33.52
      42   116.000    34.250     33.69
      43   116.250    34.250     33.42
      44   116.500    34.250     32.72
      45   116.750    34.250     31.58
      46   117.000    34.250     30.03
      47   117.250    34.250     28.09
      48   117.500    34.250     25.78
      49   117.750    34.250     23.17
      50   118.000    34.250     20.29
      51   118.250    34.250     17.20
      52   118.500    34.250     13.98
      53   118.750    34.250     10.66
      54   119.000    34.250      7.35
      55   119.250    34.250      4.08
      56   119.500    34.250      0.94
      57   119.750    34.250     -2.03
      58   120.000    34.250     -4.76
      59   120.250    34.250     -7.22
      60   120.500    34.250     -9.35
      61   120.750    34.250    -11.13
      62   121.000    34.250    -12.52
      63   121.250    34.250    -13.51
      64   121.500    34.250    -14.07
      65   121.750    34.250    -14.20
      66   122.000    34.250    -13.92
      67   122.250    34.250    -13.22
      68   122.500    34.250    -12.11
      69   122.750    34.250    -10.59
      70   123.000    34.250     -8.71
      71   114.500    34.500     25.88
      72   114.750    34.500     27.92
      73   115.000    34.500     29.72
      74   115.250    34.500     31.20
      75   115.500    34.500     32.34
      76   115.750    34.500     33.11
      77   116.000    34.500     33.48
      78   116.250    34.500     33.41
      79   116.500    34.500     32.93
      80   116.750    34.500     32.01
      81   117.000    34.500     30.69
      82   117.250    34.500     28.98
      83   117.500    34.500     26.90
      84   117.750    34.500     24.53
      85   118.000    34.500     21.87
      86   118.250    34.500     19.02
      87   118.500    34.500     16.01
      88   118.750    34.500     12.90
      89   119.000    34.500      9.77
      90   119.250    34.500      6.66
      91   119.500    34.500      3.65
      92   119.750    34.500      0.79
      93   120.000    34.500     -1.87
      94   120.250    34.500     -4.28
      95   120.500    34.500     -6.41
      96   120.750    34.500     -8.22
      97   121.000    34.500     -9.67
      98   121.250    34.500    -10.74
      99   121.500    34.500    -11.44
     100   121.750    34.500    -11.74
     101   122.000    34.500    -11.63
     102   122.250    34.500    -11.14
     103   122.500    34.500    -10.24
     104   122.750    34.500     -8.97
     105   123.000    34.500     -7.31
     106   114.500    34.750     24.30
     107   114.750    34.750     26.52
     108   115.000    34.750     28.49
     109   115.250    34.750     30.16
     110   115.500    34.750     31.51
     111   115.750    34.750     32.48
     112   116.000    34.750     33.06
     113   116.250    34.750     33.24
     114   116.500    34.750     32.99
     115   116.750    34.750     32.34
     116   117.000    34.750     31.28
     117   117.250    34.750     29.84
     118   117.500    34.750     28.06
     119   117.750    34.750     25.96
     120   118.000    34.750     23.60
     121   118.250    34.750     21.02
     122   118.500    34.750     18.29
     123   118.750    34.750     15.44
     124   119.000    34.750     12.55
     125   119.250    34.750      9.67
     126   119.500    34.750      6.85
     127   119.750    34.750      4.15
     128   120.000    34.750      1.63
     129   120.250    34.750     -0.70
     130   120.500    34.750     -2.77
     131   120.750    34.750     -4.55
     132   121.000    34.750     -6.02
     133   121.250    34.750     -7.16
     134   121.500    34.750     -7.95
     135   121.750    34.750     -8.37
     136   122.000    34.750     -8.42
     137   122.250    34.750     -8.10
     138   122.500    34.750     -7.41
     139   122.750    34.750     -6.35
     140   123.000    34.750     -4.91
     141   114.500    35.000     22.69
     142   114.750    35.000     25.06
     143   115.000    35.000     27.21
     144   115.250    35.000     29.06
     145   115.500    35.000     30.60
     146   115.750    35.000     31.79
     147   116.000    35.000     32.61
     148   116.250    35.000     33.02
     149   116.500    35.000     33.05
     150   116.750    35.000     32.68
     151   117.000    35.000     31.92
     152   117.250    35.000     30.80
     153   117.500    35.000     29.34
     154   117.750    35.000     27.56
     155   118.000    35.000     25.54
     156   118.250    35.000     23.28
     157   118.500    35.000     20.87
     158   118.750    35.000     18.34
     159   119.000    35.000     15.74
     160   119.250    35.000     13.13
     161   119.500    35.000     10.56
     162   119.750    35.000      8.08
     163   120.000    35.000      5.73
     164   120.250    35.000      3.56
     165   120.500    35.000      1.58
     166   120.750    35.000     -0.13
     167   121.000    35.000     -1.58
     168   121.250    35.000     -2.74
     169   121.500    35.000     -3.59
     170   121.750    35.000     -4.10
     171   122.000    35.000     -4.28
     172   122.250    35.000     -4.12
     173   122.500    35.000     -3.61
     174   122.750    35.000     -2.74
     175   123.000    35.000     -1.52
     176   114.500    35.250     21.22
     177   114.750    35.250     23.73
     178   115.000    35.250     26.03
     179   115.250    35.250     28.06
     180   115.500    35.250     29.79
     181   115.750    35.250     31.19
     182   116.000    35.250     32.24
     183   116.250    35.250     32.92
     184   116.500    35.250     33.22
     185   116.750    35.250     33.15
     186   117.000    35.250     32.70
     187   117.250    35.250     31.91
     188   117.500    35.250     30.80
     189   117.750    35.250     29.40
     190   118.000    35.250     27.72
     191   118.250    35.250     25.85
     192   118.500    35.250     23.79
     193   118.750    35.250     21.60
     194   119.000    35.250     19.35
     195   119.250    35.250     17.05
     196   119.500    35.250     14.77
     197   119.750    35.250     12.54
     198   120.000    35.250     10.42
     199   120.250    35.250      8.42
     200   120.500    35.250      6.61
     201   120.750    35.250      5.00
     202   121.000    35.250      3.61
     203   121.250    35.250      2.48
     204   121.500    35.250      1.61
     205   121.750    35.250      1.03
     206   122.000    35.250      0.75
     207   122.250    35.250      0.79
     208   122.500    35.250      1.16
     209   122.750    35.250      1.85
     210   123.000    35.250      2.87
     211   114.500    35.500     20.07
     212   114.750    35.500     22.70
     213   115.000    35.500     25.13
     214   115.250    35.500     27.31
     215   115.500    35.500     29.21
     216   115.750    35.500     30.81
     217   116.000    35.500     32.09
     218   116.250    35.500     33.01
     219   116.500    35.500     33.60
     220   116.750    35.500     33.82
     221   117.000    35.500     33.71
     222   117.250    35.500     33.27
     223   117.500    35.500     32.52
     224   117.750    35.500     31.48
     225   118.000    35.500     30.20
     226   118.250    35.500     28.71
     227   118.500    35.500     27.04
     228   118.750    35.500     25.24
     229   119.000    35.500     23.35
     230   119.250    35.500     21.40
     231   119.500    35.500     19.44
     232   119.750    35.500     17.51
     233   120.000    35.500     15.65
     234   120.250    35.500     13.88
     235   120.500    35.500     12.25
     236   120.750    35.500     10.78
     237   121.000    35.500      9.49
     238   121.250    35.500      8.40
     239   121.500    35.500      7.56
     240   121.750    35.500      6.96
     241   122.000    35.500      6.62
     242   122.250    35.500      6.56
     243   122.500    35.500      6.80
     244   122.750    35.500      7.33
     245   123.000    35.500      8.17
     246   114.500    35.750     19.36
     247   114.750    35.750     22.07
     248   115.000    35.750     24.60
     249   115.250    35.750     26.91
     250   115.500    35.750     28.98
     251   115.750    35.750     30.75
     252   116.000    35.750     32.24
     253   116.250    35.750     33.41
     254   116.500    35.750     34.26
     255   116.750    35.750     34.79
     256   117.000    35.750     35.00
     257   117.250    35.750     34.90
     258   117.500    35.750     34.52
     259   117.750    35.750     33.87
     260   118.000    35.750     32.98
     261   118.250    35.750     31.89
     262   118.500    35.750     30.62
     263   118.750    35.750     29.21
     264   119.000    35.750     27.71
     265   119.250    35.750     26.12
     266   119.500    35.750     24.51
     267   119.750    35.750     22.90
     268   120.000    35.750     21.34
     269   120.250    35.750     19.83
     270   120.500    35.750     18.41
     271   120.750    35.750     17.11
     272   121.000    35.750     15.95
     273   121.250    35.750     14.97
     274   121.500    35.750     14.16
     275   121.750    35.750     13.58
     276   122.000    35.750     13.20
     277   122.250    35.750     13.08
     278   122.500    35.750     13.20
     279   122.750    35.750     13.60
     280   123.000    35.750     14.29
     281   114.500    36.000     19.19
     282   114.750    36.000     21.95
     283   115.000    36.000     24.56
     284   115.250    36.000     26.97
     285   115.500    36.000     29.16
     286   115.750    36.000     31.09
     287   116.000    36.000     32.76
     288   116.250    36.000     34.16
     289   116.500    36.000     35.25
     290   116.750    36.000     36.06
     291   117.000    36.000     36.58
     292   117.250    36.000     36.82
     293   117.500    36.000     36.80
     294   117.750    36.000     36.52
     295   118.000    36.000     36.03
     296   118.250    36.000     35.34
     297   118.500    36.000     34.47
     298   118.750    36.000     33.47
     299   119.000    36.000     32.35
     300   119.250    36.000     31.16
     301   119.500    36.000     29.91
     302   119.750    36.000     28.63
     303   120.000    36.000     27.37
     304   120.250    36.000     26.14
     305   120.500    36.000     24.96
     306   120.750    36.000     23.87
     307   121.000    36.000     22.88
     308   121.250    36.000     22.01
     309   121.500    36.000     21.29
     310   121.750    36.000     20.73
     311   122.000    36.000     20.36
     312   122.250    36.000     20.18
     313   122.500    36.000     20.24
     314   122.750    36.000     20.53
     315   123.000    36.000     21.08
     316   114.500    36.250     19.62
     317   114.750    36.250     22.41
     318   115.000    36.250     25.05
     319   115.250    36.250     27.53
     320   115.500    36.250     29.82
     321   115.750    36.250     31.88
     322   116.000    36.250     33.70
     323   116.250    36.250     35.28
     324   116.500    36.250     36.60
     325   116.750    36.250     37.66
     326   117.000    36.250     38.46
     327   117.250    36.250     39.02
     328   117.500    36.250     39.33
     329   117.750    36.250     39.42
     330   118.000    36.250     39.30
     331   118.250    36.250     39.00
     332   118.500    36.250     38.53
     333   118.750    36.250     37.93
     334   119.000    36.250     37.21
     335   119.250    36.250     36.39
     336   119.500    36.250     35.50
     337   119.750    36.250     34.58
     338   120.000    36.250     33.64
     339   120.250    36.250     32.69
     340   120.500    36.250     31.78
     341   120.750    36.250     30.90
     342   121.000    36.250     30.09
     343   121.250    36.250     29.37
     344   121.500    36.250     28.75
     345   121.750    36.250     28.26
     346   122.000    36.250     27.91
     347   122.250    36.250     27.72
     348   122.500    36.250     27.73
     349   122.750    36.250     27.94
     350   123.000    36.250     28.37
     351   114.500    36.500     20.68
     352   114.750    36.500     23.44
     353   115.000    36.500     26.10
     354   115.250    36.500     28.61
     355   115.500    36.500     30.95
     356   115.750    36.500     33.10
     357   116.000    36.500     35.05
     358   116.250    36.500     36.78
     359   116.500    36.500     38.29
     360   116.750    36.500     39.57
     361   117.000    36.500     40.62
     362   117.250    36.500     41.46
     363   117.500    36.500     42.09
     364   117.750    36.500     42.50
     365   118.000    36.500     42.74
     366   118.250    36.500     42.80
     367   118.500    36.500     42.71
     368   118.750    36.500     42.48
     369   119.000    36.500     42.14
     370   119.250    36.500     41.70
     371   119.500    36.500     41.18
     372   119.750    36.500     40.60
     373   120.000    36.500     39.98
     374   120.250    36.500     39.33
     375   120.500    36.500     38.68
     376   120.750    36.500     38.04
     377   121.000    36.500     37.43
     378   121.250    36.500     36.87
     379   121.500    36.500     36.37
     380   121.750    36.500     35.96
     381   122.000    36.500     35.66
     382   122.250    36.500     35.49
     383   122.500    36.500     35.47
     384   122.750    36.500     35.62
     385   123.000    36.500     35.97
     386   114.500    36.750     22.34
     387   114.750    36.750     25.04
     388   115.000    36.750     27.67
     389   115.250    36.750     30.17
     390   115.500    36.750     32.53
     391   115.750    36.750     34.73
     392   116.000    36.750     36.76
     393   116.250    36.750     38.60
     394   116.500    36.750     40.26
     395   116.750    36.750     41.72
     396   117.000    36.750     43.00
     397   117.250    36.750     44.07
     398   117.500    36.750     44.97
     399   117.750    36.750     45.69
     400   118.000    36.750     46.24
     401   118.250    36.750     46.64
     402   118.500    36.750     46.90
     403   118.750    36.750     47.02
     404   119.000    36.750     47.04
     405   119.250    36.750     46.95
     406   119.500    36.750     46.78
     407   119.750    36.750     46.53
     408   120.000    36.750     46.23
     409   120.250    36.750     45.87
     410   120.500    36.750     45.49
     411   120.750    36.750     45.08
     412   121.000    36.750     44.69
     413   121.250    36.750     44.30
     414   121.500    36.750     43.95
     415   121.750    36.750     43.64
     416   122.000    36.750     43.42
     417   122.250    36.750     43.28
     418   122.500    36.750     43.25
     419   122.750    36.750     43.37
     420   123.000    36.750     43.65
     421   114.500    37.000     24.52
     422   114.750    37.000     27.15
     423   115.000    37.000     29.70
     424   115.250    37.000     32.16
     425   115.500    37.000     34.50
     426   115.750    37.000     36.71
     427   116.000    37.000     38.78
     428   116.250    37.000     40.70
     429   116.500    37.000     42.46
     430   116.750    37.000     44.06
     431   117.000    37.000     45.50
     432   117.250    37.000     46.78
     433   117.500    37.000     47.90
     434   117.750    37.000     48.88
     435   118.000    37.000     49.71
     436   118.250    37.000     50.40
     437   118.500    37.000     50.98
     438   118.750    37.000     51.42
     439   119.000    37.000     51.76
     440   119.250    37.000     52.01
     441   119.500    37.000     52.15
     442   119.750    37.000     52.22
     443   120.000    37.000     52.21
     444   120.250    37.000     52.14
     445   120.500    37.000     52.02
     446   120.750    37.000     51.86
     447   121.000    37.000     51.67
     448   121.250    37.000     51.46
     449   121.500    37.000     51.26
     450   121.750    37.000     51.07
     451   122.000    37.000     50.93
     452   122.250    37.000     50.84
     453   122.500    37.000     50.84
     454   122.750    37.000     50.95
     455   123.000    37.000     51.19
     456   114.500    37.250     27.14
     457   114.750    37.250     29.66
     458   115.000    37.250     32.11
     459   115.250    37.250     34.49
     460   115.500    37.250     36.77
     461   115.750    37.250     38.95
     462   116.000    37.250     41.02
     463   116.250    37.250     42.97
     464   116.500    37.250     44.79
     465   116.750    37.250     46.48
     466   117.000    37.250     48.04
     467   117.250    37.250     49.47
     468   117.500    37.250     50.78
     469   117.750    37.250     51.96
     470   118.000    37.250     53.03
     471   118.250    37.250     53.98
     472   118.500    37.250     54.81
     473   118.750    37.250     55.54
     474   119.000    37.250     56.17
     475   119.250    37.250     56.70
     476   119.500    37.250     57.13
     477   119.750    37.250     57.49
     478   120.000    37.250     57.76
     479   120.250    37.250     57.96
     480   120.500    37.250     58.08
     481   120.750    37.250     58.14
     482   121.000    37.250     58.17
     483   121.250    37.250     58.14
     484   121.500    37.250     58.09
     485   121.750    37.250     58.04
     486   122.000    37.250     57.99
     487   122.250    37.250     57.98
     488   122.500    37.250     58.02
     489   122.750    37.250     58.14
     490   123.000    37.250     58.36
     491   114.500    37.500     30.06
     492   114.750    37.500     32.44
     493   115.000    37.500     34.76
     494   115.250    37.500     37.04
     495   115.500    37.500     39.23
     496   115.750    37.500     41.35
     497   116.000    37.500     43.37
     498   116.250    37.500     45.30
     499   116.500    37.500     47.14
     500   116.750    37.500     48.87
     501   117.000    37.500     50.51
     502   117.250    37.500     52.04
     503   117.500    37.500     53.48
     504   117.750    37.500     54.82
     505   118.000    37.500     56.07
     506   118.250    37.500     57.22
     507   118.500    37.500     58.27
     508   118.750    37.500     59.23
     509   119.000    37.500     60.11
     510   119.250    37.500     60.89
     511   119.500    37.500     61.58
     512   119.750    37.500     62.19
     513   120.000    37.500     62.71
     514   120.250    37.500     63.15
     515   120.500    37.500     63.50
     516   120.750    37.500     63.78
     517   121.000    37.500     63.99
     518   121.250    37.500     64.15
     519   121.500    37.500     64.26
     520   121.750    37.500     64.33
     521   122.000    37.500     64.39
     522   122.250    37.500     64.46
     523   122.500    37.500     64.56
     524   122.750    37.500     64.71
     525   123.000    37.500     64.94
     526   114.500    37.750     33.16
     527   114.750    37.750     35.37
     528   115.000    37.750     37.54
     529   115.250    37.750     39.67
     530   115.500    37.750     41.75
     531   115.750    37.750     43.76
     532   116.000    37.750     45.70
     533   116.250    37.750     47.57
     534   116.500    37.750     49.38
     535   116.750    37.750     51.12
     536   117.000    37.750     52.78
     537   117.250    37.750     54.37
     538   117.500    37.750     55.90
     539   117.750    37.750     57.34
     540   118.000    37.750     58.71
     541   118.250    37.750     60.01
     542   118.500    37.750     61.24
     543   118.750    37.750     62.38
     544   119.000    37.750     63.46
     545   119.250    37.750     64.45
     546   119.500    37.750     65.35
     547   119.750    37.750     66.18
     548   120.000    37.750     66.91
     549   120.250    37.750     67.55
     550   120.500    37.750     68.11
     551   120.750    37.750     68.58
     552   121.000    37.750     68.98
     553   121.250    37.750     69.30
     554   121.500    37.750     69.56
     555   121.750    37.750     69.77
     556   122.000    37.750     69.95
     557   122.250    37.750     70.11
     558   122.500    37.750     70.27
     559   122.750    37.750     70.47
     560   123.000    37.750     70.71
     561   114.500    38.000     36.25
     562   114.750    38.000     38.28
     563   115.000    38.000     40.29
     564   115.250    38.000     42.25
     565   115.500    38.000     44.17
     566   115.750    38.000     46.05
     567   116.000    38.000     47.89
     568   116.250    38.000     49.67
     569   116.500    38.000     51.41
     570   116.750    38.000     53.11
     571   117.000    38.000     54.75
     572   117.250    38.000     56.36
     573   117.500    38.000     57.90
     574   117.750    38.000     59.40
     575   118.000    38.000     60.85
     576   118.250    38.000     62.25
     577   118.500    38.000     63.60
     578   118.750    38.000     64.89
     579   119.000    38.000     66.10
     580   119.250    38.000     67.25
     581   119.500    38.000     68.32
     582   119.750    38.000     69.31
     583   120.000    38.000     70.23
     584   120.250    38.000     71.04
     585   120.500    38.000     71.77
     586   120.750    38.000     72.42
     587   121.000    38.000     72.97
     588   121.250    38.000     73.44
     589   121.500    38.000     73.84
     590   121.750    38.000     74.18
     591   122.000    38.000     74.47
     592   122.250    38.000     74.73
     593   122.500    38.000     74.97
     594   122.750    38.000     75.22
     595   123.000    38.000     75.51
     596   114.500    38.250     39.18
     597   114.750    38.250     41.02
     598   115.000    38.250     42.84
     599   115.250    38.250     44.62
     600   115.500    38.250     46.38
     601   115.750    38.250     48.10
     602   116.000    38.250     49.80
     603   116.250    38.250     51.47
     604   116.500    38.250     53.10
     605   116.750    38.250     54.71
     606   117.000    38.250     56.31
     607   117.250    38.250     57.86
     608   117.500    38.250     59.40
     609   117.750    38.250     60.91
     610   118.000    38.250     62.39
     611   118.250    38.250     63.84
     612   118.500    38.250     65.25
     613   118.750    38.250     66.62
     614   119.000    38.250     67.93
     615   119.250    38.250     69.19
     616   119.500    38.250     70.38
     617   119.750    38.250     71.51
     618   120.000    38.250     72.55
     619   120.250    38.250     73.51
     620   120.500    38.250     74.38
     621   120.750    38.250     75.16
     622   121.000    38.250     75.84
     623   121.250    38.250     76.45
     624   121.500    38.250     76.98
     625   121.750    38.250     77.44
     626   122.000    38.250     77.83
     627   122.250    38.250     78.18
     628   122.500    38.250     78.51
     629   122.750    38.250     78.84
     630   123.000    38.250     79.17
     631   114.500    38.500     41.77
     632   114.750    38.500     43.42
     633   115.000    38.500     45.04
     634   115.250    38.500     46.63
     635   115.500    38.500     48.22
     636   115.750    38.500     49.77
     637   116.000    38.500     51.31
     638   116.250    38.500     52.83
     639   116.500    38.500     54.34
     640   116.750    38.500     55.84
     641   117.000    38.500     57.34
     642   117.250    38.500     58.82
     643   117.500    38.500     60.31
     644   117.750    38.500     61.77
     645   118.000    38.500     63.24
     646   118.250    38.500     64.68
     647   118.500    38.500     66.11
     648   118.750    38.500     67.52
     649   119.000    38.500     68.88
     650   119.250    38.500     70.20
     651   119.500    38.500     71.47
     652   119.750    38.500     72.67
     653   120.000    38.500     73.81
     654   120.250    38.500     74.87
     655   120.500    38.500     75.84
     656   120.750    38.500     76.72
     657   121.000    38.500     77.52
     658   121.250    38.500     78.24
     659   121.500    38.500     78.87
     660   121.750    38.500     79.43
     661   122.000    38.500     79.92
     662   122.250    38.500     80.37
     663   122.500    38.500     80.78
     664   122.750    38.500     81.18
     665   123.000    38.500     81.58
