# Supplementary material for: The analysis on groundwater storage variations from GRACE/GRACE-FO in recent 20 years driven by influencing factors and prediction in Shandong Province, China
Source: Sci Rep. 2024 Mar 9;14:5819. doi: 10.1038/s41598-024-55588-3 (PMC10925065; doi:10.1038/s41598-024-55588-3)
Supplement: Supplementary file 1 — Supplementary Information. [file 41598_2024_55588_MOESM1_ESM.zip › data/GWS derived from GRACE/gws201012.txt]

       1   114.500    34.000     30.56
       2   114.750    34.000     30.43
       3   115.000    34.000     30.18
       4   115.250    34.000     29.78
       5   115.500    34.000     29.19
       6   115.750    34.000     28.40
       7   116.000    34.000     27.39
       8   116.250    34.000     26.15
       9   116.500    34.000     24.68
      10   116.750    34.000     22.96
      11   117.000    34.000     21.01
      12   117.250    34.000     18.84
      13   117.500    34.000     16.47
      14   117.750    34.000     13.94
      15   118.000    34.000     11.27
      16   118.250    34.000      8.50
      17   118.500    34.000      5.67
      18   118.750    34.000      2.84
      19   119.000    34.000      0.04
      20   119.250    34.000     -2.68
      21   119.500    34.000     -5.28
      22   119.750    34.000     -7.72
      23   120.000    34.000     -9.96
      24   120.250    34.000    -11.97
      25   120.500    34.000    -13.74
      26   120.750    34.000    -15.24
      27   121.000    34.000    -16.46
      28   121.250    34.000    -17.40
      29   121.500    34.000    -18.07
      30   121.750    34.000    -18.47
      31   122.000    34.000    -18.61
      32   122.250    34.000    -18.51
      33   122.500    34.000    -18.21
      34   122.750    34.000    -17.71
      35   123.000    34.000    -17.06
      36   114.500    34.250     30.10
      37   114.750    34.250     30.20
      38   115.000    34.250     30.16
      39   115.250    34.250     29.96
      40   115.500    34.250     29.57
      41   115.750    34.250     28.98
      42   116.000    34.250     28.16
      43   116.250    34.250     27.11
      44   116.500    34.250     25.82
      45   116.750    34.250     24.30
      46   117.000    34.250     22.55
      47   117.250    34.250     20.57
      48   117.500    34.250     18.39
      49   117.750    34.250     16.04
      50   118.000    34.250     13.55
      51   118.250    34.250     10.96
      52   118.500    34.250      8.31
      53   118.750    34.250      5.63
      54   119.000    34.250      2.97
      55   119.250    34.250      0.37
      56   119.500    34.250     -2.12
      57   119.750    34.250     -4.48
      58   120.000    34.250     -6.67
      59   120.250    34.250     -8.65
      60   120.500    34.250    -10.42
      61   120.750    34.250    -11.95
      62   121.000    34.250    -13.22
      63   121.250    34.250    -14.25
      64   121.500    34.250    -15.03
      65   121.750    34.250    -15.56
      66   122.000    34.250    -15.86
      67   122.250    34.250    -15.94
      68   122.500    34.250    -15.81
      69   122.750    34.250    -15.51
      70   123.000    34.250    -15.04
      71   114.500    34.500     29.15
      72   114.750    34.500     29.42
      73   115.000    34.500     29.56
      74   115.250    34.500     29.53
      75   115.500    34.500     29.33
      76   115.750    34.500     28.93
      77   116.000    34.500     28.30
      78   116.250    34.500     27.45
      79   116.500    34.500     26.37
      80   116.750    34.500     25.05
      81   117.000    34.500     23.50
      82   117.250    34.500     21.74
      83   117.500    34.500     19.79
      84   117.750    34.500     17.67
      85   118.000    34.500     15.40
      86   118.250    34.500     13.03
      87   118.500    34.500     10.59
      88   118.750    34.500      8.10
      89   119.000    34.500      5.64
      90   119.250    34.500      3.21
      91   119.500    34.500      0.86
      92   119.750    34.500     -1.37
      93   120.000    34.500     -3.45
      94   120.250    34.500     -5.37
      95   120.500    34.500     -7.09
      96   120.750    34.500     -8.61
      97   121.000    34.500     -9.90
      98   121.250    34.500    -10.97
      99   121.500    34.500    -11.82
     100   121.750    34.500    -12.46
     101   122.000    34.500    -12.88
     102   122.250    34.500    -13.10
     103   122.500    34.500    -13.15
     104   122.750    34.500    -13.01
     105   123.000    34.500    -12.71
     106   114.500    34.750     27.87
     107   114.750    34.750     28.29
     108   115.000    34.750     28.56
     109   115.250    34.750     28.70
     110   115.500    34.750     28.66
     111   115.750    34.750     28.41
     112   116.000    34.750     27.98
     113   116.250    34.750     27.31
     114   116.500    34.750     26.43
     115   116.750    34.750     25.32
     116   117.000    34.750     24.00
     117   117.250    34.750     22.48
     118   117.500    34.750     20.77
     119   117.750    34.750     18.90
     120   118.000    34.750     16.88
     121   118.250    34.750     14.76
     122   118.500    34.750     12.56
     123   118.750    34.750     10.32
     124   119.000    34.750      8.08
     125   119.250    34.750      5.86
     126   119.500    34.750      3.70
     127   119.750    34.750      1.64
     128   120.000    34.750     -0.30
     129   120.250    34.750     -2.10
     130   120.500    34.750     -3.74
     131   120.750    34.750     -5.20
     132   121.000    34.750     -6.48
     133   121.250    34.750     -7.56
     134   121.500    34.750     -8.45
     135   121.750    34.750     -9.15
     136   122.000    34.750     -9.66
     137   122.250    34.750    -10.00
     138   122.500    34.750    -10.17
     139   122.750    34.750    -10.18
     140   123.000    34.750    -10.03
     141   114.500    35.000     26.47
     142   114.750    35.000     26.99
     143   115.000    35.000     27.37
     144   115.250    35.000     27.62
     145   115.500    35.000     27.70
     146   115.750    35.000     27.60
     147   116.000    35.000     27.32
     148   116.250    35.000     26.84
     149   116.500    35.000     26.14
     150   116.750    35.000     25.25
     151   117.000    35.000     24.15
     152   117.250    35.000     22.88
     153   117.500    35.000     21.43
     154   117.750    35.000     19.81
     155   118.000    35.000     18.07
     156   118.250    35.000     16.22
     157   118.500    35.000     14.30
     158   118.750    35.000     12.33
     159   119.000    35.000     10.35
     160   119.250    35.000      8.37
     161   119.500    35.000      6.44
     162   119.750    35.000      4.58
     163   120.000    35.000      2.82
     164   120.250    35.000      1.18
     165   120.500    35.000     -0.34
     166   120.750    35.000     -1.71
     167   121.000    35.000     -2.93
     168   121.250    35.000     -4.00
     169   121.500    35.000     -4.89
     170   121.750    35.000     -5.63
     171   122.000    35.000     -6.20
     172   122.250    35.000     -6.63
     173   122.500    35.000     -6.89
     174   122.750    35.000     -7.02
     175   123.000    35.000     -6.99
     176   114.500    35.250     25.15
     177   114.750    35.250     25.69
     178   115.000    35.250     26.14
     179   115.250    35.250     26.46
     180   115.500    35.250     26.63
     181   115.750    35.250     26.65
     182   116.000    35.250     26.50
     183   116.250    35.250     26.16
     184   116.500    35.250     25.65
     185   116.750    35.250     24.96
     186   117.000    35.250     24.08
     187   117.250    35.250     23.04
     188   117.500    35.250     21.84
     189   117.750    35.250     20.51
     190   118.000    35.250     19.05
     191   118.250    35.250     17.49
     192   118.500    35.250     15.85
     193   118.750    35.250     14.18
     194   119.000    35.250     12.47
     195   119.250    35.250     10.77
     196   119.500    35.250      9.09
     197   119.750    35.250      7.47
     198   120.000    35.250      5.92
     199   120.250    35.250      4.45
     200   120.500    35.250      3.09
     201   120.750    35.250      1.83
     202   121.000    35.250      0.71
     203   121.250    35.250     -0.29
     204   121.500    35.250     -1.17
     205   121.750    35.250     -1.91
     206   122.000    35.250     -2.52
     207   122.250    35.250     -3.00
     208   122.500    35.250     -3.34
     209   122.750    35.250     -3.55
     210   123.000    35.250     -3.63
     211   114.500    35.500     24.03
     212   114.750    35.500     24.58
     213   115.000    35.500     25.03
     214   115.250    35.500     25.37
     215   115.500    35.500     25.60
     216   115.750    35.500     25.68
     217   116.000    35.500     25.64
     218   116.250    35.500     25.43
     219   116.500    35.500     25.07
     220   116.750    35.500     24.56
     221   117.000    35.500     23.88
     222   117.250    35.500     23.07
     223   117.500    35.500     22.12
     224   117.750    35.500     21.05
     225   118.000    35.500     19.88
     226   118.250    35.500     18.61
     227   118.500    35.500     17.28
     228   118.750    35.500     15.89
     229   119.000    35.500     14.49
     230   119.250    35.500     13.08
     231   119.500    35.500     11.67
     232   119.750    35.500     10.30
     233   120.000    35.500      8.98
     234   120.250    35.500      7.72
     235   120.500    35.500      6.53
     236   120.750    35.500      5.42
     237   121.000    35.500      4.42
     238   121.250    35.500      3.50
     239   121.500    35.500      2.68
     240   121.750    35.500      1.96
     241   122.000    35.500      1.36
     242   122.250    35.500      0.85
     243   122.500    35.500      0.46
     244   122.750    35.500      0.18
     245   123.000    35.500      0.01
     246   114.500    35.750     23.29
     247   114.750    35.750     23.77
     248   115.000    35.750     24.19
     249   115.250    35.750     24.51
     250   115.500    35.750     24.73
     251   115.750    35.750     24.86
     252   116.000    35.750     24.86
     253   116.250    35.750     24.75
     254   116.500    35.750     24.50
     255   116.750    35.750     24.15
     256   117.000    35.750     23.66
     257   117.250    35.750     23.05
     258   117.500    35.750     22.33
     259   117.750    35.750     21.51
     260   118.000    35.750     20.60
     261   118.250    35.750     19.62
     262   118.500    35.750     18.59
     263   118.750    35.750     17.51
     264   119.000    35.750     16.40
     265   119.250    35.750     15.27
     266   119.500    35.750     14.15
     267   119.750    35.750     13.05
     268   120.000    35.750     11.98
     269   120.250    35.750     10.94
     270   120.500    35.750      9.95
     271   120.750    35.750      9.01
     272   121.000    35.750      8.14
     273   121.250    35.750      7.33
     274   121.500    35.750      6.59
     275   121.750    35.750      5.92
     276   122.000    35.750      5.34
     277   122.250    35.750      4.84
     278   122.500    35.750      4.42
     279   122.750    35.750      4.09
     280   123.000    35.750      3.88
     281   114.500    36.000     23.04
     282   114.750    36.000     23.40
     283   115.000    36.000     23.72
     284   115.250    36.000     23.97
     285   115.500    36.000     24.16
     286   115.750    36.000     24.26
     287   116.000    36.000     24.28
     288   116.250    36.000     24.22
     289   116.500    36.000     24.06
     290   116.750    36.000     23.81
     291   117.000    36.000     23.46
     292   117.250    36.000     23.04
     293   117.500    36.000     22.53
     294   117.750    36.000     21.94
     295   118.000    36.000     21.29
     296   118.250    36.000     20.57
     297   118.500    36.000     19.82
     298   118.750    36.000     19.02
     299   119.000    36.000     18.20
     300   119.250    36.000     17.37
     301   119.500    36.000     16.53
     302   119.750    36.000     15.70
     303   120.000    36.000     14.87
     304   120.250    36.000     14.07
     305   120.500    36.000     13.28
     306   120.750    36.000     12.53
     307   121.000    36.000     11.81
     308   121.250    36.000     11.13
     309   121.500    36.000     10.49
     310   121.750    36.000      9.90
     311   122.000    36.000      9.35
     312   122.250    36.000      8.86
     313   122.500    36.000      8.45
     314   122.750    36.000      8.11
     315   123.000    36.000      7.85
     316   114.500    36.250     23.33
     317   114.750    36.250     23.54
     318   115.000    36.250     23.71
     319   115.250    36.250     23.84
     320   115.500    36.250     23.93
     321   115.750    36.250     23.98
     322   116.000    36.250     23.97
     323   116.250    36.250     23.91
     324   116.500    36.250     23.78
     325   116.750    36.250     23.62
     326   117.000    36.250     23.38
     327   117.250    36.250     23.10
     328   117.500    36.250     22.75
     329   117.750    36.250     22.36
     330   118.000    36.250     21.93
     331   118.250    36.250     21.47
     332   118.500    36.250     20.97
     333   118.750    36.250     20.44
     334   119.000    36.250     19.89
     335   119.250    36.250     19.34
     336   119.500    36.250     18.76
     337   119.750    36.250     18.19
     338   120.000    36.250     17.61
     339   120.250    36.250     17.04
     340   120.500    36.250     16.47
     341   120.750    36.250     15.90
     342   121.000    36.250     15.34
     343   121.250    36.250     14.80
     344   121.500    36.250     14.27
     345   121.750    36.250     13.76
     346   122.000    36.250     13.28
     347   122.250    36.250     12.84
     348   122.500    36.250     12.44
     349   122.750    36.250     12.10
     350   123.000    36.250     11.84
     351   114.500    36.500     24.21
     352   114.750    36.500     24.21
     353   115.000    36.500     24.19
     354   115.250    36.500     24.16
     355   115.500    36.500     24.12
     356   115.750    36.500     24.05
     357   116.000    36.500     23.97
     358   116.250    36.500     23.87
     359   116.500    36.500     23.74
     360   116.750    36.500     23.60
     361   117.000    36.500     23.43
     362   117.250    36.500     23.23
     363   117.500    36.500     23.02
     364   117.750    36.500     22.79
     365   118.000    36.500     22.55
     366   118.250    36.500     22.29
     367   118.500    36.500     22.02
     368   118.750    36.500     21.73
     369   119.000    36.500     21.43
     370   119.250    36.500     21.13
     371   119.500    36.500     20.81
     372   119.750    36.500     20.47
     373   120.000    36.500     20.13
     374   120.250    36.500     19.77
     375   120.500    36.500     19.41
     376   120.750    36.500     19.03
     377   121.000    36.500     18.64
     378   121.250    36.500     18.24
     379   121.500    36.500     17.83
     380   121.750    36.500     17.42
     381   122.000    36.500     17.02
     382   122.250    36.500     16.63
     383   122.500    36.500     16.27
     384   122.750    36.500     15.96
     385   123.000    36.500     15.71
     386   114.500    36.750     25.67
     387   114.750    36.750     25.43
     388   115.000    36.750     25.19
     389   115.250    36.750     24.95
     390   115.500    36.750     24.72
     391   115.750    36.750     24.51
     392   116.000    36.750     24.30
     393   116.250    36.750     24.11
     394   116.500    36.750     23.93
     395   116.750    36.750     23.77
     396   117.000    36.750     23.62
     397   117.250    36.750     23.48
     398   117.500    36.750     23.35
     399   117.750    36.750     23.24
     400   118.000    36.750     23.14
     401   118.250    36.750     23.05
     402   118.500    36.750     22.96
     403   118.750    36.750     22.87
     404   119.000    36.750     22.78
     405   119.250    36.750     22.69
     406   119.500    36.750     22.59
     407   119.750    36.750     22.48
     408   120.000    36.750     22.35
     409   120.250    36.750     22.20
     410   120.500    36.750     22.02
     411   120.750    36.750     21.82
     412   121.000    36.750     21.59
     413   121.250    36.750     21.33
     414   121.500    36.750     21.05
     415   121.750    36.750     20.75
     416   122.000    36.750     20.43
     417   122.250    36.750     20.11
     418   122.500    36.750     19.81
     419   122.750    36.750     19.54
     420   123.000    36.750     19.31
     421   114.500    37.000     27.69
     422   114.750    37.000     27.17
     423   115.000    37.000     26.66
     424   115.250    37.000     26.18
     425   115.500    37.000     25.73
     426   115.750    37.000     25.32
     427   116.000    37.000     24.95
     428   116.250    37.000     24.62
     429   116.500    37.000     24.35
     430   116.750    37.000     24.12
     431   117.000    37.000     23.94
     432   117.250    37.000     23.81
     433   117.500    37.000     23.72
     434   117.750    37.000     23.67
     435   118.000    37.000     23.66
     436   118.250    37.000     23.69
     437   118.500    37.000     23.74
     438   118.750    37.000     23.81
     439   119.000    37.000     23.89
     440   119.250    37.000     23.99
     441   119.500    37.000     24.07
     442   119.750    37.000     24.14
     443   120.000    37.000     24.20
     444   120.250    37.000     24.22
     445   120.500    37.000     24.22
     446   120.750    37.000     24.18
     447   121.000    37.000     24.10
     448   121.250    37.000     23.97
     449   121.500    37.000     23.81
     450   121.750    37.000     23.61
     451   122.000    37.000     23.38
     452   122.250    37.000     23.15
     453   122.500    37.000     22.91
     454   122.750    37.000     22.69
     455   123.000    37.000     22.52
     456   114.500    37.250     30.19
     457   114.750    37.250     29.36
     458   115.000    37.250     28.57
     459   115.250    37.250     27.81
     460   115.500    37.250     27.10
     461   115.750    37.250     26.47
     462   116.000    37.250     25.89
     463   116.250    37.250     25.40
     464   116.500    37.250     24.98
     465   116.750    37.250     24.64
     466   117.000    37.250     24.38
     467   117.250    37.250     24.20
     468   117.500    37.250     24.10
     469   117.750    37.250     24.06
     470   118.000    37.250     24.10
     471   118.250    37.250     24.19
     472   118.500    37.250     24.34
     473   118.750    37.250     24.51
     474   119.000    37.250     24.72
     475   119.250    37.250     24.94
     476   119.500    37.250     25.17
     477   119.750    37.250     25.39
     478   120.000    37.250     25.60
     479   120.250    37.250     25.77
     480   120.500    37.250     25.91
     481   120.750    37.250     26.00
     482   121.000    37.250     26.04
     483   121.250    37.250     26.04
     484   121.500    37.250     25.99
     485   121.750    37.250     25.90
     486   122.000    37.250     25.77
     487   122.250    37.250     25.61
     488   122.500    37.250     25.45
     489   122.750    37.250     25.30
     490   123.000    37.250     25.18
     491   114.500    37.500     33.07
     492   114.750    37.500     31.92
     493   115.000    37.500     30.80
     494   115.250    37.500     29.76
     495   115.500    37.500     28.78
     496   115.750    37.500     27.87
     497   116.000    37.500     27.06
     498   116.250    37.500     26.36
     499   116.500    37.500     25.76
     500   116.750    37.500     25.27
     501   117.000    37.500     24.88
     502   117.250    37.500     24.61
     503   117.500    37.500     24.45
     504   117.750    37.500     24.37
     505   118.000    37.500     24.40
     506   118.250    37.500     24.50
     507   118.500    37.500     24.68
     508   118.750    37.500     24.92
     509   119.000    37.500     25.20
     510   119.250    37.500     25.50
     511   119.500    37.500     25.83
     512   119.750    37.500     26.14
     513   120.000    37.500     26.45
     514   120.250    37.500     26.73
     515   120.500    37.500     26.99
     516   120.750    37.500     27.19
     517   121.000    37.500     27.35
     518   121.250    37.500     27.44
     519   121.500    37.500     27.49
     520   121.750    37.500     27.48
     521   122.000    37.500     27.44
     522   122.250    37.500     27.38
     523   122.500    37.500     27.30
     524   122.750    37.500     27.22
     525   123.000    37.500     27.18
     526   114.500    37.750     36.21
     527   114.750    37.750     34.72
     528   115.000    37.750     33.30
     529   115.250    37.750     31.93
     530   115.500    37.750     30.65
     531   115.750    37.750     29.47
     532   116.000    37.750     28.41
     533   116.250    37.750     27.45
     534   116.500    37.750     26.64
     535   116.750    37.750     25.95
     536   117.000    37.750     25.41
     537   117.250    37.750     25.00
     538   117.500    37.750     24.72
     539   117.750    37.750     24.57
     540   118.000    37.750     24.53
     541   118.250    37.750     24.59
     542   118.500    37.750     24.75
     543   118.750    37.750     24.98
     544   119.000    37.750     25.28
     545   119.250    37.750     25.61
     546   119.500    37.750     25.99
     547   119.750    37.750     26.36
     548   120.000    37.750     26.73
     549   120.250    37.750     27.08
     550   120.500    37.750     27.40
     551   120.750    37.750     27.68
     552   121.000    37.750     27.90
     553   121.250    37.750     28.08
     554   121.500    37.750     28.21
     555   121.750    37.750     28.29
     556   122.000    37.750     28.33
     557   122.250    37.750     28.34
     558   122.500    37.750     28.34
     559   122.750    37.750     28.36
     560   123.000    37.750     28.40
     561   114.500    38.000     39.46
     562   114.750    38.000     37.65
     563   115.000    38.000     35.90
     564   115.250    38.000     34.22
     565   115.500    38.000     32.64
     566   115.750    38.000     31.16
     567   116.000    38.000     29.81
     568   116.250    38.000     28.60
     569   116.500    38.000     27.54
     570   116.750    38.000     26.63
     571   117.000    38.000     25.89
     572   117.250    38.000     25.30
     573   117.500    38.000     24.87
     574   117.750    38.000     24.58
     575   118.000    38.000     24.43
     576   118.250    38.000     24.40
     577   118.500    38.000     24.48
     578   118.750    38.000     24.67
     579   119.000    38.000     24.93
     580   119.250    38.000     25.24
     581   119.500    38.000     25.59
     582   119.750    38.000     25.98
     583   120.000    38.000     26.35
     584   120.250    38.000     26.73
     585   120.500    38.000     27.08
     586   120.750    38.000     27.39
     587   121.000    38.000     27.67
     588   121.250    38.000     27.90
     589   121.500    38.000     28.08
     590   121.750    38.000     28.22
     591   122.000    38.000     28.33
     592   122.250    38.000     28.43
     593   122.500    38.000     28.51
     594   122.750    38.000     28.61
     595   123.000    38.000     28.75
     596   114.500    38.250     42.68
     597   114.750    38.250     40.57
     598   115.000    38.250     38.50
     599   115.250    38.250     36.51
     600   115.500    38.250     34.62
     601   115.750    38.250     32.84
     602   116.000    38.250     31.20
     603   116.250    38.250     29.72
     604   116.500    38.250     28.40
     605   116.750    38.250     27.24
     606   117.000    38.250     26.27
     607   117.250    38.250     25.47
     608   117.500    38.250     24.83
     609   117.750    38.250     24.37
     610   118.000    38.250     24.07
     611   118.250    38.250     23.90
     612   118.500    38.250     23.86
     613   118.750    38.250     23.94
     614   119.000    38.250     24.10
     615   119.250    38.250     24.34
     616   119.500    38.250     24.63
     617   119.750    38.250     24.96
     618   120.000    38.250     25.31
     619   120.250    38.250     25.65
     620   120.500    38.250     25.99
     621   120.750    38.250     26.30
     622   121.000    38.250     26.59
     623   121.250    38.250     26.84
     624   121.500    38.250     27.05
     625   121.750    38.250     27.24
     626   122.000    38.250     27.40
     627   122.250    38.250     27.55
     628   122.500    38.250     27.72
     629   122.750    38.250     27.91
     630   123.000    38.250     28.16
     631   114.500    38.500     45.73
     632   114.750    38.500     43.33
     633   115.000    38.500     40.97
     634   115.250    38.500     38.68
     635   115.500    38.500     36.49
     636   115.750    38.500     34.42
     637   116.000    38.500     32.49
     638   116.250    38.500     30.72
     639   116.500    38.500     29.13
     640   116.750    38.500     27.71
     641   117.000    38.500     26.48
     642   117.250    38.500     25.44
     643   117.500    38.500     24.58
     644   117.750    38.500     23.90
     645   118.000    38.500     23.40
     646   118.250    38.500     23.05
     647   118.500    38.500     22.84
     648   118.750    38.500     22.76
     649   119.000    38.500     22.78
     650   119.250    38.500     22.89
     651   119.500    38.500     23.06
     652   119.750    38.500     23.30
     653   120.000    38.500     23.56
     654   120.250    38.500     23.84
     655   120.500    38.500     24.11
     656   120.750    38.500     24.38
     657   121.000    38.500     24.64
     658   121.250    38.500     24.88
     659   121.500    38.500     25.10
     660   121.750    38.500     25.30
     661   122.000    38.500     25.50
     662   122.250    38.500     25.72
     663   122.500    38.500     25.95
     664   122.750    38.500     26.23
     665   123.000    38.500     26.59
