# Supplementary material for: The analysis on groundwater storage variations from GRACE/GRACE-FO in recent 20 years driven by influencing factors and prediction in Shandong Province, China
Source: Sci Rep. 2024 Mar 9;14:5819. doi: 10.1038/s41598-024-55588-3 (PMC10925065; doi:10.1038/s41598-024-55588-3)
Supplement: Supplementary file 1 — Supplementary Information. [file 41598_2024_55588_MOESM1_ESM.zip › data/GWS derived from GRACE/gws201101.txt]

       1   114.500    34.000     39.17
       2   114.750    34.000     43.35
       3   115.000    34.000     47.65
       4   115.250    34.000     52.00
       5   115.500    34.000     56.31
       6   115.750    34.000     60.51
       7   116.000    34.000     64.53
       8   116.250    34.000     68.29
       9   116.500    34.000     71.73
      10   116.750    34.000     74.77
      11   117.000    34.000     77.36
      12   117.250    34.000     79.47
      13   117.500    34.000     81.04
      14   117.750    34.000     82.05
      15   118.000    34.000     82.50
      16   118.250    34.000     82.40
      17   118.500    34.000     81.74
      18   118.750    34.000     80.56
      19   119.000    34.000     78.89
      20   119.250    34.000     76.79
      21   119.500    34.000     74.30
      22   119.750    34.000     71.49
      23   120.000    34.000     68.43
      24   120.250    34.000     65.19
      25   120.500    34.000     61.83
      26   120.750    34.000     58.45
      27   121.000    34.000     55.09
      28   121.250    34.000     51.85
      29   121.500    34.000     48.77
      30   121.750    34.000     45.93
      31   122.000    34.000     43.34
      32   122.250    34.000     41.07
      33   122.500    34.000     39.14
      34   122.750    34.000     37.58
      35   123.000    34.000     36.39
      36   114.500    34.250     39.55
      37   114.750    34.250     44.03
      38   115.000    34.250     48.63
      39   115.250    34.250     53.27
      40   115.500    34.250     57.89
      41   115.750    34.250     62.41
      42   116.000    34.250     66.74
      43   116.250    34.250     70.81
      44   116.500    34.250     74.55
      45   116.750    34.250     77.88
      46   117.000    34.250     80.77
      47   117.250    34.250     83.16
      48   117.500    34.250     85.00
      49   117.750    34.250     86.27
      50   118.000    34.250     86.96
      51   118.250    34.250     87.07
      52   118.500    34.250     86.61
      53   118.750    34.250     85.59
      54   119.000    34.250     84.07
      55   119.250    34.250     82.07
      56   119.500    34.250     79.65
      57   119.750    34.250     76.88
      58   120.000    34.250     73.82
      59   120.250    34.250     70.54
      60   120.500    34.250     67.12
      61   120.750    34.250     63.62
      62   121.000    34.250     60.13
      63   121.250    34.250     56.70
      64   121.500    34.250     53.42
      65   121.750    34.250     50.34
      66   122.000    34.250     47.51
      67   122.250    34.250     44.98
      68   122.500    34.250     42.78
      69   122.750    34.250     40.94
      70   123.000    34.250     39.49
      71   114.500    34.500     39.39
      72   114.750    34.500     44.11
      73   115.000    34.500     48.97
      74   115.250    34.500     53.88
      75   115.500    34.500     58.77
      76   115.750    34.500     63.57
      77   116.000    34.500     68.19
      78   116.250    34.500     72.56
      79   116.500    34.500     76.60
      80   116.750    34.500     80.25
      81   117.000    34.500     83.44
      82   117.250    34.500     86.13
      83   117.500    34.500     88.27
      84   117.750    34.500     89.84
      85   118.000    34.500     90.81
      86   118.250    34.500     91.19
      87   118.500    34.500     90.97
      88   118.750    34.500     90.18
      89   119.000    34.500     88.86
      90   119.250    34.500     87.03
      91   119.500    34.500     84.76
      92   119.750    34.500     82.09
      93   120.000    34.500     79.11
      94   120.250    34.500     75.87
      95   120.500    34.500     72.43
      96   120.750    34.500     68.90
      97   121.000    34.500     65.34
      98   121.250    34.500     61.81
      99   121.500    34.500     58.38
     100   121.750    34.500     55.12
     101   122.000    34.500     52.10
     102   122.250    34.500     49.34
     103   122.500    34.500     46.91
     104   122.750    34.500     44.83
     105   123.000    34.500     43.13
     106   114.500    34.750     38.86
     107   114.750    34.750     43.78
     108   115.000    34.750     48.83
     109   115.250    34.750     53.98
     110   115.500    34.750     59.11
     111   115.750    34.750     64.16
     112   116.000    34.750     69.04
     113   116.250    34.750     73.70
     114   116.500    34.750     78.03
     115   116.750    34.750     81.97
     116   117.000    34.750     85.48
     117   117.250    34.750     88.48
     118   117.500    34.750     90.94
     119   117.750    34.750     92.82
     120   118.000    34.750     94.11
     121   118.250    34.750     94.79
     122   118.500    34.750     94.87
     123   118.750    34.750     94.36
     124   119.000    34.750     93.30
     125   119.250    34.750     91.71
     126   119.500    34.750     89.64
     127   119.750    34.750     87.15
     128   120.000    34.750     84.30
     129   120.250    34.750     81.16
     130   120.500    34.750     77.80
     131   120.750    34.750     74.30
     132   121.000    34.750     70.72
     133   121.250    34.750     67.14
     134   121.500    34.750     63.63
     135   121.750    34.750     60.25
     136   122.000    34.750     57.07
     137   122.250    34.750     54.15
     138   122.500    34.750     51.53
     139   122.750    34.750     49.24
     140   123.000    34.750     47.32
     141   114.500    35.000     38.15
     142   114.750    35.000     43.20
     143   115.000    35.000     48.41
     144   115.250    35.000     53.72
     145   115.500    35.000     59.05
     146   115.750    35.000     64.31
     147   116.000    35.000     69.43
     148   116.250    35.000     74.32
     149   116.500    35.000     78.92
     150   116.750    35.000     83.16
     151   117.000    35.000     86.96
     152   117.250    35.000     90.28
     153   117.500    35.000     93.07
     154   117.750    35.000     95.28
     155   118.000    35.000     96.91
     156   118.250    35.000     97.92
     157   118.500    35.000     98.33
     158   118.750    35.000     98.14
     159   119.000    35.000     97.38
     160   119.250    35.000     96.07
     161   119.500    35.000     94.27
     162   119.750    35.000     92.01
     163   120.000    35.000     89.36
     164   120.250    35.000     86.39
     165   120.500    35.000     83.16
     166   120.750    35.000     79.74
     167   121.000    35.000     76.22
     168   121.250    35.000     72.65
     169   121.500    35.000     69.11
     170   121.750    35.000     65.67
     171   122.000    35.000     62.41
     172   122.250    35.000     59.35
     173   122.500    35.000     56.57
     174   122.750    35.000     54.12
     175   123.000    35.000     52.02
     176   114.500    35.250     37.44
     177   114.750    35.250     42.55
     178   115.000    35.250     47.85
     179   115.250    35.250     53.27
     180   115.500    35.250     58.73
     181   115.750    35.250     64.15
     182   116.000    35.250     69.46
     183   116.250    35.250     74.56
     184   116.500    35.250     79.40
     185   116.750    35.250     83.89
     186   117.000    35.250     87.98
     187   117.250    35.250     91.61
     188   117.500    35.250     94.71
     189   117.750    35.250     97.26
     190   118.000    35.250     99.23
     191   118.250    35.250    100.60
     192   118.500    35.250    101.35
     193   118.750    35.250    101.51
     194   119.000    35.250    101.08
     195   119.250    35.250    100.11
     196   119.500    35.250     98.61
     197   119.750    35.250     96.64
     198   120.000    35.250     94.24
     199   120.250    35.250     91.49
     200   120.500    35.250     88.45
     201   120.750    35.250     85.18
     202   121.000    35.250     81.76
     203   121.250    35.250     78.26
     204   121.500    35.250     74.76
     205   121.750    35.250     71.30
     206   122.000    35.250     67.98
     207   122.250    35.250     64.84
     208   122.500    35.250     61.96
     209   122.750    35.250     59.36
     210   123.000    35.250     57.11
     211   114.500    35.500     36.85
     212   114.750    35.500     41.96
     213   115.000    35.500     47.28
     214   115.250    35.500     52.75
     215   115.500    35.500     58.28
     216   115.750    35.500     63.81
     217   116.000    35.500     69.24
     218   116.250    35.500     74.51
     219   116.500    35.500     79.54
     220   116.750    35.500     84.26
     221   117.000    35.500     88.59
     222   117.250    35.500     92.49
     223   117.500    35.500     95.90
     224   117.750    35.500     98.78
     225   118.000    35.500    101.09
     226   118.250    35.500    102.80
     227   118.500    35.500    103.93
     228   118.750    35.500    104.45
     229   119.000    35.500    104.40
     230   119.250    35.500    103.76
     231   119.500    35.500    102.61
     232   119.750    35.500    100.96
     233   120.000    35.500     98.86
     234   120.250    35.500     96.38
     235   120.500    35.500     93.57
     236   120.750    35.500     90.50
     237   121.000    35.500     87.24
     238   121.250    35.500     83.85
     239   121.500    35.500     80.42
     240   121.750    35.500     77.01
     241   122.000    35.500     73.69
     242   122.250    35.500     70.51
     243   122.500    35.500     67.55
     244   122.750    35.500     64.86
     245   123.000    35.500     62.47
     246   114.500    35.750     36.50
     247   114.750    35.750     41.54
     248   115.000    35.750     46.82
     249   115.250    35.750     52.26
     250   115.500    35.750     57.80
     251   115.750    35.750     63.36
     252   116.000    35.750     68.87
     253   116.250    35.750     74.24
     254   116.500    35.750     79.41
     255   116.750    35.750     84.31
     256   117.000    35.750     88.85
     257   117.250    35.750     93.00
     258   117.500    35.750     96.68
     259   117.750    35.750     99.85
     260   118.000    35.750    102.48
     261   118.250    35.750    104.54
     262   118.500    35.750    106.03
     263   118.750    35.750    106.93
     264   119.000    35.750    107.23
     265   119.250    35.750    106.97
     266   119.500    35.750    106.17
     267   119.750    35.750    104.87
     268   120.000    35.750    103.11
     269   120.250    35.750    100.92
     270   120.500    35.750     98.38
     271   120.750    35.750     95.55
     272   121.000    35.750     92.49
     273   121.250    35.750     89.27
     274   121.500    35.750     85.95
     275   121.750    35.750     82.63
     276   122.000    35.750     79.34
     277   122.250    35.750     76.17
     278   122.500    35.750     73.18
     279   122.750    35.750     70.42
     280   123.000    35.750     67.95
     281   114.500    36.000     36.47
     282   114.750    36.000     41.37
     283   115.000    36.000     46.52
     284   115.250    36.000     51.87
     285   115.500    36.000     57.34
     286   115.750    36.000     62.88
     287   116.000    36.000     68.39
     288   116.250    36.000     73.81
     289   116.500    36.000     79.06
     290   116.750    36.000     84.07
     291   117.000    36.000     88.77
     292   117.250    36.000     93.11
     293   117.500    36.000     97.02
     294   117.750    36.000    100.47
     295   118.000    36.000    103.39
     296   118.250    36.000    105.78
     297   118.500    36.000    107.60
     298   118.750    36.000    108.85
     299   119.000    36.000    109.52
     300   119.250    36.000    109.65
     301   119.500    36.000    109.21
     302   119.750    36.000    108.27
     303   120.000    36.000    106.83
     304   120.250    36.000    104.98
     305   120.500    36.000    102.74
     306   120.750    36.000    100.18
     307   121.000    36.000     97.35
     308   121.250    36.000     94.33
     309   121.500    36.000     91.18
     310   121.750    36.000     87.97
     311   122.000    36.000     84.76
     312   122.250    36.000     81.63
     313   122.500    36.000     78.64
     314   122.750    36.000     75.85
     315   123.000    36.000     73.32
     316   114.500    36.250     36.79
     317   114.750    36.250     41.48
     318   115.000    36.250     46.45
     319   115.250    36.250     51.63
     320   115.500    36.250     56.97
     321   115.750    36.250     62.40
     322   116.000    36.250     67.85
     323   116.250    36.250     73.23
     324   116.500    36.250     78.49
     325   116.750    36.250     83.57
     326   117.000    36.250     88.37
     327   117.250    36.250     92.84
     328   117.500    36.250     96.94
     329   117.750    36.250    100.59
     330   118.000    36.250    103.77
     331   118.250    36.250    106.45
     332   118.500    36.250    108.58
     333   118.750    36.250    110.16
     334   119.000    36.250    111.19
     335   119.250    36.250    111.65
     336   119.500    36.250    111.58
     337   119.750    36.250    111.00
     338   120.000    36.250    109.92
     339   120.250    36.250    108.40
     340   120.500    36.250    106.48
     341   120.750    36.250    104.20
     342   121.000    36.250    101.63
     343   121.250    36.250     98.84
     344   121.500    36.250     95.88
     345   121.750    36.250     92.82
     346   122.000    36.250     89.73
     347   122.250    36.250     86.67
     348   122.500    36.250     83.72
     349   122.750    36.250     80.93
     350   123.000    36.250     78.36
     351   114.500    36.500     37.48
     352   114.750    36.500     41.89
     353   115.000    36.500     46.60
     354   115.250    36.500     51.55
     355   115.500    36.500     56.68
     356   115.750    36.500     61.93
     357   116.000    36.500     67.24
     358   116.250    36.500     72.53
     359   116.500    36.500     77.73
     360   116.750    36.500     82.78
     361   117.000    36.500     87.61
     362   117.250    36.500     92.16
     363   117.500    36.500     96.38
     364   117.750    36.500    100.19
     365   118.000    36.500    103.57
     366   118.250    36.500    106.48
     367   118.500    36.500    108.88
     368   118.750    36.500    110.76
     369   119.000    36.500    112.10
     370   119.250    36.500    112.90
     371   119.500    36.500    113.18
     372   119.750    36.500    112.93
     373   120.000    36.500    112.20
     374   120.250    36.500    111.02
     375   120.500    36.500    109.41
     376   120.750    36.500    107.43
     377   121.000    36.500    105.14
     378   121.250    36.500    102.59
     379   121.500    36.500     99.84
     380   121.750    36.500     96.95
     381   122.000    36.500     94.00
     382   122.250    36.500     91.06
     383   122.500    36.500     88.17
     384   122.750    36.500     85.41
     385   123.000    36.500     82.85
     386   114.500    36.750     38.50
     387   114.750    36.750     42.57
     388   115.000    36.750     46.96
     389   115.250    36.750     51.61
     390   115.500    36.750     56.45
     391   115.750    36.750     61.46
     392   116.000    36.750     66.55
     393   116.250    36.750     71.66
     394   116.500    36.750     76.74
     395   116.750    36.750     81.69
     396   117.000    36.750     86.49
     397   117.250    36.750     91.03
     398   117.500    36.750     95.29
     399   117.750    36.750     99.20
     400   118.000    36.750    102.72
     401   118.250    36.750    105.80
     402   118.500    36.750    108.42
     403   118.750    36.750    110.55
     404   119.000    36.750    112.16
     405   119.250    36.750    113.26
     406   119.500    36.750    113.84
     407   119.750    36.750    113.92
     408   120.000    36.750    113.52
     409   120.250    36.750    112.65
     410   120.500    36.750    111.35
     411   120.750    36.750    109.68
     412   121.000    36.750    107.65
     413   121.250    36.750    105.36
     414   121.500    36.750    102.83
     415   121.750    36.750    100.15
     416   122.000    36.750     97.37
     417   122.250    36.750     94.54
     418   122.500    36.750     91.75
     419   122.750    36.750     89.06
     420   123.000    36.750     86.52
     421   114.500    37.000     39.80
     422   114.750    37.000     43.47
     423   115.000    37.000     47.47
     424   115.250    37.000     51.75
     425   115.500    37.000     56.26
     426   115.750    37.000     60.94
     427   116.000    37.000     65.75
     428   116.250    37.000     70.61
     429   116.500    37.000     75.47
     430   116.750    37.000     80.26
     431   117.000    37.000     84.93
     432   117.250    37.000     89.41
     433   117.500    37.000     93.64
     434   117.750    37.000     97.57
     435   118.000    37.000    101.16
     436   118.250    37.000    104.36
     437   118.500    37.000    107.12
     438   118.750    37.000    109.43
     439   119.000    37.000    111.26
     440   119.250    37.000    112.62
     441   119.500    37.000    113.47
     442   119.750    37.000    113.83
     443   120.000    37.000    113.71
     444   120.250    37.000    113.14
     445   120.500    37.000    112.14
     446   120.750    37.000    110.74
     447   121.000    37.000    109.00
     448   121.250    37.000    106.96
     449   121.500    37.000    104.66
     450   121.750    37.000    102.18
     451   122.000    37.000     99.57
     452   122.250    37.000     96.89
     453   122.500    37.000     94.23
     454   122.750    37.000     91.62
     455   123.000    37.000     89.14
     456   114.500    37.250     41.28
     457   114.750    37.250     44.51
     458   115.000    37.250     48.07
     459   115.250    37.250     51.92
     460   115.500    37.250     56.02
     461   115.750    37.250     60.32
     462   116.000    37.250     64.77
     463   116.250    37.250     69.31
     464   116.500    37.250     73.88
     465   116.750    37.250     78.43
     466   117.000    37.250     82.90
     467   117.250    37.250     87.23
     468   117.500    37.250     91.36
     469   117.750    37.250     95.23
     470   118.000    37.250     98.81
     471   118.250    37.250    102.05
     472   118.500    37.250    104.89
     473   118.750    37.250    107.32
     474   119.000    37.250    109.32
     475   119.250    37.250    110.85
     476   119.500    37.250    111.92
     477   119.750    37.250    112.52
     478   120.000    37.250    112.65
     479   120.250    37.250    112.34
     480   120.500    37.250    111.61
     481   120.750    37.250    110.47
     482   121.000    37.250    108.99
     483   121.250    37.250    107.18
     484   121.500    37.250    105.13
     485   121.750    37.250    102.85
     486   122.000    37.250    100.43
     487   122.250    37.250     97.92
     488   122.500    37.250     95.39
     489   122.750    37.250     92.89
     490   123.000    37.250     90.49
     491   114.500    37.500     42.83
     492   114.750    37.500     45.58
     493   115.000    37.500     48.66
     494   115.250    37.500     52.04
     495   115.500    37.500     55.67
     496   115.750    37.500     59.53
     497   116.000    37.500     63.56
     498   116.250    37.500     67.71
     499   116.500    37.500     71.93
     500   116.750    37.500     76.16
     501   117.000    37.500     80.36
     502   117.250    37.500     84.46
     503   117.500    37.500     88.41
     504   117.750    37.500     92.14
     505   118.000    37.500     95.64
     506   118.250    37.500     98.83
     507   118.500    37.500    101.68
     508   118.750    37.500    104.16
     509   119.000    37.500    106.24
     510   119.250    37.500    107.89
     511   119.500    37.500    109.11
     512   119.750    37.500    109.89
     513   120.000    37.500    110.23
     514   120.250    37.500    110.14
     515   120.500    37.500    109.62
     516   120.750    37.500    108.73
     517   121.000    37.500    107.47
     518   121.250    37.500    105.90
     519   121.500    37.500    104.06
     520   121.750    37.500    101.99
     521   122.000    37.500     99.76
     522   122.250    37.500     97.42
     523   122.500    37.500     95.04
     524   122.750    37.500     92.68
     525   123.000    37.500     90.38
     526   114.500    37.750     44.34
     527   114.750    37.750     46.57
     528   115.000    37.750     49.14
     529   115.250    37.750     52.00
     530   115.500    37.750     55.13
     531   115.750    37.750     58.49
     532   116.000    37.750     62.05
     533   116.250    37.750     65.75
     534   116.500    37.750     69.55
     535   116.750    37.750     73.40
     536   117.000    37.750     77.24
     537   117.250    37.750     81.04
     538   117.500    37.750     84.72
     539   117.750    37.750     88.26
     540   118.000    37.750     91.57
     541   118.250    37.750     94.64
     542   118.500    37.750     97.43
     543   118.750    37.750     99.88
     544   119.000    37.750    101.97
     545   119.250    37.750    103.68
     546   119.500    37.750    104.98
     547   119.750    37.750    105.87
     548   120.000    37.750    106.35
     549   120.250    37.750    106.43
     550   120.500    37.750    106.10
     551   120.750    37.750    105.39
     552   121.000    37.750    104.34
     553   121.250    37.750    102.97
     554   121.500    37.750    101.33
     555   121.750    37.750     99.47
     556   122.000    37.750     97.43
     557   122.250    37.750     95.26
     558   122.500    37.750     93.04
     559   122.750    37.750     90.82
     560   123.000    37.750     88.66
     561   114.500    38.000     45.68
     562   114.750    38.000     47.38
     563   115.000    38.000     49.41
     564   115.250    38.000     51.73
     565   115.500    38.000     54.31
     566   115.750    38.000     57.14
     567   116.000    38.000     60.17
     568   116.250    38.000     63.38
     569   116.500    38.000     66.69
     570   116.750    38.000     70.10
     571   117.000    38.000     73.53
     572   117.250    38.000     76.95
     573   117.500    38.000     80.30
     574   117.750    38.000     83.54
     575   118.000    38.000     86.62
     576   118.250    38.000     89.49
     577   118.500    38.000     92.12
     578   118.750    38.000     94.46
     579   119.000    38.000     96.48
     580   119.250    38.000     98.17
     581   119.500    38.000     99.49
     582   119.750    38.000    100.44
     583   120.000    38.000    101.00
     584   120.250    38.000    101.18
     585   120.500    38.000    100.98
     586   120.750    38.000    100.43
     587   121.000    38.000     99.54
     588   121.250    38.000     98.34
     589   121.500    38.000     96.88
     590   121.750    38.000     95.20
     591   122.000    38.000     93.34
     592   122.250    38.000     91.35
     593   122.500    38.000     89.29
     594   122.750    38.000     87.23
     595   123.000    38.000     85.23
     596   114.500    38.250     46.73
     597   114.750    38.250     47.90
     598   115.000    38.250     49.37
     599   115.250    38.250     51.12
     600   115.500    38.250     53.14
     601   115.750    38.250     55.41
     602   116.000    38.250     57.88
     603   116.250    38.250     60.53
     604   116.500    38.250     63.33
     605   116.750    38.250     66.23
     606   117.000    38.250     69.20
     607   117.250    38.250     72.17
     608   117.500    38.250     75.12
     609   117.750    38.250     78.00
     610   118.000    38.250     80.76
     611   118.250    38.250     83.35
     612   118.500    38.250     85.75
     613   118.750    38.250     87.91
     614   119.000    38.250     89.80
     615   119.250    38.250     91.39
     616   119.500    38.250     92.65
     617   119.750    38.250     93.57
     618   120.000    38.250     94.15
     619   120.250    38.250     94.38
     620   120.500    38.250     94.26
     621   120.750    38.250     93.81
     622   121.000    38.250     93.04
     623   121.250    38.250     91.98
     624   121.500    38.250     90.67
     625   121.750    38.250     89.15
     626   122.000    38.250     87.46
     627   122.250    38.250     85.63
     628   122.500    38.250     83.75
     629   122.750    38.250     81.86
     630   123.000    38.250     80.01
     631   114.500    38.500     47.38
     632   114.750    38.500     48.02
     633   115.000    38.500     48.94
     634   115.250    38.500     50.12
     635   115.500    38.500     51.56
     636   115.750    38.500     53.23
     637   116.000    38.500     55.12
     638   116.250    38.500     57.21
     639   116.500    38.500     59.43
     640   116.750    38.500     61.79
     641   117.000    38.500     64.23
     642   117.250    38.500     66.72
     643   117.500    38.500     69.21
     644   117.750    38.500     71.67
     645   118.000    38.500     74.04
     646   118.250    38.500     76.29
     647   118.500    38.500     78.39
     648   118.750    38.500     80.28
     649   119.000    38.500     81.96
     650   119.250    38.500     83.37
     651   119.500    38.500     84.50
     652   119.750    38.500     85.35
     653   120.000    38.500     85.87
     654   120.250    38.500     86.08
     655   120.500    38.500     85.98
     656   120.750    38.500     85.57
     657   121.000    38.500     84.88
     658   121.250    38.500     83.93
     659   121.500    38.500     82.73
     660   121.750    38.500     81.35
     661   122.000    38.500     79.79
     662   122.250    38.500     78.14
     663   122.500    38.500     76.43
     664   122.750    38.500     74.70
     665   123.000    38.500     73.03
