# Supplementary material for: The analysis on groundwater storage variations from GRACE/GRACE-FO in recent 20 years driven by influencing factors and prediction in Shandong Province, China
Source: Sci Rep. 2024 Mar 9;14:5819. doi: 10.1038/s41598-024-55588-3 (PMC10925065; doi:10.1038/s41598-024-55588-3)
Supplement: Supplementary file 1 — Supplementary Information. [file 41598_2024_55588_MOESM1_ESM.zip › data/GWS derived from GRACE/gws201103.txt]

       1   114.500    34.000     43.22
       2   114.750    34.000     45.69
       3   115.000    34.000     47.96
       4   115.250    34.000     49.98
       5   115.500    34.000     51.71
       6   115.750    34.000     53.07
       7   116.000    34.000     54.01
       8   116.250    34.000     54.51
       9   116.500    34.000     54.50
      10   116.750    34.000     53.93
      11   117.000    34.000     52.78
      12   117.250    34.000     51.03
      13   117.500    34.000     48.68
      14   117.750    34.000     45.73
      15   118.000    34.000     42.19
      16   118.250    34.000     38.09
      17   118.500    34.000     33.50
      18   118.750    34.000     28.48
      19   119.000    34.000     23.08
      20   119.250    34.000     17.42
      21   119.500    34.000     11.57
      22   119.750    34.000      5.64
      23   120.000    34.000     -0.26
      24   120.250    34.000     -6.01
      25   120.500    34.000    -11.52
      26   120.750    34.000    -16.66
      27   121.000    34.000    -21.35
      28   121.250    34.000    -25.50
      29   121.500    34.000    -29.02
      30   121.750    34.000    -31.85
      31   122.000    34.000    -33.94
      32   122.250    34.000    -35.24
      33   122.500    34.000    -35.76
      34   122.750    34.000    -35.50
      35   123.000    34.000    -34.45
      36   114.500    34.250     42.50
      37   114.750    34.250     45.17
      38   115.000    34.250     47.60
      39   115.250    34.250     49.76
      40   115.500    34.250     51.58
      41   115.750    34.250     53.00
      42   116.000    34.250     53.97
      43   116.250    34.250     54.45
      44   116.500    34.250     54.38
      45   116.750    34.250     53.73
      46   117.000    34.250     52.48
      47   117.250    34.250     50.60
      48   117.500    34.250     48.09
      49   117.750    34.250     44.98
      50   118.000    34.250     41.27
      51   118.250    34.250     37.00
      52   118.500    34.250     32.24
      53   118.750    34.250     27.05
      54   119.000    34.250     21.51
      55   119.250    34.250     15.71
      56   119.500    34.250      9.75
      57   119.750    34.250      3.73
      58   120.000    34.250     -2.22
      59   120.250    34.250     -8.01
      60   120.500    34.250    -13.53
      61   120.750    34.250    -18.67
      62   121.000    34.250    -23.32
      63   121.250    34.250    -27.41
      64   121.500    34.250    -30.86
      65   121.750    34.250    -33.59
      66   122.000    34.250    -35.57
      67   122.250    34.250    -36.76
      68   122.500    34.250    -37.15
      69   122.750    34.250    -36.75
      70   123.000    34.250    -35.57
      71   114.500    34.500     41.78
      72   114.750    34.500     44.60
      73   115.000    34.500     47.18
      74   115.250    34.500     49.44
      75   115.500    34.500     51.33
      76   115.750    34.500     52.80
      77   116.000    34.500     53.79
      78   116.250    34.500     54.25
      79   116.500    34.500     54.13
      80   116.750    34.500     53.42
      81   117.000    34.500     52.07
      82   117.250    34.500     50.09
      83   117.500    34.500     47.46
      84   117.750    34.500     44.22
      85   118.000    34.500     40.38
      86   118.250    34.500     36.00
      87   118.500    34.500     31.12
      88   118.750    34.500     25.82
      89   119.000    34.500     20.19
      90   119.250    34.500     14.32
      91   119.500    34.500      8.31
      92   119.750    34.500      2.26
      93   120.000    34.500     -3.71
      94   120.250    34.500     -9.48
      95   120.500    34.500    -14.97
      96   120.750    34.500    -20.06
      97   121.000    34.500    -24.63
      98   121.250    34.500    -28.64
      99   121.500    34.500    -31.98
     100   121.750    34.500    -34.61
     101   122.000    34.500    -36.47
     102   122.250    34.500    -37.54
     103   122.500    34.500    -37.81
     104   122.750    34.500    -37.29
     105   123.000    34.500    -35.98
     106   114.500    34.750     41.21
     107   114.750    34.750     44.14
     108   115.000    34.750     46.81
     109   115.250    34.750     49.14
     110   115.500    34.750     51.08
     111   115.750    34.750     52.57
     112   116.000    34.750     53.56
     113   116.250    34.750     54.00
     114   116.500    34.750     53.85
     115   116.750    34.750     53.06
     116   117.000    34.750     51.64
     117   117.250    34.750     49.57
     118   117.500    34.750     46.86
     119   117.750    34.750     43.54
     120   118.000    34.750     39.61
     121   118.250    34.750     35.14
     122   118.500    34.750     30.19
     123   118.750    34.750     24.85
     124   119.000    34.750     19.18
     125   119.250    34.750     13.29
     126   119.500    34.750      7.29
     127   119.750    34.750      1.26
     128   120.000    34.750     -4.67
     129   120.250    34.750    -10.38
     130   120.500    34.750    -15.78
     131   120.750    34.750    -20.78
     132   121.000    34.750    -25.25
     133   121.250    34.750    -29.14
     134   121.500    34.750    -32.36
     135   121.750    34.750    -34.86
     136   122.000    34.750    -36.60
     137   122.250    34.750    -37.55
     138   122.500    34.750    -37.71
     139   122.750    34.750    -37.07
     140   123.000    34.750    -35.67
     141   114.500    35.000     40.89
     142   114.750    35.000     43.90
     143   115.000    35.000     46.62
     144   115.250    35.000     48.98
     145   115.500    35.000     50.94
     146   115.750    35.000     52.42
     147   116.000    35.000     53.40
     148   116.250    35.000     53.79
     149   116.500    35.000     53.59
     150   116.750    35.000     52.76
     151   117.000    35.000     51.28
     152   117.250    35.000     49.14
     153   117.500    35.000     46.37
     154   117.750    35.000     42.98
     155   118.000    35.000     39.00
     156   118.250    35.000     34.50
     157   118.500    35.000     29.54
     158   118.750    35.000     24.18
     159   119.000    35.000     18.53
     160   119.250    35.000     12.67
     161   119.500    35.000      6.72
     162   119.750    35.000      0.77
     163   120.000    35.000     -5.06
     164   120.250    35.000    -10.67
     165   120.500    35.000    -15.96
     166   120.750    35.000    -20.82
     167   121.000    35.000    -25.16
     168   121.250    35.000    -28.90
     169   121.500    35.000    -31.99
     170   121.750    35.000    -34.35
     171   122.000    35.000    -35.96
     172   122.250    35.000    -36.80
     173   122.500    35.000    -36.84
     174   122.750    35.000    -36.10
     175   123.000    35.000    -34.61
     176   114.500    35.250     40.96
     177   114.750    35.250     43.98
     178   115.000    35.250     46.71
     179   115.250    35.250     49.06
     180   115.500    35.250     50.99
     181   115.750    35.250     52.44
     182   116.000    35.250     53.37
     183   116.250    35.250     53.72
     184   116.500    35.250     53.47
     185   116.750    35.250     52.57
     186   117.000    35.250     51.03
     187   117.250    35.250     48.85
     188   117.500    35.250     46.02
     189   117.750    35.250     42.59
     190   118.000    35.250     38.61
     191   118.250    35.250     34.10
     192   118.500    35.250     29.15
     193   118.750    35.250     23.84
     194   119.000    35.250     18.24
     195   119.250    35.250     12.47
     196   119.500    35.250      6.61
     197   119.750    35.250      0.78
     198   120.000    35.250     -4.92
     199   120.250    35.250    -10.39
     200   120.500    35.250    -15.52
     201   120.750    35.250    -20.21
     202   121.000    35.250    -24.39
     203   121.250    35.250    -27.97
     204   121.500    35.250    -30.89
     205   121.750    35.250    -33.11
     206   122.000    35.250    -34.58
     207   122.250    35.250    -35.29
     208   122.500    35.250    -35.23
     209   122.750    35.250    -34.41
     210   123.000    35.250    -32.85
     211   114.500    35.500     41.46
     212   114.750    35.500     44.46
     213   115.000    35.500     47.14
     214   115.250    35.500     49.44
     215   115.500    35.500     51.31
     216   115.750    35.500     52.70
     217   116.000    35.500     53.55
     218   116.250    35.500     53.83
     219   116.500    35.500     53.50
     220   116.750    35.500     52.54
     221   117.000    35.500     50.94
     222   117.250    35.500     48.71
     223   117.500    35.500     45.86
     224   117.750    35.500     42.42
     225   118.000    35.500     38.43
     226   118.250    35.500     33.95
     227   118.500    35.500     29.06
     228   118.750    35.500     23.82
     229   119.000    35.500     18.32
     230   119.250    35.500     12.66
     231   119.500    35.500      6.95
     232   119.750    35.500      1.27
     233   120.000    35.500     -4.26
     234   120.250    35.500     -9.55
     235   120.500    35.500    -14.49
     236   120.750    35.500    -18.99
     237   121.000    35.500    -22.98
     238   121.250    35.500    -26.37
     239   121.500    35.500    -29.13
     240   121.750    35.500    -31.19
     241   122.000    35.500    -32.52
     242   122.250    35.500    -33.10
     243   122.500    35.500    -32.95
     244   122.750    35.500    -32.05
     245   123.000    35.500    -30.44
     246   114.500    35.750     42.47
     247   114.750    35.750     45.37
     248   115.000    35.750     47.95
     249   115.250    35.750     50.16
     250   115.500    35.750     51.93
     251   115.750    35.750     53.21
     252   116.000    35.750     53.96
     253   116.250    35.750     54.14
     254   116.500    35.750     53.73
     255   116.750    35.750     52.69
     256   117.000    35.750     51.03
     257   117.250    35.750     48.76
     258   117.500    35.750     45.88
     259   117.750    35.750     42.44
     260   118.000    35.750     38.48
     261   118.250    35.750     34.05
     262   118.500    35.750     29.23
     263   118.750    35.750     24.09
     264   119.000    35.750     18.72
     265   119.250    35.750     13.21
     266   119.500    35.750      7.66
     267   119.750    35.750      2.18
     268   120.000    35.750     -3.16
     269   120.250    35.750     -8.23
     270   120.500    35.750    -12.95
     271   120.750    35.750    -17.24
     272   121.000    35.750    -21.02
     273   121.250    35.750    -24.22
     274   121.500    35.750    -26.78
     275   121.750    35.750    -28.68
     276   122.000    35.750    -29.86
     277   122.250    35.750    -30.32
     278   122.500    35.750    -30.08
     279   122.750    35.750    -29.11
     280   123.000    35.750    -27.46
     281   114.500    36.000     43.97
     282   114.750    36.000     46.73
     283   115.000    36.000     49.18
     284   115.250    36.000     51.25
     285   115.500    36.000     52.87
     286   115.750    36.000     54.02
     287   116.000    36.000     54.64
     288   116.250    36.000     54.70
     289   116.500    36.000     54.18
     290   116.750    36.000     53.05
     291   117.000    36.000     51.31
     292   117.250    36.000     49.00
     293   117.500    36.000     46.10
     294   117.750    36.000     42.66
     295   118.000    36.000     38.73
     296   118.250    36.000     34.37
     297   118.500    36.000     29.64
     298   118.750    36.000     24.62
     299   119.000    36.000     19.40
     300   119.250    36.000     14.06
     301   119.500    36.000      8.71
     302   119.750    36.000      3.44
     303   120.000    36.000     -1.67
     304   120.250    36.000     -6.52
     305   120.500    36.000    -11.00
     306   120.750    36.000    -15.06
     307   121.000    36.000    -18.62
     308   121.250    36.000    -21.60
     309   121.500    36.000    -23.98
     310   121.750    36.000    -25.70
     311   122.000    36.000    -26.73
     312   122.250    36.000    -27.08
     313   122.500    36.000    -26.73
     314   122.750    36.000    -25.70
     315   123.000    36.000    -24.03
     316   114.500    36.250     45.95
     317   114.750    36.250     48.53
     318   115.000    36.250     50.79
     319   115.250    36.250     52.67
     320   115.500    36.250     54.12
     321   115.750    36.250     55.10
     322   116.000    36.250     55.56
     323   116.250    36.250     55.46
     324   116.500    36.250     54.81
     325   116.750    36.250     53.58
     326   117.000    36.250     51.77
     327   117.250    36.250     49.38
     328   117.500    36.250     46.46
     329   117.750    36.250     43.03
     330   118.000    36.250     39.15
     331   118.250    36.250     34.86
     332   118.500    36.250     30.23
     333   118.750    36.250     25.35
     334   119.000    36.250     20.29
     335   119.250    36.250     15.14
     336   119.500    36.250     10.00
     337   119.750    36.250      4.95
     338   120.000    36.250      0.09
     339   120.250    36.250     -4.51
     340   120.500    36.250     -8.76
     341   120.750    36.250    -12.57
     342   121.000    36.250    -15.89
     343   121.250    36.250    -18.66
     344   121.500    36.250    -20.83
     345   121.750    36.250    -22.38
     346   122.000    36.250    -23.26
     347   122.250    36.250    -23.49
     348   122.500    36.250    -23.06
     349   122.750    36.250    -21.98
     350   123.000    36.250    -20.28
     351   114.500    36.500     48.38
     352   114.750    36.500     50.73
     353   115.000    36.500     52.76
     354   115.250    36.500     54.42
     355   115.500    36.500     55.65
     356   115.750    36.500     56.41
     357   116.000    36.500     56.68
     358   116.250    36.500     56.42
     359   116.500    36.500     55.62
     360   116.750    36.500     54.26
     361   117.000    36.500     52.35
     362   117.250    36.500     49.90
     363   117.500    36.500     46.94
     364   117.750    36.500     43.52
     365   118.000    36.500     39.67
     366   118.250    36.500     35.45
     367   118.500    36.500     30.94
     368   118.750    36.500     26.20
     369   119.000    36.500     21.31
     370   119.250    36.500     16.35
     371   119.500    36.500     11.43
     372   119.750    36.500      6.62
     373   120.000    36.500      2.00
     374   120.250    36.500     -2.35
     375   120.500    36.500     -6.33
     376   120.750    36.500     -9.89
     377   121.000    36.500    -12.98
     378   121.250    36.500    -15.52
     379   121.500    36.500    -17.50
     380   121.750    36.500    -18.86
     381   122.000    36.500    -19.61
     382   122.250    36.500    -19.72
     383   122.500    36.500    -19.21
     384   122.750    36.500    -18.08
     385   123.000    36.500    -16.36
     386   114.500    36.750     51.16
     387   114.750    36.750     53.24
     388   115.000    36.750     55.01
     389   115.250    36.750     56.41
     390   115.500    36.750     57.39
     391   115.750    36.750     57.92
     392   116.000    36.750     57.97
     393   116.250    36.750     57.51
     394   116.500    36.750     56.53
     395   116.750    36.750     55.03
     396   117.000    36.750     53.01
     397   117.250    36.750     50.49
     398   117.500    36.750     47.49
     399   117.750    36.750     44.06
     400   118.000    36.750     40.24
     401   118.250    36.750     36.10
     402   118.500    36.750     31.69
     403   118.750    36.750     27.09
     404   119.000    36.750     22.37
     405   119.250    36.750     17.61
     406   119.500    36.750     12.91
     407   119.750    36.750      8.33
     408   120.000    36.750      3.95
     409   120.250    36.750     -0.13
     410   120.500    36.750     -3.86
     411   120.750    36.750     -7.18
     412   121.000    36.750    -10.03
     413   121.250    36.750    -12.36
     414   121.500    36.750    -14.14
     415   121.750    36.750    -15.33
     416   122.000    36.750    -15.93
     417   122.250    36.750    -15.93
     418   122.500    36.750    -15.34
     419   122.750    36.750    -14.16
     420   123.000    36.750    -12.44
     421   114.500    37.000     54.19
     422   114.750    37.000     55.98
     423   115.000    37.000     57.46
     424   115.250    37.000     58.57
     425   115.500    37.000     59.28
     426   115.750    37.000     59.54
     427   116.000    37.000     59.35
     428   116.250    37.000     58.68
     429   116.500    37.000     57.50
     430   116.750    37.000     55.84
     431   117.000    37.000     53.70
     432   117.250    37.000     51.08
     433   117.500    37.000     48.03
     434   117.750    37.000     44.59
     435   118.000    37.000     40.79
     436   118.250    37.000     36.70
     437   118.500    37.000     32.40
     438   118.750    37.000     27.93
     439   119.000    37.000     23.38
     440   119.250    37.000     18.81
     441   119.500    37.000     14.31
     442   119.750    37.000      9.96
     443   120.000    37.000      5.83
     444   120.250    37.000      2.00
     445   120.500    37.000     -1.49
     446   120.750    37.000     -4.57
     447   121.000    37.000     -7.19
     448   121.250    37.000     -9.31
     449   121.500    37.000    -10.89
     450   121.750    37.000    -11.92
     451   122.000    37.000    -12.38
     452   122.250    37.000    -12.28
     453   122.500    37.000    -11.60
     454   122.750    37.000    -10.39
     455   123.000    37.000     -8.67
     456   114.500    37.250     57.36
     457   114.750    37.250     58.84
     458   115.000    37.250     60.00
     459   115.250    37.250     60.81
     460   115.500    37.250     61.22
     461   115.750    37.250     61.21
     462   116.000    37.250     60.75
     463   116.250    37.250     59.84
     464   116.500    37.250     58.47
     465   116.750    37.250     56.62
     466   117.000    37.250     54.33
     467   117.250    37.250     51.62
     468   117.500    37.250     48.50
     469   117.750    37.250     45.03
     470   118.000    37.250     41.25
     471   118.250    37.250     37.21
     472   118.500    37.250     32.98
     473   118.750    37.250     28.64
     474   119.000    37.250     24.23
     475   119.250    37.250     19.85
     476   119.500    37.250     15.55
     477   119.750    37.250     11.42
     478   120.000    37.250      7.52
     479   120.250    37.250      3.91
     480   120.500    37.250      0.65
     481   120.750    37.250     -2.20
     482   121.000    37.250     -4.59
     483   121.250    37.250     -6.51
     484   121.500    37.250     -7.92
     485   121.750    37.250     -8.79
     486   122.000    37.250     -9.12
     487   122.250    37.250     -8.92
     488   122.500    37.250     -8.18
     489   122.750    37.250     -6.93
     490   123.000    37.250     -5.20
     491   114.500    37.500     60.54
     492   114.750    37.500     61.70
     493   115.000    37.500     62.54
     494   115.250    37.500     63.02
     495   115.500    37.500     63.13
     496   115.750    37.500     62.82
     497   116.000    37.500     62.09
     498   116.250    37.500     60.93
     499   116.500    37.500     59.34
     500   116.750    37.500     57.31
     501   117.000    37.500     54.86
     502   117.250    37.500     52.02
     503   117.500    37.500     48.83
     504   117.750    37.500     45.32
     505   118.000    37.500     41.54
     506   118.250    37.500     37.53
     507   118.500    37.500     33.38
     508   118.750    37.500     29.14
     509   119.000    37.500     24.87
     510   119.250    37.500     20.64
     511   119.500    37.500     16.53
     512   119.750    37.500     12.59
     513   120.000    37.500      8.90
     514   120.250    37.500      5.50
     515   120.500    37.500      2.46
     516   120.750    37.500     -0.18
     517   121.000    37.500     -2.38
     518   121.250    37.500     -4.11
     519   121.500    37.500     -5.35
     520   121.750    37.500     -6.08
     521   122.000    37.500     -6.28
     522   122.250    37.500     -5.98
     523   122.500    37.500     -5.18
     524   122.750    37.500     -3.91
     525   123.000    37.500     -2.16
     526   114.500    37.750     63.60
     527   114.750    37.750     64.43
     528   115.000    37.750     64.93
     529   115.250    37.750     65.09
     530   115.500    37.750     64.88
     531   115.750    37.750     64.28
     532   116.000    37.750     63.28
     533   116.250    37.750     61.86
     534   116.500    37.750     60.04
     535   116.750    37.750     57.82
     536   117.000    37.750     55.21
     537   117.250    37.750     52.24
     538   117.500    37.750     48.96
     539   117.750    37.750     45.39
     540   118.000    37.750     41.59
     541   118.250    37.750     37.61
     542   118.500    37.750     33.51
     543   118.750    37.750     29.35
     544   119.000    37.750     25.20
     545   119.250    37.750     21.11
     546   119.500    37.750     17.15
     547   119.750    37.750     13.39
     548   120.000    37.750      9.88
     549   120.250    37.750      6.67
     550   120.500    37.750      3.83
     551   120.750    37.750      1.37
     552   121.000    37.750     -0.65
     553   121.250    37.750     -2.22
     554   121.500    37.750     -3.31
     555   121.750    37.750     -3.90
     556   122.000    37.750     -4.01
     557   122.250    37.750     -3.62
     558   122.500    37.750     -2.76
     559   122.750    37.750     -1.44
     560   123.000    37.750      0.30
     561   114.500    38.000     66.40
     562   114.750    38.000     66.90
     563   115.000    38.000     67.08
     564   115.250    38.000     66.93
     565   115.500    38.000     66.41
     566   115.750    38.000     65.52
     567   116.000    38.000     64.24
     568   116.250    38.000     62.57
     569   116.500    38.000     60.52
     570   116.750    38.000     58.09
     571   117.000    38.000     55.31
     572   117.250    38.000     52.22
     573   117.500    38.000     48.82
     574   117.750    38.000     45.19
     575   118.000    38.000     41.36
     576   118.250    38.000     37.39
     577   118.500    38.000     33.33
     578   118.750    38.000     29.23
     579   119.000    38.000     25.15
     580   119.250    38.000     21.18
     581   119.500    38.000     17.36
     582   119.750    38.000     13.74
     583   120.000    38.000     10.39
     584   120.250    38.000      7.35
     585   120.500    38.000      4.66
     586   120.750    38.000      2.37
     587   121.000    38.000      0.50
     588   121.250    38.000     -0.91
     589   121.500    38.000     -1.88
     590   121.750    38.000     -2.36
     591   122.000    38.000     -2.38
     592   122.250    38.000     -1.92
     593   122.500    38.000     -1.01
     594   122.750    38.000      0.34
     595   123.000    38.000      2.10
     596   114.500    38.250     68.82
     597   114.750    38.250     69.01
     598   115.000    38.250     68.89
     599   115.250    38.250     68.43
     600   115.500    38.250     67.62
     601   115.750    38.250     66.44
     602   116.000    38.250     64.89
     603   116.250    38.250     62.97
     604   116.500    38.250     60.69
     605   116.750    38.250     58.07
     606   117.000    38.250     55.13
     607   117.250    38.250     51.89
     608   117.500    38.250     48.40
     609   117.750    38.250     44.69
     610   118.000    38.250     40.81
     611   118.250    38.250     36.82
     612   118.500    38.250     32.77
     613   118.750    38.250     28.71
     614   119.000    38.250     24.71
     615   119.250    38.250     20.83
     616   119.500    38.250     17.10
     617   119.750    38.250     13.61
     618   120.000    38.250     10.38
     619   120.250    38.250      7.47
     620   120.500    38.250      4.92
     621   120.750    38.250      2.75
     622   121.000    38.250      1.02
     623   121.250    38.250     -0.29
     624   121.500    38.250     -1.14
     625   121.750    38.250     -1.54
     626   122.000    38.250     -1.47
     627   122.250    38.250     -0.95
     628   122.500    38.250      0.00
     629   122.750    38.250      1.38
     630   123.000    38.250      3.14
     631   114.500    38.500     70.76
     632   114.750    38.500     70.66
     633   115.000    38.500     70.25
     634   115.250    38.500     69.51
     635   115.500    38.500     68.42
     636   115.750    38.500     66.98
     637   116.000    38.500     65.18
     638   116.250    38.500     63.03
     639   116.500    38.500     60.53
     640   116.750    38.500     57.72
     641   117.000    38.500     54.60
     642   117.250    38.500     51.24
     643   117.500    38.500     47.62
     644   117.750    38.500     43.83
     645   118.000    38.500     39.90
     646   118.250    38.500     35.88
     647   118.500    38.500     31.83
     648   118.750    38.500     27.80
     649   119.000    38.500     23.84
     650   119.250    38.500     20.01
     651   119.500    38.500     16.36
     652   119.750    38.500     12.95
     653   120.000    38.500      9.82
     654   120.250    38.500      7.01
     655   120.500    38.500      4.55
     656   120.750    38.500      2.49
     657   121.000    38.500      0.84
     658   121.250    38.500     -0.37
     659   121.500    38.500     -1.14
     660   121.750    38.500     -1.46
     661   122.000    38.500     -1.33
     662   122.250    38.500     -0.77
     663   122.500    38.500      0.22
     664   122.750    38.500      1.62
     665   123.000    38.500      3.39
