# Supplementary material for: The analysis on groundwater storage variations from GRACE/GRACE-FO in recent 20 years driven by influencing factors and prediction in Shandong Province, China
Source: Sci Rep. 2024 Mar 9;14:5819. doi: 10.1038/s41598-024-55588-3 (PMC10925065; doi:10.1038/s41598-024-55588-3)
Supplement: Supplementary file 1 — Supplementary Information. [file 41598_2024_55588_MOESM1_ESM.zip › data/GWS derived from GRACE/gws201104.txt]

       1   114.500    34.000     26.83
       2   114.750    34.000     31.40
       3   115.000    34.000     36.07
       4   115.250    34.000     40.75
       5   115.500    34.000     45.38
       6   115.750    34.000     49.85
       7   116.000    34.000     54.07
       8   116.250    34.000     57.97
       9   116.500    34.000     61.45
      10   116.750    34.000     64.43
      11   117.000    34.000     66.83
      12   117.250    34.000     68.59
      13   117.500    34.000     69.67
      14   117.750    34.000     70.02
      15   118.000    34.000     69.61
      16   118.250    34.000     68.45
      17   118.500    34.000     66.54
      18   118.750    34.000     63.92
      19   119.000    34.000     60.62
      20   119.250    34.000     56.71
      21   119.500    34.000     52.27
      22   119.750    34.000     47.36
      23   120.000    34.000     42.09
      24   120.250    34.000     36.56
      25   120.500    34.000     30.87
      26   120.750    34.000     25.11
      27   121.000    34.000     19.39
      28   121.250    34.000     13.81
      29   121.500    34.000      8.45
      30   121.750    34.000      3.38
      31   122.000    34.000     -1.32
      32   122.250    34.000     -5.60
      33   122.500    34.000     -9.43
      34   122.750    34.000    -12.79
      35   123.000    34.000    -15.66
      36   114.500    34.250     26.72
      37   114.750    34.250     31.53
      38   115.000    34.250     36.39
      39   115.250    34.250     41.23
      40   115.500    34.250     45.98
      41   115.750    34.250     50.54
      42   116.000    34.250     54.81
      43   116.250    34.250     58.71
      44   116.500    34.250     62.16
      45   116.750    34.250     65.07
      46   117.000    34.250     67.38
      47   117.250    34.250     69.03
      48   117.500    34.250     69.96
      49   117.750    34.250     70.17
      50   118.000    34.250     69.61
      51   118.250    34.250     68.31
      52   118.500    34.250     66.27
      53   118.750    34.250     63.53
      54   119.000    34.250     60.14
      55   119.250    34.250     56.17
      56   119.500    34.250     51.69
      57   119.750    34.250     46.77
      58   120.000    34.250     41.52
      59   120.250    34.250     36.04
      60   120.500    34.250     30.43
      61   120.750    34.250     24.79
      62   121.000    34.250     19.21
      63   121.250    34.250     13.79
      64   121.500    34.250      8.62
      65   121.750    34.250      3.74
      66   122.000    34.250     -0.77
      67   122.250    34.250     -4.85
      68   122.500    34.250     -8.50
      69   122.750    34.250    -11.67
      70   123.000    34.250    -14.37
      71   114.500    34.500     26.34
      72   114.750    34.500     31.31
      73   115.000    34.500     36.33
      74   115.250    34.500     41.30
      75   115.500    34.500     46.13
      76   115.750    34.500     50.73
      77   116.000    34.500     55.02
      78   116.250    34.500     58.90
      79   116.500    34.500     62.31
      80   116.750    34.500     65.16
      81   117.000    34.500     67.37
      82   117.250    34.500     68.93
      83   117.500    34.500     69.76
      84   117.750    34.500     69.85
      85   118.000    34.500     69.20
      86   118.250    34.500     67.79
      87   118.500    34.500     65.68
      88   118.750    34.500     62.88
      89   119.000    34.500     59.47
      90   119.250    34.500     55.49
      91   119.500    34.500     51.03
      92   119.750    34.500     46.18
      93   120.000    34.500     41.03
      94   120.250    34.500     35.68
      95   120.500    34.500     30.23
      96   120.750    34.500     24.77
      97   121.000    34.500     19.39
      98   121.250    34.500     14.18
      99   121.500    34.500      9.23
     100   121.750    34.500      4.59
     101   122.000    34.500      0.33
     102   122.250    34.500     -3.54
     103   122.500    34.500     -6.96
     104   122.750    34.500     -9.93
     105   123.000    34.500    -12.45
     106   114.500    34.750     25.81
     107   114.750    34.750     30.90
     108   115.000    34.750     36.01
     109   115.250    34.750     41.05
     110   115.500    34.750     45.93
     111   115.750    34.750     50.55
     112   116.000    34.750     54.82
     113   116.250    34.750     58.67
     114   116.500    34.750     62.01
     115   116.750    34.750     64.79
     116   117.000    34.750     66.93
     117   117.250    34.750     68.39
     118   117.500    34.750     69.14
     119   117.750    34.750     69.14
     120   118.000    34.750     68.42
     121   118.250    34.750     66.96
     122   118.500    34.750     64.83
     123   118.750    34.750     62.04
     124   119.000    34.750     58.64
     125   119.250    34.750     54.73
     126   119.500    34.750     50.37
     127   119.750    34.750     45.65
     128   120.000    34.750     40.66
     129   120.250    34.750     35.50
     130   120.500    34.750     30.27
     131   120.750    34.750     25.05
     132   121.000    34.750     19.93
     133   121.250    34.750     14.99
     134   121.500    34.750     10.32
     135   121.750    34.750      5.95
     136   122.000    34.750      1.96
     137   122.250    34.750     -1.65
     138   122.500    34.750     -4.83
     139   122.750    34.750     -7.58
     140   123.000    34.750     -9.90
     141   114.500    35.000     25.28
     142   114.750    35.000     30.44
     143   115.000    35.000     35.59
     144   115.250    35.000     40.65
     145   115.500    35.000     45.51
     146   115.750    35.000     50.10
     147   116.000    35.000     54.32
     148   116.250    35.000     58.11
     149   116.500    35.000     61.38
     150   116.750    35.000     64.07
     151   117.000    35.000     66.13
     152   117.250    35.000     67.51
     153   117.500    35.000     68.18
     154   117.750    35.000     68.13
     155   118.000    35.000     67.38
     156   118.250    35.000     65.92
     157   118.500    35.000     63.79
     158   118.750    35.000     61.05
     159   119.000    35.000     57.74
     160   119.250    35.000     53.94
     161   119.500    35.000     49.74
     162   119.750    35.000     45.21
     163   120.000    35.000     40.44
     164   120.250    35.000     35.54
     165   120.500    35.000     30.58
     166   120.750    35.000     25.65
     167   121.000    35.000     20.84
     168   121.250    35.000     16.22
     169   121.500    35.000     11.85
     170   121.750    35.000      7.81
     171   122.000    35.000      4.10
     172   122.250    35.000      0.79
     173   122.500    35.000     -2.13
     174   122.750    35.000     -4.64
     175   123.000    35.000     -6.77
     176   114.500    35.250     24.87
     177   114.750    35.250     30.04
     178   115.000    35.250     35.16
     179   115.250    35.250     40.18
     180   115.500    35.250     44.99
     181   115.750    35.250     49.51
     182   116.000    35.250     53.65
     183   116.250    35.250     57.34
     184   116.500    35.250     60.51
     185   116.750    35.250     63.11
     186   117.000    35.250     65.07
     187   117.250    35.250     66.37
     188   117.500    35.250     66.99
     189   117.750    35.250     66.90
     190   118.000    35.250     66.13
     191   118.250    35.250     64.69
     192   118.500    35.250     62.62
     193   118.750    35.250     59.96
     194   119.000    35.250     56.79
     195   119.250    35.250     53.16
     196   119.500    35.250     49.17
     197   119.750    35.250     44.88
     198   120.000    35.250     40.38
     199   120.250    35.250     35.77
     200   120.500    35.250     31.14
     201   120.750    35.250     26.55
     202   121.000    35.250     22.09
     203   121.250    35.250     17.83
     204   121.500    35.250     13.82
     205   121.750    35.250     10.11
     206   122.000    35.250      6.73
     207   122.250    35.250      3.73
     208   122.500    35.250      1.08
     209   122.750    35.250     -1.19
     210   123.000    35.250     -3.11
     211   114.500    35.500     24.71
     212   114.750    35.500     29.82
     213   115.000    35.500     34.87
     214   115.250    35.500     39.79
     215   115.500    35.500     44.48
     216   115.750    35.500     48.89
     217   116.000    35.500     52.90
     218   116.250    35.500     56.47
     219   116.500    35.500     59.51
     220   116.750    35.500     61.99
     221   117.000    35.500     63.85
     222   117.250    35.500     65.08
     223   117.500    35.500     65.63
     224   117.750    35.500     65.51
     225   118.000    35.500     64.75
     226   118.250    35.500     63.35
     227   118.500    35.500     61.37
     228   118.750    35.500     58.84
     229   119.000    35.500     55.83
     230   119.250    35.500     52.42
     231   119.500    35.500     48.67
     232   119.750    35.500     44.66
     233   120.000    35.500     40.48
     234   120.250    35.500     36.21
     235   120.500    35.500     31.93
     236   120.750    35.500     27.72
     237   121.000    35.500     23.65
     238   121.250    35.500     19.77
     239   121.500    35.500     16.14
     240   121.750    35.500     12.80
     241   122.000    35.500      9.77
     242   122.250    35.500      7.08
     243   122.500    35.500      4.71
     244   122.750    35.500      2.70
     245   123.000    35.500      1.00
     246   114.500    35.750     24.91
     247   114.750    35.750     29.88
     248   115.000    35.750     34.79
     249   115.250    35.750     39.56
     250   115.500    35.750     44.09
     251   115.750    35.750     48.32
     252   116.000    35.750     52.17
     253   116.250    35.750     55.57
     254   116.500    35.750     58.47
     255   116.750    35.750     60.81
     256   117.000    35.750     62.56
     257   117.250    35.750     63.68
     258   117.500    35.750     64.18
     259   117.750    35.750     64.04
     260   118.000    35.750     63.29
     261   118.250    35.750     61.96
     262   118.500    35.750     60.08
     263   118.750    35.750     57.70
     264   119.000    35.750     54.88
     265   119.250    35.750     51.70
     266   119.500    35.750     48.22
     267   119.750    35.750     44.53
     268   120.000    35.750     40.70
     269   120.250    35.750     36.80
     270   120.500    35.750     32.91
     271   120.750    35.750     29.11
     272   121.000    35.750     25.45
     273   121.250    35.750     21.97
     274   121.500    35.750     18.73
     275   121.750    35.750     15.77
     276   122.000    35.750     13.10
     277   122.250    35.750     10.73
     278   122.500    35.750      8.68
     279   122.750    35.750      6.90
     280   123.000    35.750      5.43
     281   114.500    36.000     25.51
     282   114.750    36.000     30.30
     283   115.000    36.000     35.01
     284   115.250    36.000     39.57
     285   115.500    36.000     43.89
     286   115.750    36.000     47.90
     287   116.000    36.000     51.55
     288   116.250    36.000     54.75
     289   116.500    36.000     57.46
     290   116.750    36.000     59.64
     291   117.000    36.000     61.24
     292   117.250    36.000     62.27
     293   117.500    36.000     62.70
     294   117.750    36.000     62.54
     295   118.000    36.000     61.80
     296   118.250    36.000     60.54
     297   118.500    36.000     58.77
     298   118.750    36.000     56.55
     299   119.000    36.000     53.94
     300   119.250    36.000     51.02
     301   119.500    36.000     47.84
     302   119.750    36.000     44.48
     303   120.000    36.000     41.01
     304   120.250    36.000     37.50
     305   120.500    36.000     34.02
     306   120.750    36.000     30.63
     307   121.000    36.000     27.39
     308   121.250    36.000     24.34
     309   121.500    36.000     21.50
     310   121.750    36.000     18.93
     311   122.000    36.000     16.62
     312   122.250    36.000     14.59
     313   122.500    36.000     12.82
     314   122.750    36.000     11.31
     315   123.000    36.000     10.04
     316   114.500    36.250     26.58
     317   114.750    36.250     31.13
     318   115.000    36.250     35.58
     319   115.250    36.250     39.88
     320   115.500    36.250     43.93
     321   115.750    36.250     47.69
     322   116.000    36.250     51.08
     323   116.250    36.250     54.04
     324   116.500    36.250     56.53
     325   116.750    36.250     58.52
     326   117.000    36.250     59.97
     327   117.250    36.250     60.87
     328   117.500    36.250     61.22
     329   117.750    36.250     61.02
     330   118.000    36.250     60.31
     331   118.250    36.250     59.10
     332   118.500    36.250     57.45
     333   118.750    36.250     55.40
     334   119.000    36.250     53.01
     335   119.250    36.250     50.34
     336   119.500    36.250     47.46
     337   119.750    36.250     44.45
     338   120.000    36.250     41.35
     339   120.250    36.250     38.24
     340   120.500    36.250     35.17
     341   120.750    36.250     32.21
     342   121.000    36.250     29.39
     343   121.250    36.250     26.76
     344   121.500    36.250     24.33
     345   121.750    36.250     22.14
     346   122.000    36.250     20.19
     347   122.250    36.250     18.49
     348   122.500    36.250     17.01
     349   122.750    36.250     15.76
     350   123.000    36.250     14.69
     351   114.500    36.500     28.13
     352   114.750    36.500     32.38
     353   115.000    36.500     36.54
     354   115.250    36.500     40.52
     355   115.500    36.500     44.27
     356   115.750    36.500     47.72
     357   116.000    36.500     50.82
     358   116.250    36.500     53.50
     359   116.500    36.500     55.75
     360   116.750    36.500     57.51
     361   117.000    36.500     58.78
     362   117.250    36.500     59.53
     363   117.500    36.500     59.79
     364   117.750    36.500     59.53
     365   118.000    36.500     58.82
     366   118.250    36.500     57.68
     367   118.500    36.500     56.13
     368   118.750    36.500     54.24
     369   119.000    36.500     52.06
     370   119.250    36.500     49.65
     371   119.500    36.500     47.08
     372   119.750    36.500     44.38
     373   120.000    36.500     41.66
     374   120.250    36.500     38.94
     375   120.500    36.500     36.28
     376   120.750    36.500     33.73
     377   121.000    36.500     31.33
     378   121.250    36.500     29.11
     379   121.500    36.500     27.09
     380   121.750    36.500     25.27
     381   122.000    36.500     23.68
     382   122.250    36.500     22.29
     383   122.500    36.500     21.10
     384   122.750    36.500     20.09
     385   123.000    36.500     19.22
     386   114.500    36.750     30.16
     387   114.750    36.750     34.08
     388   115.000    36.750     37.88
     389   115.250    36.750     41.51
     390   115.500    36.750     44.91
     391   115.750    36.750     48.01
     392   116.000    36.750     50.78
     393   116.250    36.750     53.16
     394   116.500    36.750     55.12
     395   116.750    36.750     56.64
     396   117.000    36.750     57.68
     397   117.250    36.750     58.28
     398   117.500    36.750     58.40
     399   117.750    36.750     58.10
     400   118.000    36.750     57.37
     401   118.250    36.750     56.25
     402   118.500    36.750     54.80
     403   118.750    36.750     53.06
     404   119.000    36.750     51.07
     405   119.250    36.750     48.90
     406   119.500    36.750     46.62
     407   119.750    36.750     44.25
     408   120.000    36.750     41.87
     409   120.250    36.750     39.52
     410   120.500    36.750     37.26
     411   120.750    36.750     35.11
     412   121.000    36.750     33.11
     413   121.250    36.750     31.28
     414   121.500    36.750     29.64
     415   121.750    36.750     28.19
     416   122.000    36.750     26.92
     417   122.250    36.750     25.84
     418   122.500    36.750     24.92
     419   122.750    36.750     24.13
     420   123.000    36.750     23.46
     421   114.500    37.000     32.63
     422   114.750    37.000     36.17
     423   115.000    37.000     39.59
     424   115.250    37.000     42.83
     425   115.500    37.000     45.85
     426   115.750    37.000     48.58
     427   116.000    37.000     50.98
     428   116.250    37.000     53.02
     429   116.500    37.000     54.67
     430   116.750    37.000     55.90
     431   117.000    37.000     56.72
     432   117.250    37.000     57.11
     433   117.500    37.000     57.09
     434   117.750    37.000     56.70
     435   118.000    37.000     55.93
     436   118.250    37.000     54.83
     437   118.500    37.000     53.44
     438   118.750    37.000     51.83
     439   119.000    37.000     50.01
     440   119.250    37.000     48.06
     441   119.500    37.000     46.03
     442   119.750    37.000     43.96
     443   120.000    37.000     41.91
     444   120.250    37.000     39.91
     445   120.500    37.000     38.00
     446   120.750    37.000     36.23
     447   121.000    37.000     34.60
     448   121.250    37.000     33.14
     449   121.500    37.000     31.85
     450   121.750    37.000     30.74
     451   122.000    37.000     29.79
     452   122.250    37.000     28.99
     453   122.500    37.000     28.31
     454   122.750    37.000     27.75
     455   123.000    37.000     27.25
     456   114.500    37.250     35.48
     457   114.750    37.250     38.63
     458   115.000    37.250     41.63
     459   115.250    37.250     44.46
     460   115.500    37.250     47.06
     461   115.750    37.250     49.38
     462   116.000    37.250     51.40
     463   116.250    37.250     53.07
     464   116.500    37.250     54.38
     465   116.750    37.250     55.31
     466   117.000    37.250     55.86
     467   117.250    37.250     56.05
     468   117.500    37.250     55.86
     469   117.750    37.250     55.34
     470   118.000    37.250     54.50
     471   118.250    37.250     53.40
     472   118.500    37.250     52.05
     473   118.750    37.250     50.53
     474   119.000    37.250     48.86
     475   119.250    37.250     47.09
     476   119.500    37.250     45.27
     477   119.750    37.250     43.47
     478   120.000    37.250     41.70
     479   120.250    37.250     40.01
     480   120.500    37.250     38.44
     481   120.750    37.250     36.99
     482   121.000    37.250     35.71
     483   121.250    37.250     34.57
     484   121.500    37.250     33.61
     485   121.750    37.250     32.80
     486   122.000    37.250     32.13
     487   122.250    37.250     31.59
     488   122.500    37.250     31.15
     489   122.750    37.250     30.78
     490   123.000    37.250     30.45
     491   114.500    37.500     38.64
     492   114.750    37.500     41.36
     493   115.000    37.500     43.94
     494   115.250    37.500     46.34
     495   115.500    37.500     48.51
     496   115.750    37.500     50.40
     497   116.000    37.500     52.00
     498   116.250    37.500     53.29
     499   116.500    37.500     54.25
     500   116.750    37.500     54.85
     501   117.000    37.500     55.12
     502   117.250    37.500     55.05
     503   117.500    37.500     54.68
     504   117.750    37.500     54.01
     505   118.000    37.500     53.08
     506   118.250    37.500     51.93
     507   118.500    37.500     50.60
     508   118.750    37.500     49.12
     509   119.000    37.500     47.55
     510   119.250    37.500     45.94
     511   119.500    37.500     44.31
     512   119.750    37.500     42.72
     513   120.000    37.500     41.20
     514   120.250    37.500     39.78
     515   120.500    37.500     38.48
     516   120.750    37.500     37.32
     517   121.000    37.500     36.33
     518   121.250    37.500     35.48
     519   121.500    37.500     34.80
     520   121.750    37.500     34.25
     521   122.000    37.500     33.84
     522   122.250    37.500     33.51
     523   122.500    37.500     33.28
     524   122.750    37.500     33.09
     525   123.000    37.500     32.91
     526   114.500    37.750     42.01
     527   114.750    37.750     44.30
     528   115.000    37.750     46.44
     529   115.250    37.750     48.40
     530   115.500    37.750     50.12
     531   115.750    37.750     51.58
     532   116.000    37.750     52.77
     533   116.250    37.750     53.65
     534   116.500    37.750     54.23
     535   116.750    37.750     54.50
     536   117.000    37.750     54.46
     537   117.250    37.750     54.13
     538   117.500    37.750     53.53
     539   117.750    37.750     52.70
     540   118.000    37.750     51.65
     541   118.250    37.750     50.42
     542   118.500    37.750     49.06
     543   118.750    37.750     47.60
     544   119.000    37.750     46.10
     545   119.250    37.750     44.58
     546   119.500    37.750     43.10
     547   119.750    37.750     41.67
     548   120.000    37.750     40.34
     549   120.250    37.750     39.13
     550   120.500    37.750     38.05
     551   120.750    37.750     37.14
     552   121.000    37.750     36.38
     553   121.250    37.750     35.78
     554   121.500    37.750     35.33
     555   121.750    37.750     34.99
     556   122.000    37.750     34.79
     557   122.250    37.750     34.67
     558   122.500    37.750     34.61
     559   122.750    37.750     34.57
     560   123.000    37.750     34.52
     561   114.500    38.000     45.47
     562   114.750    38.000     47.34
     563   115.000    38.000     49.05
     564   115.250    38.000     50.56
     565   115.500    38.000     51.84
     566   115.750    38.000     52.87
     567   116.000    38.000     53.63
     568   116.250    38.000     54.11
     569   116.500    38.000     54.30
     570   116.750    38.000     54.22
     571   117.000    38.000     53.87
     572   117.250    38.000     53.26
     573   117.500    38.000     52.42
     574   117.750    38.000     51.39
     575   118.000    38.000     50.18
     576   118.250    38.000     48.85
     577   118.500    38.000     47.42
     578   118.750    38.000     45.94
     579   119.000    38.000     44.45
     580   119.250    38.000     42.99
     581   119.500    38.000     41.59
     582   119.750    38.000     40.27
     583   120.000    38.000     39.07
     584   120.250    38.000     38.03
     585   120.500    38.000     37.12
     586   120.750    38.000     36.38
     587   121.000    38.000     35.80
     588   121.250    38.000     35.38
     589   121.500    38.000     35.11
     590   121.750    38.000     34.97
     591   122.000    38.000     34.92
     592   122.250    38.000     34.96
     593   122.500    38.000     35.04
     594   122.750    38.000     35.13
     595   123.000    38.000     35.19
     596   114.500    38.250     48.92
     597   114.750    38.250     50.39
     598   115.000    38.250     51.67
     599   115.250    38.250     52.75
     600   115.500    38.250     53.60
     601   115.750    38.250     54.19
     602   116.000    38.250     54.53
     603   116.250    38.250     54.61
     604   116.500    38.250     54.43
     605   116.750    38.250     53.99
     606   117.000    38.250     53.30
     607   117.250    38.250     52.41
     608   117.500    38.250     51.32
     609   117.750    38.250     50.06
     610   118.000    38.250     48.68
     611   118.250    38.250     47.21
     612   118.500    38.250     45.67
     613   118.750    38.250     44.13
     614   119.000    38.250     42.61
     615   119.250    38.250     41.15
     616   119.500    38.250     39.77
     617   119.750    38.250     38.51
     618   120.000    38.250     37.40
     619   120.250    38.250     36.43
     620   120.500    38.250     35.64
     621   120.750    38.250     35.02
     622   121.000    38.250     34.57
     623   121.250    38.250     34.28
     624   121.500    38.250     34.13
     625   121.750    38.250     34.11
     626   122.000    38.250     34.18
     627   122.250    38.250     34.33
     628   122.500    38.250     34.51
     629   122.750    38.250     34.71
     630   123.000    38.250     34.87
     631   114.500    38.500     52.25
     632   114.750    38.500     53.33
     633   115.000    38.500     54.21
     634   115.250    38.500     54.87
     635   115.500    38.500     55.31
     636   115.750    38.500     55.50
     637   116.000    38.500     55.43
     638   116.250    38.500     55.11
     639   116.500    38.500     54.55
     640   116.750    38.500     53.77
     641   117.000    38.500     52.76
     642   117.250    38.500     51.56
     643   117.500    38.500     50.20
     644   117.750    38.500     48.71
     645   118.000    38.500     47.12
     646   118.250    38.500     45.48
     647   118.500    38.500     43.81
     648   118.750    38.500     42.17
     649   119.000    38.500     40.56
     650   119.250    38.500     39.05
     651   119.500    38.500     37.65
     652   119.750    38.500     36.39
     653   120.000    38.500     35.29
     654   120.250    38.500     34.35
     655   120.500    38.500     33.61
     656   120.750    38.500     33.04
     657   121.000    38.500     32.65
     658   121.250    38.500     32.42
     659   121.500    38.500     32.34
     660   121.750    38.500     32.40
     661   122.000    38.500     32.54
     662   122.250    38.500     32.76
     663   122.500    38.500     33.02
     664   122.750    38.500     33.28
     665   123.000    38.500     33.52
