# Supplementary material for: The analysis on groundwater storage variations from GRACE/GRACE-FO in recent 20 years driven by influencing factors and prediction in Shandong Province, China
Source: Sci Rep. 2024 Mar 9;14:5819. doi: 10.1038/s41598-024-55588-3 (PMC10925065; doi:10.1038/s41598-024-55588-3)
Supplement: Supplementary file 1 — Supplementary Information. [file 41598_2024_55588_MOESM1_ESM.zip › data/GWS derived from GRACE/gws201105.txt]

       1   114.500    34.000     10.98
       2   114.750    34.000     17.44
       3   115.000    34.000     24.05
       4   115.250    34.000     30.69
       5   115.500    34.000     37.23
       6   115.750    34.000     43.55
       7   116.000    34.000     49.53
       8   116.250    34.000     55.03
       9   116.500    34.000     59.95
      10   116.750    34.000     64.18
      11   117.000    34.000     67.64
      12   117.250    34.000     70.27
      13   117.500    34.000     71.99
      14   117.750    34.000     72.78
      15   118.000    34.000     72.62
      16   118.250    34.000     71.53
      17   118.500    34.000     69.52
      18   118.750    34.000     66.66
      19   119.000    34.000     62.99
      20   119.250    34.000     58.61
      21   119.500    34.000     53.62
      22   119.750    34.000     48.14
      23   120.000    34.000     42.28
      24   120.250    34.000     36.15
      25   120.500    34.000     29.92
      26   120.750    34.000     23.68
      27   121.000    34.000     17.57
      28   121.250    34.000     11.70
      29   121.500    34.000      6.21
      30   121.750    34.000      1.16
      31   122.000    34.000     -3.34
      32   122.250    34.000     -7.24
      33   122.500    34.000    -10.48
      34   122.750    34.000    -13.04
      35   123.000    34.000    -14.89
      36   114.500    34.250     12.64
      37   114.750    34.250     19.23
      38   115.000    34.250     25.94
      39   115.250    34.250     32.64
      40   115.500    34.250     39.22
      41   115.750    34.250     45.53
      42   116.000    34.250     51.44
      43   116.250    34.250     56.87
      44   116.500    34.250     61.68
      45   116.750    34.250     65.78
      46   117.000    34.250     69.07
      47   117.250    34.250     71.50
      48   117.500    34.250     73.02
      49   117.750    34.250     73.60
      50   118.000    34.250     73.22
      51   118.250    34.250     71.91
      52   118.500    34.250     69.69
      53   118.750    34.250     66.62
      54   119.000    34.250     62.77
      55   119.250    34.250     58.23
      56   119.500    34.250     53.09
      57   119.750    34.250     47.48
      58   120.000    34.250     41.52
      59   120.250    34.250     35.33
      60   120.500    34.250     29.03
      61   120.750    34.250     22.76
      62   121.000    34.250     16.65
      63   121.250    34.250     10.80
      64   121.500    34.250      5.33
      65   121.750    34.250      0.32
      66   122.000    34.250     -4.13
      67   122.250    34.250     -7.98
      68   122.500    34.250    -11.17
      69   122.750    34.250    -13.66
      70   123.000    34.250    -15.46
      71   114.500    34.500     14.04
      72   114.750    34.500     20.69
      73   115.000    34.500     27.43
      74   115.250    34.500     34.12
      75   115.500    34.500     40.65
      76   115.750    34.500     46.90
      77   116.000    34.500     52.73
      78   116.250    34.500     58.03
      79   116.500    34.500     62.69
      80   116.750    34.500     66.61
      81   117.000    34.500     69.72
      82   117.250    34.500     71.95
      83   117.500    34.500     73.27
      84   117.750    34.500     73.64
      85   118.000    34.500     73.07
      86   118.250    34.500     71.56
      87   118.500    34.500     69.17
      88   118.750    34.500     65.95
      89   119.000    34.500     61.97
      90   119.250    34.500     57.32
      91   119.500    34.500     52.10
      92   119.750    34.500     46.44
      93   120.000    34.500     40.45
      94   120.250    34.500     34.25
      95   120.500    34.500     27.97
      96   120.750    34.500     21.74
      97   121.000    34.500     15.69
      98   121.250    34.500      9.92
      99   121.500    34.500      4.53
     100   121.750    34.500     -0.39
     101   122.000    34.500     -4.76
     102   122.250    34.500     -8.52
     103   122.500    34.500    -11.62
     104   122.750    34.500    -14.03
     105   123.000    34.500    -15.75
     106   114.500    34.750     15.21
     107   114.750    34.750     21.85
     108   115.000    34.750     28.55
     109   115.250    34.750     35.19
     110   115.500    34.750     41.63
     111   115.750    34.750     47.74
     112   116.000    34.750     53.42
     113   116.250    34.750     58.55
     114   116.500    34.750     63.02
     115   116.750    34.750     66.75
     116   117.000    34.750     69.66
     117   117.250    34.750     71.68
     118   117.500    34.750     72.80
     119   117.750    34.750     72.98
     120   118.000    34.750     72.24
     121   118.250    34.750     70.58
     122   118.500    34.750     68.06
     123   118.750    34.750     64.73
     124   119.000    34.750     60.66
     125   119.250    34.750     55.97
     126   119.500    34.750     50.74
     127   119.750    34.750     45.09
     128   120.000    34.750     39.13
     129   120.250    34.750     32.99
     130   120.500    34.750     26.81
     131   120.750    34.750     20.69
     132   121.000    34.750     14.76
     133   121.250    34.750      9.11
     134   121.500    34.750      3.85
     135   121.750    34.750     -0.93
     136   122.000    34.750     -5.17
     137   122.250    34.750     -8.80
     138   122.500    34.750    -11.78
     139   122.750    34.750    -14.10
     140   123.000    34.750    -15.74
     141   114.500    35.000     16.25
     142   114.750    35.000     22.82
     143   115.000    35.000     29.41
     144   115.250    35.000     35.92
     145   115.500    35.000     42.20
     146   115.750    35.000     48.13
     147   116.000    35.000     53.63
     148   116.250    35.000     58.54
     149   116.500    35.000     62.79
     150   116.750    35.000     66.29
     151   117.000    35.000     68.99
     152   117.250    35.000     70.80
     153   117.500    35.000     71.72
     154   117.750    35.000     71.72
     155   118.000    35.000     70.83
     156   118.250    35.000     69.04
     157   118.500    35.000     66.43
     158   118.750    35.000     63.04
     159   119.000    35.000     58.96
     160   119.250    35.000     54.27
     161   119.500    35.000     49.08
     162   119.750    35.000     43.50
     163   120.000    35.000     37.65
     164   120.250    35.000     31.65
     165   120.500    35.000     25.62
     166   120.750    35.000     19.66
     167   121.000    35.000     13.91
     168   121.250    35.000      8.44
     169   121.500    35.000      3.37
     170   121.750    35.000     -1.24
     171   122.000    35.000     -5.30
     172   122.250    35.000     -8.78
     173   122.500    35.000    -11.64
     174   122.750    35.000    -13.83
     175   123.000    35.000    -15.38
     176   114.500    35.250     17.22
     177   114.750    35.250     23.65
     178   115.000    35.250     30.08
     179   115.250    35.250     36.39
     180   115.500    35.250     42.45
     181   115.750    35.250     48.17
     182   116.000    35.250     53.41
     183   116.250    35.250     58.07
     184   116.500    35.250     62.07
     185   116.750    35.250     65.34
     186   117.000    35.250     67.79
     187   117.250    35.250     69.40
     188   117.500    35.250     70.12
     189   117.750    35.250     69.96
     190   118.000    35.250     68.93
     191   118.250    35.250     67.05
     192   118.500    35.250     64.39
     193   118.750    35.250     60.98
     194   119.000    35.250     56.92
     195   119.250    35.250     52.30
     196   119.500    35.250     47.21
     197   119.750    35.250     41.77
     198   120.000    35.250     36.08
     199   120.250    35.250     30.26
     200   120.500    35.250     24.44
     201   120.750    35.250     18.71
     202   121.000    35.250     13.19
     203   121.250    35.250      7.95
     204   121.500    35.250      3.10
     205   121.750    35.250     -1.29
     206   122.000    35.250     -5.16
     207   122.250    35.250     -8.46
     208   122.500    35.250    -11.16
     209   122.750    35.250    -13.23
     210   123.000    35.250    -14.68
     211   114.500    35.500     18.19
     212   114.750    35.500     24.42
     213   115.000    35.500     30.62
     214   115.250    35.500     36.69
     215   115.500    35.500     42.49
     216   115.750    35.500     47.92
     217   116.000    35.500     52.88
     218   116.250    35.500     57.27
     219   116.500    35.500     60.99
     220   116.750    35.500     63.98
     221   117.000    35.500     66.19
     222   117.250    35.500     67.58
     223   117.500    35.500     68.11
     224   117.750    35.500     67.81
     225   118.000    35.500     66.66
     226   118.250    35.500     64.71
     227   118.500    35.500     62.02
     228   118.750    35.500     58.64
     229   119.000    35.500     54.65
     230   119.250    35.500     50.13
     231   119.500    35.500     45.20
     232   119.750    35.500     39.94
     233   120.000    35.500     34.48
     234   120.250    35.500     28.91
     235   120.500    35.500     23.34
     236   120.750    35.500     17.88
     237   121.000    35.500     12.63
     238   121.250    35.500      7.66
     239   121.500    35.500      3.08
     240   121.750    35.500     -1.06
     241   122.000    35.500     -4.72
     242   122.250    35.500     -7.82
     243   122.500    35.500    -10.36
     244   122.750    35.500    -12.31
     245   123.000    35.500    -13.65
     246   114.500    35.750     19.25
     247   114.750    35.750     25.22
     248   115.000    35.750     31.15
     249   115.250    35.750     36.91
     250   115.500    35.750     42.40
     251   115.750    35.750     47.51
     252   116.000    35.750     52.14
     253   116.250    35.750     56.21
     254   116.500    35.750     59.63
     255   116.750    35.750     62.34
     256   117.000    35.750     64.29
     257   117.250    35.750     65.44
     258   117.500    35.750     65.80
     259   117.750    35.750     65.35
     260   118.000    35.750     64.11
     261   118.250    35.750     62.13
     262   118.500    35.750     59.44
     263   118.750    35.750     56.11
     264   119.000    35.750     52.23
     265   119.250    35.750     47.87
     266   119.500    35.750     43.12
     267   119.750    35.750     38.10
     268   120.000    35.750     32.89
     269   120.250    35.750     27.61
     270   120.500    35.750     22.35
     271   120.750    35.750     17.20
     272   121.000    35.750     12.24
     273   121.250    35.750      7.59
     274   121.500    35.750      3.29
     275   121.750    35.750     -0.59
     276   122.000    35.750     -3.99
     277   122.250    35.750     -6.89
     278   122.500    35.750     -9.25
     279   122.750    35.750    -11.07
     280   123.000    35.750    -12.32
     281   114.500    36.000     20.43
     282   114.750    36.000     26.11
     283   115.000    36.000     31.70
     284   115.250    36.000     37.12
     285   115.500    36.000     42.25
     286   115.750    36.000     47.00
     287   116.000    36.000     51.28
     288   116.250    36.000     54.99
     289   116.500    36.000     58.08
     290   116.750    36.000     60.50
     291   117.000    36.000     62.18
     292   117.250    36.000     63.11
     293   117.500    36.000     63.29
     294   117.750    36.000     62.70
     295   118.000    36.000     61.39
     296   118.250    36.000     59.38
     297   118.500    36.000     56.72
     298   118.750    36.000     53.48
     299   119.000    36.000     49.73
     300   119.250    36.000     45.55
     301   119.500    36.000     41.04
     302   119.750    36.000     36.28
     303   120.000    36.000     31.37
     304   120.250    36.000     26.40
     305   120.500    36.000     21.47
     306   120.750    36.000     16.65
     307   121.000    36.000     12.05
     308   121.250    36.000      7.72
     309   121.500    36.000      3.73
     310   121.750    36.000      0.14
     311   122.000    36.000     -3.02
     312   122.250    36.000     -5.70
     313   122.500    36.000     -7.89
     314   122.750    36.000     -9.56
     315   123.000    36.000    -10.73
     316   114.500    36.250     21.82
     317   114.750    36.250     27.15
     318   115.000    36.250     32.37
     319   115.250    36.250     37.40
     320   115.500    36.250     42.14
     321   115.750    36.250     46.48
     322   116.000    36.250     50.38
     323   116.250    36.250     53.72
     324   116.500    36.250     56.47
     325   116.750    36.250     58.56
     326   117.000    36.250     59.97
     327   117.250    36.250     60.67
     328   117.500    36.250     60.66
     329   117.750    36.250     59.96
     330   118.000    36.250     58.58
     331   118.250    36.250     56.56
     332   118.500    36.250     53.95
     333   118.750    36.250     50.81
     334   119.000    36.250     47.22
     335   119.250    36.250     43.25
     336   119.500    36.250     38.99
     337   119.750    36.250     34.52
     338   120.000    36.250     29.93
     339   120.250    36.250     25.30
     340   120.500    36.250     20.73
     341   120.750    36.250     16.27
     342   121.000    36.250     12.03
     343   121.250    36.250      8.04
     344   121.500    36.250      4.36
     345   121.750    36.250      1.06
     346   122.000    36.250     -1.83
     347   122.250    36.250     -4.30
     348   122.500    36.250     -6.30
     349   122.750    36.250     -7.85
     350   123.000    36.250     -8.94
     351   114.500    36.500     23.43
     352   114.750    36.500     28.36
     353   115.000    36.500     33.18
     354   115.250    36.500     37.80
     355   115.500    36.500     42.11
     356   115.750    36.500     46.04
     357   116.000    36.500     49.51
     358   116.250    36.500     52.47
     359   116.500    36.500     54.85
     360   116.750    36.500     56.61
     361   117.000    36.500     57.74
     362   117.250    36.500     58.22
     363   117.500    36.500     58.02
     364   117.750    36.500     57.20
     365   118.000    36.500     55.74
     366   118.250    36.500     53.72
     367   118.500    36.500     51.18
     368   118.750    36.500     48.16
     369   119.000    36.500     44.74
     370   119.250    36.500     40.99
     371   119.500    36.500     37.00
     372   119.750    36.500     32.84
     373   120.000    36.500     28.58
     374   120.250    36.500     24.31
     375   120.500    36.500     20.10
     376   120.750    36.500     16.02
     377   121.000    36.500     12.13
     378   121.250    36.500      8.49
     379   121.500    36.500      5.14
     380   121.750    36.500      2.14
     381   122.000    36.500     -0.50
     382   122.250    36.500     -2.74
     383   122.500    36.500     -4.58
     384   122.750    36.500     -6.01
     385   123.000    36.500     -7.01
     386   114.500    36.750     25.27
     387   114.750    36.750     29.80
     388   115.000    36.750     34.19
     389   115.250    36.750     38.35
     390   115.500    36.750     42.21
     391   115.750    36.750     45.69
     392   116.000    36.750     48.74
     393   116.250    36.750     51.30
     394   116.500    36.750     53.30
     395   116.750    36.750     54.73
     396   117.000    36.750     55.56
     397   117.250    36.750     55.80
     398   117.500    36.750     55.43
     399   117.750    36.750     54.48
     400   118.000    36.750     52.97
     401   118.250    36.750     50.95
     402   118.500    36.750     48.46
     403   118.750    36.750     45.58
     404   119.000    36.750     42.33
     405   119.250    36.750     38.82
     406   119.500    36.750     35.10
     407   119.750    36.750     31.25
     408   120.000    36.750     27.33
     409   120.250    36.750     23.42
     410   120.500    36.750     19.57
     411   120.750    36.750     15.86
     412   121.000    36.750     12.33
     413   121.250    36.750      9.04
     414   121.500    36.750      6.02
     415   121.750    36.750      3.31
     416   122.000    36.750      0.92
     417   122.250    36.750     -1.12
     418   122.500    36.750     -2.79
     419   122.750    36.750     -4.10
     420   123.000    36.750     -5.04
     421   114.500    37.000     27.37
     422   114.750    37.000     31.45
     423   115.000    37.000     35.38
     424   115.250    37.000     39.08
     425   115.500    37.000     42.47
     426   115.750    37.000     45.50
     427   116.000    37.000     48.11
     428   116.250    37.000     50.24
     429   116.500    37.000     51.87
     430   116.750    37.000     52.95
     431   117.000    37.000     53.50
     432   117.250    37.000     53.49
     433   117.500    37.000     52.94
     434   117.750    37.000     51.86
     435   118.000    37.000     50.30
     436   118.250    37.000     48.28
     437   118.500    37.000     45.86
     438   118.750    37.000     43.09
     439   119.000    37.000     40.03
     440   119.250    37.000     36.75
     441   119.500    37.000     33.30
     442   119.750    37.000     29.74
     443   120.000    37.000     26.16
     444   120.250    37.000     22.59
     445   120.500    37.000     19.11
     446   120.750    37.000     15.76
     447   121.000    37.000     12.59
     448   121.250    37.000      9.63
     449   121.500    37.000      6.92
     450   121.750    37.000      4.47
     451   122.000    37.000      2.33
     452   122.250    37.000      0.49
     453   122.500    37.000     -1.02
     454   122.750    37.000     -2.23
     455   123.000    37.000     -3.12
     456   114.500    37.250     29.67
     457   114.750    37.250     33.30
     458   115.000    37.250     36.77
     459   115.250    37.250     39.99
     460   115.500    37.250     42.92
     461   115.750    37.250     45.48
     462   116.000    37.250     47.64
     463   116.250    37.250     49.34
     464   116.500    37.250     50.59
     465   116.750    37.250     51.33
     466   117.000    37.250     51.57
     467   117.250    37.250     51.32
     468   117.500    37.250     50.58
     469   117.750    37.250     49.39
     470   118.000    37.250     47.76
     471   118.250    37.250     45.74
     472   118.500    37.250     43.38
     473   118.750    37.250     40.73
     474   119.000    37.250     37.83
     475   119.250    37.250     34.76
     476   119.500    37.250     31.57
     477   119.750    37.250     28.31
     478   120.000    37.250     25.04
     479   120.250    37.250     21.81
     480   120.500    37.250     18.67
     481   120.750    37.250     15.66
     482   121.000    37.250     12.80
     483   121.250    37.250     10.16
     484   121.500    37.250      7.74
     485   121.750    37.250      5.57
     486   122.000    37.250      3.65
     487   122.250    37.250      2.00
     488   122.500    37.250      0.62
     489   122.750    37.250     -0.49
     490   123.000    37.250     -1.33
     491   114.500    37.500     32.14
     492   114.750    37.500     35.33
     493   115.000    37.500     38.32
     494   115.250    37.500     41.07
     495   115.500    37.500     43.52
     496   115.750    37.500     45.62
     497   116.000    37.500     47.33
     498   116.250    37.500     48.61
     499   116.500    37.500     49.47
     500   116.750    37.500     49.87
     501   117.000    37.500     49.82
     502   117.250    37.500     49.32
     503   117.500    37.500     48.40
     504   117.750    37.500     47.07
     505   118.000    37.500     45.38
     506   118.250    37.500     43.35
     507   118.500    37.500     41.03
     508   118.750    37.500     38.48
     509   119.000    37.500     35.74
     510   119.250    37.500     32.86
     511   119.500    37.500     29.90
     512   119.750    37.500     26.91
     513   120.000    37.500     23.93
     514   120.250    37.500     21.00
     515   120.500    37.500     18.18
     516   120.750    37.500     15.48
     517   121.000    37.500     12.94
     518   121.250    37.500     10.59
     519   121.500    37.500      8.43
     520   121.750    37.500      6.50
     521   122.000    37.500      4.78
     522   122.250    37.500      3.30
     523   122.500    37.500      2.05
     524   122.750    37.500      1.02
     525   123.000    37.500      0.22
     526   114.500    37.750     34.73
     527   114.750    37.750     37.47
     528   115.000    37.750     40.00
     529   115.250    37.750     42.28
     530   115.500    37.750     44.26
     531   115.750    37.750     45.90
     532   116.000    37.750     47.17
     533   116.250    37.750     48.05
     534   116.500    37.750     48.52
     535   116.750    37.750     48.58
     536   117.000    37.750     48.24
     537   117.250    37.750     47.49
     538   117.500    37.750     46.38
     539   117.750    37.750     44.92
     540   118.000    37.750     43.14
     541   118.250    37.750     41.09
     542   118.500    37.750     38.81
     543   118.750    37.750     36.34
     544   119.000    37.750     33.73
     545   119.250    37.750     31.03
     546   119.500    37.750     28.27
     547   119.750    37.750     25.52
     548   120.000    37.750     22.80
     549   120.250    37.750     20.15
     550   120.500    37.750     17.60
     551   120.750    37.750     15.18
     552   121.000    37.750     12.92
     553   121.250    37.750     10.82
     554   121.500    37.750      8.90
     555   121.750    37.750      7.18
     556   122.000    37.750      5.65
     557   122.250    37.750      4.31
     558   122.500    37.750      3.17
     559   122.750    37.750      2.22
     560   123.000    37.750      1.45
     561   114.500    38.000     37.35
     562   114.750    38.000     39.65
     563   115.000    38.000     41.74
     564   115.250    38.000     43.56
     565   115.500    38.000     45.08
     566   115.750    38.000     46.29
     567   116.000    38.000     47.13
     568   116.250    38.000     47.60
     569   116.500    38.000     47.72
     570   116.750    38.000     47.44
     571   117.000    38.000     46.81
     572   117.250    38.000     45.82
     573   117.500    38.000     44.52
     574   117.750    38.000     42.92
     575   118.000    38.000     41.05
     576   118.250    38.000     38.96
     577   118.500    38.000     36.69
     578   118.750    38.000     34.29
     579   119.000    38.000     31.78
     580   119.250    38.000     29.22
     581   119.500    38.000     26.64
     582   119.750    38.000     24.08
     583   120.000    38.000     21.58
     584   120.250    38.000     19.17
     585   120.500    38.000     16.86
     586   120.750    38.000     14.69
     587   121.000    38.000     12.65
     588   121.250    38.000     10.78
     589   121.500    38.000      9.08
     590   121.750    38.000      7.53
     591   122.000    38.000      6.15
     592   122.250    38.000      4.94
     593   122.500    38.000      3.90
     594   122.750    38.000      3.01
     595   123.000    38.000      2.28
     596   114.500    38.250     39.93
     597   114.750    38.250     41.81
     598   115.000    38.250     43.47
     599   115.250    38.250     44.86
     600   115.500    38.250     45.95
     601   115.750    38.250     46.73
     602   116.000    38.250     47.17
     603   116.250    38.250     47.27
     604   116.500    38.250     47.02
     605   116.750    38.250     46.43
     606   117.000    38.250     45.52
     607   117.250    38.250     44.30
     608   117.500    38.250     42.79
     609   117.750    38.250     41.05
     610   118.000    38.250     39.08
     611   118.250    38.250     36.95
     612   118.500    38.250     34.67
     613   118.750    38.250     32.29
     614   119.000    38.250     29.86
     615   119.250    38.250     27.41
     616   119.500    38.250     24.97
     617   119.750    38.250     22.58
     618   120.000    38.250     20.26
     619   120.250    38.250     18.03
     620   120.500    38.250     15.92
     621   120.750    38.250     13.94
     622   121.000    38.250     12.10
     623   121.250    38.250     10.41
     624   121.500    38.250      8.87
     625   121.750    38.250      7.48
     626   122.000    38.250      6.24
     627   122.250    38.250      5.13
     628   122.500    38.250      4.16
     629   122.750    38.250      3.32
     630   123.000    38.250      2.62
     631   114.500    38.500     42.34
     632   114.750    38.500     43.84
     633   115.000    38.500     45.11
     634   115.250    38.500     46.10
     635   115.500    38.500     46.78
     636   115.750    38.500     47.16
     637   116.000    38.500     47.23
     638   116.250    38.500     46.96
     639   116.500    38.500     46.39
     640   116.750    38.500     45.49
     641   117.000    38.500     44.31
     642   117.250    38.500     42.87
     643   117.500    38.500     41.18
     644   117.750    38.500     39.28
     645   118.000    38.500     37.21
     646   118.250    38.500     35.01
     647   118.500    38.500     32.70
     648   118.750    38.500     30.34
     649   119.000    38.500     27.94
     650   119.250    38.500     25.57
     651   119.500    38.500     23.22
     652   119.750    38.500     20.94
     653   120.000    38.500     18.76
     654   120.250    38.500     16.67
     655   120.500    38.500     14.72
     656   120.750    38.500     12.89
     657   121.000    38.500     11.20
     658   121.250    38.500      9.65
     659   121.500    38.500      8.24
     660   121.750    38.500      6.97
     661   122.000    38.500      5.82
     662   122.250    38.500      4.80
     663   122.500    38.500      3.90
     664   122.750    38.500      3.10
     665   123.000    38.500      2.43
