# Supplementary material for: The analysis on groundwater storage variations from GRACE/GRACE-FO in recent 20 years driven by influencing factors and prediction in Shandong Province, China
Source: Sci Rep. 2024 Mar 9;14:5819. doi: 10.1038/s41598-024-55588-3 (PMC10925065; doi:10.1038/s41598-024-55588-3)
Supplement: Supplementary file 1 — Supplementary Information. [file 41598_2024_55588_MOESM1_ESM.zip › data/GWS derived from GRACE/gws201106.txt]

       1   114.500    34.000    115.57
       2   114.750    34.000    121.59
       3   115.000    34.000    127.22
       4   115.250    34.000    132.34
       5   115.500    34.000    136.86
       6   115.750    34.000    140.67
       7   116.000    34.000    143.68
       8   116.250    34.000    145.84
       9   116.500    34.000    147.05
      10   116.750    34.000    147.29
      11   117.000    34.000    146.51
      12   117.250    34.000    144.68
      13   117.500    34.000    141.82
      14   117.750    34.000    137.94
      15   118.000    34.000    133.07
      16   118.250    34.000    127.26
      17   118.500    34.000    120.56
      18   118.750    34.000    113.06
      19   119.000    34.000    104.85
      20   119.250    34.000     96.02
      21   119.500    34.000     86.69
      22   119.750    34.000     76.97
      23   120.000    34.000     66.98
      24   120.250    34.000     56.84
      25   120.500    34.000     46.68
      26   120.750    34.000     36.60
      27   121.000    34.000     26.74
      28   121.250    34.000     17.19
      29   121.500    34.000      8.05
      30   121.750    34.000     -0.59
      31   122.000    34.000     -8.64
      32   122.250    34.000    -16.05
      33   122.500    34.000    -22.76
      34   122.750    34.000    -28.73
      35   123.000    34.000    -33.93
      36   114.500    34.250    106.20
      37   114.750    34.250    112.32
      38   115.000    34.250    118.08
      39   115.250    34.250    123.40
      40   115.500    34.250    128.15
      41   115.750    34.250    132.25
      42   116.000    34.250    135.57
      43   116.250    34.250    138.08
      44   116.500    34.250    139.67
      45   116.750    34.250    140.31
      46   117.000    34.250    139.93
      47   117.250    34.250    138.55
      48   117.500    34.250    136.13
      49   117.750    34.250    132.70
      50   118.000    34.250    128.26
      51   118.250    34.250    122.89
      52   118.500    34.250    116.61
      53   118.750    34.250    109.51
      54   119.000    34.250    101.68
      55   119.250    34.250     93.20
      56   119.500    34.250     84.19
      57   119.750    34.250     74.75
      58   120.000    34.250     65.01
      59   120.250    34.250     55.08
      60   120.500    34.250     45.08
      61   120.750    34.250     35.12
      62   121.000    34.250     25.34
      63   121.250    34.250     15.83
      64   121.500    34.250      6.68
      65   121.750    34.250     -1.99
      66   122.000    34.250    -10.11
      67   122.250    34.250    -17.62
      68   122.500    34.250    -24.45
      69   122.750    34.250    -30.56
      70   123.000    34.250    -35.92
      71   114.500    34.500     96.44
      72   114.750    34.500    102.57
      73   115.000    34.500    108.41
      74   115.250    34.500    113.84
      75   115.500    34.500    118.75
      76   115.750    34.500    123.04
      77   116.000    34.500    126.62
      78   116.250    34.500    129.41
      79   116.500    34.500    131.32
      80   116.750    34.500    132.32
      81   117.000    34.500    132.34
      82   117.250    34.500    131.36
      83   117.500    34.500    129.38
      84   117.750    34.500    126.38
      85   118.000    34.500    122.40
      86   118.250    34.500    117.48
      87   118.500    34.500    111.65
      88   118.750    34.500    105.00
      89   119.000    34.500     97.60
      90   119.250    34.500     89.52
      91   119.500    34.500     80.90
      92   119.750    34.500     71.81
      93   120.000    34.500     62.39
      94   120.250    34.500     52.74
      95   120.500    34.500     42.98
      96   120.750    34.500     33.23
      97   121.000    34.500     23.59
      98   121.250    34.500     14.19
      99   121.500    34.500      5.13
     100   121.750    34.500     -3.51
     101   122.000    34.500    -11.65
     102   122.250    34.500    -19.20
     103   122.500    34.500    -26.10
     104   122.750    34.500    -32.31
     105   123.000    34.500    -37.80
     106   114.500    34.750     86.53
     107   114.750    34.750     92.60
     108   115.000    34.750     98.42
     109   115.250    34.750    103.87
     110   115.500    34.750    108.86
     111   115.750    34.750    113.28
     112   116.000    34.750    117.03
     113   116.250    34.750    120.04
     114   116.500    34.750    122.22
     115   116.750    34.750    123.53
     116   117.000    34.750    123.89
     117   117.250    34.750    123.29
     118   117.500    34.750    121.71
     119   117.750    34.750    119.15
     120   118.000    34.750    115.63
     121   118.250    34.750    111.17
     122   118.500    34.750    105.82
     123   118.750    34.750     99.65
     124   119.000    34.750     92.70
     125   119.250    34.750     85.10
     126   119.500    34.750     76.91
     127   119.750    34.750     68.25
     128   120.000    34.750     59.21
     129   120.250    34.750     49.91
     130   120.500    34.750     40.47
     131   120.750    34.750     30.99
     132   121.000    34.750     21.60
     133   121.250    34.750     12.38
     134   121.500    34.750      3.46
     135   121.750    34.750     -5.08
     136   122.000    34.750    -13.16
     137   122.250    34.750    -20.69
     138   122.500    34.750    -27.62
     139   122.750    34.750    -33.89
     140   123.000    34.750    -39.46
     141   114.500    35.000     76.69
     142   114.750    35.000     82.61
     143   115.000    35.000     88.32
     144   115.250    35.000     93.73
     145   115.500    35.000     98.71
     146   115.750    35.000    103.17
     147   116.000    35.000    107.02
     148   116.250    35.000    110.19
     149   116.500    35.000    112.58
     150   116.750    35.000    114.12
     151   117.000    35.000    114.79
     152   117.250    35.000    114.53
     153   117.500    35.000    113.34
     154   117.750    35.000    111.19
     155   118.000    35.000    108.12
     156   118.250    35.000    104.13
     157   118.500    35.000     99.27
     158   118.750    35.000     93.59
     159   119.000    35.000     87.16
     160   119.250    35.000     80.04
     161   119.500    35.000     72.35
     162   119.750    35.000     64.16
     163   120.000    35.000     55.57
     164   120.250    35.000     46.70
     165   120.500    35.000     37.64
     166   120.750    35.000     28.52
     167   121.000    35.000     19.43
     168   121.250    35.000     10.48
     169   121.500    35.000      1.77
     170   121.750    35.000     -6.61
     171   122.000    35.000    -14.57
     172   122.250    35.000    -22.03
     173   122.500    35.000    -28.92
     174   122.750    35.000    -35.21
     175   123.000    35.000    -40.83
     176   114.500    35.250     67.16
     177   114.750    35.250     72.85
     178   115.000    35.250     78.37
     179   115.250    35.250     83.64
     180   115.500    35.250     88.53
     181   115.750    35.250     92.97
     182   116.000    35.250     96.84
     183   116.250    35.250    100.08
     184   116.500    35.250    102.60
     185   116.750    35.250    104.34
     186   117.000    35.250    105.25
     187   117.250    35.250    105.30
     188   117.500    35.250    104.44
     189   117.750    35.250    102.70
     190   118.000    35.250    100.05
     191   118.250    35.250     96.53
     192   118.500    35.250     92.16
     193   118.750    35.250     86.99
     194   119.000    35.250     81.09
     195   119.250    35.250     74.51
     196   119.500    35.250     67.35
     197   119.750    35.250     59.68
     198   120.000    35.250     51.60
     199   120.250    35.250     43.21
     200   120.500    35.250     34.60
     201   120.750    35.250     25.90
     202   121.000    35.250     17.18
     203   121.250    35.250      8.55
     204   121.500    35.250      0.13
     205   121.750    35.250     -8.02
     206   122.000    35.250    -15.79
     207   122.250    35.250    -23.13
     208   122.500    35.250    -29.94
     209   122.750    35.250    -36.18
     210   123.000    35.250    -41.81
     211   114.500    35.500     58.15
     212   114.750    35.500     63.54
     213   115.000    35.500     68.81
     214   115.250    35.500     73.85
     215   115.500    35.500     78.57
     216   115.750    35.500     82.89
     217   116.000    35.500     86.72
     218   116.250    35.500     89.95
     219   116.500    35.500     92.53
     220   116.750    35.500     94.40
     221   117.000    35.500     95.50
     222   117.250    35.500     95.80
     223   117.500    35.500     95.25
     224   117.750    35.500     93.86
     225   118.000    35.500     91.63
     226   118.250    35.500     88.56
     227   118.500    35.500     84.67
     228   118.750    35.500     80.03
     229   119.000    35.500     74.67
     230   119.250    35.500     68.65
     231   119.500    35.500     62.05
     232   119.750    35.500     54.94
     233   120.000    35.500     47.41
     234   120.250    35.500     39.55
     235   120.500    35.500     31.45
     236   120.750    35.500     23.22
     237   121.000    35.500     14.93
     238   121.250    35.500      6.71
     239   121.500    35.500     -1.38
     240   121.750    35.500     -9.23
     241   122.000    35.500    -16.77
     242   122.250    35.500    -23.91
     243   122.500    35.500    -30.59
     244   122.750    35.500    -36.75
     245   123.000    35.500    -42.34
     246   114.500    35.750     49.86
     247   114.750    35.750     54.88
     248   115.000    35.750     59.81
     249   115.250    35.750     64.56
     250   115.500    35.750     69.05
     251   115.750    35.750     73.17
     252   116.000    35.750     76.86
     253   116.250    35.750     80.03
     254   116.500    35.750     82.61
     255   116.750    35.750     84.54
     256   117.000    35.750     85.77
     257   117.250    35.750     86.25
     258   117.500    35.750     85.96
     259   117.750    35.750     84.89
     260   118.000    35.750     83.04
     261   118.250    35.750     80.39
     262   118.500    35.750     76.99
     263   118.750    35.750     72.86
     264   119.000    35.750     68.05
     265   119.250    35.750     62.60
     266   119.500    35.750     56.58
     267   119.750    35.750     50.06
     268   120.000    35.750     43.12
     269   120.250    35.750     35.83
     270   120.500    35.750     28.29
     271   120.750    35.750     20.57
     272   121.000    35.750     12.78
     273   121.250    35.750      5.00
     274   121.500    35.750     -2.69
     275   121.750    35.750    -10.19
     276   122.000    35.750    -17.43
     277   122.250    35.750    -24.34
     278   122.500    35.750    -30.83
     279   122.750    35.750    -36.86
     280   123.000    35.750    -42.37
     281   114.500    36.000     42.47
     282   114.750    36.000     47.06
     283   115.000    36.000     51.59
     284   115.250    36.000     55.97
     285   115.500    36.000     60.14
     286   115.750    36.000     64.02
     287   116.000    36.000     67.49
     288   116.250    36.000     70.53
     289   116.500    36.000     73.02
     290   116.750    36.000     74.94
     291   117.000    36.000     76.24
     292   117.250    36.000     76.86
     293   117.500    36.000     76.78
     294   117.750    36.000     75.98
     295   118.000    36.000     74.46
     296   118.250    36.000     72.21
     297   118.500    36.000     69.27
     298   118.750    36.000     65.64
     299   119.000    36.000     61.37
     300   119.250    36.000     56.49
     301   119.500    36.000     51.06
     302   119.750    36.000     45.15
     303   120.000    36.000     38.82
     304   120.250    36.000     32.13
     305   120.500    36.000     25.18
     306   120.750    36.000     18.03
     307   121.000    36.000     10.77
     308   121.250    36.000      3.48
     309   121.500    36.000     -3.75
     310   121.750    36.000    -10.85
     311   122.000    36.000    -17.75
     312   122.250    36.000    -24.37
     313   122.500    36.000    -30.63
     314   122.750    36.000    -36.50
     315   123.000    36.000    -41.89
     316   114.500    36.250     36.11
     317   114.750    36.250     40.21
     318   115.000    36.250     44.28
     319   115.250    36.250     48.25
     320   115.500    36.250     52.04
     321   115.750    36.250     55.58
     322   116.000    36.250     58.79
     323   116.250    36.250     61.61
     324   116.500    36.250     63.96
     325   116.750    36.250     65.81
     326   117.000    36.250     67.10
     327   117.250    36.250     67.80
     328   117.500    36.250     67.88
     329   117.750    36.250     67.30
     330   118.000    36.250     66.08
     331   118.250    36.250     64.19
     332   118.500    36.250     61.67
     333   118.750    36.250     58.52
     334   119.000    36.250     54.77
     335   119.250    36.250     50.46
     336   119.500    36.250     45.62
     337   119.750    36.250     40.33
     338   120.000    36.250     34.61
     339   120.250    36.250     28.55
     340   120.500    36.250     22.20
     341   120.750    36.250     15.65
     342   121.000    36.250      8.97
     343   121.250    36.250      2.21
     344   121.500    36.250     -4.54
     345   121.750    36.250    -11.20
     346   122.000    36.250    -17.71
     347   122.250    36.250    -23.99
     348   122.500    36.250    -30.00
     349   122.750    36.250    -35.64
     350   123.000    36.250    -40.89
     351   114.500    36.500     30.88
     352   114.750    36.500     34.45
     353   115.000    36.500     38.02
     354   115.250    36.500     41.51
     355   115.500    36.500     44.87
     356   115.750    36.500     48.01
     357   116.000    36.500     50.89
     358   116.250    36.500     53.42
     359   116.500    36.500     55.57
     360   116.750    36.500     57.28
     361   117.000    36.500     58.52
     362   117.250    36.500     59.23
     363   117.500    36.500     59.40
     364   117.750    36.500     59.00
     365   118.000    36.500     58.03
     366   118.250    36.500     56.46
     367   118.500    36.500     54.32
     368   118.750    36.500     51.61
     369   119.000    36.500     48.36
     370   119.250    36.500     44.60
     371   119.500    36.500     40.34
     372   119.750    36.500     35.64
     373   120.000    36.500     30.56
     374   120.250    36.500     25.13
     375   120.500    36.500     19.42
     376   120.750    36.500     13.48
     377   121.000    36.500      7.37
     378   121.250    36.500      1.18
     379   121.500    36.500     -5.05
     380   121.750    36.500    -11.24
     381   122.000    36.500    -17.32
     382   122.250    36.500    -23.24
     383   122.500    36.500    -28.93
     384   122.750    36.500    -34.33
     385   123.000    36.500    -39.38
     386   114.500    36.750     26.81
     387   114.750    36.750     29.83
     388   115.000    36.750     32.86
     389   115.250    36.750     35.83
     390   115.500    36.750     38.71
     391   115.750    36.750     41.40
     392   116.000    36.750     43.89
     393   116.250    36.750     46.10
     394   116.500    36.750     47.97
     395   116.750    36.750     49.49
     396   117.000    36.750     50.61
     397   117.250    36.750     51.27
     398   117.500    36.750     51.47
     399   117.750    36.750     51.19
     400   118.000    36.750     50.41
     401   118.250    36.750     49.11
     402   118.500    36.750     47.32
     403   118.750    36.750     45.02
     404   119.000    36.750     42.24
     405   119.250    36.750     38.99
     406   119.500    36.750     35.30
     407   119.750    36.750     31.19
     408   120.000    36.750     26.72
     409   120.250    36.750     21.91
     410   120.500    36.750     16.83
     411   120.750    36.750     11.51
     412   121.000    36.750      6.01
     413   121.250    36.750      0.39
     414   121.500    36.750     -5.29
     415   121.750    36.750    -10.98
     416   122.000    36.750    -16.61
     417   122.250    36.750    -22.13
     418   122.500    36.750    -27.48
     419   122.750    36.750    -32.60
     420   123.000    36.750    -37.43
     421   114.500    37.000     23.91
     422   114.750    37.000     26.35
     423   115.000    37.000     28.81
     424   115.250    37.000     31.24
     425   115.500    37.000     33.58
     426   115.750    37.000     35.80
     427   116.000    37.000     37.85
     428   116.250    37.000     39.67
     429   116.500    37.000     41.24
     430   116.750    37.000     42.50
     431   117.000    37.000     43.44
     432   117.250    37.000     44.01
     433   117.500    37.000     44.19
     434   117.750    37.000     43.97
     435   118.000    37.000     43.33
     436   118.250    37.000     42.25
     437   118.500    37.000     40.75
     438   118.750    37.000     38.81
     439   119.000    37.000     36.46
     440   119.250    37.000     33.68
     441   119.500    37.000     30.52
     442   119.750    37.000     26.98
     443   120.000    37.000     23.10
     444   120.250    37.000     18.91
     445   120.500    37.000     14.45
     446   120.750    37.000      9.75
     447   121.000    37.000      4.86
     448   121.250    37.000     -0.18
     449   121.500    37.000     -5.30
     450   121.750    37.000    -10.48
     451   122.000    37.000    -15.63
     452   122.250    37.000    -20.74
     453   122.500    37.000    -25.71
     454   122.750    37.000    -30.52
     455   123.000    37.000    -35.10
     456   114.500    37.250     22.14
     457   114.750    37.250     23.98
     458   115.000    37.250     25.86
     459   115.250    37.250     27.72
     460   115.500    37.250     29.51
     461   115.750    37.250     31.22
     462   116.000    37.250     32.79
     463   116.250    37.250     34.19
     464   116.500    37.250     35.40
     465   116.750    37.250     36.36
     466   117.000    37.250     37.07
     467   117.250    37.250     37.48
     468   117.500    37.250     37.60
     469   117.750    37.250     37.38
     470   118.000    37.250     36.83
     471   118.250    37.250     35.91
     472   118.500    37.250     34.65
     473   118.750    37.250     33.03
     474   119.000    37.250     31.05
     475   119.250    37.250     28.72
     476   119.500    37.250     26.04
     477   119.750    37.250     23.03
     478   120.000    37.250     19.72
     479   120.250    37.250     16.12
     480   120.500    37.250     12.25
     481   120.750    37.250      8.16
     482   121.000    37.250      3.87
     483   121.250    37.250     -0.58
     484   121.500    37.250     -5.15
     485   121.750    37.250     -9.80
     486   122.000    37.250    -14.47
     487   122.250    37.250    -19.12
     488   122.500    37.250    -23.71
     489   122.750    37.250    -28.18
     490   123.000    37.250    -32.50
     491   114.500    37.500     21.39
     492   114.750    37.500     22.66
     493   115.000    37.500     23.94
     494   115.250    37.500     25.21
     495   115.500    37.500     26.44
     496   115.750    37.500     27.61
     497   116.000    37.500     28.68
     498   116.250    37.500     29.62
     499   116.500    37.500     30.43
     500   116.750    37.500     31.05
     501   117.000    37.500     31.49
     502   117.250    37.500     31.71
     503   117.500    37.500     31.69
     504   117.750    37.500     31.44
     505   118.000    37.500     30.92
     506   118.250    37.500     30.13
     507   118.500    37.500     29.05
     508   118.750    37.500     27.68
     509   119.000    37.500     26.03
     510   119.250    37.500     24.09
     511   119.500    37.500     21.85
     512   119.750    37.500     19.34
     513   120.000    37.500     16.55
     514   120.250    37.500     13.50
     515   120.500    37.500     10.21
     516   120.750    37.500      6.71
     517   121.000    37.500      2.99
     518   121.250    37.500     -0.89
     519   121.500    37.500     -4.90
     520   121.750    37.500     -9.02
     521   122.000    37.500    -13.20
     522   122.250    37.500    -17.40
     523   122.500    37.500    -21.58
     524   122.750    37.500    -25.70
     525   123.000    37.500    -29.71
     526   114.500    37.750     21.52
     527   114.750    37.750     22.21
     528   115.000    37.750     22.92
     529   115.250    37.750     23.61
     530   115.500    37.750     24.28
     531   115.750    37.750     24.90
     532   116.000    37.750     25.46
     533   116.250    37.750     25.93
     534   116.500    37.750     26.30
     535   116.750    37.750     26.56
     536   117.000    37.750     26.69
     537   117.250    37.750     26.67
     538   117.500    37.750     26.49
     539   117.750    37.750     26.14
     540   118.000    37.750     25.60
     541   118.250    37.750     24.87
     542   118.500    37.750     23.92
     543   118.750    37.750     22.77
     544   119.000    37.750     21.39
     545   119.250    37.750     19.78
     546   119.500    37.750     17.93
     547   119.750    37.750     15.86
     548   120.000    37.750     13.56
     549   120.250    37.750     11.02
     550   120.500    37.750      8.27
     551   120.750    37.750      5.31
     552   121.000    37.750      2.16
     553   121.250    37.750     -1.17
     554   121.500    37.750     -4.64
     555   121.750    37.750     -8.23
     556   122.000    37.750    -11.93
     557   122.250    37.750    -15.67
     558   122.500    37.750    -19.44
     559   122.750    37.750    -23.18
     560   123.000    37.750    -26.87
     561   114.500    38.000     22.40
     562   114.750    38.000     22.53
     563   115.000    38.000     22.67
     564   115.250    38.000     22.79
     565   115.500    38.000     22.90
     566   115.750    38.000     22.98
     567   116.000    38.000     23.01
     568   116.250    38.000     23.00
     569   116.500    38.000     22.93
     570   116.750    38.000     22.80
     571   117.000    38.000     22.59
     572   117.250    38.000     22.30
     573   117.500    38.000     21.92
     574   117.750    38.000     21.43
     575   118.000    38.000     20.83
     576   118.250    38.000     20.11
     577   118.500    38.000     19.24
     578   118.750    38.000     18.24
     579   119.000    38.000     17.08
     580   119.250    38.000     15.74
     581   119.500    38.000     14.24
     582   119.750    38.000     12.56
     583   120.000    38.000     10.68
     584   120.250    38.000      8.61
     585   120.500    38.000      6.35
     586   120.750    38.000      3.91
     587   121.000    38.000      1.28
     588   121.250    38.000     -1.52
     589   121.500    38.000     -4.47
     590   121.750    38.000     -7.55
     591   122.000    38.000    -10.76
     592   122.250    38.000    -14.05
     593   122.500    38.000    -17.39
     594   122.750    38.000    -20.75
     595   123.000    38.000    -24.10
     596   114.500    38.250     23.80
     597   114.750    38.250     23.42
     598   115.000    38.250     23.02
     599   115.250    38.250     22.60
     600   115.500    38.250     22.17
     601   115.750    38.250     21.71
     602   116.000    38.250     21.23
     603   116.250    38.250     20.74
     604   116.500    38.250     20.22
     605   116.750    38.250     19.68
     606   117.000    38.250     19.12
     607   117.250    38.250     18.54
     608   117.500    38.250     17.91
     609   117.750    38.250     17.26
     610   118.000    38.250     16.56
     611   118.250    38.250     15.79
     612   118.500    38.250     14.96
     613   118.750    38.250     14.05
     614   119.000    38.250     13.06
     615   119.250    38.250     11.94
     616   119.500    38.250     10.72
     617   119.750    38.250      9.37
     618   120.000    38.250      7.87
     619   120.250    38.250      6.22
     620   120.500    38.250      4.41
     621   120.750    38.250      2.43
     622   121.000    38.250      0.28
     623   121.250    38.250     -2.02
     624   121.500    38.250     -4.47
     625   121.750    38.250     -7.07
     626   122.000    38.250     -9.80
     627   122.250    38.250    -12.64
     628   122.500    38.250    -15.56
     629   122.750    38.250    -18.53
     630   123.000    38.250    -21.52
     631   114.500    38.500     25.55
     632   114.750    38.500     24.68
     633   115.000    38.500     23.77
     634   115.250    38.500     22.84
     635   115.500    38.500     21.90
     636   115.750    38.500     20.93
     637   116.000    38.500     19.96
     638   116.250    38.500     19.00
     639   116.500    38.500     18.05
     640   116.750    38.500     17.10
     641   117.000    38.500     16.18
     642   117.250    38.500     15.29
     643   117.500    38.500     14.41
     644   117.750    38.500     13.55
     645   118.000    38.500     12.71
     646   118.250    38.500     11.86
     647   118.500    38.500     11.02
     648   118.750    38.500     10.16
     649   119.000    38.500      9.26
     650   119.250    38.500      8.32
     651   119.500    38.500      7.32
     652   119.750    38.500      6.24
     653   120.000    38.500      5.05
     654   120.250    38.500      3.77
     655   120.500    38.500      2.35
     656   120.750    38.500      0.80
     657   121.000    38.500     -0.91
     658   121.250    38.500     -2.75
     659   121.500    38.500     -4.75
     660   121.750    38.500     -6.89
     661   122.000    38.500     -9.17
     662   122.250    38.500    -11.56
     663   122.500    38.500    -14.05
     664   122.750    38.500    -16.63
     665   123.000    38.500    -19.25
