# Supplementary material for: The analysis on groundwater storage variations from GRACE/GRACE-FO in recent 20 years driven by influencing factors and prediction in Shandong Province, China
Source: Sci Rep. 2024 Mar 9;14:5819. doi: 10.1038/s41598-024-55588-3 (PMC10925065; doi:10.1038/s41598-024-55588-3)
Supplement: Supplementary file 1 — Supplementary Information. [file 41598_2024_55588_MOESM1_ESM.zip › data/GWS derived from GRACE/gws201109.txt]

       1   114.500    34.000    101.70
       2   114.750    34.000    101.47
       3   115.000    34.000     99.70
       4   115.250    34.000     96.46
       5   115.500    34.000     91.79
       6   115.750    34.000     85.82
       7   116.000    34.000     78.68
       8   116.250    34.000     70.58
       9   116.500    34.000     61.68
      10   116.750    34.000     52.21
      11   117.000    34.000     42.40
      12   117.250    34.000     32.46
      13   117.500    34.000     22.65
      14   117.750    34.000     13.15
      15   118.000    34.000      4.19
      16   118.250    34.000     -4.05
      17   118.500    34.000    -11.42
      18   118.750    34.000    -17.80
      19   119.000    34.000    -23.07
      20   119.250    34.000    -27.18
      21   119.500    34.000    -30.09
      22   119.750    34.000    -31.82
      23   120.000    34.000    -32.38
      24   120.250    34.000    -31.87
      25   120.500    34.000    -30.36
      26   120.750    34.000    -27.97
      27   121.000    34.000    -24.81
      28   121.250    34.000    -21.06
      29   121.500    34.000    -16.83
      30   121.750    34.000    -12.30
      31   122.000    34.000     -7.61
      32   122.250    34.000     -2.88
      33   122.500    34.000      1.75
      34   122.750    34.000      6.17
      35   123.000    34.000     10.29
      36   114.500    34.250     98.68
      37   114.750    34.250     98.40
      38   115.000    34.250     96.63
      39   115.250    34.250     93.44
      40   115.500    34.250     88.90
      41   115.750    34.250     83.13
      42   116.000    34.250     76.25
      43   116.250    34.250     68.46
      44   116.500    34.250     59.94
      45   116.750    34.250     50.89
      46   117.000    34.250     41.54
      47   117.250    34.250     32.11
      48   117.500    34.250     22.81
      49   117.750    34.250     13.86
      50   118.000    34.250      5.45
      51   118.250    34.250     -2.26
      52   118.500    34.250     -9.10
      53   118.750    34.250    -14.97
      54   119.000    34.250    -19.76
      55   119.250    34.250    -23.44
      56   119.500    34.250    -25.98
      57   119.750    34.250    -27.39
      58   120.000    34.250    -27.70
      59   120.250    34.250    -26.99
      60   120.500    34.250    -25.37
      61   120.750    34.250    -22.93
      62   121.000    34.250    -19.82
      63   121.250    34.250    -16.16
      64   121.500    34.250    -12.11
      65   121.750    34.250     -7.81
      66   122.000    34.250     -3.41
      67   122.250    34.250      0.97
      68   122.500    34.250      5.22
      69   122.750    34.250      9.20
      70   123.000    34.250     12.87
      71   114.500    34.500     94.77
      72   114.750    34.500     94.40
      73   115.000    34.500     92.65
      74   115.250    34.500     89.54
      75   115.500    34.500     85.17
      76   115.750    34.500     79.64
      77   116.000    34.500     73.09
      78   116.250    34.500     65.68
      79   116.500    34.500     57.61
      80   116.750    34.500     49.07
      81   117.000    34.500     40.28
      82   117.250    34.500     31.44
      83   117.500    34.500     22.78
      84   117.750    34.500     14.46
      85   118.000    34.500      6.69
      86   118.250    34.500     -0.37
      87   118.500    34.500     -6.59
      88   118.750    34.500    -11.86
      89   119.000    34.500    -16.11
      90   119.250    34.500    -19.29
      91   119.500    34.500    -21.39
      92   119.750    34.500    -22.42
      93   120.000    34.500    -22.44
      94   120.250    34.500    -21.52
      95   120.500    34.500    -19.75
      96   120.750    34.500    -17.25
      97   121.000    34.500    -14.16
      98   121.250    34.500    -10.61
      99   121.500    34.500     -6.74
     100   121.750    34.500     -2.70
     101   122.000    34.500      1.39
     102   122.250    34.500      5.41
     103   122.500    34.500      9.23
     104   122.750    34.500     12.76
     105   123.000    34.500     15.94
     106   114.500    34.750     90.04
     107   114.750    34.750     89.61
     108   115.000    34.750     87.88
     109   115.250    34.750     84.88
     110   115.500    34.750     80.71
     111   115.750    34.750     75.47
     112   116.000    34.750     69.30
     113   116.250    34.750     62.34
     114   116.500    34.750     54.79
     115   116.750    34.750     46.84
     116   117.000    34.750     38.68
     117   117.250    34.750     30.53
     118   117.500    34.750     22.58
     119   117.750    34.750     14.99
     120   118.000    34.750      7.95
     121   118.250    34.750      1.62
     122   118.500    34.750     -3.91
     123   118.750    34.750     -8.52
     124   119.000    34.750    -12.15
     125   119.250    34.750    -14.78
     126   119.500    34.750    -16.38
     127   119.750    34.750    -17.00
     128   120.000    34.750    -16.67
     129   120.250    34.750    -15.51
     130   120.500    34.750    -13.58
     131   120.750    34.750    -11.01
     132   121.000    34.750     -7.95
     133   121.250    34.750     -4.49
     134   121.500    34.750     -0.81
     135   121.750    34.750      2.98
     136   122.000    34.750      6.74
     137   122.250    34.750     10.36
     138   122.500    34.750     13.74
     139   122.750    34.750     16.80
     140   123.000    34.750     19.47
     141   114.500    35.000     84.66
     142   114.750    35.000     84.16
     143   115.000    35.000     82.46
     144   115.250    35.000     79.59
     145   115.500    35.000     75.66
     146   115.750    35.000     70.74
     147   116.000    35.000     64.98
     148   116.250    35.000     58.54
     149   116.500    35.000     51.57
     150   116.750    35.000     44.28
     151   117.000    35.000     36.83
     152   117.250    35.000     29.42
     153   117.500    35.000     22.24
     154   117.750    35.000     15.46
     155   118.000    35.000      9.23
     156   118.250    35.000      3.67
     157   118.500    35.000     -1.08
     158   118.750    35.000     -4.97
     159   119.000    35.000     -7.93
     160   119.250    35.000     -9.94
     161   119.500    35.000    -11.02
     162   119.750    35.000    -11.19
     163   120.000    35.000    -10.51
     164   120.250    35.000     -9.06
     165   120.500    35.000     -6.96
     166   120.750    35.000     -4.32
     167   121.000    35.000     -1.26
     168   121.250    35.000      2.09
     169   121.500    35.000      5.58
     170   121.750    35.000      9.10
     171   122.000    35.000     12.53
     172   122.250    35.000     15.75
     173   122.500    35.000     18.67
     174   122.750    35.000     21.23
     175   123.000    35.000     23.38
     176   114.500    35.250     78.74
     177   114.750    35.250     78.19
     178   115.000    35.250     76.53
     179   115.250    35.250     73.83
     180   115.500    35.250     70.14
     181   115.750    35.250     65.59
     182   116.000    35.250     60.28
     183   116.250    35.250     54.39
     184   116.500    35.250     48.05
     185   116.750    35.250     41.46
     186   117.000    35.250     34.78
     187   117.250    35.250     28.18
     188   117.500    35.250     21.84
     189   117.750    35.250     15.91
     190   118.000    35.250     10.53
     191   118.250    35.250      5.81
     192   118.500    35.250      1.86
     193   118.750    35.250     -1.26
     194   119.000    35.250     -3.51
     195   119.250    35.250     -4.89
     196   119.500    35.250     -5.40
     197   119.750    35.250     -5.09
     198   120.000    35.250     -4.03
     199   120.250    35.250     -2.29
     200   120.500    35.250     -0.01
     201   120.750    35.250      2.72
     202   121.000    35.250      5.78
     203   121.250    35.250      9.01
     204   121.500    35.250     12.32
     205   121.750    35.250     15.56
     206   122.000    35.250     18.64
     207   122.250    35.250     21.45
     208   122.500    35.250     23.91
     209   122.750    35.250     25.98
     210   123.000    35.250     27.59
     211   114.500    35.500     72.47
     212   114.750    35.500     71.86
     213   115.000    35.500     70.27
     214   115.250    35.500     67.73
     215   115.500    35.500     64.33
     216   115.750    35.500     60.15
     217   116.000    35.500     55.34
     218   116.250    35.500     50.03
     219   116.500    35.500     44.37
     220   116.750    35.500     38.50
     221   117.000    35.500     32.62
     222   117.250    35.500     26.86
     223   117.500    35.500     21.40
     224   117.750    35.500     16.36
     225   118.000    35.500     11.86
     226   118.250    35.500      8.01
     227   118.500    35.500      4.90
     228   118.750    35.500      2.56
     229   119.000    35.500      1.04
     230   119.250    35.500      0.33
     231   119.500    35.500      0.40
     232   119.750    35.500      1.19
     233   120.000    35.500      2.65
     234   120.250    35.500      4.67
     235   120.500    35.500      7.15
     236   120.750    35.500      9.97
     237   121.000    35.500     13.02
     238   121.250    35.500     16.14
     239   121.500    35.500     19.26
     240   121.750    35.500     22.22
     241   122.000    35.500     24.96
     242   122.250    35.500     27.36
     243   122.500    35.500     29.36
     244   122.750    35.500     30.92
     245   123.000    35.500     31.99
     246   114.500    35.750     65.99
     247   114.750    35.750     65.34
     248   115.000    35.750     63.82
     249   115.250    35.750     61.46
     250   115.500    35.750     58.36
     251   115.750    35.750     54.59
     252   116.000    35.750     50.29
     253   116.250    35.750     45.58
     254   116.500    35.750     40.60
     255   116.750    35.750     35.51
     256   117.000    35.750     30.44
     257   117.250    35.750     25.54
     258   117.500    35.750     20.96
     259   117.750    35.750     16.82
     260   118.000    35.750     13.23
     261   118.250    35.750     10.27
     262   118.500    35.750      8.00
     263   118.750    35.750      6.46
     264   119.000    35.750      5.67
     265   119.250    35.750      5.62
     266   119.500    35.750      6.26
     267   119.750    35.750      7.54
     268   120.000    35.750      9.39
     269   120.250    35.750     11.70
     270   120.500    35.750     14.36
     271   120.750    35.750     17.28
     272   121.000    35.750     20.30
     273   121.250    35.750     23.33
     274   121.500    35.750     26.24
     275   121.750    35.750     28.94
     276   122.000    35.750     31.32
     277   122.250    35.750     33.31
     278   122.500    35.750     34.86
     279   122.750    35.750     35.91
     280   123.000    35.750     36.47
     281   114.500    36.000     59.49
     282   114.750    36.000     58.80
     283   115.000    36.000     57.37
     284   115.250    36.000     55.20
     285   115.500    36.000     52.41
     286   115.750    36.000     49.05
     287   116.000    36.000     45.27
     288   116.250    36.000     41.17
     289   116.500    36.000     36.89
     290   116.750    36.000     32.55
     291   117.000    36.000     28.30
     292   117.250    36.000     24.27
     293   117.500    36.000     20.58
     294   117.750    36.000     17.34
     295   118.000    36.000     14.64
     296   118.250    36.000     12.55
     297   118.500    36.000     11.11
     298   118.750    36.000     10.36
     299   119.000    36.000     10.29
     300   119.250    36.000     10.88
     301   119.500    36.000     12.09
     302   119.750    36.000     13.85
     303   120.000    36.000     16.07
     304   120.250    36.000     18.65
     305   120.500    36.000     21.49
     306   120.750    36.000     24.48
     307   121.000    36.000     27.49
     308   121.250    36.000     30.41
     309   121.500    36.000     33.12
     310   121.750    36.000     35.55
     311   122.000    36.000     37.58
     312   122.250    36.000     39.18
     313   122.500    36.000     40.28
     314   122.750    36.000     40.85
     315   123.000    36.000     40.88
     316   114.500    36.250     53.12
     317   114.750    36.250     52.42
     318   115.000    36.250     51.06
     319   115.250    36.250     49.10
     320   115.500    36.250     46.61
     321   115.750    36.250     43.68
     322   116.000    36.250     40.41
     323   116.250    36.250     36.92
     324   116.500    36.250     33.31
     325   116.750    36.250     29.73
     326   117.000    36.250     26.29
     327   117.250    36.250     23.10
     328   117.500    36.250     20.28
     329   117.750    36.250     17.92
     330   118.000    36.250     16.08
     331   118.250    36.250     14.83
     332   118.500    36.250     14.20
     333   118.750    36.250     14.20
     334   119.000    36.250     14.82
     335   119.250    36.250     16.04
     336   119.500    36.250     17.78
     337   119.750    36.250     19.98
     338   120.000    36.250     22.55
     339   120.250    36.250     25.39
     340   120.500    36.250     28.39
     341   120.750    36.250     31.43
     342   121.000    36.250     34.41
     343   121.250    36.250     37.20
     344   121.500    36.250     39.73
     345   121.750    36.250     41.87
     346   122.000    36.250     43.57
     347   122.250    36.250     44.78
     348   122.500    36.250     45.44
     349   122.750    36.250     45.55
     350   123.000    36.250     45.10
     351   114.500    36.500     47.02
     352   114.750    36.500     46.31
     353   115.000    36.500     45.05
     354   115.250    36.500     43.31
     355   115.500    36.500     41.12
     356   115.750    36.500     38.61
     357   116.000    36.500     35.84
     358   116.250    36.500     32.93
     359   116.500    36.500     29.99
     360   116.750    36.500     27.13
     361   117.000    36.500     24.46
     362   117.250    36.500     22.09
     363   117.500    36.500     20.09
     364   117.750    36.500     18.56
     365   118.000    36.500     17.55
     366   118.250    36.500     17.09
     367   118.500    36.500     17.23
     368   118.750    36.500     17.94
     369   119.000    36.500     19.20
     370   119.250    36.500     20.98
     371   119.500    36.500     23.21
     372   119.750    36.500     25.82
     373   120.000    36.500     28.70
     374   120.250    36.500     31.76
     375   120.500    36.500     34.89
     376   120.750    36.500     37.98
     377   121.000    36.500     40.90
     378   121.250    36.500     43.57
     379   121.500    36.500     45.88
     380   121.750    36.500     47.76
     381   122.000    36.500     49.14
     382   122.250    36.500     49.95
     383   122.500    36.500     50.21
     384   122.750    36.500     49.87
     385   123.000    36.500     48.95
     386   114.500    36.750     41.34
     387   114.750    36.750     40.63
     388   115.000    36.750     39.49
     389   115.250    36.750     37.94
     390   115.500    36.750     36.07
     391   115.750    36.750     33.94
     392   116.000    36.750     31.66
     393   116.250    36.750     29.31
     394   116.500    36.750     27.00
     395   116.750    36.750     24.82
     396   117.000    36.750     22.88
     397   117.250    36.750     21.27
     398   117.500    36.750     20.04
     399   117.750    36.750     19.28
     400   118.000    36.750     19.03
     401   118.250    36.750     19.32
     402   118.500    36.750     20.14
     403   118.750    36.750     21.49
     404   119.000    36.750     23.34
     405   119.250    36.750     25.63
     406   119.500    36.750     28.30
     407   119.750    36.750     31.25
     408   120.000    36.750     34.40
     409   120.250    36.750     37.64
     410   120.500    36.750     40.86
     411   120.750    36.750     43.96
     412   121.000    36.750     46.81
     413   121.250    36.750     49.33
     414   121.500    36.750     51.44
     415   121.750    36.750     53.05
     416   122.000    36.750     54.10
     417   122.250    36.750     54.57
     418   122.500    36.750     54.41
     419   122.750    36.750     53.65
     420   123.000    36.750     52.31
     421   114.500    37.000     36.20
     422   114.750    37.000     35.52
     423   115.000    37.000     34.48
     424   115.250    37.000     33.13
     425   115.500    37.000     31.55
     426   115.750    37.000     29.79
     427   116.000    37.000     27.96
     428   116.250    37.000     26.13
     429   116.500    37.000     24.40
     430   116.750    37.000     22.85
     431   117.000    37.000     21.58
     432   117.250    37.000     20.66
     433   117.500    37.000     20.14
     434   117.750    37.000     20.08
     435   118.000    37.000     20.51
     436   118.250    37.000     21.45
     437   118.500    37.000     22.89
     438   118.750    37.000     24.80
     439   119.000    37.000     27.16
     440   119.250    37.000     29.88
     441   119.500    37.000     32.92
     442   119.750    37.000     36.17
     443   120.000    37.000     39.53
     444   120.250    37.000     42.89
     445   120.500    37.000     46.17
     446   120.750    37.000     49.23
     447   121.000    37.000     51.99
     448   121.250    37.000     54.36
     449   121.500    37.000     56.24
     450   121.750    37.000     57.58
     451   122.000    37.000     58.32
     452   122.250    37.000     58.44
     453   122.500    37.000     57.93
     454   122.750    37.000     56.78
     455   123.000    37.000     55.04
     456   114.500    37.250     31.69
     457   114.750    37.250     31.04
     458   115.000    37.250     30.11
     459   115.250    37.250     28.96
     460   115.500    37.250     27.64
     461   115.750    37.250     26.23
     462   116.000    37.250     24.81
     463   116.250    37.250     23.46
     464   116.500    37.250     22.25
     465   116.750    37.250     21.27
     466   117.000    37.250     20.60
     467   117.250    37.250     20.29
     468   117.500    37.250     20.39
     469   117.750    37.250     20.94
     470   118.000    37.250     21.97
     471   118.250    37.250     23.47
     472   118.500    37.250     25.43
     473   118.750    37.250     27.83
     474   119.000    37.250     30.60
     475   119.250    37.250     33.68
     476   119.500    37.250     36.99
     477   119.750    37.250     40.46
     478   120.000    37.250     43.96
     479   120.250    37.250     47.40
     480   120.500    37.250     50.68
     481   120.750    37.250     53.68
     482   121.000    37.250     56.32
     483   121.250    37.250     58.51
     484   121.500    37.250     60.16
     485   121.750    37.250     61.24
     486   122.000    37.250     61.67
     487   122.250    37.250     61.47
     488   122.500    37.250     60.61
     489   122.750    37.250     59.11
     490   123.000    37.250     57.01
     491   114.500    37.500     27.89
     492   114.750    37.500     27.27
     493   115.000    37.500     26.46
     494   115.250    37.500     25.48
     495   115.500    37.500     24.41
     496   115.750    37.500     23.32
     497   116.000    37.500     22.26
     498   116.250    37.500     21.33
     499   116.500    37.500     20.58
     500   116.750    37.500     20.10
     501   117.000    37.500     19.94
     502   117.250    37.500     20.16
     503   117.500    37.500     20.79
     504   117.750    37.500     21.85
     505   118.000    37.500     23.37
     506   118.250    37.500     25.34
     507   118.500    37.500     27.72
     508   118.750    37.500     30.49
     509   119.000    37.500     33.59
     510   119.250    37.500     36.92
     511   119.500    37.500     40.45
     512   119.750    37.500     44.05
     513   120.000    37.500     47.62
     514   120.250    37.500     51.08
     515   120.500    37.500     54.29
     516   120.750    37.500     57.20
     517   121.000    37.500     59.69
     518   121.250    37.500     61.67
     519   121.500    37.500     63.09
     520   121.750    37.500     63.90
     521   122.000    37.500     64.05
     522   122.250    37.500     63.53
     523   122.500    37.500     62.35
     524   122.750    37.500     60.53
     525   123.000    37.500     58.12
     526   114.500    37.750     24.83
     527   114.750    37.750     24.27
     528   115.000    37.750     23.55
     529   115.250    37.750     22.74
     530   115.500    37.750     21.89
     531   115.750    37.750     21.07
     532   116.000    37.750     20.35
     533   116.250    37.750     19.77
     534   116.500    37.750     19.42
     535   116.750    37.750     19.35
     536   117.000    37.750     19.61
     537   117.250    37.750     20.27
     538   117.500    37.750     21.32
     539   117.750    37.750     22.79
     540   118.000    37.750     24.70
     541   118.250    37.750     27.02
     542   118.500    37.750     29.72
     543   118.750    37.750     32.76
     544   119.000    37.750     36.07
     545   119.250    37.750     39.58
     546   119.500    37.750     43.21
     547   119.750    37.750     46.85
     548   120.000    37.750     50.43
     549   120.250    37.750     53.83
     550   120.500    37.750     56.95
     551   120.750    37.750     59.70
     552   121.000    37.750     61.99
     553   121.250    37.750     63.76
     554   121.500    37.750     64.93
     555   121.750    37.750     65.47
     556   122.000    37.750     65.33
     557   122.250    37.750     64.54
     558   122.500    37.750     63.06
     559   122.750    37.750     60.97
     560   123.000    37.750     58.29
     561   114.500    38.000     22.53
     562   114.750    38.000     22.02
     563   115.000    38.000     21.40
     564   115.250    38.000     20.75
     565   115.500    38.000     20.10
     566   115.750    38.000     19.51
     567   116.000    38.000     19.04
     568   116.250    38.000     18.76
     569   116.500    38.000     18.74
     570   116.750    38.000     19.00
     571   117.000    38.000     19.61
     572   117.250    38.000     20.58
     573   117.500    38.000     21.96
     574   117.750    38.000     23.74
     575   118.000    38.000     25.93
     576   118.250    38.000     28.49
     577   118.500    38.000     31.39
     578   118.750    38.000     34.58
     579   119.000    38.000     38.01
     580   119.250    38.000     41.58
     581   119.500    38.000     45.23
     582   119.750    38.000     48.84
     583   120.000    38.000     52.33
     584   120.250    38.000     55.61
     585   120.500    38.000     58.57
     586   120.750    38.000     61.13
     587   121.000    38.000     63.20
     588   121.250    38.000     64.72
     589   121.500    38.000     65.63
     590   121.750    38.000     65.91
     591   122.000    38.000     65.51
     592   122.250    38.000     64.44
     593   122.500    38.000     62.71
     594   122.750    38.000     60.37
     595   123.000    38.000     57.45
     596   114.500    38.250     20.96
     597   114.750    38.250     20.52
     598   115.000    38.250     20.01
     599   115.250    38.250     19.49
     600   115.500    38.250     19.00
     601   115.750    38.250     18.60
     602   116.000    38.250     18.35
     603   116.250    38.250     18.31
     604   116.500    38.250     18.52
     605   116.750    38.250     19.03
     606   117.000    38.250     19.88
     607   117.250    38.250     21.09
     608   117.500    38.250     22.69
     609   117.750    38.250     24.67
     610   118.000    38.250     27.02
     611   118.250    38.250     29.70
     612   118.500    38.250     32.70
     613   118.750    38.250     35.94
     614   119.000    38.250     39.37
     615   119.250    38.250     42.91
     616   119.500    38.250     46.47
     617   119.750    38.250     49.97
     618   120.000    38.250     53.30
     619   120.250    38.250     56.39
     620   120.500    38.250     59.14
     621   120.750    38.250     61.45
     622   121.000    38.250     63.27
     623   121.250    38.250     64.53
     624   121.500    38.250     65.17
     625   121.750    38.250     65.17
     626   122.000    38.250     64.51
     627   122.250    38.250     63.20
     628   122.500    38.250     61.25
     629   122.750    38.250     58.70
     630   123.000    38.250     55.61
     631   114.500    38.500     20.11
     632   114.750    38.500     19.73
     633   115.000    38.500     19.31
     634   115.250    38.500     18.90
     635   115.500    38.500     18.55
     636   115.750    38.500     18.30
     637   116.000    38.500     18.22
     638   116.250    38.500     18.34
     639   116.500    38.500     18.73
     640   116.750    38.500     19.41
     641   117.000    38.500     20.41
     642   117.250    38.500     21.76
     643   117.500    38.500     23.47
     644   117.750    38.500     25.53
     645   118.000    38.500     27.94
     646   118.250    38.500     30.65
     647   118.500    38.500     33.62
     648   118.750    38.500     36.81
     649   119.000    38.500     40.14
     650   119.250    38.500     43.55
     651   119.500    38.500     46.94
     652   119.750    38.500     50.23
     653   120.000    38.500     53.33
     654   120.250    38.500     56.17
     655   120.500    38.500     58.64
     656   120.750    38.500     60.68
     657   121.000    38.500     62.21
     658   121.250    38.500     63.18
     659   121.500    38.500     63.54
     660   121.750    38.500     63.28
     661   122.000    38.500     62.37
     662   122.250    38.500     60.84
     663   122.500    38.500     58.70
     664   122.750    38.500     55.99
     665   123.000    38.500     52.76
