# Supplementary material for: The analysis on groundwater storage variations from GRACE/GRACE-FO in recent 20 years driven by influencing factors and prediction in Shandong Province, China
Source: Sci Rep. 2024 Mar 9;14:5819. doi: 10.1038/s41598-024-55588-3 (PMC10925065; doi:10.1038/s41598-024-55588-3)
Supplement: Supplementary file 1 — Supplementary Information. [file 41598_2024_55588_MOESM1_ESM.zip › data/GWS derived from GRACE/gws201112.txt]

       1   114.500    34.000     50.67
       2   114.750    34.000     50.05
       3   115.000    34.000     48.95
       4   115.250    34.000     47.42
       5   115.500    34.000     45.51
       6   115.750    34.000     43.27
       7   116.000    34.000     40.74
       8   116.250    34.000     38.03
       9   116.500    34.000     35.19
      10   116.750    34.000     32.31
      11   117.000    34.000     29.45
      12   117.250    34.000     26.70
      13   117.500    34.000     24.13
      14   117.750    34.000     21.81
      15   118.000    34.000     19.78
      16   118.250    34.000     18.12
      17   118.500    34.000     16.87
      18   118.750    34.000     16.05
      19   119.000    34.000     15.66
      20   119.250    34.000     15.76
      21   119.500    34.000     16.30
      22   119.750    34.000     17.30
      23   120.000    34.000     18.71
      24   120.250    34.000     20.51
      25   120.500    34.000     22.66
      26   120.750    34.000     25.11
      27   121.000    34.000     27.80
      28   121.250    34.000     30.69
      29   121.500    34.000     33.73
      30   121.750    34.000     36.84
      31   122.000    34.000     39.97
      32   122.250    34.000     43.07
      33   122.500    34.000     46.12
      34   122.750    34.000     49.05
      35   123.000    34.000     51.82
      36   114.500    34.250     51.10
      37   114.750    34.250     50.47
      38   115.000    34.250     49.35
      39   115.250    34.250     47.79
      40   115.500    34.250     45.84
      41   115.750    34.250     43.55
      42   116.000    34.250     41.00
      43   116.250    34.250     38.26
      44   116.500    34.250     35.40
      45   116.750    34.250     32.50
      46   117.000    34.250     29.64
      47   117.250    34.250     26.91
      48   117.500    34.250     24.37
      49   117.750    34.250     22.09
      50   118.000    34.250     20.14
      51   118.250    34.250     18.57
      52   118.500    34.250     17.39
      53   118.750    34.250     16.67
      54   119.000    34.250     16.42
      55   119.250    34.250     16.64
      56   119.500    34.250     17.31
      57   119.750    34.250     18.43
      58   120.000    34.250     19.96
      59   120.250    34.250     21.88
      60   120.500    34.250     24.15
      61   120.750    34.250     26.69
      62   121.000    34.250     29.47
      63   121.250    34.250     32.43
      64   121.500    34.250     35.50
      65   121.750    34.250     38.65
      66   122.000    34.250     41.79
      67   122.250    34.250     44.91
      68   122.500    34.250     47.93
      69   122.750    34.250     50.83
      70   123.000    34.250     53.57
      71   114.500    34.500     50.79
      72   114.750    34.500     50.13
      73   115.000    34.500     48.99
      74   115.250    34.500     47.40
      75   115.500    34.500     45.42
      76   115.750    34.500     43.11
      77   116.000    34.500     40.54
      78   116.250    34.500     37.78
      79   116.500    34.500     34.93
      80   116.750    34.500     32.04
      81   117.000    34.500     29.22
      82   117.250    34.500     26.55
      83   117.500    34.500     24.07
      84   117.750    34.500     21.89
      85   118.000    34.500     20.04
      86   118.250    34.500     18.58
      87   118.500    34.500     17.56
      88   118.750    34.500     16.99
      89   119.000    34.500     16.89
      90   119.250    34.500     17.27
      91   119.500    34.500     18.11
      92   119.750    34.500     19.40
      93   120.000    34.500     21.09
      94   120.250    34.500     23.16
      95   120.500    34.500     25.56
      96   120.750    34.500     28.23
      97   121.000    34.500     31.11
      98   121.250    34.500     34.16
      99   121.500    34.500     37.30
     100   121.750    34.500     40.49
     101   122.000    34.500     43.67
     102   122.250    34.500     46.79
     103   122.500    34.500     49.81
     104   122.750    34.500     52.69
     105   123.000    34.500     55.40
     106   114.500    34.750     49.83
     107   114.750    34.750     49.14
     108   115.000    34.750     47.95
     109   115.250    34.750     46.33
     110   115.500    34.750     44.33
     111   115.750    34.750     42.01
     112   116.000    34.750     39.43
     113   116.250    34.750     36.69
     114   116.500    34.750     33.86
     115   116.750    34.750     31.02
     116   117.000    34.750     28.28
     117   117.250    34.750     25.68
     118   117.500    34.750     23.32
     119   117.750    34.750     21.26
     120   118.000    34.750     19.56
     121   118.250    34.750     18.27
     122   118.500    34.750     17.42
     123   118.750    34.750     17.05
     124   119.000    34.750     17.14
     125   119.250    34.750     17.73
     126   119.500    34.750     18.77
     127   119.750    34.750     20.25
     128   120.000    34.750     22.14
     129   120.250    34.750     24.39
     130   120.500    34.750     26.95
     131   120.750    34.750     29.76
     132   121.000    34.750     32.78
     133   121.250    34.750     35.93
     134   121.500    34.750     39.16
     135   121.750    34.750     42.41
     136   122.000    34.750     45.63
     137   122.250    34.750     48.77
     138   122.500    34.750     51.80
     139   122.750    34.750     54.67
     140   123.000    34.750     57.35
     141   114.500    35.000     48.32
     142   114.750    35.000     47.58
     143   115.000    35.000     46.36
     144   115.250    35.000     44.71
     145   115.500    35.000     42.68
     146   115.750    35.000     40.36
     147   116.000    35.000     37.79
     148   116.250    35.000     35.08
     149   116.500    35.000     32.30
     150   116.750    35.000     29.55
     151   117.000    35.000     26.89
     152   117.250    35.000     24.41
     153   117.500    35.000     22.20
     154   117.750    35.000     20.30
     155   118.000    35.000     18.79
     156   118.250    35.000     17.70
     157   118.500    35.000     17.07
     158   118.750    35.000     16.91
     159   119.000    35.000     17.25
     160   119.250    35.000     18.06
     161   119.500    35.000     19.33
     162   119.750    35.000     21.05
     163   120.000    35.000     23.15
     164   120.250    35.000     25.60
     165   120.500    35.000     28.36
     166   120.750    35.000     31.35
     167   121.000    35.000     34.50
     168   121.250    35.000     37.78
     169   121.500    35.000     41.11
     170   121.750    35.000     44.44
     171   122.000    35.000     47.71
     172   122.250    35.000     50.88
     173   122.500    35.000     53.90
     174   122.750    35.000     56.77
     175   123.000    35.000     59.43
     176   114.500    35.250     46.39
     177   114.750    35.250     45.58
     178   115.000    35.250     44.32
     179   115.250    35.250     42.63
     180   115.500    35.250     40.59
     181   115.750    35.250     38.27
     182   116.000    35.250     35.73
     183   116.250    35.250     33.07
     184   116.500    35.250     30.37
     185   116.750    35.250     27.71
     186   117.000    35.250     25.17
     187   117.250    35.250     22.84
     188   117.500    35.250     20.80
     189   117.750    35.250     19.10
     190   118.000    35.250     17.80
     191   118.250    35.250     16.95
     192   118.500    35.250     16.55
     193   118.750    35.250     16.65
     194   119.000    35.250     17.25
     195   119.250    35.250     18.33
     196   119.500    35.250     19.87
     197   119.750    35.250     21.83
     198   120.000    35.250     24.18
     199   120.250    35.250     26.86
     200   120.500    35.250     29.81
     201   120.750    35.250     32.99
     202   121.000    35.250     36.31
     203   121.250    35.250     39.73
     204   121.500    35.250     43.17
     205   121.750    35.250     46.57
     206   122.000    35.250     49.90
     207   122.250    35.250     53.10
     208   122.500    35.250     56.14
     209   122.750    35.250     59.00
     210   123.000    35.250     61.65
     211   114.500    35.500     44.13
     212   114.750    35.500     43.26
     213   115.000    35.500     41.94
     214   115.250    35.500     40.23
     215   115.500    35.500     38.17
     216   115.750    35.500     35.86
     217   116.000    35.500     33.36
     218   116.250    35.500     30.76
     219   116.500    35.500     28.15
     220   116.750    35.500     25.61
     221   117.000    35.500     23.22
     222   117.250    35.500     21.07
     223   117.500    35.500     19.23
     224   117.750    35.500     17.75
     225   118.000    35.500     16.68
     226   118.250    35.500     16.09
     227   118.500    35.500     15.98
     228   118.750    35.500     16.35
     229   119.000    35.500     17.23
     230   119.250    35.500     18.59
     231   119.500    35.500     20.41
     232   119.750    35.500     22.65
     233   120.000    35.500     25.25
     234   120.250    35.500     28.17
     235   120.500    35.500     31.36
     236   120.750    35.500     34.72
     237   121.000    35.500     38.22
     238   121.250    35.500     41.78
     239   121.500    35.500     45.33
     240   121.750    35.500     48.83
     241   122.000    35.500     52.22
     242   122.250    35.500     55.45
     243   122.500    35.500     58.51
     244   122.750    35.500     61.35
     245   123.000    35.500     63.97
     246   114.500    35.750     41.68
     247   114.750    35.750     40.73
     248   115.000    35.750     39.35
     249   115.250    35.750     37.60
     250   115.500    35.750     35.55
     251   115.750    35.750     33.26
     252   116.000    35.750     30.80
     253   116.250    35.750     28.28
     254   116.500    35.750     25.78
     255   116.750    35.750     23.37
     256   117.000    35.750     21.15
     257   117.250    35.750     19.19
     258   117.500    35.750     17.57
     259   117.750    35.750     16.33
     260   118.000    35.750     15.53
     261   118.250    35.750     15.21
     262   118.500    35.750     15.38
     263   118.750    35.750     16.06
     264   119.000    35.750     17.24
     265   119.250    35.750     18.89
     266   119.500    35.750     21.00
     267   119.750    35.750     23.52
     268   120.000    35.750     26.39
     269   120.250    35.750     29.57
     270   120.500    35.750     32.98
     271   120.750    35.750     36.55
     272   121.000    35.750     40.22
     273   121.250    35.750     43.92
     274   121.500    35.750     47.59
     275   121.750    35.750     51.18
     276   122.000    35.750     54.62
     277   122.250    35.750     57.89
     278   122.500    35.750     60.96
     279   122.750    35.750     63.79
     280   123.000    35.750     66.36
     281   114.500    36.000     39.13
     282   114.750    36.000     38.10
     283   115.000    36.000     36.67
     284   115.250    36.000     34.89
     285   115.500    36.000     32.83
     286   115.750    36.000     30.56
     287   116.000    36.000     28.17
     288   116.250    36.000     25.74
     289   116.500    36.000     23.35
     290   116.750    36.000     21.10
     291   117.000    36.000     19.06
     292   117.250    36.000     17.31
     293   117.500    36.000     15.92
     294   117.750    36.000     14.93
     295   118.000    36.000     14.40
     296   118.250    36.000     14.36
     297   118.500    36.000     14.83
     298   118.750    36.000     15.81
     299   119.000    36.000     17.30
     300   119.250    36.000     19.26
     301   119.500    36.000     21.67
     302   119.750    36.000     24.47
     303   120.000    36.000     27.61
     304   120.250    36.000     31.04
     305   120.500    36.000     34.67
     306   120.750    36.000     38.45
     307   121.000    36.000     42.29
     308   121.250    36.000     46.14
     309   121.500    36.000     49.93
     310   121.750    36.000     53.59
     311   122.000    36.000     57.09
     312   122.250    36.000     60.39
     313   122.500    36.000     63.44
     314   122.750    36.000     66.24
     315   123.000    36.000     68.78
     316   114.500    36.250     36.59
     317   114.750    36.250     35.48
     318   115.000    36.250     33.99
     319   115.250    36.250     32.18
     320   115.500    36.250     30.12
     321   115.750    36.250     27.89
     322   116.000    36.250     25.56
     323   116.250    36.250     23.23
     324   116.500    36.250     20.98
     325   116.750    36.250     18.88
     326   117.000    36.250     17.03
     327   117.250    36.250     15.49
     328   117.500    36.250     14.33
     329   117.750    36.250     13.61
     330   118.000    36.250     13.36
     331   118.250    36.250     13.61
     332   118.500    36.250     14.38
     333   118.750    36.250     15.67
     334   119.000    36.250     17.46
     335   119.250    36.250     19.72
     336   119.500    36.250     22.41
     337   119.750    36.250     25.50
     338   120.000    36.250     28.91
     339   120.250    36.250     32.57
     340   120.500    36.250     36.42
     341   120.750    36.250     40.39
     342   121.000    36.250     44.39
     343   121.250    36.250     48.37
     344   121.500    36.250     52.26
     345   121.750    36.250     56.01
     346   122.000    36.250     59.55
     347   122.250    36.250     62.86
     348   122.500    36.250     65.90
     349   122.750    36.250     68.66
     350   123.000    36.250     71.14
     351   114.500    36.500     34.12
     352   114.750    36.500     32.93
     353   115.000    36.500     31.40
     354   115.250    36.500     29.56
     355   115.500    36.500     27.52
     356   115.750    36.500     25.32
     357   116.000    36.500     23.07
     358   116.250    36.500     20.84
     359   116.500    36.500     18.73
     360   116.750    36.500     16.79
     361   117.000    36.500     15.14
     362   117.250    36.500     13.82
     363   117.500    36.500     12.90
     364   117.750    36.500     12.44
     365   118.000    36.500     12.46
     366   118.250    36.500     12.99
     367   118.500    36.500     14.06
     368   118.750    36.500     15.64
     369   119.000    36.500     17.72
     370   119.250    36.500     20.27
     371   119.500    36.500     23.24
     372   119.750    36.500     26.59
     373   120.000    36.500     30.24
     374   120.250    36.500     34.13
     375   120.500    36.500     38.19
     376   120.750    36.500     42.33
     377   121.000    36.500     46.48
     378   121.250    36.500     50.58
     379   121.500    36.500     54.56
     380   121.750    36.500     58.35
     381   122.000    36.500     61.93
     382   122.250    36.500     65.23
     383   122.500    36.500     68.24
     384   122.750    36.500     70.95
     385   123.000    36.500     73.35
     386   114.500    36.750     31.82
     387   114.750    36.750     30.55
     388   115.000    36.750     28.97
     389   115.250    36.750     27.12
     390   115.500    36.750     25.09
     391   115.750    36.750     22.95
     392   116.000    36.750     20.77
     393   116.250    36.750     18.65
     394   116.500    36.750     16.68
     395   116.750    36.750     14.91
     396   117.000    36.750     13.45
     397   117.250    36.750     12.34
     398   117.500    36.750     11.65
     399   117.750    36.750     11.43
     400   118.000    36.750     11.72
     401   118.250    36.750     12.53
     402   118.500    36.750     13.87
     403   118.750    36.750     15.74
     404   119.000    36.750     18.09
     405   119.250    36.750     20.91
     406   119.500    36.750     24.14
     407   119.750    36.750     27.73
     408   120.000    36.750     31.60
     409   120.250    36.750     35.69
     410   120.500    36.750     39.92
     411   120.750    36.750     44.21
     412   121.000    36.750     48.49
     413   121.250    36.750     52.68
     414   121.500    36.750     56.72
     415   121.750    36.750     60.55
     416   122.000    36.750     64.12
     417   122.250    36.750     67.41
     418   122.500    36.750     70.38
     419   122.750    36.750     73.01
     420   123.000    36.750     75.32
     421   114.500    37.000     29.71
     422   114.750    37.000     28.38
     423   115.000    37.000     26.76
     424   115.250    37.000     24.91
     425   115.500    37.000     22.90
     426   115.750    37.000     20.81
     427   116.000    37.000     18.72
     428   116.250    37.000     16.72
     429   116.500    37.000     14.87
     430   116.750    37.000     13.27
     431   117.000    37.000     11.99
     432   117.250    37.000     11.09
     433   117.500    37.000     10.63
     434   117.750    37.000     10.65
     435   118.000    37.000     11.18
     436   118.250    37.000     12.24
     437   118.500    37.000     13.84
     438   118.750    37.000     15.95
     439   119.000    37.000     18.55
     440   119.250    37.000     21.60
     441   119.500    37.000     25.06
     442   119.750    37.000     28.85
     443   120.000    37.000     32.92
     444   120.250    37.000     37.18
     445   120.500    37.000     41.54
     446   120.750    37.000     45.95
     447   121.000    37.000     50.32
     448   121.250    37.000     54.58
     449   121.500    37.000     58.66
     450   121.750    37.000     62.50
     451   122.000    37.000     66.06
     452   122.250    37.000     69.30
     453   122.500    37.000     72.20
     454   122.750    37.000     74.74
     455   123.000    37.000     76.94
     456   114.500    37.250     27.84
     457   114.750    37.250     26.45
     458   115.000    37.250     24.81
     459   115.250    37.250     22.97
     460   115.500    37.250     20.99
     461   115.750    37.250     18.97
     462   116.000    37.250     16.96
     463   116.250    37.250     15.06
     464   116.500    37.250     13.36
     465   116.750    37.250     11.92
     466   117.000    37.250     10.81
     467   117.250    37.250     10.10
     468   117.500    37.250      9.84
     469   117.750    37.250     10.08
     470   118.000    37.250     10.83
     471   118.250    37.250     12.12
     472   118.500    37.250     13.93
     473   118.750    37.250     16.26
     474   119.000    37.250     19.07
     475   119.250    37.250     22.33
     476   119.500    37.250     25.96
     477   119.750    37.250     29.92
     478   120.000    37.250     34.14
     479   120.250    37.250     38.52
     480   120.500    37.250     43.00
     481   120.750    37.250     47.49
     482   121.000    37.250     51.92
     483   121.250    37.250     56.20
     484   121.500    37.250     60.28
     485   121.750    37.250     64.10
     486   122.000    37.250     67.62
     487   122.250    37.250     70.78
     488   122.500    37.250     73.59
     489   122.750    37.250     76.03
     490   123.000    37.250     78.10
     491   114.500    37.500     26.22
     492   114.750    37.500     24.80
     493   115.000    37.500     23.14
     494   115.250    37.500     21.32
     495   115.500    37.500     19.38
     496   115.750    37.500     17.42
     497   116.000    37.500     15.50
     498   116.250    37.500     13.72
     499   116.500    37.500     12.14
     500   116.750    37.500     10.85
     501   117.000    37.500      9.91
     502   117.250    37.500      9.38
     503   117.500    37.500      9.30
     504   117.750    37.500      9.72
     505   118.000    37.500     10.66
     506   118.250    37.500     12.14
     507   118.500    37.500     14.13
     508   118.750    37.500     16.63
     509   119.000    37.500     19.61
     510   119.250    37.500     23.02
     511   119.500    37.500     26.80
     512   119.750    37.500     30.87
     513   120.000    37.500     35.19
     514   120.250    37.500     39.65
     515   120.500    37.500     44.19
     516   120.750    37.500     48.72
     517   121.000    37.500     53.15
     518   121.250    37.500     57.43
     519   121.500    37.500     61.48
     520   121.750    37.500     65.25
     521   122.000    37.500     68.69
     522   122.250    37.500     71.77
     523   122.500    37.500     74.46
     524   122.750    37.500     76.77
     525   123.000    37.500     78.69
     526   114.500    37.750     24.84
     527   114.750    37.750     23.41
     528   115.000    37.750     21.75
     529   115.250    37.750     19.96
     530   115.500    37.750     18.07
     531   115.750    37.750     16.18
     532   116.000    37.750     14.37
     533   116.250    37.750     12.69
     534   116.500    37.750     11.24
     535   116.750    37.750     10.08
     536   117.000    37.750      9.28
     537   117.250    37.750      8.89
     538   117.500    37.750      8.98
     539   117.750    37.750      9.55
     540   118.000    37.750     10.65
     541   118.250    37.750     12.27
     542   118.500    37.750     14.40
     543   118.750    37.750     17.04
     544   119.000    37.750     20.13
     545   119.250    37.750     23.64
     546   119.500    37.750     27.50
     547   119.750    37.750     31.66
     548   120.000    37.750     36.01
     549   120.250    37.750     40.51
     550   120.500    37.750     45.05
     551   120.750    37.750     49.56
     552   121.000    37.750     53.97
     553   121.250    37.750     58.20
     554   121.500    37.750     62.18
     555   121.750    37.750     65.86
     556   122.000    37.750     69.19
     557   122.250    37.750     72.15
     558   122.500    37.750     74.71
     559   122.750    37.750     76.87
     560   123.000    37.750     78.63
     561   114.500    38.000     23.68
     562   114.750    38.000     22.25
     563   115.000    38.000     20.64
     564   115.250    38.000     18.88
     565   115.500    38.000     17.07
     566   115.750    38.000     15.26
     567   116.000    38.000     13.53
     568   116.250    38.000     11.96
     569   116.500    38.000     10.62
     570   116.750    38.000      9.58
     571   117.000    38.000      8.91
     572   117.250    38.000      8.65
     573   117.500    38.000      8.86
     574   117.750    38.000      9.55
     575   118.000    38.000     10.76
     576   118.250    38.000     12.48
     577   118.500    38.000     14.70
     578   118.750    38.000     17.42
     579   119.000    38.000     20.57
     580   119.250    38.000     24.13
     581   119.500    38.000     28.02
     582   119.750    38.000     32.17
     583   120.000    38.000     36.53
     584   120.250    38.000     41.00
     585   120.500    38.000     45.50
     586   120.750    38.000     49.96
     587   121.000    38.000     54.28
     588   121.250    38.000     58.41
     589   121.500    38.000     62.29
     590   121.750    38.000     65.84
     591   122.000    38.000     69.04
     592   122.250    38.000     71.85
     593   122.500    38.000     74.26
     594   122.750    38.000     76.24
     595   123.000    38.000     77.84
     596   114.500    38.250     22.74
     597   114.750    38.250     21.33
     598   115.000    38.250     19.77
     599   115.250    38.250     18.07
     600   115.500    38.250     16.33
     601   115.750    38.250     14.60
     602   116.000    38.250     12.97
     603   116.250    38.250     11.49
     604   116.500    38.250     10.26
     605   116.750    38.250      9.33
     606   117.000    38.250      8.76
     607   117.250    38.250      8.60
     608   117.500    38.250      8.90
     609   117.750    38.250      9.67
     610   118.000    38.250     10.95
     611   118.250    38.250     12.72
     612   118.500    38.250     14.99
     613   118.750    38.250     17.73
     614   119.000    38.250     20.89
     615   119.250    38.250     24.43
     616   119.500    38.250     28.29
     617   119.750    38.250     32.40
     618   120.000    38.250     36.69
     619   120.250    38.250     41.06
     620   120.500    38.250     45.47
     621   120.750    38.250     49.80
     622   121.000    38.250     54.01
     623   121.250    38.250     57.99
     624   121.500    38.250     61.71
     625   121.750    38.250     65.11
     626   122.000    38.250     68.15
     627   122.250    38.250     70.78
     628   122.500    38.250     73.01
     629   122.750    38.250     74.83
     630   123.000    38.250     76.25
     631   114.500    38.500     21.95
     632   114.750    38.500     20.60
     633   115.000    38.500     19.09
     634   115.250    38.500     17.48
     635   115.500    38.500     15.82
     636   115.750    38.500     14.18
     637   116.000    38.500     12.65
     638   116.250    38.500     11.27
     639   116.500    38.500     10.13
     640   116.750    38.500      9.28
     641   117.000    38.500      8.80
     642   117.250    38.500      8.71
     643   117.500    38.500      9.06
     644   117.750    38.500      9.88
     645   118.000    38.500     11.18
     646   118.250    38.500     12.96
     647   118.500    38.500     15.22
     648   118.750    38.500     17.92
     649   119.000    38.500     21.03
     650   119.250    38.500     24.49
     651   119.500    38.500     28.26
     652   119.750    38.500     32.25
     653   120.000    38.500     36.42
     654   120.250    38.500     40.66
     655   120.500    38.500     44.90
     656   120.750    38.500     49.07
     657   121.000    38.500     53.10
     658   121.250    38.500     56.90
     659   121.500    38.500     60.43
     660   121.750    38.500     63.64
     661   122.000    38.500     66.47
     662   122.250    38.500     68.93
     663   122.500    38.500     70.96
     664   122.750    38.500     72.59
     665   123.000    38.500     73.82
