# Supplementary material for: The analysis on groundwater storage variations from GRACE/GRACE-FO in recent 20 years driven by influencing factors and prediction in Shandong Province, China
Source: Sci Rep. 2024 Mar 9;14:5819. doi: 10.1038/s41598-024-55588-3 (PMC10925065; doi:10.1038/s41598-024-55588-3)
Supplement: Supplementary file 1 — Supplementary Information. [file 41598_2024_55588_MOESM1_ESM.zip › data/GWS derived from GRACE/gws201201.txt]

       1   114.500    34.000     56.60
       2   114.750    34.000     55.44
       3   115.000    34.000     53.94
       4   115.250    34.000     52.09
       5   115.500    34.000     49.92
       6   115.750    34.000     47.45
       7   116.000    34.000     44.71
       8   116.250    34.000     41.74
       9   116.500    34.000     38.58
      10   116.750    34.000     35.28
      11   117.000    34.000     31.88
      12   117.250    34.000     28.44
      13   117.500    34.000     25.02
      14   117.750    34.000     21.66
      15   118.000    34.000     18.41
      16   118.250    34.000     15.34
      17   118.500    34.000     12.49
      18   118.750    34.000      9.88
      19   119.000    34.000      7.59
      20   119.250    34.000      5.63
      21   119.500    34.000      4.01
      22   119.750    34.000      2.77
      23   120.000    34.000      1.91
      24   120.250    34.000      1.44
      25   120.500    34.000      1.35
      26   120.750    34.000      1.62
      27   121.000    34.000      2.24
      28   121.250    34.000      3.19
      29   121.500    34.000      4.43
      30   121.750    34.000      5.92
      31   122.000    34.000      7.65
      32   122.250    34.000      9.56
      33   122.500    34.000     11.62
      34   122.750    34.000     13.79
      35   123.000    34.000     16.04
      36   114.500    34.250     58.00
      37   114.750    34.250     56.94
      38   115.000    34.250     55.49
      39   115.250    34.250     53.67
      40   115.500    34.250     51.49
      41   115.750    34.250     48.98
      42   116.000    34.250     46.18
      43   116.250    34.250     43.13
      44   116.500    34.250     39.87
      45   116.750    34.250     36.45
      46   117.000    34.250     32.93
      47   117.250    34.250     29.36
      48   117.500    34.250     25.81
      49   117.750    34.250     22.33
      50   118.000    34.250     18.97
      51   118.250    34.250     15.80
      52   118.500    34.250     12.86
      53   118.750    34.250     10.20
      54   119.000    34.250      7.85
      55   119.250    34.250      5.85
      56   119.500    34.250      4.22
      57   119.750    34.250      2.98
      58   120.000    34.250      2.13
      59   120.250    34.250      1.70
      60   120.500    34.250      1.65
      61   120.750    34.250      1.98
      62   121.000    34.250      2.67
      63   121.250    34.250      3.69
      64   121.500    34.250      5.01
      65   121.750    34.250      6.60
      66   122.000    34.250      8.41
      67   122.250    34.250     10.42
      68   122.500    34.250     12.58
      69   122.750    34.250     14.85
      70   123.000    34.250     17.19
      71   114.500    34.500     58.82
      72   114.750    34.500     57.84
      73   115.000    34.500     56.43
      74   115.250    34.500     54.63
      75   115.500    34.500     52.44
      76   115.750    34.500     49.89
      77   116.000    34.500     47.04
      78   116.250    34.500     43.90
      79   116.500    34.500     40.56
      80   116.750    34.500     37.05
      81   117.000    34.500     33.44
      82   117.250    34.500     29.78
      83   117.500    34.500     26.14
      84   117.750    34.500     22.58
      85   118.000    34.500     19.17
      86   118.250    34.500     15.93
      87   118.500    34.500     12.95
      88   118.750    34.500     10.28
      89   119.000    34.500      7.93
      90   119.250    34.500      5.94
      91   119.500    34.500      4.35
      92   119.750    34.500      3.16
      93   120.000    34.500      2.39
      94   120.250    34.500      2.03
      95   120.500    34.500      2.08
      96   120.750    34.500      2.51
      97   121.000    34.500      3.30
      98   121.250    34.500      4.44
      99   121.500    34.500      5.87
     100   121.750    34.500      7.58
     101   122.000    34.500      9.51
     102   122.250    34.500     11.63
     103   122.500    34.500     13.90
     104   122.750    34.500     16.29
     105   123.000    34.500     18.76
     106   114.500    34.750     59.15
     107   114.750    34.750     58.22
     108   115.000    34.750     56.85
     109   115.250    34.750     55.04
     110   115.500    34.750     52.83
     111   115.750    34.750     50.26
     112   116.000    34.750     47.35
     113   116.250    34.750     44.16
     114   116.500    34.750     40.76
     115   116.750    34.750     37.18
     116   117.000    34.750     33.50
     117   117.250    34.750     29.79
     118   117.500    34.750     26.10
     119   117.750    34.750     22.49
     120   118.000    34.750     19.05
     121   118.250    34.750     15.82
     122   118.500    34.750     12.86
     123   118.750    34.750     10.21
     124   119.000    34.750      7.90
     125   119.250    34.750      5.99
     126   119.500    34.750      4.49
     127   119.750    34.750      3.40
     128   120.000    34.750      2.73
     129   120.250    34.750      2.50
     130   120.500    34.750      2.68
     131   120.750    34.750      3.26
     132   121.000    34.750      4.20
     133   121.250    34.750      5.48
     134   121.500    34.750      7.06
     135   121.750    34.750      8.91
     136   122.000    34.750     10.99
     137   122.250    34.750     13.25
     138   122.500    34.750     15.65
     139   122.750    34.750     18.16
     140   123.000    34.750     20.75
     141   114.500    35.000     59.07
     142   114.750    35.000     58.17
     143   115.000    35.000     56.80
     144   115.250    35.000     55.00
     145   115.500    35.000     52.77
     146   115.750    35.000     50.15
     147   116.000    35.000     47.21
     148   116.250    35.000     43.97
     149   116.500    35.000     40.53
     150   116.750    35.000     36.91
     151   117.000    35.000     33.19
     152   117.250    35.000     29.45
     153   117.500    35.000     25.75
     154   117.750    35.000     22.15
     155   118.000    35.000     18.74
     156   118.250    35.000     15.55
     157   118.500    35.000     12.64
     158   118.750    35.000     10.06
     159   119.000    35.000      7.86
     160   119.250    35.000      6.07
     161   119.500    35.000      4.69
     162   119.750    35.000      3.75
     163   120.000    35.000      3.25
     164   120.250    35.000      3.19
     165   120.500    35.000      3.55
     166   120.750    35.000      4.30
     167   121.000    35.000      5.42
     168   121.250    35.000      6.88
     169   121.500    35.000      8.63
     170   121.750    35.000     10.64
     171   122.000    35.000     12.88
     172   122.250    35.000     15.29
     173   122.500    35.000     17.84
     174   122.750    35.000     20.48
     175   123.000    35.000     23.19
     176   114.500    35.250     58.68
     177   114.750    35.250     57.78
     178   115.000    35.250     56.41
     179   115.250    35.250     54.58
     180   115.500    35.250     52.32
     181   115.750    35.250     49.69
     182   116.000    35.250     46.70
     183   116.250    35.250     43.44
     184   116.500    35.250     39.96
     185   116.750    35.250     36.33
     186   117.000    35.250     32.61
     187   117.250    35.250     28.86
     188   117.500    35.250     25.19
     189   117.750    35.250     21.64
     190   118.000    35.250     18.28
     191   118.250    35.250     15.17
     192   118.500    35.250     12.37
     193   118.750    35.250      9.92
     194   119.000    35.250      7.87
     195   119.250    35.250      6.24
     196   119.500    35.250      5.03
     197   119.750    35.250      4.29
     198   120.000    35.250      3.99
     199   120.250    35.250      4.13
     200   120.500    35.250      4.69
     201   120.750    35.250      5.66
     202   121.000    35.250      6.99
     203   121.250    35.250      8.64
     204   121.500    35.250     10.59
     205   121.750    35.250     12.79
     206   122.000    35.250     15.20
     207   122.250    35.250     17.77
     208   122.500    35.250     20.47
     209   122.750    35.250     23.24
     210   123.000    35.250     26.08
     211   114.500    35.500     58.05
     212   114.750    35.500     57.14
     213   115.000    35.500     55.74
     214   115.250    35.500     53.88
     215   115.500    35.500     51.59
     216   115.750    35.500     48.92
     217   116.000    35.500     45.92
     218   116.250    35.500     42.64
     219   116.500    35.500     39.15
     220   116.750    35.500     35.51
     221   117.000    35.500     31.82
     222   117.250    35.500     28.12
     223   117.500    35.500     24.50
     224   117.750    35.500     21.02
     225   118.000    35.500     17.77
     226   118.250    35.500     14.79
     227   118.500    35.500     12.13
     228   118.750    35.500      9.85
     229   119.000    35.500      7.98
     230   119.250    35.500      6.54
     231   119.500    35.500      5.56
     232   119.750    35.500      5.03
     233   120.000    35.500      4.97
     234   120.250    35.500      5.35
     235   120.500    35.500      6.15
     236   120.750    35.500      7.35
     237   121.000    35.500      8.91
     238   121.250    35.500     10.79
     239   121.500    35.500     12.94
     240   121.750    35.500     15.34
     241   122.000    35.500     17.93
     242   122.250    35.500     20.66
     243   122.500    35.500     23.50
     244   122.750    35.500     26.41
     245   123.000    35.500     29.37
     246   114.500    35.750     57.27
     247   114.750    35.750     56.32
     248   115.000    35.750     54.89
     249   115.250    35.750     52.99
     250   115.500    35.750     50.67
     251   115.750    35.750     47.96
     252   116.000    35.750     44.94
     253   116.250    35.750     41.66
     254   116.500    35.750     38.17
     255   116.750    35.750     34.56
     256   117.000    35.750     30.90
     257   117.250    35.750     27.27
     258   117.500    35.750     23.74
     259   117.750    35.750     20.38
     260   118.000    35.750     17.26
     261   118.250    35.750     14.43
     262   118.500    35.750     11.96
     263   118.750    35.750      9.88
     264   119.000    35.750      8.23
     265   119.250    35.750      7.03
     266   119.500    35.750      6.30
     267   119.750    35.750      6.03
     268   120.000    35.750      6.23
     269   120.250    35.750      6.86
     270   120.500    35.750      7.92
     271   120.750    35.750      9.37
     272   121.000    35.750     11.18
     273   121.250    35.750     13.29
     274   121.500    35.750     15.67
     275   121.750    35.750     18.26
     276   122.000    35.750     21.03
     277   122.250    35.750     23.91
     278   122.500    35.750     26.90
     279   122.750    35.750     29.93
     280   123.000    35.750     32.98
     281   114.500    36.000     56.41
     282   114.750    36.000     55.40
     283   115.000    36.000     53.92
     284   115.250    36.000     51.97
     285   115.500    36.000     49.61
     286   115.750    36.000     46.88
     287   116.000    36.000     43.84
     288   116.250    36.000     40.55
     289   116.500    36.000     37.09
     290   116.750    36.000     33.53
     291   117.000    36.000     29.93
     292   117.250    36.000     26.40
     293   117.500    36.000     22.98
     294   117.750    36.000     19.76
     295   118.000    36.000     16.80
     296   118.250    36.000     14.17
     297   118.500    36.000     11.90
     298   118.750    36.000     10.05
     299   119.000    36.000      8.64
     300   119.250    36.000      7.71
     301   119.500    36.000      7.24
     302   119.750    36.000      7.26
     303   120.000    36.000      7.72
     304   120.250    36.000      8.64
     305   120.500    36.000      9.98
     306   120.750    36.000     11.70
     307   121.000    36.000     13.75
     308   121.250    36.000     16.10
     309   121.500    36.000     18.68
     310   121.750    36.000     21.47
     311   122.000    36.000     24.42
     312   122.250    36.000     27.46
     313   122.500    36.000     30.57
     314   122.750    36.000     33.70
     315   123.000    36.000     36.83
     316   114.500    36.250     55.51
     317   114.750    36.250     54.44
     318   115.000    36.250     52.89
     319   115.250    36.250     50.88
     320   115.500    36.250     48.49
     321   115.750    36.250     45.73
     322   116.000    36.250     42.68
     323   116.250    36.250     39.40
     324   116.500    36.250     35.98
     325   116.750    36.250     32.47
     326   117.000    36.250     28.97
     327   117.250    36.250     25.54
     328   117.500    36.250     22.26
     329   117.750    36.250     19.21
     330   118.000    36.250     16.44
     331   118.250    36.250     14.01
     332   118.500    36.250     11.98
     333   118.750    36.250     10.38
     334   119.000    36.250      9.24
     335   119.250    36.250      8.58
     336   119.500    36.250      8.40
     337   119.750    36.250      8.70
     338   120.000    36.250      9.46
     339   120.250    36.250     10.67
     340   120.500    36.250     12.28
     341   120.750    36.250     14.25
     342   121.000    36.250     16.55
     343   121.250    36.250     19.13
     344   121.500    36.250     21.94
     345   121.750    36.250     24.90
     346   122.000    36.250     28.01
     347   122.250    36.250     31.18
     348   122.500    36.250     34.40
     349   122.750    36.250     37.61
     350   123.000    36.250     40.80
     351   114.500    36.500     54.63
     352   114.750    36.500     53.47
     353   115.000    36.500     51.85
     354   115.250    36.500     49.79
     355   115.500    36.500     47.35
     356   115.750    36.500     44.57
     357   116.000    36.500     41.52
     358   116.250    36.500     38.27
     359   116.500    36.500     34.88
     360   116.750    36.500     31.46
     361   117.000    36.500     28.05
     362   117.250    36.500     24.75
     363   117.500    36.500     21.62
     364   117.750    36.500     18.75
     365   118.000    36.500     16.18
     366   118.250    36.500     13.98
     367   118.500    36.500     12.19
     368   118.750    36.500     10.86
     369   119.000    36.500      9.99
     370   119.250    36.500      9.62
     371   119.500    36.500      9.73
     372   119.750    36.500     10.33
     373   120.000    36.500     11.38
     374   120.250    36.500     12.86
     375   120.500    36.500     14.74
     376   120.750    36.500     16.98
     377   121.000    36.500     19.52
     378   121.250    36.500     22.31
     379   121.500    36.500     25.31
     380   121.750    36.500     28.45
     381   122.000    36.500     31.68
     382   122.250    36.500     34.96
     383   122.500    36.500     38.26
     384   122.750    36.500     41.53
     385   123.000    36.500     44.74
     386   114.500    36.750     53.78
     387   114.750    36.750     52.53
     388   115.000    36.750     50.83
     389   115.250    36.750     48.71
     390   115.500    36.750     46.23
     391   115.750    36.750     43.43
     392   116.000    36.750     40.38
     393   116.250    36.750     37.17
     394   116.500    36.750     33.84
     395   116.750    36.750     30.50
     396   117.000    36.750     27.20
     397   117.250    36.750     24.04
     398   117.500    36.750     21.07
     399   117.750    36.750     18.39
     400   118.000    36.750     16.04
     401   118.250    36.750     14.07
     402   118.500    36.750     12.54
     403   118.750    36.750     11.47
     404   119.000    36.750     10.89
     405   119.250    36.750     10.79
     406   119.500    36.750     11.19
     407   119.750    36.750     12.08
     408   120.000    36.750     13.40
     409   120.250    36.750     15.17
     410   120.500    36.750     17.30
     411   120.750    36.750     19.77
     412   121.000    36.750     22.54
     413   121.250    36.750     25.52
     414   121.500    36.750     28.68
     415   121.750    36.750     31.96
     416   122.000    36.750     35.31
     417   122.250    36.750     38.68
     418   122.500    36.750     42.02
     419   122.750    36.750     45.31
     420   123.000    36.750     48.51
     421   114.500    37.000     52.98
     422   114.750    37.000     51.63
     423   115.000    37.000     49.85
     424   115.250    37.000     47.68
     425   115.500    37.000     45.16
     426   115.750    37.000     42.35
     427   116.000    37.000     39.32
     428   116.250    37.000     36.14
     429   116.500    37.000     32.87
     430   116.750    37.000     29.62
     431   117.000    37.000     26.44
     432   117.250    37.000     23.42
     433   117.500    37.000     20.64
     434   117.750    37.000     18.15
     435   118.000    37.000     16.00
     436   118.250    37.000     14.28
     437   118.500    37.000     12.99
     438   118.750    37.000     12.18
     439   119.000    37.000     11.86
     440   119.250    37.000     12.04
     441   119.500    37.000     12.72
     442   119.750    37.000     13.87
     443   120.000    37.000     15.47
     444   120.250    37.000     17.47
     445   120.500    37.000     19.85
     446   120.750    37.000     22.53
     447   121.000    37.000     25.48
     448   121.250    37.000     28.63
     449   121.500    37.000     31.93
     450   121.750    37.000     35.32
     451   122.000    37.000     38.74
     452   122.250    37.000     42.15
     453   122.500    37.000     45.52
     454   122.750    37.000     48.80
     455   123.000    37.000     51.95
     456   114.500    37.250     52.22
     457   114.750    37.250     50.79
     458   115.000    37.250     48.94
     459   115.250    37.250     46.70
     460   115.500    37.250     44.16
     461   115.750    37.250     41.33
     462   116.000    37.250     38.32
     463   116.250    37.250     35.19
     464   116.500    37.250     31.99
     465   116.750    37.250     28.84
     466   117.000    37.250     25.79
     467   117.250    37.250     22.91
     468   117.500    37.250     20.30
     469   117.750    37.250     17.99
     470   118.000    37.250     16.06
     471   118.250    37.250     14.56
     472   118.500    37.250     13.52
     473   118.750    37.250     12.95
     474   119.000    37.250     12.89
     475   119.250    37.250     13.33
     476   119.500    37.250     14.25
     477   119.750    37.250     15.64
     478   120.000    37.250     17.47
     479   120.250    37.250     19.69
     480   120.500    37.250     22.27
     481   120.750    37.250     25.13
     482   121.000    37.250     28.24
     483   121.250    37.250     31.52
     484   121.500    37.250     34.91
     485   121.750    37.250     38.37
     486   122.000    37.250     41.84
     487   122.250    37.250     45.27
     488   122.500    37.250     48.61
     489   122.750    37.250     51.84
     490   123.000    37.250     54.91
     491   114.500    37.500     51.51
     492   114.750    37.500     49.98
     493   115.000    37.500     48.06
     494   115.250    37.500     45.79
     495   115.500    37.500     43.21
     496   115.750    37.500     40.40
     497   116.000    37.500     37.41
     498   116.250    37.500     34.32
     499   116.500    37.500     31.20
     500   116.750    37.500     28.14
     501   117.000    37.500     25.21
     502   117.250    37.500     22.49
     503   117.500    37.500     20.04
     504   117.750    37.500     17.91
     505   118.000    37.500     16.19
     506   118.250    37.500     14.89
     507   118.500    37.500     14.07
     508   118.750    37.500     13.73
     509   119.000    37.500     13.89
     510   119.250    37.500     14.54
     511   119.500    37.500     15.69
     512   119.750    37.500     17.29
     513   120.000    37.500     19.31
     514   120.250    37.500     21.72
     515   120.500    37.500     24.45
     516   120.750    37.500     27.45
     517   121.000    37.500     30.67
     518   121.250    37.500     34.04
     519   121.500    37.500     37.50
     520   121.750    37.500     40.98
     521   122.000    37.500     44.46
     522   122.250    37.500     47.85
     523   122.500    37.500     51.14
     524   122.750    37.500     54.27
     525   123.000    37.500     57.24
     526   114.500    37.750     50.82
     527   114.750    37.750     49.21
     528   115.000    37.750     47.24
     529   115.250    37.750     44.92
     530   115.500    37.750     42.33
     531   115.750    37.750     39.52
     532   116.000    37.750     36.56
     533   116.250    37.750     33.53
     534   116.500    37.750     30.49
     535   116.750    37.750     27.53
     536   117.000    37.750     24.72
     537   117.250    37.750     22.13
     538   117.500    37.750     19.83
     539   117.750    37.750     17.88
     540   118.000    37.750     16.33
     541   118.250    37.750     15.22
     542   118.500    37.750     14.58
     543   118.750    37.750     14.44
     544   119.000    37.750     14.80
     545   119.250    37.750     15.64
     546   119.500    37.750     16.96
     547   119.750    37.750     18.73
     548   120.000    37.750     20.90
     549   120.250    37.750     23.45
     550   120.500    37.750     26.29
     551   120.750    37.750     29.38
     552   121.000    37.750     32.67
     553   121.250    37.750     36.07
     554   121.500    37.750     39.55
     555   121.750    37.750     43.02
     556   122.000    37.750     46.45
     557   122.250    37.750     49.78
     558   122.500    37.750     52.96
     559   122.750    37.750     55.98
     560   123.000    37.750     58.81
     561   114.500    38.000     50.12
     562   114.750    38.000     48.45
     563   115.000    38.000     46.43
     564   115.250    38.000     44.09
     565   115.500    38.000     41.50
     566   115.750    38.000     38.71
     567   116.000    38.000     35.78
     568   116.250    38.000     32.80
     569   116.500    38.000     29.85
     570   116.750    38.000     26.98
     571   117.000    38.000     24.28
     572   117.250    38.000     21.81
     573   117.500    38.000     19.65
     574   117.750    38.000     17.85
     575   118.000    38.000     16.46
     576   118.250    38.000     15.50
     577   118.500    38.000     15.03
     578   118.750    38.000     15.04
     579   119.000    38.000     15.55
     580   119.250    38.000     16.54
     581   119.500    38.000     18.00
     582   119.750    38.000     19.88
     583   120.000    38.000     22.16
     584   120.250    38.000     24.78
     585   120.500    38.000     27.69
     586   120.750    38.000     30.82
     587   121.000    38.000     34.11
     588   121.250    38.000     37.52
     589   121.500    38.000     40.96
     590   121.750    38.000     44.37
     591   122.000    38.000     47.71
     592   122.250    38.000     50.92
     593   122.500    38.000     53.99
     594   122.750    38.000     56.84
     595   123.000    38.000     59.49
     596   114.500    38.250     49.39
     597   114.750    38.250     47.67
     598   115.000    38.250     45.62
     599   115.250    38.250     43.27
     600   115.500    38.250     40.69
     601   115.750    38.250     37.92
     602   116.000    38.250     35.05
     603   116.250    38.250     32.12
     604   116.500    38.250     29.24
     605   116.750    38.250     26.47
     606   117.000    38.250     23.87
     607   117.250    38.250     21.51
     608   117.500    38.250     19.47
     609   117.750    38.250     17.79
     610   118.000    38.250     16.52
     611   118.250    38.250     15.70
     612   118.500    38.250     15.34
     613   118.750    38.250     15.47
     614   119.000    38.250     16.08
     615   119.250    38.250     17.17
     616   119.500    38.250     18.71
     617   119.750    38.250     20.66
     618   120.000    38.250     22.98
     619   120.250    38.250     25.63
     620   120.500    38.250     28.54
     621   120.750    38.250     31.66
     622   121.000    38.250     34.92
     623   121.250    38.250     38.26
     624   121.500    38.250     41.61
     625   121.750    38.250     44.92
     626   122.000    38.250     48.13
     627   122.250    38.250     51.20
     628   122.500    38.250     54.09
     629   122.750    38.250     56.77
     630   123.000    38.250     59.22
     631   114.500    38.500     48.59
     632   114.750    38.500     46.85
     633   115.000    38.500     44.79
     634   115.250    38.500     42.44
     635   115.500    38.500     39.88
     636   115.750    38.500     37.15
     637   116.000    38.500     34.33
     638   116.250    38.500     31.46
     639   116.500    38.500     28.66
     640   116.750    38.500     25.96
     641   117.000    38.500     23.45
     642   117.250    38.500     21.19
     643   117.500    38.500     19.25
     644   117.750    38.500     17.66
     645   118.000    38.500     16.48
     646   118.250    38.500     15.75
     647   118.500    38.500     15.48
     648   118.750    38.500     15.68
     649   119.000    38.500     16.35
     650   119.250    38.500     17.47
     651   119.500    38.500     19.04
     652   119.750    38.500     20.99
     653   120.000    38.500     23.31
     654   120.250    38.500     25.93
     655   120.500    38.500     28.79
     656   120.750    38.500     31.84
     657   121.000    38.500     35.00
     658   121.250    38.500     38.22
     659   121.500    38.500     41.44
     660   121.750    38.500     44.60
     661   122.000    38.500     47.65
     662   122.250    38.500     50.53
     663   122.500    38.500     53.22
     664   122.750    38.500     55.69
     665   123.000    38.500     57.92
