# Supplementary material for: The analysis on groundwater storage variations from GRACE/GRACE-FO in recent 20 years driven by influencing factors and prediction in Shandong Province, China
Source: Sci Rep. 2024 Mar 9;14:5819. doi: 10.1038/s41598-024-55588-3 (PMC10925065; doi:10.1038/s41598-024-55588-3)
Supplement: Supplementary file 1 — Supplementary Information. [file 41598_2024_55588_MOESM1_ESM.zip › data/GWS derived from GRACE/gws201202.txt]

       1   114.500    34.000     26.11
       2   114.750    34.000     25.92
       3   115.000    34.000     25.55
       4   115.250    34.000     24.99
       5   115.500    34.000     24.23
       6   115.750    34.000     23.30
       7   116.000    34.000     22.18
       8   116.250    34.000     20.90
       9   116.500    34.000     19.46
      10   116.750    34.000     17.90
      11   117.000    34.000     16.21
      12   117.250    34.000     14.45
      13   117.500    34.000     12.61
      14   117.750    34.000     10.75
      15   118.000    34.000      8.90
      16   118.250    34.000      7.08
      17   118.500    34.000      5.33
      18   118.750    34.000      3.69
      19   119.000    34.000      2.20
      20   119.250    34.000      0.90
      21   119.500    34.000     -0.18
      22   119.750    34.000     -1.02
      23   120.000    34.000     -1.58
      24   120.250    34.000     -1.83
      25   120.500    34.000     -1.75
      26   120.750    34.000     -1.33
      27   121.000    34.000     -0.55
      28   121.250    34.000      0.58
      29   121.500    34.000      2.09
      30   121.750    34.000      3.95
      31   122.000    34.000      6.15
      32   122.250    34.000      8.68
      33   122.500    34.000     11.52
      34   122.750    34.000     14.62
      35   123.000    34.000     17.96
      36   114.500    34.250     25.87
      37   114.750    34.250     25.89
      38   115.000    34.250     25.70
      39   115.250    34.250     25.30
      40   115.500    34.250     24.71
      41   115.750    34.250     23.91
      42   116.000    34.250     22.93
      43   116.250    34.250     21.75
      44   116.500    34.250     20.42
      45   116.750    34.250     18.94
      46   117.000    34.250     17.35
      47   117.250    34.250     15.66
      48   117.500    34.250     13.91
      49   117.750    34.250     12.12
      50   118.000    34.250     10.35
      51   118.250    34.250      8.61
      52   118.500    34.250      6.95
      53   118.750    34.250      5.41
      54   119.000    34.250      4.02
      55   119.250    34.250      2.81
      56   119.500    34.250      1.82
      57   119.750    34.250      1.07
      58   120.000    34.250      0.61
      59   120.250    34.250      0.44
      60   120.500    34.250      0.61
      61   120.750    34.250      1.09
      62   121.000    34.250      1.92
      63   121.250    34.250      3.11
      64   121.500    34.250      4.63
      65   121.750    34.250      6.50
      66   122.000    34.250      8.68
      67   122.250    34.250     11.17
      68   122.500    34.250     13.93
      69   122.750    34.250     16.95
      70   123.000    34.250     20.18
      71   114.500    34.500     24.95
      72   114.750    34.500     25.13
      73   115.000    34.500     25.10
      74   115.250    34.500     24.86
      75   115.500    34.500     24.40
      76   115.750    34.500     23.73
      77   116.000    34.500     22.87
      78   116.250    34.500     21.82
      79   116.500    34.500     20.60
      80   116.750    34.500     19.24
      81   117.000    34.500     17.75
      82   117.250    34.500     16.18
      83   117.500    34.500     14.55
      84   117.750    34.500     12.89
      85   118.000    34.500     11.25
      86   118.250    34.500      9.65
      87   118.500    34.500      8.14
      88   118.750    34.500      6.75
      89   119.000    34.500      5.51
      90   119.250    34.500      4.48
      91   119.500    34.500      3.66
      92   119.750    34.500      3.08
      93   120.000    34.500      2.79
      94   120.250    34.500      2.79
      95   120.500    34.500      3.11
      96   120.750    34.500      3.73
      97   121.000    34.500      4.69
      98   121.250    34.500      5.98
      99   121.500    34.500      7.59
     100   121.750    34.500      9.51
     101   122.000    34.500     11.72
     102   122.250    34.500     14.21
     103   122.500    34.500     16.96
     104   122.750    34.500     19.92
     105   123.000    34.500     23.07
     106   114.500    34.750     23.43
     107   114.750    34.750     23.75
     108   115.000    34.750     23.86
     109   115.250    34.750     23.74
     110   115.500    34.750     23.41
     111   115.750    34.750     22.85
     112   116.000    34.750     22.11
     113   116.250    34.750     21.18
     114   116.500    34.750     20.08
     115   116.750    34.750     18.84
     116   117.000    34.750     17.49
     117   117.250    34.750     16.06
     118   117.500    34.750     14.59
     119   117.750    34.750     13.09
     120   118.000    34.750     11.63
     121   118.250    34.750     10.23
     122   118.500    34.750      8.92
     123   118.750    34.750      7.75
     124   119.000    34.750      6.75
     125   119.250    34.750      5.94
     126   119.500    34.750      5.36
     127   119.750    34.750      5.04
     128   120.000    34.750      4.98
     129   120.250    34.750      5.21
     130   120.500    34.750      5.74
     131   120.750    34.750      6.58
     132   121.000    34.750      7.73
     133   121.250    34.750      9.18
     134   121.500    34.750     10.94
     135   121.750    34.750     12.97
     136   122.000    34.750     15.26
     137   122.250    34.750     17.80
     138   122.500    34.750     20.56
     139   122.750    34.750     23.52
     140   123.000    34.750     26.62
     141   114.500    35.000     21.44
     142   114.750    35.000     21.86
     143   115.000    35.000     22.06
     144   115.250    35.000     22.04
     145   115.500    35.000     21.81
     146   115.750    35.000     21.37
     147   116.000    35.000     20.72
     148   116.250    35.000     19.91
     149   116.500    35.000     18.94
     150   116.750    35.000     17.83
     151   117.000    35.000     16.64
     152   117.250    35.000     15.38
     153   117.500    35.000     14.09
     154   117.750    35.000     12.80
     155   118.000    35.000     11.56
     156   118.250    35.000     10.40
     157   118.500    35.000      9.36
     158   118.750    35.000      8.46
     159   119.000    35.000      7.74
     160   119.250    35.000      7.23
     161   119.500    35.000      6.96
     162   119.750    35.000      6.93
     163   120.000    35.000      7.19
     164   120.250    35.000      7.71
     165   120.500    35.000      8.54
     166   120.750    35.000      9.64
     167   121.000    35.000     11.04
     168   121.250    35.000     12.71
     169   121.500    35.000     14.66
     170   121.750    35.000     16.85
     171   122.000    35.000     19.27
     172   122.250    35.000     21.90
     173   122.500    35.000     24.71
     174   122.750    35.000     27.67
     175   123.000    35.000     30.75
     176   114.500    35.250     19.10
     177   114.750    35.250     19.58
     178   115.000    35.250     19.84
     179   115.250    35.250     19.89
     180   115.500    35.250     19.74
     181   115.750    35.250     19.37
     182   116.000    35.250     18.82
     183   116.250    35.250     18.12
     184   116.500    35.250     17.27
     185   116.750    35.250     16.32
     186   117.000    35.250     15.29
     187   117.250    35.250     14.22
     188   117.500    35.250     13.14
     189   117.750    35.250     12.09
     190   118.000    35.250     11.11
     191   118.250    35.250     10.23
     192   118.500    35.250      9.48
     193   118.750    35.250      8.91
     194   119.000    35.250      8.54
     195   119.250    35.250      8.37
     196   119.500    35.250      8.46
     197   119.750    35.250      8.80
     198   120.000    35.250      9.41
     199   120.250    35.250     10.29
     200   120.500    35.250     11.46
     201   120.750    35.250     12.88
     202   121.000    35.250     14.58
     203   121.250    35.250     16.52
     204   121.500    35.250     18.71
     205   121.750    35.250     21.09
     206   122.000    35.250     23.68
     207   122.250    35.250     26.43
     208   122.500    35.250     29.32
     209   122.750    35.250     32.32
     210   123.000    35.250     35.40
     211   114.500    35.500     16.53
     212   114.750    35.500     17.03
     213   115.000    35.500     17.32
     214   115.250    35.500     17.40
     215   115.500    35.500     17.29
     216   115.750    35.500     16.99
     217   116.000    35.500     16.52
     218   116.250    35.500     15.92
     219   116.500    35.500     15.20
     220   116.750    35.500     14.39
     221   117.000    35.500     13.54
     222   117.250    35.500     12.66
     223   117.500    35.500     11.82
     224   117.750    35.500     11.03
     225   118.000    35.500     10.34
     226   118.250    35.500      9.77
     227   118.500    35.500      9.37
     228   118.750    35.500      9.16
     229   119.000    35.500      9.16
     230   119.250    35.500      9.40
     231   119.500    35.500      9.89
     232   119.750    35.500     10.64
     233   120.000    35.500     11.65
     234   120.250    35.500     12.94
     235   120.500    35.500     14.48
     236   120.750    35.500     16.28
     237   121.000    35.500     18.31
     238   121.250    35.500     20.57
     239   121.500    35.500     23.01
     240   121.750    35.500     25.63
     241   122.000    35.500     28.41
     242   122.250    35.500     31.31
     243   122.500    35.500     34.29
     244   122.750    35.500     37.34
     245   123.000    35.500     40.43
     246   114.500    35.750     13.86
     247   114.750    35.750     14.33
     248   115.000    35.750     14.62
     249   115.250    35.750     14.70
     250   115.500    35.750     14.60
     251   115.750    35.750     14.34
     252   116.000    35.750     13.94
     253   116.250    35.750     13.42
     254   116.500    35.750     12.81
     255   116.750    35.750     12.16
     256   117.000    35.750     11.48
     257   117.250    35.750     10.81
     258   117.500    35.750     10.21
     259   117.750    35.750      9.71
     260   118.000    35.750      9.32
     261   118.250    35.750      9.09
     262   118.500    35.750      9.07
     263   118.750    35.750      9.24
     264   119.000    35.750      9.66
     265   119.250    35.750     10.33
     266   119.500    35.750     11.25
     267   119.750    35.750     12.45
     268   120.000    35.750     13.90
     269   120.250    35.750     15.62
     270   120.500    35.750     17.59
     271   120.750    35.750     19.77
     272   121.000    35.750     22.17
     273   121.250    35.750     24.76
     274   121.500    35.750     27.50
     275   121.750    35.750     30.38
     276   122.000    35.750     33.37
     277   122.250    35.750     36.42
     278   122.500    35.750     39.52
     279   122.750    35.750     42.64
     280   123.000    35.750     45.74
     281   114.500    36.000     11.19
     282   114.750    36.000     11.60
     283   115.000    36.000     11.83
     284   115.250    36.000     11.89
     285   115.500    36.000     11.78
     286   115.750    36.000     11.54
     287   116.000    36.000     11.18
     288   116.250    36.000     10.74
     289   116.500    36.000     10.23
     290   116.750    36.000      9.71
     291   117.000    36.000      9.21
     292   117.250    36.000      8.76
     293   117.500    36.000      8.41
     294   117.750    36.000      8.19
     295   118.000    36.000      8.12
     296   118.250    36.000      8.26
     297   118.500    36.000      8.61
     298   118.750    36.000      9.20
     299   119.000    36.000     10.06
     300   119.250    36.000     11.17
     301   119.500    36.000     12.56
     302   119.750    36.000     14.22
     303   120.000    36.000     16.13
     304   120.250    36.000     18.31
     305   120.500    36.000     20.70
     306   120.750    36.000     23.30
     307   121.000    36.000     26.09
     308   121.250    36.000     29.02
     309   121.500    36.000     32.08
     310   121.750    36.000     35.22
     311   122.000    36.000     38.43
     312   122.250    36.000     41.65
     313   122.500    36.000     44.86
     314   122.750    36.000     48.05
     315   123.000    36.000     51.17
     316   114.500    36.250      8.63
     317   114.750    36.250      8.94
     318   115.000    36.250      9.09
     319   115.250    36.250      9.08
     320   115.500    36.250      8.94
     321   115.750    36.250      8.69
     322   116.000    36.250      8.35
     323   116.250    36.250      7.96
     324   116.500    36.250      7.56
     325   116.750    36.250      7.17
     326   117.000    36.250      6.83
     327   117.250    36.250      6.60
     328   117.500    36.250      6.49
     329   117.750    36.250      6.56
     330   118.000    36.250      6.82
     331   118.250    36.250      7.32
     332   118.500    36.250      8.06
     333   118.750    36.250      9.07
     334   119.000    36.250     10.36
     335   119.250    36.250     11.94
     336   119.500    36.250     13.80
     337   119.750    36.250     15.92
     338   120.000    36.250     18.32
     339   120.250    36.250     20.94
     340   120.500    36.250     23.78
     341   120.750    36.250     26.81
     342   121.000    36.250     29.97
     343   121.250    36.250     33.27
     344   121.500    36.250     36.64
     345   121.750    36.250     40.04
     346   122.000    36.250     43.46
     347   122.250    36.250     46.86
     348   122.500    36.250     50.18
     349   122.750    36.250     53.42
     350   123.000    36.250     56.56
     351   114.500    36.500      6.26
     352   114.750    36.500      6.44
     353   115.000    36.500      6.48
     354   115.250    36.500      6.38
     355   115.500    36.500      6.18
     356   115.750    36.500      5.89
     357   116.000    36.500      5.55
     358   116.250    36.500      5.21
     359   116.500    36.500      4.88
     360   116.750    36.500      4.60
     361   117.000    36.500      4.43
     362   117.250    36.500      4.40
     363   117.500    36.500      4.53
     364   117.750    36.500      4.88
     365   118.000    36.500      5.46
     366   118.250    36.500      6.32
     367   118.500    36.500      7.45
     368   118.750    36.500      8.87
     369   119.000    36.500     10.60
     370   119.250    36.500     12.63
     371   119.500    36.500     14.95
     372   119.750    36.500     17.54
     373   120.000    36.500     20.39
     374   120.250    36.500     23.47
     375   120.500    36.500     26.75
     376   120.750    36.500     30.18
     377   121.000    36.500     33.73
     378   121.250    36.500     37.37
     379   121.500    36.500     41.04
     380   121.750    36.500     44.70
     381   122.000    36.500     48.33
     382   122.250    36.500     51.88
     383   122.500    36.500     55.31
     384   122.750    36.500     58.60
     385   123.000    36.500     61.72
     386   114.500    36.750      4.15
     387   114.750    36.750      4.16
     388   115.000    36.750      4.06
     389   115.250    36.750      3.85
     390   115.500    36.750      3.57
     391   115.750    36.750      3.23
     392   116.000    36.750      2.88
     393   116.250    36.750      2.55
     394   116.500    36.750      2.27
     395   116.750    36.750      2.11
     396   117.000    36.750      2.07
     397   117.250    36.750      2.23
     398   117.500    36.750      2.60
     399   117.750    36.750      3.21
     400   118.000    36.750      4.10
     401   118.250    36.750      5.29
     402   118.500    36.750      6.79
     403   118.750    36.750      8.62
     404   119.000    36.750     10.76
     405   119.250    36.750     13.24
     406   119.500    36.750     16.00
     407   119.750    36.750     19.04
     408   120.000    36.750     22.34
     409   120.250    36.750     25.85
     410   120.500    36.750     29.54
     411   120.750    36.750     33.36
     412   121.000    36.750     37.27
     413   121.250    36.750     41.23
     414   121.500    36.750     45.18
     415   121.750    36.750     49.08
     416   122.000    36.750     52.89
     417   122.250    36.750     56.57
     418   122.500    36.750     60.08
     419   122.750    36.750     63.40
     420   123.000    36.750     66.50
     421   114.500    37.000      2.33
     422   114.750    37.000      2.17
     423   115.000    37.000      1.91
     424   115.250    37.000      1.57
     425   115.500    37.000      1.17
     426   115.750    37.000      0.77
     427   116.000    37.000      0.38
     428   116.250    37.000      0.06
     429   116.500    37.000     -0.17
     430   116.750    37.000     -0.26
     431   117.000    37.000     -0.16
     432   117.250    37.000      0.15
     433   117.500    37.000      0.73
     434   117.750    37.000      1.59
     435   118.000    37.000      2.77
     436   118.250    37.000      4.28
     437   118.500    37.000      6.13
     438   118.750    37.000      8.32
     439   119.000    37.000     10.87
     440   119.250    37.000     13.74
     441   119.500    37.000     16.92
     442   119.750    37.000     20.38
     443   120.000    37.000     24.09
     444   120.250    37.000     27.99
     445   120.500    37.000     32.06
     446   120.750    37.000     36.24
     447   121.000    37.000     40.48
     448   121.250    37.000     44.72
     449   121.500    37.000     48.92
     450   121.750    37.000     53.03
     451   122.000    37.000     56.99
     452   122.250    37.000     60.78
     453   122.500    37.000     64.35
     454   122.750    37.000     67.67
     455   123.000    37.000     70.73
     456   114.500    37.250      0.83
     457   114.750    37.250      0.49
     458   115.000    37.250      0.05
     459   115.250    37.250     -0.43
     460   115.500    37.250     -0.94
     461   115.750    37.250     -1.42
     462   116.000    37.250     -1.87
     463   116.250    37.250     -2.20
     464   116.500    37.250     -2.40
     465   116.750    37.250     -2.43
     466   117.000    37.250     -2.22
     467   117.250    37.250     -1.77
     468   117.500    37.250     -1.00
     469   117.750    37.250      0.07
     470   118.000    37.250      1.50
     471   118.250    37.250      3.30
     472   118.500    37.250      5.47
     473   118.750    37.250      8.00
     474   119.000    37.250     10.89
     475   119.250    37.250     14.13
     476   119.500    37.250     17.68
     477   119.750    37.250     21.52
     478   120.000    37.250     25.59
     479   120.250    37.250     29.85
     480   120.500    37.250     34.26
     481   120.750    37.250     38.74
     482   121.000    37.250     43.26
     483   121.250    37.250     47.75
     484   121.500    37.250     52.16
     485   121.750    37.250     56.42
     486   122.000    37.250     60.51
     487   122.250    37.250     64.36
     488   122.500    37.250     67.96
     489   122.750    37.250     71.26
     490   123.000    37.250     74.25
     491   114.500    37.500     -0.32
     492   114.750    37.500     -0.87
     493   115.000    37.500     -1.48
     494   115.250    37.500     -2.12
     495   115.500    37.500     -2.75
     496   115.750    37.500     -3.33
     497   116.000    37.500     -3.83
     498   116.250    37.500     -4.19
     499   116.500    37.500     -4.39
     500   116.750    37.500     -4.36
     501   117.000    37.500     -4.08
     502   117.250    37.500     -3.50
     503   117.500    37.500     -2.59
     504   117.750    37.500     -1.32
     505   118.000    37.500      0.33
     506   118.250    37.500      2.37
     507   118.500    37.500      4.81
     508   118.750    37.500      7.62
     509   119.000    37.500     10.83
     510   119.250    37.500     14.38
     511   119.500    37.500     18.25
     512   119.750    37.500     22.40
     513   120.000    37.500     26.79
     514   120.250    37.500     31.34
     515   120.500    37.500     36.03
     516   120.750    37.500     40.77
     517   121.000    37.500     45.52
     518   121.250    37.500     50.21
     519   121.500    37.500     54.77
     520   121.750    37.500     59.15
     521   122.000    37.500     63.31
     522   122.250    37.500     67.20
     523   122.500    37.500     70.78
     524   122.750    37.500     74.02
     525   123.000    37.500     76.92
     526   114.500    37.750     -1.15
     527   114.750    37.750     -1.90
     528   115.000    37.750     -2.69
     529   115.250    37.750     -3.47
     530   115.500    37.750     -4.23
     531   115.750    37.750     -4.91
     532   116.000    37.750     -5.48
     533   116.250    37.750     -5.88
     534   116.500    37.750     -6.08
     535   116.750    37.750     -6.04
     536   117.000    37.750     -5.70
     537   117.250    37.750     -5.03
     538   117.500    37.750     -3.99
     539   117.750    37.750     -2.58
     540   118.000    37.750     -0.75
     541   118.250    37.750      1.49
     542   118.500    37.750      4.15
     543   118.750    37.750      7.21
     544   119.000    37.750     10.66
     545   119.250    37.750     14.47
     546   119.500    37.750     18.60
     547   119.750    37.750     23.01
     548   120.000    37.750     27.64
     549   120.250    37.750     32.43
     550   120.500    37.750     37.33
     551   120.750    37.750     42.27
     552   121.000    37.750     47.18
     553   121.250    37.750     51.99
     554   121.500    37.750     56.66
     555   121.750    37.750     61.11
     556   122.000    37.750     65.30
     557   122.250    37.750     69.17
     558   122.500    37.750     72.70
     559   122.750    37.750     75.86
     560   123.000    37.750     78.61
     561   114.500    38.000     -1.67
     562   114.750    38.000     -2.60
     563   115.000    38.000     -3.56
     564   115.250    38.000     -4.49
     565   115.500    38.000     -5.37
     566   115.750    38.000     -6.16
     567   116.000    38.000     -6.80
     568   116.250    38.000     -7.26
     569   116.500    38.000     -7.49
     570   116.750    38.000     -7.43
     571   117.000    38.000     -7.05
     572   117.250    38.000     -6.32
     573   117.500    38.000     -5.21
     574   117.750    38.000     -3.68
     575   118.000    38.000     -1.71
     576   118.250    38.000      0.68
     577   118.500    38.000      3.51
     578   118.750    38.000      6.74
     579   119.000    38.000     10.39
     580   119.250    38.000     14.38
     581   119.500    38.000     18.71
     582   119.750    38.000     23.29
     583   120.000    38.000     28.10
     584   120.250    38.000     33.06
     585   120.500    38.000     38.10
     586   120.750    38.000     43.16
     587   121.000    38.000     48.17
     588   121.250    38.000     53.05
     589   121.500    38.000     57.76
     590   121.750    38.000     62.22
     591   122.000    38.000     66.38
     592   122.250    38.000     70.20
     593   122.500    38.000     73.63
     594   122.750    38.000     76.66
     595   123.000    38.000     79.27
     596   114.500    38.250     -1.92
     597   114.750    38.250     -3.02
     598   115.000    38.250     -4.12
     599   115.250    38.250     -5.20
     600   115.500    38.250     -6.20
     601   115.750    38.250     -7.09
     602   116.000    38.250     -7.81
     603   116.250    38.250     -8.32
     604   116.500    38.250     -8.58
     605   116.750    38.250     -8.54
     606   117.000    38.250     -8.15
     607   117.250    38.250     -7.38
     608   117.500    38.250     -6.21
     609   117.750    38.250     -4.61
     610   118.000    38.250     -2.57
     611   118.250    38.250     -0.07
     612   118.500    38.250      2.86
     613   118.750    38.250      6.21
     614   119.000    38.250      9.98
     615   119.250    38.250     14.10
     616   119.500    38.250     18.53
     617   119.750    38.250     23.24
     618   120.000    38.250     28.14
     619   120.250    38.250     33.18
     620   120.500    38.250     38.30
     621   120.750    38.250     43.40
     622   121.000    38.250     48.44
     623   121.250    38.250     53.33
     624   121.500    38.250     58.01
     625   121.750    38.250     62.42
     626   122.000    38.250     66.51
     627   122.250    38.250     70.22
     628   122.500    38.250     73.52
     629   122.750    38.250     76.39
     630   123.000    38.250     78.81
     631   114.500    38.500     -1.93
     632   114.750    38.500     -3.18
     633   115.000    38.500     -4.42
     634   115.250    38.500     -5.61
     635   115.500    38.500     -6.71
     636   115.750    38.500     -7.70
     637   116.000    38.500     -8.49
     638   116.250    38.500     -9.07
     639   116.500    38.500     -9.37
     640   116.750    38.500     -9.36
     641   117.000    38.500     -8.98
     642   117.250    38.500     -8.21
     643   117.500    38.500     -7.02
     644   117.750    38.500     -5.39
     645   118.000    38.500     -3.31
     646   118.250    38.500     -0.77
     647   118.500    38.500      2.21
     648   118.750    38.500      5.63
     649   119.000    38.500      9.44
     650   119.250    38.500     13.60
     651   119.500    38.500     18.08
     652   119.750    38.500     22.81
     653   120.000    38.500     27.74
     654   120.250    38.500     32.79
     655   120.500    38.500     37.90
     656   120.750    38.500     42.98
     657   121.000    38.500     47.97
     658   121.250    38.500     52.80
     659   121.500    38.500     57.39
     660   121.750    38.500     61.69
     661   122.000    38.500     65.64
     662   122.250    38.500     69.20
     663   122.500    38.500     72.33
     664   122.750    38.500     75.02
     665   123.000    38.500     77.22
