# Supplementary material for: The analysis on groundwater storage variations from GRACE/GRACE-FO in recent 20 years driven by influencing factors and prediction in Shandong Province, China
Source: Sci Rep. 2024 Mar 9;14:5819. doi: 10.1038/s41598-024-55588-3 (PMC10925065; doi:10.1038/s41598-024-55588-3)
Supplement: Supplementary file 1 — Supplementary Information. [file 41598_2024_55588_MOESM1_ESM.zip › data/GWS derived from GRACE/gws201203.txt]

       1   114.500    34.000     28.11
       2   114.750    34.000     27.82
       3   115.000    34.000     27.38
       4   115.250    34.000     26.81
       5   115.500    34.000     26.11
       6   115.750    34.000     25.30
       7   116.000    34.000     24.39
       8   116.250    34.000     23.39
       9   116.500    34.000     22.32
      10   116.750    34.000     21.20
      11   117.000    34.000     20.06
      12   117.250    34.000     18.91
      13   117.500    34.000     17.80
      14   117.750    34.000     16.74
      15   118.000    34.000     15.76
      16   118.250    34.000     14.91
      17   118.500    34.000     14.22
      18   118.750    34.000     13.71
      19   119.000    34.000     13.43
      20   119.250    34.000     13.40
      21   119.500    34.000     13.65
      22   119.750    34.000     14.21
      23   120.000    34.000     15.10
      24   120.250    34.000     16.35
      25   120.500    34.000     17.96
      26   120.750    34.000     19.94
      27   121.000    34.000     22.29
      28   121.250    34.000     24.99
      29   121.500    34.000     28.04
      30   121.750    34.000     31.40
      31   122.000    34.000     35.05
      32   122.250    34.000     38.93
      33   122.500    34.000     43.00
      34   122.750    34.000     47.19
      35   123.000    34.000     51.45
      36   114.500    34.250     27.67
      37   114.750    34.250     27.86
      38   115.000    34.250     27.88
      39   115.250    34.250     27.74
      40   115.500    34.250     27.43
      41   115.750    34.250     26.96
      42   116.000    34.250     26.36
      43   116.250    34.250     25.63
      44   116.500    34.250     24.78
      45   116.750    34.250     23.86
      46   117.000    34.250     22.87
      47   117.250    34.250     21.84
      48   117.500    34.250     20.81
      49   117.750    34.250     19.81
      50   118.000    34.250     18.87
      51   118.250    34.250     18.02
      52   118.500    34.250     17.31
      53   118.750    34.250     16.75
      54   119.000    34.250     16.42
      55   119.250    34.250     16.31
      56   119.500    34.250     16.47
      57   119.750    34.250     16.92
      58   120.000    34.250     17.69
      59   120.250    34.250     18.80
      60   120.500    34.250     20.25
      61   120.750    34.250     22.06
      62   121.000    34.250     24.23
      63   121.250    34.250     26.74
      64   121.500    34.250     29.57
      65   121.750    34.250     32.71
      66   122.000    34.250     36.12
      67   122.250    34.250     39.74
      68   122.500    34.250     43.56
      69   122.750    34.250     47.50
      70   123.000    34.250     51.51
      71   114.500    34.500     26.55
      72   114.750    34.500     27.20
      73   115.000    34.500     27.65
      74   115.250    34.500     27.90
      75   115.500    34.500     27.96
      76   115.750    34.500     27.82
      77   116.000    34.500     27.52
      78   116.250    34.500     27.04
      79   116.500    34.500     26.44
      80   116.750    34.500     25.71
      81   117.000    34.500     24.89
      82   117.250    34.500     24.00
      83   117.500    34.500     23.09
      84   117.750    34.500     22.18
      85   118.000    34.500     21.30
      86   118.250    34.500     20.52
      87   118.500    34.500     19.84
      88   118.750    34.500     19.31
      89   119.000    34.500     18.96
      90   119.250    34.500     18.84
      91   119.500    34.500     18.98
      92   119.750    34.500     19.38
      93   120.000    34.500     20.09
      94   120.250    34.500     21.12
      95   120.500    34.500     22.48
      96   120.750    34.500     24.18
      97   121.000    34.500     26.21
      98   121.250    34.500     28.57
      99   121.500    34.500     31.23
     100   121.750    34.500     34.18
     101   122.000    34.500     37.38
     102   122.250    34.500     40.79
     103   122.500    34.500     44.38
     104   122.750    34.500     48.07
     105   123.000    34.500     51.83
     106   114.500    34.750     24.90
     107   114.750    34.750     25.95
     108   115.000    34.750     26.79
     109   115.250    34.750     27.39
     110   115.500    34.750     27.78
     111   115.750    34.750     27.95
     112   116.000    34.750     27.93
     113   116.250    34.750     27.71
     114   116.500    34.750     27.32
     115   116.750    34.750     26.79
     116   117.000    34.750     26.16
     117   117.250    34.750     25.44
     118   117.500    34.750     24.66
     119   117.750    34.750     23.88
     120   118.000    34.750     23.11
     121   118.250    34.750     22.42
     122   118.500    34.750     21.82
     123   118.750    34.750     21.37
     124   119.000    34.750     21.08
     125   119.250    34.750     21.00
     126   119.500    34.750     21.17
     127   119.750    34.750     21.59
     128   120.000    34.750     22.30
     129   120.250    34.750     23.30
     130   120.500    34.750     24.62
     131   120.750    34.750     26.27
     132   121.000    34.750     28.21
     133   121.250    34.750     30.46
     134   121.500    34.750     33.00
     135   121.750    34.750     35.80
     136   122.000    34.750     38.83
     137   122.250    34.750     42.05
     138   122.500    34.750     45.41
     139   122.750    34.750     48.89
     140   123.000    34.750     52.40
     141   114.500    35.000     22.84
     142   114.750    35.000     24.24
     143   115.000    35.000     25.42
     144   115.250    35.000     26.34
     145   115.500    35.000     27.02
     146   115.750    35.000     27.46
     147   116.000    35.000     27.69
     148   116.250    35.000     27.70
     149   116.500    35.000     27.53
     150   116.750    35.000     27.20
     151   117.000    35.000     26.75
     152   117.250    35.000     26.20
     153   117.500    35.000     25.58
     154   117.750    35.000     24.95
     155   118.000    35.000     24.34
     156   118.250    35.000     23.76
     157   118.500    35.000     23.29
     158   118.750    35.000     22.95
     159   119.000    35.000     22.78
     160   119.250    35.000     22.80
     161   119.500    35.000     23.04
     162   119.750    35.000     23.54
     163   120.000    35.000     24.30
     164   120.250    35.000     25.35
     165   120.500    35.000     26.69
     166   120.750    35.000     28.31
     167   121.000    35.000     30.23
     168   121.250    35.000     32.42
     169   121.500    35.000     34.87
     170   121.750    35.000     37.55
     171   122.000    35.000     40.42
     172   122.250    35.000     43.48
     173   122.500    35.000     46.65
     174   122.750    35.000     49.91
     175   123.000    35.000     53.20
     176   114.500    35.250     20.53
     177   114.750    35.250     22.23
     178   115.000    35.250     23.67
     179   115.250    35.250     24.86
     180   115.500    35.250     25.78
     181   115.750    35.250     26.46
     182   116.000    35.250     26.90
     183   116.250    35.250     27.12
     184   116.500    35.250     27.16
     185   116.750    35.250     27.02
     186   117.000    35.250     26.74
     187   117.250    35.250     26.36
     188   117.500    35.250     25.93
     189   117.750    35.250     25.46
     190   118.000    35.250     25.01
     191   118.250    35.250     24.61
     192   118.500    35.250     24.30
     193   118.750    35.250     24.11
     194   119.000    35.250     24.09
     195   119.250    35.250     24.25
     196   119.500    35.250     24.63
     197   119.750    35.250     25.25
     198   120.000    35.250     26.11
     199   120.250    35.250     27.24
     200   120.500    35.250     28.64
     201   120.750    35.250     30.30
     202   121.000    35.250     32.22
     203   121.250    35.250     34.40
     204   121.500    35.250     36.78
     205   121.750    35.250     39.38
     206   122.000    35.250     42.14
     207   122.250    35.250     45.05
     208   122.500    35.250     48.04
     209   122.750    35.250     51.10
     210   123.000    35.250     54.17
     211   114.500    35.500     18.11
     212   114.750    35.500     20.03
     213   115.000    35.500     21.68
     214   115.250    35.500     23.07
     215   115.500    35.500     24.19
     216   115.750    35.500     25.06
     217   116.000    35.500     25.69
     218   116.250    35.500     26.09
     219   116.500    35.500     26.29
     220   116.750    35.500     26.33
     221   117.000    35.500     26.23
     222   117.250    35.500     26.03
     223   117.500    35.500     25.77
     224   117.750    35.500     25.49
     225   118.000    35.500     25.22
     226   118.250    35.500     25.01
     227   118.500    35.500     24.89
     228   118.750    35.500     24.89
     229   119.000    35.500     25.05
     230   119.250    35.500     25.40
     231   119.500    35.500     25.94
     232   119.750    35.500     26.72
     233   120.000    35.500     27.73
     234   120.250    35.500     28.98
     235   120.500    35.500     30.48
     236   120.750    35.500     32.21
     237   121.000    35.500     34.18
     238   121.250    35.500     36.36
     239   121.500    35.500     38.72
     240   121.750    35.500     41.26
     241   122.000    35.500     43.92
     242   122.250    35.500     46.70
     243   122.500    35.500     49.53
     244   122.750    35.500     52.40
     245   123.000    35.500     55.25
     246   114.500    35.750     15.72
     247   114.750    35.750     17.79
     248   115.000    35.750     19.59
     249   115.250    35.750     21.12
     250   115.500    35.750     22.39
     251   115.750    35.750     23.40
     252   116.000    35.750     24.17
     253   116.250    35.750     24.71
     254   116.500    35.750     25.07
     255   116.750    35.750     25.26
     256   117.000    35.750     25.32
     257   117.250    35.750     25.29
     258   117.500    35.750     25.21
     259   117.750    35.750     25.11
     260   118.000    35.750     25.03
     261   118.250    35.750     25.03
     262   118.500    35.750     25.11
     263   118.750    35.750     25.32
     264   119.000    35.750     25.70
     265   119.250    35.750     26.25
     266   119.500    35.750     27.01
     267   119.750    35.750     27.97
     268   120.000    35.750     29.16
     269   120.250    35.750     30.57
     270   120.500    35.750     32.19
     271   120.750    35.750     34.02
     272   121.000    35.750     36.05
     273   121.250    35.750     38.27
     274   121.500    35.750     40.63
     275   121.750    35.750     43.13
     276   122.000    35.750     45.71
     277   122.250    35.750     48.36
     278   122.500    35.750     51.05
     279   122.750    35.750     53.73
     280   123.000    35.750     56.36
     281   114.500    36.000     13.47
     282   114.750    36.000     15.62
     283   115.000    36.000     17.51
     284   115.250    36.000     19.14
     285   115.500    36.000     20.49
     286   115.750    36.000     21.60
     287   116.000    36.000     22.46
     288   116.250    36.000     23.12
     289   116.500    36.000     23.58
     290   116.750    36.000     23.91
     291   117.000    36.000     24.11
     292   117.250    36.000     24.23
     293   117.500    36.000     24.33
     294   117.750    36.000     24.41
     295   118.000    36.000     24.54
     296   118.250    36.000     24.73
     297   118.500    36.000     25.04
     298   118.750    36.000     25.48
     299   119.000    36.000     26.08
     300   119.250    36.000     26.86
     301   119.500    36.000     27.83
     302   119.750    36.000     29.01
     303   120.000    36.000     30.39
     304   120.250    36.000     31.97
     305   120.500    36.000     33.74
     306   120.750    36.000     35.70
     307   121.000    36.000     37.82
     308   121.250    36.000     40.08
     309   121.500    36.000     42.45
     310   121.750    36.000     44.91
     311   122.000    36.000     47.43
     312   122.250    36.000     49.97
     313   122.500    36.000     52.50
     314   122.750    36.000     55.00
     315   123.000    36.000     57.43
     316   114.500    36.250     11.46
     317   114.750    36.250     13.64
     318   115.000    36.250     15.55
     319   115.250    36.250     17.21
     320   115.500    36.250     18.60
     321   115.750    36.250     19.75
     322   116.000    36.250     20.67
     323   116.250    36.250     21.40
     324   116.500    36.250     21.96
     325   116.750    36.250     22.38
     326   117.000    36.250     22.71
     327   117.250    36.250     22.97
     328   117.500    36.250     23.22
     329   117.750    36.250     23.48
     330   118.000    36.250     23.80
     331   118.250    36.250     24.20
     332   118.500    36.250     24.73
     333   118.750    36.250     25.40
     334   119.000    36.250     26.23
     335   119.250    36.250     27.25
     336   119.500    36.250     28.46
     337   119.750    36.250     29.85
     338   120.000    36.250     31.43
     339   120.250    36.250     33.19
     340   120.500    36.250     35.13
     341   120.750    36.250     37.22
     342   121.000    36.250     39.42
     343   121.250    36.250     41.74
     344   121.500    36.250     44.13
     345   121.750    36.250     46.56
     346   122.000    36.250     49.01
     347   122.250    36.250     51.45
     348   122.500    36.250     53.83
     349   122.750    36.250     56.14
     350   123.000    36.250     58.35
     351   114.500    36.500      9.78
     352   114.750    36.500     11.92
     353   115.000    36.500     13.80
     354   115.250    36.500     15.43
     355   115.500    36.500     16.81
     356   115.750    36.500     17.97
     357   116.000    36.500     18.91
     358   116.250    36.500     19.67
     359   116.500    36.500     20.29
     360   116.750    36.500     20.78
     361   117.000    36.500     21.20
     362   117.250    36.500     21.59
     363   117.500    36.500     21.98
     364   117.750    36.500     22.39
     365   118.000    36.500     22.89
     366   118.250    36.500     23.50
     367   118.500    36.500     24.24
     368   118.750    36.500     25.13
     369   119.000    36.500     26.20
     370   119.250    36.500     27.45
     371   119.500    36.500     28.88
     372   119.750    36.500     30.49
     373   120.000    36.500     32.28
     374   120.250    36.500     34.23
     375   120.500    36.500     36.32
     376   120.750    36.500     38.53
     377   121.000    36.500     40.83
     378   121.250    36.500     43.20
     379   121.500    36.500     45.61
     380   121.750    36.500     48.00
     381   122.000    36.500     50.38
     382   122.250    36.500     52.70
     383   122.500    36.500     54.94
     384   122.750    36.500     57.05
     385   123.000    36.500     59.04
     386   114.500    36.750      8.47
     387   114.750    36.750     10.51
     388   115.000    36.750     12.32
     389   115.250    36.750     13.89
     390   115.500    36.750     15.22
     391   115.750    36.750     16.33
     392   116.000    36.750     17.25
     393   116.250    36.750     18.02
     394   116.500    36.750     18.65
     395   116.750    36.750     19.19
     396   117.000    36.750     19.68
     397   117.250    36.750     20.16
     398   117.500    36.750     20.67
     399   117.750    36.750     21.24
     400   118.000    36.750     21.90
     401   118.250    36.750     22.69
     402   118.500    36.750     23.63
     403   118.750    36.750     24.73
     404   119.000    36.750     26.02
     405   119.250    36.750     27.48
     406   119.500    36.750     29.13
     407   119.750    36.750     30.95
     408   120.000    36.750     32.93
     409   120.250    36.750     35.04
     410   120.500    36.750     37.28
     411   120.750    36.750     39.60
     412   121.000    36.750     41.99
     413   121.250    36.750     44.40
     414   121.500    36.750     46.80
     415   121.750    36.750     49.17
     416   122.000    36.750     51.47
     417   122.250    36.750     53.66
     418   122.500    36.750     55.73
     419   122.750    36.750     57.65
     420   123.000    36.750     59.40
     421   114.500    37.000      7.55
     422   114.750    37.000      9.48
     423   115.000    37.000     11.16
     424   115.250    37.000     12.62
     425   115.500    37.000     13.86
     426   115.750    37.000     14.90
     427   116.000    37.000     15.77
     428   116.250    37.000     16.50
     429   116.500    37.000     17.13
     430   116.750    37.000     17.69
     431   117.000    37.000     18.22
     432   117.250    37.000     18.78
     433   117.500    37.000     19.38
     434   117.750    37.000     20.06
     435   118.000    37.000     20.87
     436   118.250    37.000     21.82
     437   118.500    37.000     22.94
     438   118.750    37.000     24.23
     439   119.000    37.000     25.71
     440   119.250    37.000     27.37
     441   119.500    37.000     29.21
     442   119.750    37.000     31.22
     443   120.000    37.000     33.37
     444   120.250    37.000     35.63
     445   120.500    37.000     37.99
     446   120.750    37.000     40.42
     447   121.000    37.000     42.86
     448   121.250    37.000     45.29
     449   121.500    37.000     47.68
     450   121.750    37.000     49.99
     451   122.000    37.000     52.19
     452   122.250    37.000     54.25
     453   122.500    37.000     56.15
     454   122.750    37.000     57.85
     455   123.000    37.000     59.37
     456   114.500    37.250      7.04
     457   114.750    37.250      8.80
     458   115.000    37.250     10.34
     459   115.250    37.250     11.66
     460   115.500    37.250     12.78
     461   115.750    37.250     13.72
     462   116.000    37.250     14.51
     463   116.250    37.250     15.18
     464   116.500    37.250     15.78
     465   116.750    37.250     16.34
     466   117.000    37.250     16.89
     467   117.250    37.250     17.48
     468   117.500    37.250     18.16
     469   117.750    37.250     18.94
     470   118.000    37.250     19.86
     471   118.250    37.250     20.94
     472   118.500    37.250     22.21
     473   118.750    37.250     23.66
     474   119.000    37.250     25.30
     475   119.250    37.250     27.13
     476   119.500    37.250     29.14
     477   119.750    37.250     31.30
     478   120.000    37.250     33.58
     479   120.250    37.250     35.97
     480   120.500    37.250     38.42
     481   120.750    37.250     40.91
     482   121.000    37.250     43.40
     483   121.250    37.250     45.82
     484   121.500    37.250     48.18
     485   121.750    37.250     50.41
     486   122.000    37.250     52.50
     487   122.250    37.250     54.40
     488   122.500    37.250     56.10
     489   122.750    37.250     57.59
     490   123.000    37.250     58.85
     491   114.500    37.500      6.91
     492   114.750    37.500      8.49
     493   115.000    37.500      9.86
     494   115.250    37.500     11.02
     495   115.500    37.500     11.99
     496   115.750    37.500     12.82
     497   116.000    37.500     13.50
     498   116.250    37.500     14.10
     499   116.500    37.500     14.65
     500   116.750    37.500     15.17
     501   117.000    37.500     15.72
     502   117.250    37.500     16.34
     503   117.500    37.500     17.05
     504   117.750    37.500     17.90
     505   118.000    37.500     18.91
     506   118.250    37.500     20.10
     507   118.500    37.500     21.48
     508   118.750    37.500     23.05
     509   119.000    37.500     24.83
     510   119.250    37.500     26.79
     511   119.500    37.500     28.91
     512   119.750    37.500     31.19
     513   120.000    37.500     33.58
     514   120.250    37.500     36.05
     515   120.500    37.500     38.56
     516   120.750    37.500     41.08
     517   121.000    37.500     43.56
     518   121.250    37.500     45.96
     519   121.500    37.500     48.24
     520   121.750    37.500     50.37
     521   122.000    37.500     52.32
     522   122.250    37.500     54.05
     523   122.500    37.500     55.55
     524   122.750    37.500     56.80
     525   123.000    37.500     57.81
     526   114.500    37.750      7.11
     527   114.750    37.750      8.51
     528   115.000    37.750      9.70
     529   115.250    37.750     10.69
     530   115.500    37.750     11.52
     531   115.750    37.750     12.20
     532   116.000    37.750     12.78
     533   116.250    37.750     13.28
     534   116.500    37.750     13.75
     535   116.750    37.750     14.22
     536   117.000    37.750     14.75
     537   117.250    37.750     15.37
     538   117.500    37.750     16.10
     539   117.750    37.750     16.98
     540   118.000    37.750     18.05
     541   118.250    37.750     19.31
     542   118.500    37.750     20.77
     543   118.750    37.750     22.43
     544   119.000    37.750     24.30
     545   119.250    37.750     26.34
     546   119.500    37.750     28.55
     547   119.750    37.750     30.89
     548   120.000    37.750     33.34
     549   120.250    37.750     35.85
     550   120.500    37.750     38.37
     551   120.750    37.750     40.88
     552   121.000    37.750     43.33
     553   121.250    37.750     45.66
     554   121.500    37.750     47.84
     555   121.750    37.750     49.84
     556   122.000    37.750     51.62
     557   122.250    37.750     53.16
     558   122.500    37.750     54.44
     559   122.750    37.750     55.45
     560   123.000    37.750     56.18
     561   114.500    38.000      7.61
     562   114.750    38.000      8.80
     563   115.000    38.000      9.81
     564   115.250    38.000     10.65
     565   115.500    38.000     11.32
     566   115.750    38.000     11.86
     567   116.000    38.000     12.32
     568   116.250    38.000     12.72
     569   116.500    38.000     13.10
     570   116.750    38.000     13.52
     571   117.000    38.000     14.01
     572   117.250    38.000     14.60
     573   117.500    38.000     15.32
     574   117.750    38.000     16.22
     575   118.000    38.000     17.30
     576   118.250    38.000     18.60
     577   118.500    38.000     20.10
     578   118.750    38.000     21.80
     579   119.000    38.000     23.71
     580   119.250    38.000     25.80
     581   119.500    38.000     28.04
     582   119.750    38.000     30.41
     583   120.000    38.000     32.87
     584   120.250    38.000     35.36
     585   120.500    38.000     37.86
     586   120.750    38.000     40.31
     587   121.000    38.000     42.68
     588   121.250    38.000     44.90
     589   121.500    38.000     46.95
     590   121.750    38.000     48.78
     591   122.000    38.000     50.38
     592   122.250    38.000     51.70
     593   122.500    38.000     52.75
     594   122.750    38.000     53.50
     595   123.000    38.000     53.96
     596   114.500    38.250      8.31
     597   114.750    38.250      9.33
     598   115.000    38.250     10.17
     599   115.250    38.250     10.84
     600   115.500    38.250     11.36
     601   115.750    38.250     11.77
     602   116.000    38.250     12.11
     603   116.250    38.250     12.40
     604   116.500    38.250     12.71
     605   116.750    38.250     13.05
     606   117.000    38.250     13.48
     607   117.250    38.250     14.02
     608   117.500    38.250     14.72
     609   117.750    38.250     15.61
     610   118.000    38.250     16.69
     611   118.250    38.250     17.97
     612   118.500    38.250     19.47
     613   118.750    38.250     21.19
     614   119.000    38.250     23.09
     615   119.250    38.250     25.18
     616   119.500    38.250     27.41
     617   119.750    38.250     29.74
     618   120.000    38.250     32.16
     619   120.250    38.250     34.59
     620   120.500    38.250     37.01
     621   120.750    38.250     39.36
     622   121.000    38.250     41.60
     623   121.250    38.250     43.67
     624   121.500    38.250     45.55
     625   121.750    38.250     47.20
     626   122.000    38.250     48.58
     627   122.250    38.250     49.67
     628   122.500    38.250     50.46
     629   122.750    38.250     50.95
     630   123.000    38.250     51.14
     631   114.500    38.500      9.16
     632   114.750    38.500     10.02
     633   115.000    38.500     10.71
     634   115.250    38.500     11.23
     635   115.500    38.500     11.62
     636   115.750    38.500     11.91
     637   116.000    38.500     12.14
     638   116.250    38.500     12.34
     639   116.500    38.500     12.55
     640   116.750    38.500     12.82
     641   117.000    38.500     13.17
     642   117.250    38.500     13.67
     643   117.500    38.500     14.32
     644   117.750    38.500     15.15
     645   118.000    38.500     16.20
     646   118.250    38.500     17.45
     647   118.500    38.500     18.91
     648   118.750    38.500     20.59
     649   119.000    38.500     22.45
     650   119.250    38.500     24.47
     651   119.500    38.500     26.63
     652   119.750    38.500     28.89
     653   120.000    38.500     31.20
     654   120.250    38.500     33.53
     655   120.500    38.500     35.83
     656   120.750    38.500     38.02
     657   121.000    38.500     40.10
     658   121.250    38.500     41.98
     659   121.500    38.500     43.65
     660   121.750    38.500     45.07
     661   122.000    38.500     46.22
     662   122.250    38.500     47.06
     663   122.500    38.500     47.59
     664   122.750    38.500     47.82
     665   123.000    38.500     47.73
