# Supplementary material for: The analysis on groundwater storage variations from GRACE/GRACE-FO in recent 20 years driven by influencing factors and prediction in Shandong Province, China
Source: Sci Rep. 2024 Mar 9;14:5819. doi: 10.1038/s41598-024-55588-3 (PMC10925065; doi:10.1038/s41598-024-55588-3)
Supplement: Supplementary file 1 — Supplementary Information. [file 41598_2024_55588_MOESM1_ESM.zip › data/GWS derived from GRACE/gws201208.txt]

       1   114.500    34.000     60.89
       2   114.750    34.000     58.29
       3   115.000    34.000     54.84
       4   115.250    34.000     50.61
       5   115.500    34.000     45.61
       6   115.750    34.000     39.94
       7   116.000    34.000     33.69
       8   116.250    34.000     26.94
       9   116.500    34.000     19.85
      10   116.750    34.000     12.51
      11   117.000    34.000      5.09
      12   117.250    34.000     -2.26
      13   117.500    34.000     -9.43
      14   117.750    34.000    -16.26
      15   118.000    34.000    -22.64
      16   118.250    34.000    -28.45
      17   118.500    34.000    -33.59
      18   118.750    34.000    -37.98
      19   119.000    34.000    -41.58
      20   119.250    34.000    -44.34
      21   119.500    34.000    -46.26
      22   119.750    34.000    -47.36
      23   120.000    34.000    -47.66
      24   120.250    34.000    -47.23
      25   120.500    34.000    -46.15
      26   120.750    34.000    -44.48
      27   121.000    34.000    -42.35
      28   121.250    34.000    -39.86
      29   121.500    34.000    -37.11
      30   121.750    34.000    -34.24
      31   122.000    34.000    -31.32
      32   122.250    34.000    -28.49
      33   122.500    34.000    -25.80
      34   122.750    34.000    -23.35
      35   123.000    34.000    -21.19
      36   114.500    34.250     60.53
      37   114.750    34.250     57.58
      38   115.000    34.250     53.84
      39   115.250    34.250     49.35
      40   115.500    34.250     44.17
      41   115.750    34.250     38.38
      42   116.000    34.250     32.07
      43   116.250    34.250     25.34
      44   116.500    34.250     18.35
      45   116.750    34.250     11.19
      46   117.000    34.250      4.03
      47   117.250    34.250     -3.01
      48   117.500    34.250     -9.79
      49   117.750    34.250    -16.17
      50   118.000    34.250    -22.06
      51   118.250    34.250    -27.34
      52   118.500    34.250    -31.93
      53   118.750    34.250    -35.77
      54   119.000    34.250    -38.80
      55   119.250    34.250    -41.03
      56   119.500    34.250    -42.43
      57   119.750    34.250    -43.06
      58   120.000    34.250    -42.95
      59   120.250    34.250    -42.17
      60   120.500    34.250    -40.80
      61   120.750    34.250    -38.94
      62   121.000    34.250    -36.69
      63   121.250    34.250    -34.18
      64   121.500    34.250    -31.49
      65   121.750    34.250    -28.77
      66   122.000    34.250    -26.10
      67   122.250    34.250    -23.58
      68   122.500    34.250    -21.30
      69   122.750    34.250    -19.31
      70   123.000    34.250    -17.67
      71   114.500    34.500     59.95
      72   114.750    34.500     56.70
      73   115.000    34.500     52.71
      74   115.250    34.500     48.03
      75   115.500    34.500     42.71
      76   115.750    34.500     36.85
      77   116.000    34.500     30.55
      78   116.250    34.500     23.91
      79   116.500    34.500     17.07
      80   116.750    34.500     10.16
      81   117.000    34.500      3.31
      82   117.250    34.500     -3.35
      83   117.500    34.500     -9.68
      84   117.750    34.500    -15.57
      85   118.000    34.500    -20.93
      86   118.250    34.500    -25.63
      87   118.500    34.500    -29.63
      88   118.750    34.500    -32.88
      89   119.000    34.500    -35.33
      90   119.250    34.500    -36.99
      91   119.500    34.500    -37.86
      92   119.750    34.500    -38.01
      93   120.000    34.500    -37.47
      94   120.250    34.500    -36.33
      95   120.500    34.500    -34.69
      96   120.750    34.500    -32.63
      97   121.000    34.500    -30.28
      98   121.250    34.500    -27.74
      99   121.500    34.500    -25.14
     100   121.750    34.500    -22.58
     101   122.000    34.500    -20.17
     102   122.250    34.500    -17.98
     103   122.500    34.500    -16.12
     104   122.750    34.500    -14.61
     105   123.000    34.500    -13.53
     106   114.500    34.750     59.14
     107   114.750    34.750     55.66
     108   115.000    34.750     51.48
     109   115.250    34.750     46.65
     110   115.500    34.750     41.25
     111   115.750    34.750     35.39
     112   116.000    34.750     29.15
     113   116.250    34.750     22.65
     114   116.500    34.750     16.04
     115   116.750    34.750      9.42
     116   117.000    34.750      2.95
     117   117.250    34.750     -3.28
     118   117.500    34.750     -9.13
     119   117.750    34.750    -14.48
     120   118.000    34.750    -19.24
     121   118.250    34.750    -23.36
     122   118.500    34.750    -26.73
     123   118.750    34.750    -29.35
     124   119.000    34.750    -31.20
     125   119.250    34.750    -32.28
     126   119.500    34.750    -32.62
     127   119.750    34.750    -32.27
     128   120.000    34.750    -31.30
     129   120.250    34.750    -29.81
     130   120.500    34.750    -27.88
     131   120.750    34.750    -25.63
     132   121.000    34.750    -23.17
     133   121.250    34.750    -20.62
     134   121.500    34.750    -18.10
     135   121.750    34.750    -15.72
     136   122.000    34.750    -13.57
     137   122.250    34.750    -11.73
     138   122.500    34.750    -10.29
     139   122.750    34.750     -9.29
     140   123.000    34.750     -8.76
     141   114.500    35.000     58.13
     142   114.750    35.000     54.45
     143   115.000    35.000     50.14
     144   115.250    35.000     45.22
     145   115.500    35.000     39.81
     146   115.750    35.000     34.01
     147   116.000    35.000     27.89
     148   116.250    35.000     21.61
     149   116.500    35.000     15.26
     150   116.750    35.000      8.99
     151   117.000    35.000      2.93
     152   117.250    35.000     -2.82
     153   117.500    35.000     -8.13
     154   117.750    35.000    -12.90
     155   118.000    35.000    -17.06
     156   118.250    35.000    -20.54
     157   118.500    35.000    -23.28
     158   118.750    35.000    -25.26
     159   119.000    35.000    -26.48
     160   119.250    35.000    -26.98
     161   119.500    35.000    -26.77
     162   119.750    35.000    -25.92
     163   120.000    35.000    -24.53
     164   120.250    35.000    -22.67
     165   120.500    35.000    -20.47
     166   120.750    35.000    -18.03
     167   121.000    35.000    -15.47
     168   121.250    35.000    -12.91
     169   121.500    35.000    -10.49
     170   121.750    35.000     -8.27
     171   122.000    35.000     -6.39
     172   122.250    35.000     -4.91
     173   122.500    35.000     -3.88
     174   122.750    35.000     -3.38
     175   123.000    35.000     -3.40
     176   114.500    35.250     56.94
     177   114.750    35.250     53.12
     178   115.000    35.250     48.72
     179   115.250    35.250     43.80
     180   115.500    35.250     38.44
     181   115.750    35.250     32.74
     182   116.000    35.250     26.81
     183   116.250    35.250     20.77
     184   116.500    35.250     14.76
     185   116.750    35.250      8.89
     186   117.000    35.250      3.27
     187   117.250    35.250     -1.96
     188   117.500    35.250     -6.70
     189   117.750    35.250    -10.88
     190   118.000    35.250    -14.41
     191   118.250    35.250    -17.24
     192   118.500    35.250    -19.32
     193   118.750    35.250    -20.67
     194   119.000    35.250    -21.27
     195   119.250    35.250    -21.16
     196   119.500    35.250    -20.41
     197   119.750    35.250    -19.07
     198   120.000    35.250    -17.25
     199   120.250    35.250    -15.04
     200   120.500    35.250    -12.56
     201   120.750    35.250     -9.94
     202   121.000    35.250     -7.29
     203   121.250    35.250     -4.73
     204   121.500    35.250     -2.39
     205   121.750    35.250     -0.36
     206   122.000    35.250      1.26
     207   122.250    35.250      2.40
     208   122.500    35.250      3.01
     209   122.750    35.250      3.03
     210   123.000    35.250      2.47
     211   114.500    35.500     55.58
     212   114.750    35.500     51.71
     213   115.000    35.500     47.28
     214   115.250    35.500     42.40
     215   115.500    35.500     37.14
     216   115.750    35.500     31.60
     217   116.000    35.500     25.91
     218   116.250    35.500     20.18
     219   116.500    35.500     14.53
     220   116.750    35.500      9.09
     221   117.000    35.500      3.97
     222   117.250    35.500     -0.72
     223   117.500    35.500     -4.90
     224   117.750    35.500     -8.45
     225   118.000    35.500    -11.35
     226   118.250    35.500    -13.52
     227   118.500    35.500    -14.95
     228   118.750    35.500    -15.65
     229   119.000    35.500    -15.64
     230   119.250    35.500    -14.95
     231   119.500    35.500    -13.66
     232   119.750    35.500    -11.85
     233   120.000    35.500     -9.61
     234   120.250    35.500     -7.06
     235   120.500    35.500     -4.32
     236   120.750    35.500     -1.52
     237   121.000    35.500      1.22
     238   121.250    35.500      3.78
     239   121.500    35.500      6.04
     240   121.750    35.500      7.90
     241   122.000    35.500      9.27
     242   122.250    35.500     10.08
     243   122.500    35.500     10.29
     244   122.750    35.500      9.85
     245   123.000    35.500      8.77
     246   114.500    35.750     54.12
     247   114.750    35.750     50.23
     248   115.000    35.750     45.86
     249   115.250    35.750     41.06
     250   115.500    35.750     35.95
     251   115.750    35.750     30.64
     252   116.000    35.750     25.22
     253   116.250    35.750     19.83
     254   116.500    35.750     14.58
     255   116.750    35.750      9.60
     256   117.000    35.750      4.99
     257   117.250    35.750      0.84
     258   117.500    35.750     -2.73
     259   117.750    35.750     -5.67
     260   118.000    35.750     -7.93
     261   118.250    35.750     -9.46
     262   118.500    35.750    -10.25
     263   118.750    35.750    -10.33
     264   119.000    35.750     -9.72
     265   119.250    35.750     -8.47
     266   119.500    35.750     -6.67
     267   119.750    35.750     -4.40
     268   120.000    35.750     -1.77
     269   120.250    35.750      1.11
     270   120.500    35.750      4.09
     271   120.750    35.750      7.07
     272   121.000    35.750      9.90
     273   121.250    35.750     12.46
     274   121.500    35.750     14.64
     275   121.750    35.750     16.33
     276   122.000    35.750     17.47
     277   122.250    35.750     17.97
     278   122.500    35.750     17.80
     279   122.750    35.750     16.93
     280   123.000    35.750     15.35
     281   114.500    36.000     52.60
     282   114.750    36.000     48.76
     283   115.000    36.000     44.47
     284   115.250    36.000     39.83
     285   115.500    36.000     34.92
     286   115.750    36.000     29.86
     287   116.000    36.000     24.76
     288   116.250    36.000     19.74
     289   116.500    36.000     14.91
     290   116.750    36.000     10.41
     291   117.000    36.000      6.31
     292   117.250    36.000      2.73
     293   117.500    36.000     -0.27
     294   117.750    36.000     -2.61
     295   118.000    36.000     -4.24
     296   118.250    36.000     -5.15
     297   118.500    36.000     -5.34
     298   118.750    36.000     -4.82
     299   119.000    36.000     -3.64
     300   119.250    36.000     -1.86
     301   119.500    36.000      0.43
     302   119.750    36.000      3.13
     303   120.000    36.000      6.13
     304   120.250    36.000      9.31
     305   120.500    36.000     12.52
     306   120.750    36.000     15.65
     307   121.000    36.000     18.56
     308   121.250    36.000     21.11
     309   121.500    36.000     23.22
     310   121.750    36.000     24.77
     311   122.000    36.000     25.68
     312   122.250    36.000     25.90
     313   122.500    36.000     25.38
     314   122.750    36.000     24.10
     315   123.000    36.000     22.09
     316   114.500    36.250     51.08
     317   114.750    36.250     47.33
     318   115.000    36.250     43.19
     319   115.250    36.250     38.74
     320   115.500    36.250     34.07
     321   115.750    36.250     29.30
     322   116.000    36.250     24.54
     323   116.250    36.250     19.92
     324   116.500    36.250     15.52
     325   116.750    36.250     11.49
     326   117.000    36.250      7.91
     327   117.250    36.250      4.86
     328   117.500    36.250      2.43
     329   117.750    36.250      0.68
     330   118.000    36.250     -0.37
     331   118.250    36.250     -0.69
     332   118.500    36.250     -0.30
     333   118.750    36.250      0.77
     334   119.000    36.250      2.48
     335   119.250    36.250      4.74
     336   119.500    36.250      7.48
     337   119.750    36.250     10.58
     338   120.000    36.250     13.91
     339   120.250    36.250     17.35
     340   120.500    36.250     20.78
     341   120.750    36.250     24.04
     342   121.000    36.250     27.00
     343   121.250    36.250     29.57
     344   121.500    36.250     31.61
     345   121.750    36.250     33.01
     346   122.000    36.250     33.73
     347   122.250    36.250     33.68
     348   122.500    36.250     32.85
     349   122.750    36.250     31.22
     350   123.000    36.250     28.80
     351   114.500    36.500     49.61
     352   114.750    36.500     46.02
     353   115.000    36.500     42.06
     354   115.250    36.500     37.83
     355   115.500    36.500     33.44
     356   115.750    36.500     28.99
     357   116.000    36.500     24.58
     358   116.250    36.500     20.35
     359   116.500    36.500     16.39
     360   116.750    36.500     12.82
     361   117.000    36.500      9.74
     362   117.250    36.500      7.21
     363   117.500    36.500      5.31
     364   117.750    36.500      4.11
     365   118.000    36.500      3.60
     366   118.250    36.500      3.82
     367   118.500    36.500      4.73
     368   118.750    36.500      6.31
     369   119.000    36.500      8.49
     370   119.250    36.500     11.19
     371   119.500    36.500     14.31
     372   119.750    36.500     17.76
     373   120.000    36.500     21.38
     374   120.250    36.500     25.05
     375   120.500    36.500     28.65
     376   120.750    36.500     32.03
     377   121.000    36.500     35.06
     378   121.250    36.500     37.60
     379   121.500    36.500     39.57
     380   121.750    36.500     40.86
     381   122.000    36.500     41.40
     382   122.250    36.500     41.12
     383   122.500    36.500     40.01
     384   122.750    36.500     38.07
     385   123.000    36.500     35.30
     386   114.500    36.750     48.25
     387   114.750    36.750     44.85
     388   115.000    36.750     41.11
     389   115.250    36.750     37.14
     390   115.500    36.750     33.05
     391   115.750    36.750     28.92
     392   116.000    36.750     24.88
     393   116.250    36.750     21.03
     394   116.500    36.750     17.50
     395   116.750    36.750     14.38
     396   117.000    36.750     11.76
     397   117.250    36.750      9.72
     398   117.500    36.750      8.31
     399   117.750    36.750      7.59
     400   118.000    36.750      7.58
     401   118.250    36.750      8.27
     402   118.500    36.750      9.65
     403   118.750    36.750     11.66
     404   119.000    36.750     14.25
     405   119.250    36.750     17.33
     406   119.500    36.750     20.78
     407   119.750    36.750     24.51
     408   120.000    36.750     28.37
     409   120.250    36.750     32.25
     410   120.500    36.750     35.98
     411   120.750    36.750     39.44
     412   121.000    36.750     42.50
     413   121.250    36.750     45.04
     414   121.500    36.750     46.93
     415   121.750    36.750     48.10
     416   122.000    36.750     48.48
     417   122.250    36.750     48.00
     418   122.500    36.750     46.66
     419   122.750    36.750     44.45
     420   123.000    36.750     41.39
     421   114.500    37.000     47.06
     422   114.750    37.000     43.88
     423   115.000    37.000     40.39
     424   115.250    37.000     36.70
     425   115.500    37.000     32.91
     426   115.750    37.000     29.11
     427   116.000    37.000     25.44
     428   116.250    37.000     21.98
     429   116.500    37.000     18.84
     430   116.750    37.000     16.13
     431   117.000    37.000     13.93
     432   117.250    37.000     12.33
     433   117.500    37.000     11.36
     434   117.750    37.000     11.07
     435   118.000    37.000     11.48
     436   118.250    37.000     12.57
     437   118.500    37.000     14.34
     438   118.750    37.000     16.71
     439   119.000    37.000     19.63
     440   119.250    37.000     23.00
     441   119.500    37.000     26.73
     442   119.750    37.000     30.69
     443   120.000    37.000     34.73
     444   120.250    37.000     38.74
     445   120.500    37.000     42.57
     446   120.750    37.000     46.09
     447   121.000    37.000     49.17
     448   121.250    37.000     51.66
     449   121.500    37.000     53.50
     450   121.750    37.000     54.55
     451   122.000    37.000     54.79
     452   122.250    37.000     54.15
     453   122.500    37.000     52.62
     454   122.750    37.000     50.18
     455   123.000    37.000     46.88
     456   114.500    37.250     46.08
     457   114.750    37.250     43.14
     458   115.000    37.250     39.93
     459   115.250    37.250     36.53
     460   115.500    37.250     33.05
     461   115.750    37.250     29.58
     462   116.000    37.250     26.24
     463   116.250    37.250     23.14
     464   116.500    37.250     20.37
     465   116.750    37.250     18.04
     466   117.000    37.250     16.21
     467   117.250    37.250     14.97
     468   117.500    37.250     14.38
     469   117.750    37.250     14.45
     470   118.000    37.250     15.19
     471   118.250    37.250     16.62
     472   118.500    37.250     18.69
     473   118.750    37.250     21.34
     474   119.000    37.250     24.52
     475   119.250    37.250     28.11
     476   119.500    37.250     32.03
     477   119.750    37.250     36.13
     478   120.000    37.250     40.30
     479   120.250    37.250     44.40
     480   120.500    37.250     48.27
     481   120.750    37.250     51.81
     482   121.000    37.250     54.86
     483   121.250    37.250     57.32
     484   121.500    37.250     59.07
     485   121.750    37.250     60.04
     486   122.000    37.250     60.15
     487   122.250    37.250     59.37
     488   122.500    37.250     57.66
     489   122.750    37.250     55.06
     490   123.000    37.250     51.57
     491   114.500    37.500     45.34
     492   114.750    37.500     42.67
     493   115.000    37.500     39.75
     494   115.250    37.500     36.64
     495   115.500    37.500     33.47
     496   115.750    37.500     30.31
     497   116.000    37.500     27.29
     498   116.250    37.500     24.50
     499   116.500    37.500     22.06
     500   116.750    37.500     20.05
     501   117.000    37.500     18.54
     502   117.250    37.500     17.61
     503   117.500    37.500     17.31
     504   117.750    37.500     17.65
     505   118.000    37.500     18.66
     506   118.250    37.500     20.33
     507   118.500    37.500     22.61
     508   118.750    37.500     25.46
     509   119.000    37.500     28.79
     510   119.250    37.500     32.52
     511   119.500    37.500     36.55
     512   119.750    37.500     40.73
     513   120.000    37.500     44.94
     514   120.250    37.500     49.06
     515   120.500    37.500     52.95
     516   120.750    37.500     56.45
     517   121.000    37.500     59.45
     518   121.250    37.500     61.85
     519   121.500    37.500     63.51
     520   121.750    37.500     64.38
     521   122.000    37.500     64.38
     522   122.250    37.500     63.48
     523   122.500    37.500     61.65
     524   122.750    37.500     58.92
     525   123.000    37.500     55.30
     526   114.500    37.750     44.88
     527   114.750    37.750     42.49
     528   115.000    37.750     39.86
     529   115.250    37.750     37.03
     530   115.500    37.750     34.14
     531   115.750    37.750     31.28
     532   116.000    37.750     28.55
     533   116.250    37.750     26.05
     534   116.500    37.750     23.88
     535   116.750    37.750     22.13
     536   117.000    37.750     20.87
     537   117.250    37.750     20.17
     538   117.500    37.750     20.08
     539   117.750    37.750     20.63
     540   118.000    37.750     21.81
     541   118.250    37.750     23.63
     542   118.500    37.750     26.04
     543   118.750    37.750     28.97
     544   119.000    37.750     32.38
     545   119.250    37.750     36.15
     546   119.500    37.750     40.19
     547   119.750    37.750     44.38
     548   120.000    37.750     48.57
     549   120.250    37.750     52.65
     550   120.500    37.750     56.47
     551   120.750    37.750     59.90
     552   121.000    37.750     62.82
     553   121.250    37.750     65.12
     554   121.500    37.750     66.69
     555   121.750    37.750     67.46
     556   122.000    37.750     67.36
     557   122.250    37.750     66.35
     558   122.500    37.750     64.43
     559   122.750    37.750     61.60
     560   123.000    37.750     57.91
     561   114.500    38.000     44.72
     562   114.750    38.000     42.61
     563   115.000    38.000     40.25
     564   115.250    38.000     37.71
     565   115.500    38.000     35.08
     566   115.750    38.000     32.49
     567   116.000    38.000     30.01
     568   116.250    38.000     27.75
     569   116.500    38.000     25.79
     570   116.750    38.000     24.25
     571   117.000    38.000     23.18
     572   117.250    38.000     22.63
     573   117.500    38.000     22.67
     574   117.750    38.000     23.32
     575   118.000    38.000     24.59
     576   118.250    38.000     26.45
     577   118.500    38.000     28.88
     578   118.750    38.000     31.82
     579   119.000    38.000     35.21
     580   119.250    38.000     38.94
     581   119.500    38.000     42.91
     582   119.750    38.000     47.01
     583   120.000    38.000     51.11
     584   120.250    38.000     55.08
     585   120.500    38.000     58.78
     586   120.750    38.000     62.09
     587   121.000    38.000     64.89
     588   121.250    38.000     67.06
     589   121.500    38.000     68.52
     590   121.750    38.000     69.18
     591   122.000    38.000     68.98
     592   122.250    38.000     67.90
     593   122.500    38.000     65.90
     594   122.750    38.000     63.02
     595   123.000    38.000     59.27
     596   114.500    38.250     44.84
     597   114.750    38.250     43.01
     598   115.000    38.250     40.91
     599   115.250    38.250     38.64
     600   115.500    38.250     36.26
     601   115.750    38.250     33.89
     602   116.000    38.250     31.62
     603   116.250    38.250     29.55
     604   116.500    38.250     27.76
     605   116.750    38.250     26.36
     606   117.000    38.250     25.39
     607   117.250    38.250     24.93
     608   117.500    38.250     25.02
     609   117.750    38.250     25.69
     610   118.000    38.250     26.94
     611   118.250    38.250     28.77
     612   118.500    38.250     31.13
     613   118.750    38.250     33.98
     614   119.000    38.250     37.24
     615   119.250    38.250     40.83
     616   119.500    38.250     44.66
     617   119.750    38.250     48.59
     618   120.000    38.250     52.52
     619   120.250    38.250     56.30
     620   120.500    38.250     59.83
     621   120.750    38.250     62.97
     622   121.000    38.250     65.60
     623   121.250    38.250     67.64
     624   121.500    38.250     68.96
     625   121.750    38.250     69.50
     626   122.000    38.250     69.20
     627   122.250    38.250     68.04
     628   122.500    38.250     66.00
     629   122.750    38.250     63.08
     630   123.000    38.250     59.33
     631   114.500    38.500     45.23
     632   114.750    38.500     43.67
     633   115.000    38.500     41.83
     634   115.250    38.500     39.80
     635   115.500    38.500     37.64
     636   115.750    38.500     35.47
     637   116.000    38.500     33.36
     638   116.250    38.500     31.43
     639   116.500    38.500     29.75
     640   116.750    38.500     28.41
     641   117.000    38.500     27.48
     642   117.250    38.500     27.03
     643   117.500    38.500     27.08
     644   117.750    38.500     27.69
     645   118.000    38.500     28.85
     646   118.250    38.500     30.53
     647   118.500    38.500     32.74
     648   118.750    38.500     35.40
     649   119.000    38.500     38.47
     650   119.250    38.500     41.84
     651   119.500    38.500     45.42
     652   119.750    38.500     49.11
     653   120.000    38.500     52.79
     654   120.250    38.500     56.33
     655   120.500    38.500     59.63
     656   120.750    38.500     62.55
     657   121.000    38.500     64.98
     658   121.250    38.500     66.82
     659   121.500    38.500     67.98
     660   121.750    38.500     68.40
     661   122.000    38.500     68.00
     662   122.250    38.500     66.77
     663   122.500    38.500     64.69
     664   122.750    38.500     61.76
     665   123.000    38.500     58.04
