# Supplementary material for: The analysis on groundwater storage variations from GRACE/GRACE-FO in recent 20 years driven by influencing factors and prediction in Shandong Province, China
Source: Sci Rep. 2024 Mar 9;14:5819. doi: 10.1038/s41598-024-55588-3 (PMC10925065; doi:10.1038/s41598-024-55588-3)
Supplement: Supplementary file 1 — Supplementary Information. [file 41598_2024_55588_MOESM1_ESM.zip › data/GWS derived from GRACE/gws201209.txt]

       1   114.500    34.000     50.38
       2   114.750    34.000     49.20
       3   115.000    34.000     47.36
       4   115.250    34.000     44.88
       5   115.500    34.000     41.79
       6   115.750    34.000     38.14
       7   116.000    34.000     34.00
       8   116.250    34.000     29.44
       9   116.500    34.000     24.56
      10   116.750    34.000     19.46
      11   117.000    34.000     14.23
      12   117.250    34.000      8.99
      13   117.500    34.000      3.82
      14   117.750    34.000     -1.17
      15   118.000    34.000     -5.88
      16   118.250    34.000    -10.26
      17   118.500    34.000    -14.21
      18   118.750    34.000    -17.71
      19   119.000    34.000    -20.71
      20   119.250    34.000    -23.22
      21   119.500    34.000    -25.22
      22   119.750    34.000    -26.73
      23   120.000    34.000    -27.81
      24   120.250    34.000    -28.51
      25   120.500    34.000    -28.88
      26   120.750    34.000    -29.00
      27   121.000    34.000    -28.96
      28   121.250    34.000    -28.86
      29   121.500    34.000    -28.75
      30   121.750    34.000    -28.76
      31   122.000    34.000    -28.95
      32   122.250    34.000    -29.38
      33   122.500    34.000    -30.12
      34   122.750    34.000    -31.22
      35   123.000    34.000    -32.70
      36   114.500    34.250     51.03
      37   114.750    34.250     49.48
      38   115.000    34.250     47.28
      39   115.250    34.250     44.45
      40   115.500    34.250     41.04
      41   115.750    34.250     37.10
      42   116.000    34.250     32.71
      43   116.250    34.250     27.94
      44   116.500    34.250     22.91
      45   116.750    34.250     17.70
      46   117.000    34.250     12.42
      47   117.250    34.250      7.19
      48   117.500    34.250      2.08
      49   117.750    34.250     -2.80
      50   118.000    34.250     -7.35
      51   118.250    34.250    -11.52
      52   118.500    34.250    -15.24
      53   118.750    34.250    -18.47
      54   119.000    34.250    -21.18
      55   119.250    34.250    -23.37
      56   119.500    34.250    -25.07
      57   119.750    34.250    -26.28
      58   120.000    34.250    -27.07
      59   120.250    34.250    -27.50
      60   120.500    34.250    -27.63
      61   120.750    34.250    -27.57
      62   121.000    34.250    -27.37
      63   121.250    34.250    -27.17
      64   121.500    34.250    -27.03
      65   121.750    34.250    -27.05
      66   122.000    34.250    -27.32
      67   122.250    34.250    -27.89
      68   122.500    34.250    -28.82
      69   122.750    34.250    -30.17
      70   123.000    34.250    -31.94
      71   114.500    34.500     51.22
      72   114.750    34.500     49.31
      73   115.000    34.500     46.76
      74   115.250    34.500     43.61
      75   115.500    34.500     39.91
      76   115.750    34.500     35.71
      77   116.000    34.500     31.11
      78   116.250    34.500     26.20
      79   116.500    34.500     21.05
      80   116.750    34.500     15.79
      81   117.000    34.500     10.52
      82   117.250    34.500      5.34
      83   117.500    34.500      0.35
      84   117.750    34.500     -4.36
      85   118.000    34.500     -8.69
      86   118.250    34.500    -12.61
      87   118.500    34.500    -16.04
      88   118.750    34.500    -18.94
      89   119.000    34.500    -21.32
      90   119.250    34.500    -23.17
      91   119.500    34.500    -24.52
      92   119.750    34.500    -25.40
      93   120.000    34.500    -25.87
      94   120.250    34.500    -26.00
      95   120.500    34.500    -25.88
      96   120.750    34.500    -25.60
      97   121.000    34.500    -25.25
      98   121.250    34.500    -24.94
      99   121.500    34.500    -24.77
     100   121.750    34.500    -24.80
     101   122.000    34.500    -25.15
     102   122.250    34.500    -25.86
     103   122.500    34.500    -27.00
     104   122.750    34.500    -28.60
     105   123.000    34.500    -30.68
     106   114.500    34.750     50.98
     107   114.750    34.750     48.73
     108   115.000    34.750     45.86
     109   115.250    34.750     42.43
     110   115.500    34.750     38.46
     111   115.750    34.750     34.06
     112   116.000    34.750     29.30
     113   116.250    34.750     24.27
     114   116.500    34.750     19.06
     115   116.750    34.750     13.80
     116   117.000    34.750      8.59
     117   117.250    34.750      3.52
     118   117.500    34.750     -1.30
     119   117.750    34.750     -5.78
     120   118.000    34.750     -9.85
     121   118.250    34.750    -13.46
     122   118.500    34.750    -16.54
     123   118.750    34.750    -19.10
     124   119.000    34.750    -21.09
     125   119.250    34.750    -22.56
     126   119.500    34.750    -23.53
     127   119.750    34.750    -24.04
     128   120.000    34.750    -24.17
     129   120.250    34.750    -23.99
     130   120.500    34.750    -23.61
     131   120.750    34.750    -23.10
     132   121.000    34.750    -22.60
     133   121.250    34.750    -22.17
     134   121.500    34.750    -21.95
     135   121.750    34.750    -21.99
     136   122.000    34.750    -22.42
     137   122.250    34.750    -23.27
     138   122.500    34.750    -24.61
     139   122.750    34.750    -26.47
     140   123.000    34.750    -28.86
     141   114.500    35.000     50.34
     142   114.750    35.000     47.79
     143   115.000    35.000     44.63
     144   115.250    35.000     40.94
     145   115.500    35.000     36.77
     146   115.750    35.000     32.20
     147   116.000    35.000     27.32
     148   116.250    35.000     22.24
     149   116.500    35.000     17.03
     150   116.750    35.000     11.83
     151   117.000    35.000      6.72
     152   117.250    35.000      1.83
     153   117.500    35.000     -2.77
     154   117.750    35.000     -6.99
     155   118.000    35.000    -10.75
     156   118.250    35.000    -14.01
     157   118.500    35.000    -16.72
     158   118.750    35.000    -18.87
     159   119.000    35.000    -20.46
     160   119.250    35.000    -21.52
     161   119.500    35.000    -22.08
     162   119.750    35.000    -22.21
     163   120.000    35.000    -21.98
     164   120.250    35.000    -21.48
     165   120.500    35.000    -20.81
     166   120.750    35.000    -20.07
     167   121.000    35.000    -19.39
     168   121.250    35.000    -18.85
     169   121.500    35.000    -18.56
     170   121.750    35.000    -18.63
     171   122.000    35.000    -19.13
     172   122.250    35.000    -20.12
     173   122.500    35.000    -21.66
     174   122.750    35.000    -23.76
     175   123.000    35.000    -26.45
     176   114.500    35.250     49.34
     177   114.750    35.250     46.52
     178   115.000    35.250     43.13
     179   115.250    35.250     39.25
     180   115.500    35.250     34.92
     181   115.750    35.250     30.25
     182   116.000    35.250     25.30
     183   116.250    35.250     20.20
     184   116.500    35.250     15.05
     185   116.750    35.250      9.95
     186   117.000    35.250      5.01
     187   117.250    35.250      0.32
     188   117.500    35.250     -4.02
     189   117.750    35.250     -7.92
     190   118.000    35.250    -11.34
     191   118.250    35.250    -14.21
     192   118.500    35.250    -16.51
     193   118.750    35.250    -18.25
     194   119.000    35.250    -19.40
     195   119.250    35.250    -20.03
     196   119.500    35.250    -20.17
     197   119.750    35.250    -19.91
     198   120.000    35.250    -19.31
     199   120.250    35.250    -18.47
     200   120.500    35.250    -17.52
     201   120.750    35.250    -16.55
     202   121.000    35.250    -15.68
     203   121.250    35.250    -15.02
     204   121.500    35.250    -14.67
     205   121.750    35.250    -14.74
     206   122.000    35.250    -15.31
     207   122.250    35.250    -16.42
     208   122.500    35.250    -18.14
     209   122.750    35.250    -20.48
     210   123.000    35.250    -23.45
     211   114.500    35.500     48.06
     212   114.750    35.500     45.03
     213   115.000    35.500     41.46
     214   115.250    35.500     37.43
     215   115.500    35.500     33.00
     216   115.750    35.500     28.27
     217   116.000    35.500     23.32
     218   116.250    35.500     18.26
     219   116.500    35.500     13.20
     220   116.750    35.500      8.26
     221   117.000    35.500      3.52
     222   117.250    35.500     -0.91
     223   117.500    35.500     -4.95
     224   117.750    35.500     -8.52
     225   118.000    35.500    -11.56
     226   118.250    35.500    -14.02
     227   118.500    35.500    -15.91
     228   118.750    35.500    -17.20
     229   119.000    35.500    -17.92
     230   119.250    35.500    -18.10
     231   119.500    35.500    -17.83
     232   119.750    35.500    -17.16
     233   120.000    35.500    -16.19
     234   120.250    35.500    -15.02
     235   120.500    35.500    -13.78
     236   120.750    35.500    -12.57
     237   121.000    35.500    -11.51
     238   121.250    35.500    -10.73
     239   121.500    35.500    -10.32
     240   121.750    35.500    -10.38
     241   122.000    35.500    -11.00
     242   122.250    35.500    -12.23
     243   122.500    35.500    -14.11
     244   122.750    35.500    -16.67
     245   123.000    35.500    -19.90
     246   114.500    35.750     46.56
     247   114.750    35.750     43.37
     248   115.000    35.750     39.70
     249   115.250    35.750     35.57
     250   115.500    35.750     31.10
     251   115.750    35.750     26.36
     252   116.000    35.750     21.46
     253   116.250    35.750     16.50
     254   116.500    35.750     11.58
     255   116.750    35.750      6.82
     256   117.000    35.750      2.33
     257   117.250    35.750     -1.83
     258   117.500    35.750     -5.53
     259   117.750    35.750     -8.74
     260   118.000    35.750    -11.38
     261   118.250    35.750    -13.44
     262   118.500    35.750    -14.88
     263   118.750    35.750    -15.74
     264   119.000    35.750    -16.00
     265   119.250    35.750    -15.77
     266   119.500    35.750    -15.07
     267   119.750    35.750    -14.01
     268   120.000    35.750    -12.67
     269   120.250    35.750    -11.18
     270   120.500    35.750     -9.66
     271   120.750    35.750     -8.21
     272   121.000    35.750     -6.98
     273   121.250    35.750     -6.06
     274   121.500    35.750     -5.58
     275   121.750    35.750     -5.63
     276   122.000    35.750     -6.28
     277   122.250    35.750     -7.61
     278   122.500    35.750     -9.64
     279   122.750    35.750    -12.39
     280   123.000    35.750    -15.86
     281   114.500    36.000     44.94
     282   114.750    36.000     41.67
     283   115.000    36.000     37.92
     284   115.250    36.000     33.78
     285   115.500    36.000     29.31
     286   115.750    36.000     24.63
     287   116.000    36.000     19.81
     288   116.250    36.000     14.99
     289   116.500    36.000     10.26
     290   116.750    36.000      5.73
     291   117.000    36.000      1.50
     292   117.250    36.000     -2.35
     293   117.500    36.000     -5.72
     294   117.750    36.000     -8.55
     295   118.000    36.000    -10.79
     296   118.250    36.000    -12.43
     297   118.500    36.000    -13.45
     298   118.750    36.000    -13.86
     299   119.000    36.000    -13.71
     300   119.250    36.000    -13.06
     301   119.500    36.000    -11.95
     302   119.750    36.000    -10.51
     303   120.000    36.000     -8.84
     304   120.250    36.000     -7.03
     305   120.500    36.000     -5.24
     306   120.750    36.000     -3.57
     307   121.000    36.000     -2.17
     308   121.250    36.000     -1.12
     309   121.500    36.000     -0.57
     310   121.750    36.000     -0.60
     311   122.000    36.000     -1.28
     312   122.250    36.000     -2.67
     313   122.500    36.000     -4.82
     314   122.750    36.000     -7.73
     315   123.000    36.000    -11.39
     316   114.500    36.250     43.28
     317   114.750    36.250     39.99
     318   115.000    36.250     36.25
     319   115.250    36.250     32.13
     320   115.500    36.250     27.73
     321   115.750    36.250     23.14
     322   116.000    36.250     18.47
     323   116.250    36.250     13.82
     324   116.500    36.250      9.30
     325   116.750    36.250      5.02
     326   117.000    36.250      1.07
     327   117.250    36.250     -2.45
     328   117.500    36.250     -5.46
     329   117.750    36.250     -7.93
     330   118.000    36.250     -9.79
     331   118.250    36.250    -11.03
     332   118.500    36.250    -11.63
     333   118.750    36.250    -11.64
     334   119.000    36.250    -11.08
     335   119.250    36.250    -10.03
     336   119.500    36.250     -8.55
     337   119.750    36.250     -6.76
     338   120.000    36.250     -4.77
     339   120.250    36.250     -2.68
     340   120.500    36.250     -0.64
     341   120.750    36.250      1.23
     342   121.000    36.250      2.81
     343   121.250    36.250      3.97
     344   121.500    36.250      4.60
     345   121.750    36.250      4.61
     346   122.000    36.250      3.91
     347   122.250    36.250      2.46
     348   122.500    36.250      0.22
     349   122.750    36.250     -2.81
     350   123.000    36.250     -6.63
     351   114.500    36.500     41.69
     352   114.750    36.500     38.42
     353   115.000    36.500     34.74
     354   115.250    36.500     30.72
     355   115.500    36.500     26.43
     356   115.750    36.500     21.99
     357   116.000    36.500     17.49
     358   116.250    36.500     13.05
     359   116.500    36.500      8.77
     360   116.750    36.500      4.76
     361   117.000    36.500      1.10
     362   117.250    36.500     -2.10
     363   117.500    36.500     -4.78
     364   117.750    36.500     -6.88
     365   118.000    36.500     -8.37
     366   118.250    36.500     -9.23
     367   118.500    36.500     -9.46
     368   118.750    36.500     -9.09
     369   119.000    36.500     -8.17
     370   119.250    36.500     -6.76
     371   119.500    36.500     -4.96
     372   119.750    36.500     -2.85
     373   120.000    36.500     -0.58
     374   120.250    36.500      1.76
     375   120.500    36.500      4.02
     376   120.750    36.500      6.09
     377   121.000    36.500      7.81
     378   121.250    36.500      9.07
     379   121.500    36.500      9.77
     380   121.750    36.500      9.82
     381   122.000    36.500      9.12
     382   122.250    36.500      7.63
     383   122.500    36.500      5.34
     384   122.750    36.500      2.21
     385   123.000    36.500     -1.71
     386   114.500    36.750     40.23
     387   114.750    36.750     37.07
     388   115.000    36.750     33.50
     389   115.250    36.750     29.61
     390   115.500    36.750     25.49
     391   115.750    36.750     21.22
     392   116.000    36.750     16.93
     393   116.250    36.750     12.72
     394   116.500    36.750      8.69
     395   116.750    36.750      4.95
     396   117.000    36.750      1.60
     397   117.250    36.750     -1.30
     398   117.500    36.750     -3.66
     399   117.750    36.750     -5.43
     400   118.000    36.750     -6.58
     401   118.250    36.750     -7.11
     402   118.500    36.750     -7.00
     403   118.750    36.750     -6.30
     404   119.000    36.750     -5.06
     405   119.250    36.750     -3.35
     406   119.500    36.750     -1.26
     407   119.750    36.750      1.10
     408   120.000    36.750      3.62
     409   120.250    36.750      6.17
     410   120.500    36.750      8.62
     411   120.750    36.750     10.83
     412   121.000    36.750     12.67
     413   121.250    36.750     14.03
     414   121.500    36.750     14.80
     415   121.750    36.750     14.88
     416   122.000    36.750     14.20
     417   122.250    36.750     12.71
     418   122.500    36.750     10.37
     419   122.750    36.750      7.20
     420   123.000    36.750      3.21
     421   114.500    37.000     38.99
     422   114.750    37.000     35.98
     423   115.000    37.000     32.58
     424   115.250    37.000     28.88
     425   115.500    37.000     24.94
     426   115.750    37.000     20.90
     427   116.000    37.000     16.84
     428   116.250    37.000     12.87
     429   116.500    37.000      9.09
     430   116.750    37.000      5.63
     431   117.000    37.000      2.55
     432   117.250    37.000     -0.06
     433   117.500    37.000     -2.12
     434   117.750    37.000     -3.60
     435   118.000    37.000     -4.46
     436   118.250    37.000     -4.69
     437   118.500    37.000     -4.30
     438   118.750    37.000     -3.33
     439   119.000    37.000     -1.84
     440   119.250    37.000      0.11
     441   119.500    37.000      2.43
     442   119.750    37.000      4.99
     443   120.000    37.000      7.70
     444   120.250    37.000     10.41
     445   120.500    37.000     12.99
     446   120.750    37.000     15.33
     447   121.000    37.000     17.26
     448   121.250    37.000     18.69
     449   121.500    37.000     19.52
     450   121.750    37.000     19.63
     451   122.000    37.000     18.98
     452   122.250    37.000     17.49
     453   122.500    37.000     15.16
     454   122.750    37.000     11.97
     455   123.000    37.000      7.96
     456   114.500    37.250     38.03
     457   114.750    37.250     35.22
     458   115.000    37.250     32.04
     459   115.250    37.250     28.55
     460   115.500    37.250     24.85
     461   115.750    37.250     21.04
     462   116.000    37.250     17.22
     463   116.250    37.250     13.50
     464   116.500    37.250      9.98
     465   116.750    37.250      6.77
     466   117.000    37.250      3.95
     467   117.250    37.250      1.61
     468   117.500    37.250     -0.21
     469   117.750    37.250     -1.44
     470   118.000    37.250     -2.06
     471   118.250    37.250     -2.06
     472   118.500    37.250     -1.46
     473   118.750    37.250     -0.28
     474   119.000    37.250      1.41
     475   119.250    37.250      3.53
     476   119.500    37.250      6.00
     477   119.750    37.250      8.71
     478   120.000    37.250     11.53
     479   120.250    37.250     14.35
     480   120.500    37.250     17.02
     481   120.750    37.250     19.42
     482   121.000    37.250     21.42
     483   121.250    37.250     22.90
     484   121.500    37.250     23.77
     485   121.750    37.250     23.92
     486   122.000    37.250     23.29
     487   122.250    37.250     21.83
     488   122.500    37.250     19.52
     489   122.750    37.250     16.36
     490   123.000    37.250     12.37
     491   114.500    37.500     37.40
     492   114.750    37.500     34.85
     493   115.000    37.500     31.90
     494   115.250    37.500     28.67
     495   115.500    37.500     25.22
     496   115.750    37.500     21.66
     497   116.000    37.500     18.09
     498   116.250    37.500     14.62
     499   116.500    37.500     11.34
     500   116.750    37.500      8.36
     501   117.000    37.500      5.77
     502   117.250    37.500      3.64
     503   117.500    37.500      2.03
     504   117.750    37.500      0.99
     505   118.000    37.500      0.55
     506   118.250    37.500      0.71
     507   118.500    37.500      1.46
     508   118.750    37.500      2.77
     509   119.000    37.500      4.57
     510   119.250    37.500      6.79
     511   119.500    37.500      9.34
     512   119.750    37.500     12.12
     513   120.000    37.500     15.00
     514   120.250    37.500     17.86
     515   120.500    37.500     20.56
     516   120.750    37.500     22.99
     517   121.000    37.500     25.01
     518   121.250    37.500     26.52
     519   121.500    37.500     27.40
     520   121.750    37.500     27.57
     521   122.000    37.500     26.98
     522   122.250    37.500     25.55
     523   122.500    37.500     23.29
     524   122.750    37.500     20.18
     525   123.000    37.500     16.25
     526   114.500    37.750     37.13
     527   114.750    37.750     34.86
     528   115.000    37.750     32.20
     529   115.250    37.750     29.24
     530   115.500    37.750     26.06
     531   115.750    37.750     22.75
     532   116.000    37.750     19.43
     533   116.250    37.750     16.19
     534   116.500    37.750     13.14
     535   116.750    37.750     10.36
     536   117.000    37.750      7.96
     537   117.250    37.750      6.00
     538   117.500    37.750      4.53
     539   117.750    37.750      3.63
     540   118.000    37.750      3.30
     541   118.250    37.750      3.56
     542   118.500    37.750      4.37
     543   118.750    37.750      5.73
     544   119.000    37.750      7.56
     545   119.250    37.750      9.80
     546   119.500    37.750     12.35
     547   119.750    37.750     15.11
     548   120.000    37.750     17.98
     549   120.250    37.750     20.81
     550   120.500    37.750     23.49
     551   120.750    37.750     25.89
     552   121.000    37.750     27.91
     553   121.250    37.750     29.39
     554   121.500    37.750     30.28
     555   121.750    37.750     30.46
     556   122.000    37.750     29.89
     557   122.250    37.750     28.51
     558   122.500    37.750     26.30
     559   122.750    37.750     23.28
     560   123.000    37.750     19.46
     561   114.500    38.000     37.24
     562   114.750    38.000     35.28
     563   115.000    38.000     32.92
     564   115.250    38.000     30.23
     565   115.500    38.000     27.33
     566   115.750    38.000     24.28
     567   116.000    38.000     21.20
     568   116.250    38.000     18.18
     569   116.500    38.000     15.32
     570   116.750    38.000     12.71
     571   117.000    38.000     10.45
     572   117.250    38.000      8.61
     573   117.500    38.000      7.24
     574   117.750    38.000      6.41
     575   118.000    38.000      6.11
     576   118.250    38.000      6.38
     577   118.500    38.000      7.19
     578   118.750    38.000      8.51
     579   119.000    38.000     10.29
     580   119.250    38.000     12.46
     581   119.500    38.000     14.93
     582   119.750    38.000     17.61
     583   120.000    38.000     20.38
     584   120.250    38.000     23.12
     585   120.500    38.000     25.72
     586   120.750    38.000     28.04
     587   121.000    38.000     29.97
     588   121.250    38.000     31.42
     589   121.500    38.000     32.28
     590   121.750    38.000     32.45
     591   122.000    38.000     31.90
     592   122.250    38.000     30.57
     593   122.500    38.000     28.45
     594   122.750    38.000     25.52
     595   123.000    38.000     21.84
     596   114.500    38.250     37.70
     597   114.750    38.250     36.06
     598   115.000    38.250     34.01
     599   115.250    38.250     31.63
     600   115.500    38.250     28.99
     601   115.750    38.250     26.20
     602   116.000    38.250     23.34
     603   116.250    38.250     20.51
     604   116.500    38.250     17.82
     605   116.750    38.250     15.35
     606   117.000    38.250     13.19
     607   117.250    38.250     11.40
     608   117.500    38.250     10.08
     609   117.750    38.250      9.23
     610   118.000    38.250      8.90
     611   118.250    38.250      9.11
     612   118.500    38.250      9.82
     613   118.750    38.250     11.04
     614   119.000    38.250     12.68
     615   119.250    38.250     14.69
     616   119.500    38.250     17.01
     617   119.750    38.250     19.52
     618   120.000    38.250     22.13
     619   120.250    38.250     24.70
     620   120.500    38.250     27.14
     621   120.750    38.250     29.33
     622   121.000    38.250     31.16
     623   121.250    38.250     32.51
     624   121.500    38.250     33.31
     625   121.750    38.250     33.47
     626   122.000    38.250     32.92
     627   122.250    38.250     31.64
     628   122.500    38.250     29.59
     629   122.750    38.250     26.80
     630   123.000    38.250     23.27
     631   114.500    38.500     38.49
     632   114.750    38.500     37.19
     633   115.000    38.500     35.46
     634   115.250    38.500     33.37
     635   115.500    38.500     31.00
     636   115.750    38.500     28.44
     637   116.000    38.500     25.79
     638   116.250    38.500     23.13
     639   116.500    38.500     20.56
     640   116.750    38.500     18.19
     641   117.000    38.500     16.08
     642   117.250    38.500     14.31
     643   117.500    38.500     12.95
     644   117.750    38.500     12.04
     645   118.000    38.500     11.61
     646   118.250    38.500     11.67
     647   118.500    38.500     12.22
     648   118.750    38.500     13.23
     649   119.000    38.500     14.66
     650   119.250    38.500     16.45
     651   119.500    38.500     18.53
     652   119.750    38.500     20.80
     653   120.000    38.500     23.15
     654   120.250    38.500     25.51
     655   120.500    38.500     27.74
     656   120.750    38.500     29.73
     657   121.000    38.500     31.40
     658   121.250    38.500     32.63
     659   121.500    38.500     33.34
     660   121.750    38.500     33.44
     661   122.000    38.500     32.89
     662   122.250    38.500     31.65
     663   122.500    38.500     29.69
     664   122.750    38.500     27.03
     665   123.000    38.500     23.68
