# Supplementary material for: The analysis on groundwater storage variations from GRACE/GRACE-FO in recent 20 years driven by influencing factors and prediction in Shandong Province, China
Source: Sci Rep. 2024 Mar 9;14:5819. doi: 10.1038/s41598-024-55588-3 (PMC10925065; doi:10.1038/s41598-024-55588-3)
Supplement: Supplementary file 1 — Supplementary Information. [file 41598_2024_55588_MOESM1_ESM.zip › data/GWS derived from GRACE/gws201210.txt]

       1   114.500    34.000     94.02
       2   114.750    34.000     91.29
       3   115.000    34.000     88.00
       4   115.250    34.000     84.16
       5   115.500    34.000     79.82
       6   115.750    34.000     75.01
       7   116.000    34.000     69.80
       8   116.250    34.000     64.25
       9   116.500    34.000     58.45
      10   116.750    34.000     52.44
      11   117.000    34.000     46.32
      12   117.250    34.000     40.18
      13   117.500    34.000     34.09
      14   117.750    34.000     28.12
      15   118.000    34.000     22.36
      16   118.250    34.000     16.85
      17   118.500    34.000     11.66
      18   118.750    34.000      6.82
      19   119.000    34.000      2.39
      20   119.250    34.000     -1.65
      21   119.500    34.000     -5.24
      22   119.750    34.000     -8.43
      23   120.000    34.000    -11.18
      24   120.250    34.000    -13.54
      25   120.500    34.000    -15.53
      26   120.750    34.000    -17.18
      27   121.000    34.000    -18.52
      28   121.250    34.000    -19.59
      29   121.500    34.000    -20.43
      30   121.750    34.000    -21.08
      31   122.000    34.000    -21.56
      32   122.250    34.000    -21.92
      33   122.500    34.000    -22.16
      34   122.750    34.000    -22.32
      35   123.000    34.000    -22.40
      36   114.500    34.250     98.10
      37   114.750    34.250     95.19
      38   115.000    34.250     91.70
      39   115.250    34.250     87.65
      40   115.500    34.250     83.09
      41   115.750    34.250     78.07
      42   116.000    34.250     72.66
      43   116.250    34.250     66.92
      44   116.500    34.250     60.94
      45   116.750    34.250     54.79
      46   117.000    34.250     48.56
      47   117.250    34.250     42.33
      48   117.500    34.250     36.18
      49   117.750    34.250     30.19
      50   118.000    34.250     24.43
      51   118.250    34.250     18.97
      52   118.500    34.250     13.85
      53   118.750    34.250      9.11
      54   119.000    34.250      4.78
      55   119.250    34.250      0.88
      56   119.500    34.250     -2.59
      57   119.750    34.250     -5.62
      58   120.000    34.250     -8.25
      59   120.250    34.250    -10.48
      60   120.500    34.250    -12.36
      61   120.750    34.250    -13.91
      62   121.000    34.250    -15.20
      63   121.250    34.250    -16.23
      64   121.500    34.250    -17.08
      65   121.750    34.250    -17.77
      66   122.000    34.250    -18.34
      67   122.250    34.250    -18.82
      68   122.500    34.250    -19.23
      69   122.750    34.250    -19.59
      70   123.000    34.250    -19.93
      71   114.500    34.500    100.90
      72   114.750    34.500     97.85
      73   115.000    34.500     94.20
      74   115.250    34.500     90.00
      75   115.500    34.500     85.28
      76   115.750    34.500     80.13
      77   116.000    34.500     74.59
      78   116.250    34.500     68.74
      79   116.500    34.500     62.67
      80   116.750    34.500     56.47
      81   117.000    34.500     50.20
      82   117.250    34.500     43.97
      83   117.500    34.500     37.86
      84   117.750    34.500     31.93
      85   118.000    34.500     26.27
      86   118.250    34.500     20.92
      87   118.500    34.500     15.93
      88   118.750    34.500     11.35
      89   119.000    34.500      7.21
      90   119.250    34.500      3.49
      91   119.500    34.500      0.21
      92   119.750    34.500     -2.63
      93   120.000    34.500     -5.07
      94   120.250    34.500     -7.14
      95   120.500    34.500     -8.88
      96   120.750    34.500    -10.31
      97   121.000    34.500    -11.50
      98   121.250    34.500    -12.48
      99   121.500    34.500    -13.32
     100   121.750    34.500    -14.04
     101   122.000    34.500    -14.68
     102   122.250    34.500    -15.28
     103   122.500    34.500    -15.85
     104   122.750    34.500    -16.43
     105   123.000    34.500    -17.00
     106   114.500    34.750    102.39
     107   114.750    34.750     99.24
     108   115.000    34.750     95.49
     109   115.250    34.750     91.20
     110   115.500    34.750     86.41
     111   115.750    34.750     81.18
     112   116.000    34.750     75.58
     113   116.250    34.750     69.71
     114   116.500    34.750     63.64
     115   116.750    34.750     57.44
     116   117.000    34.750     51.24
     117   117.250    34.750     45.08
     118   117.500    34.750     39.08
     119   117.750    34.750     33.30
     120   118.000    34.750     27.79
     121   118.250    34.750     22.64
     122   118.500    34.750     17.87
     123   118.750    34.750     13.52
     124   119.000    34.750      9.62
     125   119.250    34.750      6.15
     126   119.500    34.750      3.12
     127   119.750    34.750      0.52
     128   120.000    34.750     -1.71
     129   120.250    34.750     -3.57
     130   120.500    34.750     -5.13
     131   120.750    34.750     -6.41
     132   121.000    34.750     -7.49
     133   121.250    34.750     -8.40
     134   121.500    34.750     -9.20
     135   121.750    34.750     -9.93
     136   122.000    34.750    -10.62
     137   122.250    34.750    -11.33
     138   122.500    34.750    -12.06
     139   122.750    34.750    -12.82
     140   123.000    34.750    -13.63
     141   114.500    35.000    102.53
     142   114.750    35.000     99.34
     143   115.000    35.000     95.57
     144   115.250    35.000     91.25
     145   115.500    35.000     86.44
     146   115.750    35.000     81.21
     147   116.000    35.000     75.64
     148   116.250    35.000     69.82
     149   116.500    35.000     63.81
     150   116.750    35.000     57.73
     151   117.000    35.000     51.65
     152   117.250    35.000     45.66
     153   117.500    35.000     39.85
     154   117.750    35.000     34.28
     155   118.000    35.000     29.02
     156   118.250    35.000     24.13
     157   118.500    35.000     19.64
     158   118.750    35.000     15.58
     159   119.000    35.000     11.96
     160   119.250    35.000      8.80
     161   119.500    35.000      6.06
     162   119.750    35.000      3.73
     163   120.000    35.000      1.78
     164   120.250    35.000      0.16
     165   120.500    35.000     -1.18
     166   120.750    35.000     -2.29
     167   121.000    35.000     -3.22
     168   121.250    35.000     -4.03
     169   121.500    35.000     -4.78
     170   121.750    35.000     -5.50
     171   122.000    35.000     -6.24
     172   122.250    35.000     -7.02
     173   122.500    35.000     -7.88
     174   122.750    35.000     -8.83
     175   123.000    35.000     -9.86
     176   114.500    35.250    101.37
     177   114.750    35.250     98.19
     178   115.000    35.250     94.44
     179   115.250    35.250     90.15
     180   115.500    35.250     85.40
     181   115.750    35.250     80.25
     182   116.000    35.250     74.78
     183   116.250    35.250     69.07
     184   116.500    35.250     63.22
     185   116.750    35.250     57.31
     186   117.000    35.250     51.44
     187   117.250    35.250     45.68
     188   117.500    35.250     40.13
     189   117.750    35.250     34.85
     190   118.000    35.250     29.90
     191   118.250    35.250     25.33
     192   118.500    35.250     21.17
     193   118.750    35.250     17.46
     194   119.000    35.250     14.20
     195   119.250    35.250     11.37
     196   119.500    35.250      8.97
     197   119.750    35.250      6.96
     198   120.000    35.250      5.31
     199   120.250    35.250      3.96
     200   120.500    35.250      2.86
     201   120.750    35.250      1.96
     202   121.000    35.250      1.20
     203   121.250    35.250      0.51
     204   121.500    35.250     -0.16
     205   121.750    35.250     -0.84
     206   122.000    35.250     -1.60
     207   122.250    35.250     -2.45
     208   122.500    35.250     -3.43
     209   122.750    35.250     -4.52
     210   123.000    35.250     -5.75
     211   114.500    35.500     98.92
     212   114.750    35.500     95.81
     213   115.000    35.500     92.14
     214   115.250    35.500     87.95
     215   115.500    35.500     83.32
     216   115.750    35.500     78.31
     217   116.000    35.500     73.00
     218   116.250    35.500     67.49
     219   116.500    35.500     61.86
     220   116.750    35.500     56.21
     221   117.000    35.500     50.60
     222   117.250    35.500     45.15
     223   117.500    35.500     39.92
     224   117.750    35.500     34.98
     225   118.000    35.500     30.39
     226   118.250    35.500     26.20
     227   118.500    35.500     22.43
     228   118.750    35.500     19.10
     229   119.000    35.500     16.23
     230   119.250    35.500     13.78
     231   119.500    35.500     11.75
     232   119.750    35.500     10.09
     233   120.000    35.500      8.77
     234   120.250    35.500      7.73
     235   120.500    35.500      6.89
     236   120.750    35.500      6.22
     237   121.000    35.500      5.66
     238   121.250    35.500      5.11
     239   121.500    35.500      4.55
     240   121.750    35.500      3.92
     241   122.000    35.500      3.17
     242   122.250    35.500      2.29
     243   122.500    35.500      1.24
     244   122.750    35.500      0.01
     245   123.000    35.500     -1.39
     246   114.500    35.750     95.25
     247   114.750    35.750     92.27
     248   115.000    35.750     88.74
     249   115.250    35.750     84.71
     250   115.500    35.750     80.26
     251   115.750    35.750     75.46
     252   116.000    35.750     70.38
     253   116.250    35.750     65.12
     254   116.500    35.750     59.77
     255   116.750    35.750     54.42
     256   117.000    35.750     49.15
     257   117.250    35.750     44.05
     258   117.500    35.750     39.20
     259   117.750    35.750     34.65
     260   118.000    35.750     30.47
     261   118.250    35.750     26.69
     262   118.500    35.750     23.34
     263   118.750    35.750     20.44
     264   119.000    35.750     17.98
     265   119.250    35.750     15.95
     266   119.500    35.750     14.32
     267   119.750    35.750     13.03
     268   120.000    35.750     12.06
     269   120.250    35.750     11.33
     270   120.500    35.750     10.80
     271   120.750    35.750     10.38
     272   121.000    35.750     10.02
     273   121.250    35.750      9.65
     274   121.500    35.750      9.21
     275   121.750    35.750      8.66
     276   122.000    35.750      7.95
     277   122.250    35.750      7.07
     278   122.500    35.750      5.96
     279   122.750    35.750      4.64
     280   123.000    35.750      3.11
     281   114.500    36.000     90.44
     282   114.750    36.000     87.64
     283   115.000    36.000     84.30
     284   115.250    36.000     80.49
     285   115.500    36.000     76.27
     286   115.750    36.000     71.73
     287   116.000    36.000     66.94
     288   116.250    36.000     62.00
     289   116.500    36.000     56.98
     290   116.750    36.000     51.98
     291   117.000    36.000     47.10
     292   117.250    36.000     42.39
     293   117.500    36.000     37.96
     294   117.750    36.000     33.85
     295   118.000    36.000     30.10
     296   118.250    36.000     26.77
     297   118.500    36.000     23.87
     298   118.750    36.000     21.41
     299   119.000    36.000     19.39
     300   119.250    36.000     17.78
     301   119.500    36.000     16.55
     302   119.750    36.000     15.66
     303   120.000    36.000     15.05
     304   120.250    36.000     14.67
     305   120.500    36.000     14.43
     306   120.750    36.000     14.28
     307   121.000    36.000     14.15
     308   121.250    36.000     13.97
     309   121.500    36.000     13.69
     310   121.750    36.000     13.25
     311   122.000    36.000     12.60
     312   122.250    36.000     11.73
     313   122.500    36.000     10.61
     314   122.750    36.000      9.23
     315   123.000    36.000      7.61
     316   114.500    36.250     84.61
     317   114.750    36.250     82.02
     318   115.000    36.250     78.93
     319   115.250    36.250     75.39
     320   115.500    36.250     71.45
     321   115.750    36.250     67.22
     322   116.000    36.250     62.76
     323   116.250    36.250     58.17
     324   116.500    36.250     53.53
     325   116.750    36.250     48.93
     326   117.000    36.250     44.45
     327   117.250    36.250     40.19
     328   117.500    36.250     36.19
     329   117.750    36.250     32.53
     330   118.000    36.250     29.25
     331   118.250    36.250     26.37
     332   118.500    36.250     23.94
     333   118.750    36.250     21.93
     334   119.000    36.250     20.36
     335   119.250    36.250     19.18
     336   119.500    36.250     18.36
     337   119.750    36.250     17.87
     338   120.000    36.250     17.62
     339   120.250    36.250     17.58
     340   120.500    36.250     17.65
     341   120.750    36.250     17.77
     342   121.000    36.250     17.89
     343   121.250    36.250     17.91
     344   121.500    36.250     17.79
     345   121.750    36.250     17.48
     346   122.000    36.250     16.93
     347   122.250    36.250     16.11
     348   122.500    36.250     15.02
     349   122.750    36.250     13.62
     350   123.000    36.250     11.95
     351   114.500    36.500     77.86
     352   114.750    36.500     75.55
     353   115.000    36.500     72.73
     354   115.250    36.500     69.50
     355   115.500    36.500     65.90
     356   115.750    36.500     62.01
     357   116.000    36.500     57.93
     358   116.250    36.500     53.71
     359   116.500    36.500     49.48
     360   116.750    36.500     45.31
     361   117.000    36.500     41.27
     362   117.250    36.500     37.45
     363   117.500    36.500     33.90
     364   117.750    36.500     30.70
     365   118.000    36.500     27.88
     366   118.250    36.500     25.47
     367   118.500    36.500     23.50
     368   118.750    36.500     21.94
     369   119.000    36.500     20.81
     370   119.250    36.500     20.05
     371   119.500    36.500     19.65
     372   119.750    36.500     19.54
     373   120.000    36.500     19.66
     374   120.250    36.500     19.94
     375   120.500    36.500     20.32
     376   120.750    36.500     20.73
     377   121.000    36.500     21.08
     378   121.250    36.500     21.32
     379   121.500    36.500     21.39
     380   121.750    36.500     21.23
     381   122.000    36.500     20.80
     382   122.250    36.500     20.06
     383   122.500    36.500     19.02
     384   122.750    36.500     17.65
     385   123.000    36.500     15.98
     386   114.500    36.750     70.37
     387   114.750    36.750     68.34
     388   115.000    36.750     65.85
     389   115.250    36.750     62.96
     390   115.500    36.750     59.71
     391   115.750    36.750     56.20
     392   116.000    36.750     52.50
     393   116.250    36.750     48.71
     394   116.500    36.750     44.90
     395   116.750    36.750     41.15
     396   117.000    36.750     37.56
     397   117.250    36.750     34.19
     398   117.500    36.750     31.10
     399   117.750    36.750     28.36
     400   118.000    36.750     26.00
     401   118.250    36.750     24.05
     402   118.500    36.750     22.51
     403   118.750    36.750     21.39
     404   119.000    36.750     20.67
     405   119.250    36.750     20.33
     406   119.500    36.750     20.31
     407   119.750    36.750     20.56
     408   120.000    36.750     21.02
     409   120.250    36.750     21.64
     410   120.500    36.750     22.31
     411   120.750    36.750     23.00
     412   121.000    36.750     23.60
     413   121.250    36.750     24.06
     414   121.500    36.750     24.31
     415   121.750    36.750     24.32
     416   122.000    36.750     24.02
     417   122.250    36.750     23.40
     418   122.500    36.750     22.44
     419   122.750    36.750     21.13
     420   123.000    36.750     19.50
     421   114.500    37.000     62.25
     422   114.750    37.000     60.56
     423   115.000    37.000     58.42
     424   115.250    37.000     55.88
     425   115.500    37.000     53.02
     426   115.750    37.000     49.90
     427   116.000    37.000     46.62
     428   116.250    37.000     43.24
     429   116.500    37.000     39.85
     430   116.750    37.000     36.55
     431   117.000    37.000     33.39
     432   117.250    37.000     30.46
     433   117.500    37.000     27.82
     434   117.750    37.000     25.53
     435   118.000    37.000     23.59
     436   118.250    37.000     22.06
     437   118.500    37.000     20.94
     438   118.750    37.000     20.23
     439   119.000    37.000     19.90
     440   119.250    37.000     19.93
     441   119.500    37.000     20.27
     442   119.750    37.000     20.86
     443   120.000    37.000     21.64
     444   120.250    37.000     22.56
     445   120.500    37.000     23.50
     446   120.750    37.000     24.44
     447   121.000    37.000     25.28
     448   121.250    37.000     25.96
     449   121.500    37.000     26.41
     450   121.750    37.000     26.59
     451   122.000    37.000     26.45
     452   122.250    37.000     25.96
     453   122.500    37.000     25.12
     454   122.750    37.000     23.91
     455   123.000    37.000     22.35
     456   114.500    37.250     53.71
     457   114.750    37.250     52.37
     458   115.000    37.250     50.58
     459   115.250    37.250     48.42
     460   115.500    37.250     45.96
     461   115.750    37.250     43.23
     462   116.000    37.250     40.36
     463   116.250    37.250     37.40
     464   116.500    37.250     34.43
     465   116.750    37.250     31.56
     466   117.000    37.250     28.82
     467   117.250    37.250     26.32
     468   117.500    37.250     24.09
     469   117.750    37.250     22.20
     470   118.000    37.250     20.66
     471   118.250    37.250     19.52
     472   118.500    37.250     18.78
     473   118.750    37.250     18.42
     474   119.000    37.250     18.45
     475   119.250    37.250     18.80
     476   119.500    37.250     19.45
     477   119.750    37.250     20.35
     478   120.000    37.250     21.41
     479   120.250    37.250     22.59
     480   120.500    37.250     23.79
     481   120.750    37.250     24.97
     482   121.000    37.250     26.03
     483   121.250    37.250     26.91
     484   121.500    37.250     27.55
     485   121.750    37.250     27.91
     486   122.000    37.250     27.94
     487   122.250    37.250     27.60
     488   122.500    37.250     26.90
     489   122.750    37.250     25.82
     490   123.000    37.250     24.38
     491   114.500    37.500     44.90
     492   114.750    37.500     43.92
     493   115.000    37.500     42.51
     494   115.250    37.500     40.74
     495   115.500    37.500     38.65
     496   115.750    37.500     36.33
     497   116.000    37.500     33.85
     498   116.250    37.500     31.29
     499   116.500    37.500     28.74
     500   116.750    37.500     26.25
     501   117.000    37.500     23.92
     502   117.250    37.500     21.80
     503   117.500    37.500     19.95
     504   117.750    37.500     18.42
     505   118.000    37.500     17.25
     506   118.250    37.500     16.44
     507   118.500    37.500     16.02
     508   118.750    37.500     15.98
     509   119.000    37.500     16.30
     510   119.250    37.500     16.93
     511   119.500    37.500     17.84
     512   119.750    37.500     18.99
     513   120.000    37.500     20.29
     514   120.250    37.500     21.69
     515   120.500    37.500     23.11
     516   120.750    37.500     24.48
     517   121.000    37.500     25.74
     518   121.250    37.500     26.81
     519   121.500    37.500     27.63
     520   121.750    37.500     28.16
     521   122.000    37.500     28.36
     522   122.250    37.500     28.19
     523   122.500    37.500     27.65
     524   122.750    37.500     26.72
     525   123.000    37.500     25.43
     526   114.500    37.750     36.01
     527   114.750    37.750     35.39
     528   115.000    37.750     34.35
     529   115.250    37.750     32.95
     530   115.500    37.750     31.25
     531   115.750    37.750     29.32
     532   116.000    37.750     27.22
     533   116.250    37.750     25.04
     534   116.500    37.750     22.86
     535   116.750    37.750     20.74
     536   117.000    37.750     18.76
     537   117.250    37.750     16.98
     538   117.500    37.750     15.47
     539   117.750    37.750     14.24
     540   118.000    37.750     13.36
     541   118.250    37.750     12.84
     542   118.500    37.750     12.69
     543   118.750    37.750     12.89
     544   119.000    37.750     13.44
     545   119.250    37.750     14.29
     546   119.500    37.750     15.41
     547   119.750    37.750     16.74
     548   120.000    37.750     18.24
     549   120.250    37.750     19.81
     550   120.500    37.750     21.40
     551   120.750    37.750     22.93
     552   121.000    37.750     24.35
     553   121.250    37.750     25.58
     554   121.500    37.750     26.57
     555   121.750    37.750     27.26
     556   122.000    37.750     27.62
     557   122.250    37.750     27.62
     558   122.500    37.750     27.25
     559   122.750    37.750     26.50
     560   123.000    37.750     25.38
     561   114.500    38.000     27.20
     562   114.750    38.000     26.93
     563   115.000    38.000     26.26
     564   115.250    38.000     25.23
     565   115.500    38.000     23.90
     566   115.750    38.000     22.32
     567   116.000    38.000     20.58
     568   116.250    38.000     18.75
     569   116.500    38.000     16.90
     570   116.750    38.000     15.11
     571   117.000    38.000     13.44
     572   117.250    38.000     11.96
     573   117.500    38.000     10.70
     574   117.750    38.000      9.74
     575   118.000    38.000      9.09
     576   118.250    38.000      8.78
     577   118.500    38.000      8.82
     578   118.750    38.000      9.20
     579   119.000    38.000      9.91
     580   119.250    38.000     10.91
     581   119.500    38.000     12.16
     582   119.750    38.000     13.63
     583   120.000    38.000     15.24
     584   120.250    38.000     16.93
     585   120.500    38.000     18.64
     586   120.750    38.000     20.30
     587   121.000    38.000     21.84
     588   121.250    38.000     23.19
     589   121.500    38.000     24.32
     590   121.750    38.000     25.15
     591   122.000    38.000     25.67
     592   122.250    38.000     25.84
     593   122.500    38.000     25.64
     594   122.750    38.000     25.07
     595   123.000    38.000     24.15
     596   114.500    38.250     18.65
     597   114.750    38.250     18.73
     598   115.000    38.250     18.39
     599   115.250    38.250     17.71
     600   115.500    38.250     16.71
     601   115.750    38.250     15.47
     602   116.000    38.250     14.06
     603   116.250    38.250     12.54
     604   116.500    38.250     10.98
     605   116.750    38.250      9.46
     606   117.000    38.250      8.04
     607   117.250    38.250      6.78
     608   117.500    38.250      5.74
     609   117.750    38.250      4.96
     610   118.000    38.250      4.47
     611   118.250    38.250      4.31
     612   118.500    38.250      4.47
     613   118.750    38.250      4.96
     614   119.000    38.250      5.76
     615   119.250    38.250      6.83
     616   119.500    38.250      8.15
     617   119.750    38.250      9.67
     618   120.000    38.250     11.34
     619   120.250    38.250     13.08
     620   120.500    38.250     14.85
     621   120.750    38.250     16.57
     622   121.000    38.250     18.18
     623   121.250    38.250     19.63
     624   121.500    38.250     20.86
     625   121.750    38.250     21.82
     626   122.000    38.250     22.47
     627   122.250    38.250     22.80
     628   122.500    38.250     22.77
     629   122.750    38.250     22.39
     630   123.000    38.250     21.66
     631   114.500    38.500     10.50
     632   114.750    38.500     10.90
     633   115.000    38.500     10.89
     634   115.250    38.500     10.52
     635   115.500    38.500      9.84
     636   115.750    38.500      8.89
     637   116.000    38.500      7.76
     638   116.250    38.500      6.50
     639   116.500    38.500      5.19
     640   116.750    38.500      3.89
     641   117.000    38.500      2.66
     642   117.250    38.500      1.57
     643   117.500    38.500      0.67
     644   117.750    38.500      0.01
     645   118.000    38.500     -0.38
     646   118.250    38.500     -0.49
     647   118.500    38.500     -0.28
     648   118.750    38.500      0.23
     649   119.000    38.500      1.03
     650   119.250    38.500      2.12
     651   119.500    38.500      3.42
     652   119.750    38.500      4.93
     653   120.000    38.500      6.58
     654   120.250    38.500      8.31
     655   120.500    38.500     10.09
     656   120.750    38.500     11.82
     657   121.000    38.500     13.46
     658   121.250    38.500     14.96
     659   121.500    38.500     16.24
     660   121.750    38.500     17.29
     661   122.000    38.500     18.06
     662   122.250    38.500     18.51
     663   122.500    38.500     18.64
     664   122.750    38.500     18.44
     665   123.000    38.500     17.92
