# Supplementary material for: The analysis on groundwater storage variations from GRACE/GRACE-FO in recent 20 years driven by influencing factors and prediction in Shandong Province, China
Source: Sci Rep. 2024 Mar 9;14:5819. doi: 10.1038/s41598-024-55588-3 (PMC10925065; doi:10.1038/s41598-024-55588-3)
Supplement: Supplementary file 1 — Supplementary Information. [file 41598_2024_55588_MOESM1_ESM.zip › data/GWS derived from GRACE/gws201211.txt]

       1   114.500    34.000    -11.48
       2   114.750    34.000    -11.80
       3   115.000    34.000    -12.29
       4   115.250    34.000    -12.98
       5   115.500    34.000    -13.88
       6   115.750    34.000    -14.97
       7   116.000    34.000    -16.25
       8   116.250    34.000    -17.69
       9   116.500    34.000    -19.27
      10   116.750    34.000    -20.95
      11   117.000    34.000    -22.68
      12   117.250    34.000    -24.43
      13   117.500    34.000    -26.14
      14   117.750    34.000    -27.75
      15   118.000    34.000    -29.24
      16   118.250    34.000    -30.52
      17   118.500    34.000    -31.58
      18   118.750    34.000    -32.35
      19   119.000    34.000    -32.82
      20   119.250    34.000    -32.94
      21   119.500    34.000    -32.68
      22   119.750    34.000    -32.05
      23   120.000    34.000    -31.02
      24   120.250    34.000    -29.59
      25   120.500    34.000    -27.77
      26   120.750    34.000    -25.56
      27   121.000    34.000    -23.00
      28   121.250    34.000    -20.10
      29   121.500    34.000    -16.86
      30   121.750    34.000    -13.35
      31   122.000    34.000     -9.57
      32   122.250    34.000     -5.57
      33   122.500    34.000     -1.37
      34   122.750    34.000      3.00
      35   123.000    34.000      7.49
      36   114.500    34.250     -7.63
      37   114.750    34.250     -8.23
      38   115.000    34.250     -9.03
      39   115.250    34.250    -10.06
      40   115.500    34.250    -11.30
      41   115.750    34.250    -12.75
      42   116.000    34.250    -14.38
      43   116.250    34.250    -16.16
      44   116.500    34.250    -18.07
      45   116.750    34.250    -20.05
      46   117.000    34.250    -22.06
      47   117.250    34.250    -24.04
      48   117.500    34.250    -25.95
      49   117.750    34.250    -27.73
      50   118.000    34.250    -29.33
      51   118.250    34.250    -30.70
      52   118.500    34.250    -31.79
      53   118.750    34.250    -32.57
      54   119.000    34.250    -32.99
      55   119.250    34.250    -33.05
      56   119.500    34.250    -32.69
      57   119.750    34.250    -31.93
      58   120.000    34.250    -30.76
      59   120.250    34.250    -29.18
      60   120.500    34.250    -27.20
      61   120.750    34.250    -24.84
      62   121.000    34.250    -22.13
      63   121.250    34.250    -19.08
      64   121.500    34.250    -15.72
      65   121.750    34.250    -12.10
      66   122.000    34.250     -8.24
      67   122.250    34.250     -4.17
      68   122.500    34.250      0.06
      69   122.750    34.250      4.43
      70   123.000    34.250      8.91
      71   114.500    34.500     -3.96
      72   114.750    34.500     -4.81
      73   115.000    34.500     -5.91
      74   115.250    34.500     -7.23
      75   115.500    34.500     -8.77
      76   115.750    34.500    -10.53
      77   116.000    34.500    -12.45
      78   116.250    34.500    -14.53
      79   116.500    34.500    -16.69
      80   116.750    34.500    -18.91
      81   117.000    34.500    -21.13
      82   117.250    34.500    -23.29
      83   117.500    34.500    -25.34
      84   117.750    34.500    -27.23
      85   118.000    34.500    -28.89
      86   118.250    34.500    -30.27
      87   118.500    34.500    -31.34
      88   118.750    34.500    -32.07
      89   119.000    34.500    -32.40
      90   119.250    34.500    -32.34
      91   119.500    34.500    -31.85
      92   119.750    34.500    -30.95
      93   120.000    34.500    -29.61
      94   120.250    34.500    -27.87
      95   120.500    34.500    -25.73
      96   120.750    34.500    -23.21
      97   121.000    34.500    -20.35
      98   121.250    34.500    -17.18
      99   121.500    34.500    -13.72
     100   121.750    34.500    -10.02
     101   122.000    34.500     -6.10
     102   122.250    34.500     -2.02
     103   122.500    34.500      2.20
     104   122.750    34.500      6.54
     105   123.000    34.500     10.96
     106   114.500    34.750     -0.48
     107   114.750    34.750     -1.55
     108   115.000    34.750     -2.87
     109   115.250    34.750     -4.45
     110   115.500    34.750     -6.25
     111   115.750    34.750     -8.25
     112   116.000    34.750    -10.42
     113   116.250    34.750    -12.72
     114   116.500    34.750    -15.09
     115   116.750    34.750    -17.49
     116   117.000    34.750    -19.85
     117   117.250    34.750    -22.13
     118   117.500    34.750    -24.25
     119   117.750    34.750    -26.17
     120   118.000    34.750    -27.83
     121   118.250    34.750    -29.18
     122   118.500    34.750    -30.18
     123   118.750    34.750    -30.81
     124   119.000    34.750    -31.02
     125   119.250    34.750    -30.80
     126   119.500    34.750    -30.14
     127   119.750    34.750    -29.07
     128   120.000    34.750    -27.55
     129   120.250    34.750    -25.62
     130   120.500    34.750    -23.31
     131   120.750    34.750    -20.64
     132   121.000    34.750    -17.64
     133   121.250    34.750    -14.36
     134   121.500    34.750    -10.82
     135   121.750    34.750     -7.07
     136   122.000    34.750     -3.14
     137   122.250    34.750      0.93
     138   122.500    34.750      5.11
     139   122.750    34.750      9.36
     140   123.000    34.750     13.66
     141   114.500    35.000      2.83
     142   114.750    35.000      1.58
     143   115.000    35.000      0.05
     144   115.250    35.000     -1.72
     145   115.500    35.000     -3.72
     146   115.750    35.000     -5.91
     147   116.000    35.000     -8.26
     148   116.250    35.000    -10.71
     149   116.500    35.000    -13.22
     150   116.750    35.000    -15.74
     151   117.000    35.000    -18.18
     152   117.250    35.000    -20.50
     153   117.500    35.000    -22.64
     154   117.750    35.000    -24.53
     155   118.000    35.000    -26.13
     156   118.250    35.000    -27.39
     157   118.500    35.000    -28.28
     158   118.750    35.000    -28.76
     159   119.000    35.000    -28.80
     160   119.250    35.000    -28.40
     161   119.500    35.000    -27.56
     162   119.750    35.000    -26.28
     163   120.000    35.000    -24.56
     164   120.250    35.000    -22.46
     165   120.500    35.000    -19.98
     166   120.750    35.000    -17.15
     167   121.000    35.000    -14.03
     168   121.250    35.000    -10.65
     169   121.500    35.000     -7.04
     170   121.750    35.000     -3.27
     171   122.000    35.000      0.65
     172   122.250    35.000      4.67
     173   122.500    35.000      8.77
     174   122.750    35.000     12.90
     175   123.000    35.000     17.05
     176   114.500    35.250      5.98
     177   114.750    35.250      4.58
     178   115.000    35.250      2.91
     179   115.250    35.250      1.00
     180   115.500    35.250     -1.15
     181   115.750    35.250     -3.47
     182   116.000    35.250     -5.94
     183   116.250    35.250     -8.50
     184   116.500    35.250    -11.09
     185   116.750    35.250    -13.64
     186   117.000    35.250    -16.09
     187   117.250    35.250    -18.40
     188   117.500    35.250    -20.49
     189   117.750    35.250    -22.31
     190   118.000    35.250    -23.80
     191   118.250    35.250    -24.93
     192   118.500    35.250    -25.64
     193   118.750    35.250    -25.93
     194   119.000    35.250    -25.78
     195   119.250    35.250    -25.17
     196   119.500    35.250    -24.11
     197   119.750    35.250    -22.61
     198   120.000    35.250    -20.71
     199   120.250    35.250    -18.40
     200   120.500    35.250    -15.74
     201   120.750    35.250    -12.78
     202   121.000    35.250     -9.54
     203   121.250    35.250     -6.08
     204   121.500    35.250     -2.43
     205   121.750    35.250      1.36
     206   122.000    35.250      5.24
     207   122.250    35.250      9.17
     208   122.500    35.250     13.15
     209   122.750    35.250     17.12
     210   123.000    35.250     21.08
     211   114.500    35.500      8.94
     212   114.750    35.500      7.46
     213   115.000    35.500      5.70
     214   115.250    35.500      3.69
     215   115.500    35.500      1.46
     216   115.750    35.500     -0.94
     217   116.000    35.500     -3.46
     218   116.250    35.500     -6.05
     219   116.500    35.500     -8.65
     220   116.750    35.500    -11.19
     221   117.000    35.500    -13.61
     222   117.250    35.500    -15.84
     223   117.500    35.500    -17.83
     224   117.750    35.500    -19.51
     225   118.000    35.500    -20.85
     226   118.250    35.500    -21.80
     227   118.500    35.500    -22.32
     228   118.750    35.500    -22.39
     229   119.000    35.500    -22.01
     230   119.250    35.500    -21.17
     231   119.500    35.500    -19.88
     232   119.750    35.500    -18.16
     233   120.000    35.500    -16.03
     234   120.250    35.500    -13.53
     235   120.500    35.500    -10.71
     236   120.750    35.500     -7.61
     237   121.000    35.500     -4.26
     238   121.250    35.500     -0.74
     239   121.500    35.500      2.93
     240   121.750    35.500      6.71
     241   122.000    35.500     10.53
     242   122.250    35.500     14.36
     243   122.500    35.500     18.19
     244   122.750    35.500     21.98
     245   123.000    35.500     25.72
     246   114.500    35.750     11.72
     247   114.750    35.750     10.20
     248   115.000    35.750      8.41
     249   115.250    35.750      6.36
     250   115.500    35.750      4.11
     251   115.750    35.750      1.69
     252   116.000    35.750     -0.83
     253   116.250    35.750     -3.40
     254   116.500    35.750     -5.95
     255   116.750    35.750     -8.41
     256   117.000    35.750    -10.74
     257   117.250    35.750    -12.85
     258   117.500    35.750    -14.69
     259   117.750    35.750    -16.20
     260   118.000    35.750    -17.33
     261   118.250    35.750    -18.07
     262   118.500    35.750    -18.35
     263   118.750    35.750    -18.20
     264   119.000    35.750    -17.56
     265   119.250    35.750    -16.48
     266   119.500    35.750    -14.95
     267   119.750    35.750    -12.99
     268   120.000    35.750    -10.66
     269   120.250    35.750     -7.98
     270   120.500    35.750     -4.99
     271   120.750    35.750     -1.75
     272   121.000    35.750      1.68
     273   121.250    35.750      5.26
     274   121.500    35.750      8.95
     275   121.750    35.750     12.68
     276   122.000    35.750     16.42
     277   122.250    35.750     20.13
     278   122.500    35.750     23.79
     279   122.750    35.750     27.37
     280   123.000    35.750     30.86
     281   114.500    36.000     14.32
     282   114.750    36.000     12.81
     283   115.000    36.000     11.03
     284   115.250    36.000      9.00
     285   115.500    36.000      6.77
     286   115.750    36.000      4.40
     287   116.000    36.000      1.94
     288   116.250    36.000     -0.55
     289   116.500    36.000     -3.00
     290   116.750    36.000     -5.36
     291   117.000    36.000     -7.53
     292   117.250    36.000     -9.47
     293   117.500    36.000    -11.13
     294   117.750    36.000    -12.43
     295   118.000    36.000    -13.35
     296   118.250    36.000    -13.83
     297   118.500    36.000    -13.88
     298   118.750    36.000    -13.46
     299   119.000    36.000    -12.57
     300   119.250    36.000    -11.23
     301   119.500    36.000     -9.45
     302   119.750    36.000     -7.27
     303   120.000    36.000     -4.72
     304   120.250    36.000     -1.86
     305   120.500    36.000      1.27
     306   120.750    36.000      4.63
     307   121.000    36.000      8.14
     308   121.250    36.000     11.77
     309   121.500    36.000     15.44
     310   121.750    36.000     19.12
     311   122.000    36.000     22.77
     312   122.250    36.000     26.34
     313   122.500    36.000     29.81
     314   122.750    36.000     33.17
     315   123.000    36.000     36.39
     316   114.500    36.250     16.72
     317   114.750    36.250     15.27
     318   115.000    36.250     13.54
     319   115.250    36.250     11.59
     320   115.500    36.250      9.44
     321   115.750    36.250      7.16
     322   116.000    36.250      4.80
     323   116.250    36.250      2.44
     324   116.500    36.250      0.13
     325   116.750    36.250     -2.06
     326   117.000    36.250     -4.06
     327   117.250    36.250     -5.80
     328   117.500    36.250     -7.23
     329   117.750    36.250     -8.30
     330   118.000    36.250     -8.97
     331   118.250    36.250     -9.20
     332   118.500    36.250     -8.98
     333   118.750    36.250     -8.30
     334   119.000    36.250     -7.15
     335   119.250    36.250     -5.56
     336   119.500    36.250     -3.54
     337   119.750    36.250     -1.14
     338   120.000    36.250      1.61
     339   120.250    36.250      4.64
     340   120.500    36.250      7.92
     341   120.750    36.250     11.37
     342   121.000    36.250     14.95
     343   121.250    36.250     18.59
     344   121.500    36.250     22.25
     345   121.750    36.250     25.86
     346   122.000    36.250     29.40
     347   122.250    36.250     32.82
     348   122.500    36.250     36.10
     349   122.750    36.250     39.23
     350   123.000    36.250     42.18
     351   114.500    36.500     18.90
     352   114.750    36.500     17.55
     353   115.000    36.500     15.94
     354   115.250    36.500     14.09
     355   115.500    36.500     12.07
     356   115.750    36.500      9.92
     357   116.000    36.500      7.72
     358   116.250    36.500      5.51
     359   116.500    36.500      3.38
     360   116.750    36.500      1.40
     361   117.000    36.500     -0.39
     362   117.250    36.500     -1.91
     363   117.500    36.500     -3.10
     364   117.750    36.500     -3.92
     365   118.000    36.500     -4.33
     366   118.250    36.500     -4.30
     367   118.500    36.500     -3.81
     368   118.750    36.500     -2.87
     369   119.000    36.500     -1.46
     370   119.250    36.500      0.37
     371   119.500    36.500      2.61
     372   119.750    36.500      5.21
     373   120.000    36.500      8.15
     374   120.250    36.500     11.33
     375   120.500    36.500     14.73
     376   120.750    36.500     18.27
     377   121.000    36.500     21.89
     378   121.250    36.500     25.55
     379   121.500    36.500     29.17
     380   121.750    36.500     32.71
     381   122.000    36.500     36.13
     382   122.250    36.500     39.39
     383   122.500    36.500     42.48
     384   122.750    36.500     45.37
     385   123.000    36.500     48.06
     386   114.500    36.750     20.85
     387   114.750    36.750     19.64
     388   115.000    36.750     18.17
     389   115.250    36.750     16.49
     390   115.500    36.750     14.63
     391   115.750    36.750     12.66
     392   116.000    36.750     10.64
     393   116.250    36.750      8.63
     394   116.500    36.750      6.71
     395   116.750    36.750      4.94
     396   117.000    36.750      3.39
     397   117.250    36.750      2.10
     398   117.500    36.750      1.16
     399   117.750    36.750      0.60
     400   118.000    36.750      0.45
     401   118.250    36.750      0.73
     402   118.500    36.750      1.48
     403   118.750    36.750      2.68
     404   119.000    36.750      4.32
     405   119.250    36.750      6.39
     406   119.500    36.750      8.83
     407   119.750    36.750     11.62
     408   120.000    36.750     14.71
     409   120.250    36.750     18.03
     410   120.500    36.750     21.52
     411   120.750    36.750     25.13
     412   121.000    36.750     28.79
     413   121.250    36.750     32.43
     414   121.500    36.750     36.00
     415   121.750    36.750     39.46
     416   122.000    36.750     42.75
     417   122.250    36.750     45.86
     418   122.500    36.750     48.75
     419   122.750    36.750     51.41
     420   123.000    36.750     53.84
     421   114.500    37.000     22.56
     422   114.750    37.000     21.53
     423   115.000    37.000     20.24
     424   115.250    37.000     18.74
     425   115.500    37.000     17.08
     426   115.750    37.000     15.32
     427   116.000    37.000     13.51
     428   116.250    37.000     11.72
     429   116.500    37.000     10.02
     430   116.750    37.000      8.49
     431   117.000    37.000      7.17
     432   117.250    37.000      6.15
     433   117.500    37.000      5.46
     434   117.750    37.000      5.14
     435   118.000    37.000      5.24
     436   118.250    37.000      5.78
     437   118.500    37.000      6.75
     438   118.750    37.000      8.18
     439   119.000    37.000     10.04
     440   119.250    37.000     12.30
     441   119.500    37.000     14.93
     442   119.750    37.000     17.88
     443   120.000    37.000     21.10
     444   120.250    37.000     24.53
     445   120.500    37.000     28.10
     446   120.750    37.000     31.75
     447   121.000    37.000     35.41
     448   121.250    37.000     39.02
     449   121.500    37.000     42.54
     450   121.750    37.000     45.91
     451   122.000    37.000     49.08
     452   122.250    37.000     52.02
     453   122.500    37.000     54.72
     454   122.750    37.000     57.16
     455   123.000    37.000     59.35
     456   114.500    37.250     24.01
     457   114.750    37.250     23.19
     458   115.000    37.250     22.11
     459   115.250    37.250     20.83
     460   115.500    37.250     19.39
     461   115.750    37.250     17.85
     462   116.000    37.250     16.27
     463   116.250    37.250     14.72
     464   116.500    37.250     13.26
     465   116.750    37.250     11.97
     466   117.000    37.250     10.90
     467   117.250    37.250     10.10
     468   117.500    37.250      9.66
     469   117.750    37.250      9.58
     470   118.000    37.250      9.91
     471   118.250    37.250     10.67
     472   118.500    37.250     11.87
     473   118.750    37.250     13.49
     474   119.000    37.250     15.53
     475   119.250    37.250     17.96
     476   119.500    37.250     20.74
     477   119.750    37.250     23.81
     478   120.000    37.250     27.12
     479   120.250    37.250     30.62
     480   120.500    37.250     34.24
     481   120.750    37.250     37.91
     482   121.000    37.250     41.56
     483   121.250    37.250     45.13
     484   121.500    37.250     48.59
     485   121.750    37.250     51.85
     486   122.000    37.250     54.89
     487   122.250    37.250     57.68
     488   122.500    37.250     60.19
     489   122.750    37.250     62.43
     490   123.000    37.250     64.39
     491   114.500    37.500     25.19
     492   114.750    37.500     24.60
     493   115.000    37.500     23.77
     494   115.250    37.500     22.72
     495   115.500    37.500     21.52
     496   115.750    37.500     20.22
     497   116.000    37.500     18.88
     498   116.250    37.500     17.57
     499   116.500    37.500     16.36
     500   116.750    37.500     15.29
     501   117.000    37.500     14.46
     502   117.250    37.500     13.90
     503   117.500    37.500     13.68
     504   117.750    37.500     13.81
     505   118.000    37.500     14.34
     506   118.250    37.500     15.30
     507   118.500    37.500     16.67
     508   118.750    37.500     18.45
     509   119.000    37.500     20.65
     510   119.250    37.500     23.20
     511   119.500    37.500     26.08
     512   119.750    37.500     29.24
     513   120.000    37.500     32.62
     514   120.250    37.500     36.16
     515   120.500    37.500     39.78
     516   120.750    37.500     43.45
     517   121.000    37.500     47.06
     518   121.250    37.500     50.58
     519   121.500    37.500     53.94
     520   121.750    37.500     57.09
     521   122.000    37.500     60.01
     522   122.250    37.500     62.64
     523   122.500    37.500     64.99
     524   122.750    37.500     67.04
     525   123.000    37.500     68.79
     526   114.500    37.750     26.10
     527   114.750    37.750     25.77
     528   115.000    37.750     25.18
     529   115.250    37.750     24.39
     530   115.500    37.750     23.44
     531   115.750    37.750     22.38
     532   116.000    37.750     21.29
     533   116.250    37.750     20.23
     534   116.500    37.750     19.24
     535   116.750    37.750     18.41
     536   117.000    37.750     17.80
     537   117.250    37.750     17.44
     538   117.500    37.750     17.42
     539   117.750    37.750     17.73
     540   118.000    37.750     18.44
     541   118.250    37.750     19.54
     542   118.500    37.750     21.05
     543   118.750    37.750     22.97
     544   119.000    37.750     25.25
     545   119.250    37.750     27.89
     546   119.500    37.750     30.82
     547   119.750    37.750     34.03
     548   120.000    37.750     37.42
     549   120.250    37.750     40.96
     550   120.500    37.750     44.57
     551   120.750    37.750     48.18
     552   121.000    37.750     51.74
     553   121.250    37.750     55.18
     554   121.500    37.750     58.44
     555   121.750    37.750     61.48
     556   122.000    37.750     64.26
     557   122.250    37.750     66.76
     558   122.500    37.750     68.96
     559   122.750    37.750     70.83
     560   123.000    37.750     72.40
     561   114.500    38.000     26.75
     562   114.750    38.000     26.69
     563   115.000    38.000     26.36
     564   115.250    38.000     25.83
     565   115.500    38.000     25.14
     566   115.750    38.000     24.33
     567   116.000    38.000     23.48
     568   116.250    38.000     22.64
     569   116.500    38.000     21.88
     570   116.750    38.000     21.26
     571   117.000    38.000     20.83
     572   117.250    38.000     20.67
     573   117.500    38.000     20.80
     574   117.750    38.000     21.27
     575   118.000    38.000     22.11
     576   118.250    38.000     23.32
     577   118.500    38.000     24.92
     578   118.750    38.000     26.90
     579   119.000    38.000     29.24
     580   119.250    38.000     31.90
     581   119.500    38.000     34.86
     582   119.750    38.000     38.05
     583   120.000    38.000     41.42
     584   120.250    38.000     44.92
     585   120.500    38.000     48.47
     586   120.750    38.000     52.01
     587   121.000    38.000     55.47
     588   121.250    38.000     58.81
     589   121.500    38.000     61.96
     590   121.750    38.000     64.88
     591   122.000    38.000     67.54
     592   122.250    38.000     69.90
     593   122.500    38.000     71.94
     594   122.750    38.000     73.68
     595   123.000    38.000     75.10
     596   114.500    38.250     27.15
     597   114.750    38.250     27.35
     598   115.000    38.250     27.30
     599   115.250    38.250     27.03
     600   115.500    38.250     26.59
     601   115.750    38.250     26.03
     602   116.000    38.250     25.41
     603   116.250    38.250     24.79
     604   116.500    38.250     24.24
     605   116.750    38.250     23.80
     606   117.000    38.250     23.55
     607   117.250    38.250     23.53
     608   117.500    38.250     23.79
     609   117.750    38.250     24.37
     610   118.000    38.250     25.28
     611   118.250    38.250     26.56
     612   118.500    38.250     28.20
     613   118.750    38.250     30.20
     614   119.000    38.250     32.54
     615   119.250    38.250     35.18
     616   119.500    38.250     38.09
     617   119.750    38.250     41.23
     618   120.000    38.250     44.52
     619   120.250    38.250     47.93
     620   120.500    38.250     51.38
     621   120.750    38.250     54.81
     622   121.000    38.250     58.17
     623   121.250    38.250     61.38
     624   121.500    38.250     64.40
     625   121.750    38.250     67.19
     626   122.000    38.250     69.72
     627   122.250    38.250     71.94
     628   122.500    38.250     73.87
     629   122.750    38.250     75.47
     630   123.000    38.250     76.77
     631   114.500    38.500     27.30
     632   114.750    38.500     27.78
     633   115.000    38.500     28.00
     634   115.250    38.500     28.00
     635   115.500    38.500     27.80
     636   115.750    38.500     27.48
     637   116.000    38.500     27.08
     638   116.250    38.500     26.66
     639   116.500    38.500     26.28
     640   116.750    38.500     26.01
     641   117.000    38.500     25.90
     642   117.250    38.500     25.99
     643   117.500    38.500     26.34
     644   117.750    38.500     26.98
     645   118.000    38.500     27.94
     646   118.250    38.500     29.23
     647   118.500    38.500     30.86
     648   118.750    38.500     32.82
     649   119.000    38.500     35.10
     650   119.250    38.500     37.67
     651   119.500    38.500     40.48
     652   119.750    38.500     43.52
     653   120.000    38.500     46.69
     654   120.250    38.500     49.96
     655   120.500    38.500     53.27
     656   120.750    38.500     56.56
     657   121.000    38.500     59.76
     658   121.250    38.500     62.83
     659   121.500    38.500     65.72
     660   121.750    38.500     68.37
     661   122.000    38.500     70.75
     662   122.250    38.500     72.85
     663   122.500    38.500     74.66
     664   122.750    38.500     76.16
     665   123.000    38.500     77.37
