# Supplementary material for: The analysis on groundwater storage variations from GRACE/GRACE-FO in recent 20 years driven by influencing factors and prediction in Shandong Province, China
Source: Sci Rep. 2024 Mar 9;14:5819. doi: 10.1038/s41598-024-55588-3 (PMC10925065; doi:10.1038/s41598-024-55588-3)
Supplement: Supplementary file 1 — Supplementary Information. [file 41598_2024_55588_MOESM1_ESM.zip › data/GWS derived from GRACE/gws201212.txt]

       1   114.500    34.000    -10.04
       2   114.750    34.000    -11.29
       3   115.000    34.000    -12.64
       4   115.250    34.000    -14.11
       5   115.500    34.000    -15.66
       6   115.750    34.000    -17.31
       7   116.000    34.000    -19.04
       8   116.250    34.000    -20.82
       9   116.500    34.000    -22.64
      10   116.750    34.000    -24.45
      11   117.000    34.000    -26.23
      12   117.250    34.000    -27.94
      13   117.500    34.000    -29.54
      14   117.750    34.000    -30.98
      15   118.000    34.000    -32.24
      16   118.250    34.000    -33.26
      17   118.500    34.000    -34.02
      18   118.750    34.000    -34.48
      19   119.000    34.000    -34.62
      20   119.250    34.000    -34.42
      21   119.500    34.000    -33.87
      22   119.750    34.000    -32.95
      23   120.000    34.000    -31.71
      24   120.250    34.000    -30.11
      25   120.500    34.000    -28.20
      26   120.750    34.000    -26.00
      27   121.000    34.000    -23.56
      28   121.250    34.000    -20.91
      29   121.500    34.000    -18.09
      30   121.750    34.000    -15.17
      31   122.000    34.000    -12.17
      32   122.250    34.000     -9.17
      33   122.500    34.000     -6.18
      34   122.750    34.000     -3.30
      35   123.000    34.000     -0.54
      36   114.500    34.250     -6.42
      37   114.750    34.250     -7.74
      38   115.000    34.250     -9.17
      39   115.250    34.250    -10.70
      40   115.500    34.250    -12.34
      41   115.750    34.250    -14.07
      42   116.000    34.250    -15.87
      43   116.250    34.250    -17.72
      44   116.500    34.250    -19.58
      45   116.750    34.250    -21.42
      46   117.000    34.250    -23.23
      47   117.250    34.250    -24.94
      48   117.500    34.250    -26.52
      49   117.750    34.250    -27.94
      50   118.000    34.250    -29.15
      51   118.250    34.250    -30.11
      52   118.500    34.250    -30.81
      53   118.750    34.250    -31.20
      54   119.000    34.250    -31.27
      55   119.250    34.250    -31.01
      56   119.500    34.250    -30.40
      57   119.750    34.250    -29.46
      58   120.000    34.250    -28.18
      59   120.250    34.250    -26.60
      60   120.500    34.250    -24.72
      61   120.750    34.250    -22.59
      62   121.000    34.250    -20.24
      63   121.250    34.250    -17.72
      64   121.500    34.250    -15.07
      65   121.750    34.250    -12.33
      66   122.000    34.250     -9.55
      67   122.250    34.250     -6.79
      68   122.500    34.250     -4.08
      69   122.750    34.250     -1.48
      70   123.000    34.250      1.00
      71   114.500    34.500     -2.78
      72   114.750    34.500     -4.13
      73   115.000    34.500     -5.62
      74   115.250    34.500     -7.21
      75   115.500    34.500     -8.90
      76   115.750    34.500    -10.68
      77   116.000    34.500    -12.52
      78   116.250    34.500    -14.40
      79   116.500    34.500    -16.28
      80   116.750    34.500    -18.14
      81   117.000    34.500    -19.91
      82   117.250    34.500    -21.60
      83   117.500    34.500    -23.13
      84   117.750    34.500    -24.47
      85   118.000    34.500    -25.60
      86   118.250    34.500    -26.48
      87   118.500    34.500    -27.08
      88   118.750    34.500    -27.37
      89   119.000    34.500    -27.34
      90   119.250    34.500    -26.98
      91   119.500    34.500    -26.30
      92   119.750    34.500    -25.30
      93   120.000    34.500    -23.97
      94   120.250    34.500    -22.38
      95   120.500    34.500    -20.52
      96   120.750    34.500    -18.43
      97   121.000    34.500    -16.16
      98   121.250    34.500    -13.75
      99   121.500    34.500    -11.24
     100   121.750    34.500     -8.69
     101   122.000    34.500     -6.12
     102   122.250    34.500     -3.59
     103   122.500    34.500     -1.14
     104   122.750    34.500      1.18
     105   123.000    34.500      3.37
     106   114.500    34.750      0.83
     107   114.750    34.750     -0.56
     108   115.000    34.750     -2.06
     109   115.250    34.750     -3.68
     110   115.500    34.750     -5.41
     111   115.750    34.750     -7.20
     112   116.000    34.750     -9.05
     113   116.250    34.750    -10.92
     114   116.500    34.750    -12.78
     115   116.750    34.750    -14.60
     116   117.000    34.750    -16.33
     117   117.250    34.750    -17.93
     118   117.500    34.750    -19.37
     119   117.750    34.750    -20.62
     120   118.000    34.750    -21.63
     121   118.250    34.750    -22.39
     122   118.500    34.750    -22.85
     123   118.750    34.750    -23.01
     124   119.000    34.750    -22.85
     125   119.250    34.750    -22.37
     126   119.500    34.750    -21.58
     127   119.750    34.750    -20.48
     128   120.000    34.750    -19.10
     129   120.250    34.750    -17.46
     130   120.500    34.750    -15.59
     131   120.750    34.750    -13.54
     132   121.000    34.750    -11.32
     133   121.250    34.750     -9.00
     134   121.500    34.750     -6.63
     135   121.750    34.750     -4.23
     136   122.000    34.750     -1.86
     137   122.250    34.750      0.45
     138   122.500    34.750      2.64
     139   122.750    34.750      4.71
     140   123.000    34.750      6.62
     141   114.500    35.000      4.33
     142   114.750    35.000      2.94
     143   115.000    35.000      1.44
     144   115.250    35.000     -0.18
     145   115.500    35.000     -1.89
     146   115.750    35.000     -3.68
     147   116.000    35.000     -5.50
     148   116.250    35.000     -7.33
     149   116.500    35.000     -9.13
     150   116.750    35.000    -10.87
     151   117.000    35.000    -12.52
     152   117.250    35.000    -14.01
     153   117.500    35.000    -15.32
     154   117.750    35.000    -16.43
     155   118.000    35.000    -17.29
     156   118.250    35.000    -17.88
     157   118.500    35.000    -18.17
     158   118.750    35.000    -18.17
     159   119.000    35.000    -17.85
     160   119.250    35.000    -17.23
     161   119.500    35.000    -16.30
     162   119.750    35.000    -15.09
     163   120.000    35.000    -13.61
     164   120.250    35.000    -11.90
     165   120.500    35.000    -10.00
     166   120.750    35.000     -7.94
     167   121.000    35.000     -5.77
     168   121.250    35.000     -3.52
     169   121.500    35.000     -1.25
     170   121.750    35.000      0.99
     171   122.000    35.000      3.19
     172   122.250    35.000      5.29
     173   122.500    35.000      7.26
     174   122.750    35.000      9.08
     175   123.000    35.000     10.72
     176   114.500    35.250      7.65
     177   114.750    35.250      6.30
     178   115.000    35.250      4.83
     179   115.250    35.250      3.25
     180   115.500    35.250      1.57
     181   115.750    35.250     -0.16
     182   116.000    35.250     -1.92
     183   116.250    35.250     -3.67
     184   116.500    35.250     -5.38
     185   116.750    35.250     -7.01
     186   117.000    35.250     -8.52
     187   117.250    35.250     -9.87
     188   117.500    35.250    -11.03
     189   117.750    35.250    -11.96
     190   118.000    35.250    -12.63
     191   118.250    35.250    -13.03
     192   118.500    35.250    -13.13
     193   118.750    35.250    -12.93
     194   119.000    35.250    -12.42
     195   119.250    35.250    -11.62
     196   119.500    35.250    -10.53
     197   119.750    35.250     -9.17
     198   120.000    35.250     -7.58
     199   120.250    35.250     -5.79
     200   120.500    35.250     -3.83
     201   120.750    35.250     -1.74
     202   121.000    35.250      0.42
     203   121.250    35.250      2.61
     204   121.500    35.250      4.79
     205   121.750    35.250      6.93
     206   122.000    35.250      8.96
     207   122.250    35.250     10.88
     208   122.500    35.250     12.63
     209   122.750    35.250     14.23
     210   123.000    35.250     15.63
     211   114.500    35.500     10.76
     212   114.750    35.500      9.47
     213   115.000    35.500      8.06
     214   115.250    35.500      6.54
     215   115.500    35.500      4.94
     216   115.750    35.500      3.29
     217   116.000    35.500      1.63
     218   116.250    35.500      0.00
     219   116.500    35.500     -1.59
     220   116.750    35.500     -3.07
     221   117.000    35.500     -4.43
     222   117.250    35.500     -5.60
     223   117.500    35.500     -6.56
     224   117.750    35.500     -7.29
     225   118.000    35.500     -7.76
     226   118.250    35.500     -7.92
     227   118.500    35.500     -7.81
     228   118.750    35.500     -7.39
     229   119.000    35.500     -6.67
     230   119.250    35.500     -5.66
     231   119.500    35.500     -4.39
     232   119.750    35.500     -2.87
     233   120.000    35.500     -1.14
     234   120.250    35.500      0.77
     235   120.500    35.500      2.80
     236   120.750    35.500      4.93
     237   121.000    35.500      7.10
     238   121.250    35.500      9.28
     239   121.500    35.500     11.39
     240   121.750    35.500     13.43
     241   122.000    35.500     15.34
     242   122.250    35.500     17.09
     243   122.500    35.500     18.66
     244   122.750    35.500     20.05
     245   123.000    35.500     21.22
     246   114.500    35.750     13.61
     247   114.750    35.750     12.40
     248   115.000    35.750     11.08
     249   115.250    35.750      9.66
     250   115.500    35.750      8.16
     251   115.750    35.750      6.64
     252   116.000    35.750      5.11
     253   116.250    35.750      3.60
     254   116.500    35.750      2.17
     255   116.750    35.750      0.86
     256   117.000    35.750     -0.30
     257   117.250    35.750     -1.26
     258   117.500    35.750     -2.01
     259   117.750    35.750     -2.52
     260   118.000    35.750     -2.74
     261   118.250    35.750     -2.67
     262   118.500    35.750     -2.32
     263   118.750    35.750     -1.66
     264   119.000    35.750     -0.71
     265   119.250    35.750      0.51
     266   119.500    35.750      1.99
     267   119.750    35.750      3.69
     268   120.000    35.750      5.58
     269   120.250    35.750      7.62
     270   120.500    35.750      9.75
     271   120.750    35.750     11.95
     272   121.000    35.750     14.15
     273   121.250    35.750     16.32
     274   121.500    35.750     18.40
     275   121.750    35.750     20.36
     276   122.000    35.750     22.17
     277   122.250    35.750     23.79
     278   122.500    35.750     25.21
     279   122.750    35.750     26.41
     280   123.000    35.750     27.39
     281   114.500    36.000     16.16
     282   114.750    36.000     15.07
     283   115.000    36.000     13.87
     284   115.250    36.000     12.57
     285   115.500    36.000     11.20
     286   115.750    36.000      9.82
     287   116.000    36.000      8.44
     288   116.250    36.000      7.11
     289   116.500    36.000      5.86
     290   116.750    36.000      4.75
     291   117.000    36.000      3.79
     292   117.250    36.000      3.04
     293   117.500    36.000      2.52
     294   117.750    36.000      2.27
     295   118.000    36.000      2.29
     296   118.250    36.000      2.61
     297   118.500    36.000      3.23
     298   118.750    36.000      4.13
     299   119.000    36.000      5.32
     300   119.250    36.000      6.77
     301   119.500    36.000      8.47
     302   119.750    36.000     10.35
     303   120.000    36.000     12.42
     304   120.250    36.000     14.59
     305   120.500    36.000     16.85
     306   120.750    36.000     19.12
     307   121.000    36.000     21.37
     308   121.250    36.000     23.56
     309   121.500    36.000     25.63
     310   121.750    36.000     27.54
     311   122.000    36.000     29.28
     312   122.250    36.000     30.79
     313   122.500    36.000     32.09
     314   122.750    36.000     33.14
     315   123.000    36.000     33.95
     316   114.500    36.250     18.40
     317   114.750    36.250     17.44
     318   115.000    36.250     16.38
     319   115.250    36.250     15.23
     320   115.500    36.250     14.02
     321   115.750    36.250     12.80
     322   116.000    36.250     11.59
     323   116.250    36.250     10.45
     324   116.500    36.250      9.40
     325   116.750    36.250      8.49
     326   117.000    36.250      7.77
     327   117.250    36.250      7.25
     328   117.500    36.250      6.98
     329   117.750    36.250      6.97
     330   118.000    36.250      7.25
     331   118.250    36.250      7.82
     332   118.500    36.250      8.68
     333   118.750    36.250      9.83
     334   119.000    36.250     11.27
     335   119.250    36.250     12.95
     336   119.500    36.250     14.86
     337   119.750    36.250     16.95
     338   120.000    36.250     19.19
     339   120.250    36.250     21.51
     340   120.500    36.250     23.88
     341   120.750    36.250     26.26
     342   121.000    36.250     28.59
     343   121.250    36.250     30.80
     344   121.500    36.250     32.87
     345   121.750    36.250     34.77
     346   122.000    36.250     36.45
     347   122.250    36.250     37.90
     348   122.500    36.250     39.09
     349   122.750    36.250     40.02
     350   123.000    36.250     40.70
     351   114.500    36.500     20.31
     352   114.750    36.500     19.51
     353   115.000    36.500     18.60
     354   115.250    36.500     17.61
     355   115.500    36.500     16.58
     356   115.750    36.500     15.54
     357   116.000    36.500     14.51
     358   116.250    36.500     13.57
     359   116.500    36.500     12.73
     360   116.750    36.500     12.04
     361   117.000    36.500     11.53
     362   117.250    36.500     11.25
     363   117.500    36.500     11.22
     364   117.750    36.500     11.47
     365   118.000    36.500     11.99
     366   118.250    36.500     12.81
     367   118.500    36.500     13.93
     368   118.750    36.500     15.32
     369   119.000    36.500     16.99
     370   119.250    36.500     18.90
     371   119.500    36.500     21.02
     372   119.750    36.500     23.29
     373   120.000    36.500     25.70
     374   120.250    36.500     28.18
     375   120.500    36.500     30.69
     376   120.750    36.500     33.17
     377   121.000    36.500     35.56
     378   121.250    36.500     37.83
     379   121.500    36.500     39.93
     380   121.750    36.500     41.82
     381   122.000    36.500     43.48
     382   122.250    36.500     44.87
     383   122.500    36.500     45.99
     384   122.750    36.500     46.83
     385   123.000    36.500     47.42
     386   114.500    36.750     21.90
     387   114.750    36.750     21.27
     388   115.000    36.750     20.53
     389   115.250    36.750     19.72
     390   115.500    36.750     18.87
     391   115.750    36.750     18.01
     392   116.000    36.750     17.19
     393   116.250    36.750     16.44
     394   116.500    36.750     15.81
     395   116.750    36.750     15.33
     396   117.000    36.750     15.05
     397   117.250    36.750     15.00
     398   117.500    36.750     15.20
     399   117.750    36.750     15.67
     400   118.000    36.750     16.43
     401   118.250    36.750     17.49
     402   118.500    36.750     18.84
     403   118.750    36.750     20.45
     404   119.000    36.750     22.34
     405   119.250    36.750     24.46
     406   119.500    36.750     26.77
     407   119.750    36.750     29.23
     408   120.000    36.750     31.80
     409   120.250    36.750     34.42
     410   120.500    36.750     37.05
     411   120.750    36.750     39.62
     412   121.000    36.750     42.10
     413   121.250    36.750     44.43
     414   121.500    36.750     46.56
     415   121.750    36.750     48.47
     416   122.000    36.750     50.13
     417   122.250    36.750     51.50
     418   122.500    36.750     52.57
     419   122.750    36.750     53.37
     420   123.000    36.750     53.88
     421   114.500    37.000     23.18
     422   114.750    37.000     22.72
     423   115.000    37.000     22.17
     424   115.250    37.000     21.55
     425   115.500    37.000     20.88
     426   115.750    37.000     20.21
     427   116.000    37.000     19.58
     428   116.250    37.000     19.03
     429   116.500    37.000     18.60
     430   116.750    37.000     18.33
     431   117.000    37.000     18.25
     432   117.250    37.000     18.41
     433   117.500    37.000     18.82
     434   117.750    37.000     19.50
     435   118.000    37.000     20.48
     436   118.250    37.000     21.73
     437   118.500    37.000     23.28
     438   118.750    37.000     25.11
     439   119.000    37.000     27.18
     440   119.250    37.000     29.48
     441   119.500    37.000     31.95
     442   119.750    37.000     34.57
     443   120.000    37.000     37.29
     444   120.250    37.000     40.03
     445   120.500    37.000     42.78
     446   120.750    37.000     45.45
     447   121.000    37.000     48.00
     448   121.250    37.000     50.39
     449   121.500    37.000     52.57
     450   121.750    37.000     54.51
     451   122.000    37.000     56.17
     452   122.250    37.000     57.55
     453   122.500    37.000     58.62
     454   122.750    37.000     59.38
     455   123.000    37.000     59.86
     456   114.500    37.250     24.17
     457   114.750    37.250     23.89
     458   115.000    37.250     23.53
     459   115.250    37.250     23.08
     460   115.500    37.250     22.60
     461   115.750    37.250     22.13
     462   116.000    37.250     21.68
     463   116.250    37.250     21.31
     464   116.500    37.250     21.07
     465   116.750    37.250     20.98
     466   117.000    37.250     21.09
     467   117.250    37.250     21.43
     468   117.500    37.250     22.02
     469   117.750    37.250     22.89
     470   118.000    37.250     24.04
     471   118.250    37.250     25.47
     472   118.500    37.250     27.19
     473   118.750    37.250     29.17
     474   119.000    37.250     31.40
     475   119.250    37.250     33.83
     476   119.500    37.250     36.45
     477   119.750    37.250     39.19
     478   120.000    37.250     42.02
     479   120.250    37.250     44.88
     480   120.500    37.250     47.70
     481   120.750    37.250     50.46
     482   121.000    37.250     53.09
     483   121.250    37.250     55.53
     484   121.500    37.250     57.76
     485   121.750    37.250     59.73
     486   122.000    37.250     61.42
     487   122.250    37.250     62.81
     488   122.500    37.250     63.89
     489   122.750    37.250     64.66
     490   123.000    37.250     65.14
     491   114.500    37.500     24.88
     492   114.750    37.500     24.80
     493   115.000    37.500     24.61
     494   115.250    37.500     24.36
     495   115.500    37.500     24.06
     496   115.750    37.500     23.76
     497   116.000    37.500     23.48
     498   116.250    37.500     23.29
     499   116.500    37.500     23.21
     500   116.750    37.500     23.28
     501   117.000    37.500     23.55
     502   117.250    37.500     24.04
     503   117.500    37.500     24.78
     504   117.750    37.500     25.78
     505   118.000    37.500     27.06
     506   118.250    37.500     28.62
     507   118.500    37.500     30.46
     508   118.750    37.500     32.56
     509   119.000    37.500     34.89
     510   119.250    37.500     37.43
     511   119.500    37.500     40.13
     512   119.750    37.500     42.97
     513   120.000    37.500     45.87
     514   120.250    37.500     48.80
     515   120.500    37.500     51.69
     516   120.750    37.500     54.50
     517   121.000    37.500     57.18
     518   121.250    37.500     59.67
     519   121.500    37.500     61.94
     520   121.750    37.500     63.95
     521   122.000    37.500     65.68
     522   122.250    37.500     67.10
     523   122.500    37.500     68.22
     524   122.750    37.500     69.01
     525   123.000    37.500     69.52
     526   114.500    37.750     25.37
     527   114.750    37.750     25.48
     528   115.000    37.750     25.48
     529   115.250    37.750     25.40
     530   115.500    37.750     25.27
     531   115.750    37.750     25.12
     532   116.000    37.750     25.01
     533   116.250    37.750     24.96
     534   116.500    37.750     25.02
     535   116.750    37.750     25.22
     536   117.000    37.750     25.60
     537   117.250    37.750     26.21
     538   117.500    37.750     27.04
     539   117.750    37.750     28.14
     540   118.000    37.750     29.50
     541   118.250    37.750     31.14
     542   118.500    37.750     33.05
     543   118.750    37.750     35.21
     544   119.000    37.750     37.60
     545   119.250    37.750     40.18
     546   119.500    37.750     42.93
     547   119.750    37.750     45.80
     548   120.000    37.750     48.74
     549   120.250    37.750     51.69
     550   120.500    37.750     54.62
     551   120.750    37.750     57.45
     552   121.000    37.750     60.16
     553   121.250    37.750     62.69
     554   121.500    37.750     64.99
     555   121.750    37.750     67.03
     556   122.000    37.750     68.80
     557   122.250    37.750     70.27
     558   122.500    37.750     71.42
     559   122.750    37.750     72.27
     560   123.000    37.750     72.83
     561   114.500    38.000     25.67
     562   114.750    38.000     25.96
     563   115.000    38.000     26.14
     564   115.250    38.000     26.23
     565   115.500    38.000     26.26
     566   115.750    38.000     26.26
     567   116.000    38.000     26.27
     568   116.250    38.000     26.34
     569   116.500    38.000     26.50
     570   116.750    38.000     26.80
     571   117.000    38.000     27.26
     572   117.250    38.000     27.92
     573   117.500    38.000     28.82
     574   117.750    38.000     29.95
     575   118.000    38.000     31.35
     576   118.250    38.000     33.01
     577   118.500    38.000     34.93
     578   118.750    38.000     37.09
     579   119.000    38.000     39.47
     580   119.250    38.000     42.05
     581   119.500    38.000     44.78
     582   119.750    38.000     47.64
     583   120.000    38.000     50.56
     584   120.250    38.000     53.50
     585   120.500    38.000     56.42
     586   120.750    38.000     59.24
     587   121.000    38.000     61.95
     588   121.250    38.000     64.47
     589   121.500    38.000     66.79
     590   121.750    38.000     68.86
     591   122.000    38.000     70.66
     592   122.250    38.000     72.17
     593   122.500    38.000     73.38
     594   122.750    38.000     74.29
     595   123.000    38.000     74.93
     596   114.500    38.250     25.83
     597   114.750    38.250     26.30
     598   115.000    38.250     26.65
     599   115.250    38.250     26.88
     600   115.500    38.250     27.05
     601   115.750    38.250     27.18
     602   116.000    38.250     27.29
     603   116.250    38.250     27.45
     604   116.500    38.250     27.69
     605   116.750    38.250     28.04
     606   117.000    38.250     28.53
     607   117.250    38.250     29.22
     608   117.500    38.250     30.11
     609   117.750    38.250     31.23
     610   118.000    38.250     32.60
     611   118.250    38.250     34.22
     612   118.500    38.250     36.09
     613   118.750    38.250     38.19
     614   119.000    38.250     40.50
     615   119.250    38.250     43.02
     616   119.500    38.250     45.68
     617   119.750    38.250     48.46
     618   120.000    38.250     51.31
     619   120.250    38.250     54.18
     620   120.500    38.250     57.04
     621   120.750    38.250     59.82
     622   121.000    38.250     62.49
     623   121.250    38.250     65.00
     624   121.500    38.250     67.30
     625   121.750    38.250     69.37
     626   122.000    38.250     71.20
     627   122.250    38.250     72.75
     628   122.500    38.250     74.03
     629   122.750    38.250     75.01
     630   123.000    38.250     75.74
     631   114.500    38.500     25.88
     632   114.750    38.500     26.52
     633   115.000    38.500     27.02
     634   115.250    38.500     27.41
     635   115.500    38.500     27.69
     636   115.750    38.500     27.92
     637   116.000    38.500     28.12
     638   116.250    38.500     28.34
     639   116.500    38.500     28.60
     640   116.750    38.500     28.96
     641   117.000    38.500     29.46
     642   117.250    38.500     30.11
     643   117.500    38.500     30.96
     644   117.750    38.500     32.01
     645   118.000    38.500     33.30
     646   118.250    38.500     34.81
     647   118.500    38.500     36.56
     648   118.750    38.500     38.54
     649   119.000    38.500     40.72
     650   119.250    38.500     43.10
     651   119.500    38.500     45.63
     652   119.750    38.500     48.27
     653   120.000    38.500     50.99
     654   120.250    38.500     53.75
     655   120.500    38.500     56.50
     656   120.750    38.500     59.19
     657   121.000    38.500     61.78
     658   121.250    38.500     64.23
     659   121.500    38.500     66.50
     660   121.750    38.500     68.56
     661   122.000    38.500     70.39
     662   122.250    38.500     71.98
     663   122.500    38.500     73.30
     664   122.750    38.500     74.38
     665   123.000    38.500     75.20
