# Supplementary material for: The analysis on groundwater storage variations from GRACE/GRACE-FO in recent 20 years driven by influencing factors and prediction in Shandong Province, China
Source: Sci Rep. 2024 Mar 9;14:5819. doi: 10.1038/s41598-024-55588-3 (PMC10925065; doi:10.1038/s41598-024-55588-3)
Supplement: Supplementary file 1 — Supplementary Information. [file 41598_2024_55588_MOESM1_ESM.zip › data/GWS derived from GRACE/gws201301.txt]

       1   114.500    34.000      5.95
       2   114.750    34.000      5.27
       3   115.000    34.000      4.46
       4   115.250    34.000      3.49
       5   115.500    34.000      2.38
       6   115.750    34.000      1.17
       7   116.000    34.000     -0.16
       8   116.250    34.000     -1.57
       9   116.500    34.000     -3.03
      10   116.750    34.000     -4.51
      11   117.000    34.000     -5.99
      12   117.250    34.000     -7.44
      13   117.500    34.000     -8.81
      14   117.750    34.000    -10.07
      15   118.000    34.000    -11.20
      16   118.250    34.000    -12.17
      17   118.500    34.000    -12.93
      18   118.750    34.000    -13.48
      19   119.000    34.000    -13.80
      20   119.250    34.000    -13.85
      21   119.500    34.000    -13.66
      22   119.750    34.000    -13.20
      23   120.000    34.000    -12.49
      24   120.250    34.000    -11.54
      25   120.500    34.000    -10.36
      26   120.750    34.000     -8.98
      27   121.000    34.000     -7.41
      28   121.250    34.000     -5.69
      29   121.500    34.000     -3.85
      30   121.750    34.000     -1.95
      31   122.000    34.000      0.02
      32   122.250    34.000      2.00
      33   122.500    34.000      3.95
      34   122.750    34.000      5.85
      35   123.000    34.000      7.67
      36   114.500    34.250     11.95
      37   114.750    34.250     11.39
      38   115.000    34.250     10.65
      39   115.250    34.250      9.74
      40   115.500    34.250      8.68
      41   115.750    34.250      7.45
      42   116.000    34.250      6.11
      43   116.250    34.250      4.67
      44   116.500    34.250      3.14
      45   116.750    34.250      1.57
      46   117.000    34.250     -0.01
      47   117.250    34.250     -1.57
      48   117.500    34.250     -3.07
      49   117.750    34.250     -4.47
      50   118.000    34.250     -5.75
      51   118.250    34.250     -6.88
      52   118.500    34.250     -7.82
      53   118.750    34.250     -8.55
      54   119.000    34.250     -9.04
      55   119.250    34.250     -9.31
      56   119.500    34.250     -9.32
      57   119.750    34.250     -9.07
      58   120.000    34.250     -8.58
      59   120.250    34.250     -7.86
      60   120.500    34.250     -6.90
      61   120.750    34.250     -5.76
      62   121.000    34.250     -4.43
      63   121.250    34.250     -2.95
      64   121.500    34.250     -1.36
      65   121.750    34.250      0.33
      66   122.000    34.250      2.05
      67   122.250    34.250      3.81
      68   122.500    34.250      5.55
      69   122.750    34.250      7.26
      70   123.000    34.250      8.91
      71   114.500    34.500     17.79
      72   114.750    34.500     17.35
      73   115.000    34.500     16.72
      74   115.250    34.500     15.88
      75   115.500    34.500     14.86
      76   115.750    34.500     13.66
      77   116.000    34.500     12.33
      78   116.250    34.500     10.87
      79   116.500    34.500      9.32
      80   116.750    34.500      7.70
      81   117.000    34.500      6.07
      82   117.250    34.500      4.44
      83   117.500    34.500      2.85
      84   117.750    34.500      1.35
      85   118.000    34.500     -0.04
      86   118.250    34.500     -1.27
      87   118.500    34.500     -2.34
      88   118.750    34.500     -3.19
      89   119.000    34.500     -3.83
      90   119.250    34.500     -4.24
      91   119.500    34.500     -4.40
      92   119.750    34.500     -4.32
      93   120.000    34.500     -4.01
      94   120.250    34.500     -3.47
      95   120.500    34.500     -2.70
      96   120.750    34.500     -1.75
      97   121.000    34.500     -0.62
      98   121.250    34.500      0.64
      99   121.500    34.500      2.03
     100   121.750    34.500      3.49
     101   122.000    34.500      5.02
     102   122.250    34.500      6.57
     103   122.500    34.500      8.13
     104   122.750    34.500      9.66
     105   123.000    34.500     11.15
     106   114.500    34.750     23.39
     107   114.750    34.750     23.08
     108   115.000    34.750     22.55
     109   115.250    34.750     21.79
     110   115.500    34.750     20.84
     111   115.750    34.750     19.71
     112   116.000    34.750     18.41
     113   116.250    34.750     16.97
     114   116.500    34.750     15.43
     115   116.750    34.750     13.80
     116   117.000    34.750     12.14
     117   117.250    34.750     10.48
     118   117.500    34.750      8.86
     119   117.750    34.750      7.31
     120   118.000    34.750      5.88
     121   118.250    34.750      4.58
     122   118.500    34.750      3.44
     123   118.750    34.750      2.50
     124   119.000    34.750      1.78
     125   119.250    34.750      1.27
     126   119.500    34.750      1.00
     127   119.750    34.750      0.97
     128   120.000    34.750      1.16
     129   120.250    34.750      1.57
     130   120.500    34.750      2.18
     131   120.750    34.750      2.98
     132   121.000    34.750      3.93
     133   121.250    34.750      5.03
     134   121.500    34.750      6.24
     135   121.750    34.750      7.53
     136   122.000    34.750      8.87
     137   122.250    34.750     10.26
     138   122.500    34.750     11.64
     139   122.750    34.750     13.02
     140   123.000    34.750     14.37
     141   114.500    35.000     28.66
     142   114.750    35.000     28.49
     143   115.000    35.000     28.08
     144   115.250    35.000     27.44
     145   115.500    35.000     26.57
     146   115.750    35.000     25.51
     147   116.000    35.000     24.27
     148   116.250    35.000     22.88
     149   116.500    35.000     21.37
     150   116.750    35.000     19.78
     151   117.000    35.000     18.14
     152   117.250    35.000     16.50
     153   117.500    35.000     14.88
     154   117.750    35.000     13.33
     155   118.000    35.000     11.88
     156   118.250    35.000     10.56
     157   118.500    35.000      9.41
     158   118.750    35.000      8.44
     159   119.000    35.000      7.67
     160   119.250    35.000      7.13
     161   119.500    35.000      6.80
     162   119.750    35.000      6.69
     163   120.000    35.000      6.81
     164   120.250    35.000      7.12
     165   120.500    35.000      7.64
     166   120.750    35.000      8.33
     167   121.000    35.000      9.16
     168   121.250    35.000     10.13
     169   121.500    35.000     11.20
     170   121.750    35.000     12.34
     171   122.000    35.000     13.55
     172   122.250    35.000     14.78
     173   122.500    35.000     16.02
     174   122.750    35.000     17.28
     175   123.000    35.000     18.50
     176   114.500    35.250     33.57
     177   114.750    35.250     33.54
     178   115.000    35.250     33.25
     179   115.250    35.250     32.73
     180   115.500    35.250     31.96
     181   115.750    35.250     31.00
     182   116.000    35.250     29.83
     183   116.250    35.250     28.53
     184   116.500    35.250     27.08
     185   116.750    35.250     25.55
     186   117.000    35.250     23.97
     187   117.250    35.250     22.38
     188   117.500    35.250     20.80
     189   117.750    35.250     19.29
     190   118.000    35.250     17.88
     191   118.250    35.250     16.58
     192   118.500    35.250     15.45
     193   118.750    35.250     14.50
     194   119.000    35.250     13.75
     195   119.250    35.250     13.19
     196   119.500    35.250     12.86
     197   119.750    35.250     12.73
     198   120.000    35.250     12.81
     199   120.250    35.250     13.09
     200   120.500    35.250     13.55
     201   120.750    35.250     14.17
     202   121.000    35.250     14.93
     203   121.250    35.250     15.81
     204   121.500    35.250     16.79
     205   121.750    35.250     17.82
     206   122.000    35.250     18.92
     207   122.250    35.250     20.04
     208   122.500    35.250     21.18
     209   122.750    35.250     22.32
     210   123.000    35.250     23.44
     211   114.500    35.500     38.06
     212   114.750    35.500     38.16
     213   115.000    35.500     38.00
     214   115.250    35.500     37.60
     215   115.500    35.500     36.96
     216   115.750    35.500     36.10
     217   116.000    35.500     35.04
     218   116.250    35.500     33.83
     219   116.500    35.500     32.48
     220   116.750    35.500     31.03
     221   117.000    35.500     29.54
     222   117.250    35.500     28.03
     223   117.500    35.500     26.53
     224   117.750    35.500     25.09
     225   118.000    35.500     23.75
     226   118.250    35.500     22.52
     227   118.500    35.500     21.45
     228   118.750    35.500     20.56
     229   119.000    35.500     19.85
     230   119.250    35.500     19.34
     231   119.500    35.500     19.04
     232   119.750    35.500     18.94
     233   120.000    35.500     19.03
     234   120.250    35.500     19.32
     235   120.500    35.500     19.76
     236   120.750    35.500     20.36
     237   121.000    35.500     21.09
     238   121.250    35.500     21.92
     239   121.500    35.500     22.84
     240   121.750    35.500     23.82
     241   122.000    35.500     24.84
     242   122.250    35.500     25.88
     243   122.500    35.500     26.95
     244   122.750    35.500     28.00
     245   123.000    35.500     29.06
     246   114.500    35.750     42.08
     247   114.750    35.750     42.32
     248   115.000    35.750     42.31
     249   115.250    35.750     42.03
     250   115.500    35.750     41.51
     251   115.750    35.750     40.77
     252   116.000    35.750     39.83
     253   116.250    35.750     38.73
     254   116.500    35.750     37.49
     255   116.750    35.750     36.15
     256   117.000    35.750     34.76
     257   117.250    35.750     33.36
     258   117.500    35.750     31.96
     259   117.750    35.750     30.63
     260   118.000    35.750     29.38
     261   118.250    35.750     28.26
     262   118.500    35.750     27.29
     263   118.750    35.750     26.48
     264   119.000    35.750     25.86
     265   119.250    35.750     25.43
     266   119.500    35.750     25.19
     267   119.750    35.750     25.16
     268   120.000    35.750     25.31
     269   120.250    35.750     25.63
     270   120.500    35.750     26.10
     271   120.750    35.750     26.72
     272   121.000    35.750     27.45
     273   121.250    35.750     28.29
     274   121.500    35.750     29.19
     275   121.750    35.750     30.14
     276   122.000    35.750     31.12
     277   122.250    35.750     32.13
     278   122.500    35.750     33.15
     279   122.750    35.750     34.16
     280   123.000    35.750     35.17
     281   114.500    36.000     45.63
     282   114.750    36.000     46.00
     283   115.000    36.000     46.12
     284   115.250    36.000     45.97
     285   115.500    36.000     45.59
     286   115.750    36.000     44.97
     287   116.000    36.000     44.16
     288   116.250    36.000     43.17
     289   116.500    36.000     42.06
     290   116.750    36.000     40.85
     291   117.000    36.000     39.58
     292   117.250    36.000     38.29
     293   117.500    36.000     37.02
     294   117.750    36.000     35.81
     295   118.000    36.000     34.69
     296   118.250    36.000     33.69
     297   118.500    36.000     32.83
     298   118.750    36.000     32.14
     299   119.000    36.000     31.63
     300   119.250    36.000     31.31
     301   119.500    36.000     31.18
     302   119.750    36.000     31.23
     303   120.000    36.000     31.46
     304   120.250    36.000     31.86
     305   120.500    36.000     32.40
     306   120.750    36.000     33.08
     307   121.000    36.000     33.86
     308   121.250    36.000     34.71
     309   121.500    36.000     35.63
     310   121.750    36.000     36.60
     311   122.000    36.000     37.59
     312   122.250    36.000     38.59
     313   122.500    36.000     39.59
     314   122.750    36.000     40.59
     315   123.000    36.000     41.58
     316   114.500    36.250     48.69
     317   114.750    36.250     49.20
     318   115.000    36.250     49.43
     319   115.250    36.250     49.42
     320   115.500    36.250     49.15
     321   115.750    36.250     48.67
     322   116.000    36.250     47.98
     323   116.250    36.250     47.13
     324   116.500    36.250     46.14
     325   116.750    36.250     45.06
     326   117.000    36.250     43.91
     327   117.250    36.250     42.75
     328   117.500    36.250     41.62
     329   117.750    36.250     40.53
     330   118.000    36.250     39.55
     331   118.250    36.250     38.68
     332   118.500    36.250     37.95
     333   118.750    36.250     37.40
     334   119.000    36.250     37.02
     335   119.250    36.250     36.82
     336   119.500    36.250     36.81
     337   119.750    36.250     36.98
     338   120.000    36.250     37.32
     339   120.250    36.250     37.82
     340   120.500    36.250     38.46
     341   120.750    36.250     39.21
     342   121.000    36.250     40.07
     343   121.250    36.250     40.99
     344   121.500    36.250     41.97
     345   121.750    36.250     42.98
     346   122.000    36.250     44.00
     347   122.250    36.250     45.03
     348   122.500    36.250     46.05
     349   122.750    36.250     47.07
     350   123.000    36.250     48.09
     351   114.500    36.500     51.26
     352   114.750    36.500     51.89
     353   115.000    36.500     52.26
     354   115.250    36.500     52.37
     355   115.500    36.500     52.23
     356   115.750    36.500     51.85
     357   116.000    36.500     51.30
     358   116.250    36.500     50.57
     359   116.500    36.500     49.70
     360   116.750    36.500     48.73
     361   117.000    36.500     47.72
     362   117.250    36.500     46.69
     363   117.500    36.500     45.68
     364   117.750    36.500     44.74
     365   118.000    36.500     43.89
     366   118.250    36.500     43.15
     367   118.500    36.500     42.57
     368   118.750    36.500     42.15
     369   119.000    36.500     41.90
     370   119.250    36.500     41.84
     371   119.500    36.500     41.96
     372   119.750    36.500     42.26
     373   120.000    36.500     42.72
     374   120.250    36.500     43.34
     375   120.500    36.500     44.10
     376   120.750    36.500     44.95
     377   121.000    36.500     45.90
     378   121.250    36.500     46.91
     379   121.500    36.500     47.97
     380   121.750    36.500     49.06
     381   122.000    36.500     50.16
     382   122.250    36.500     51.24
     383   122.500    36.500     52.32
     384   122.750    36.500     53.39
     385   123.000    36.500     54.45
     386   114.500    36.750     53.38
     387   114.750    36.750     54.12
     388   115.000    36.750     54.60
     389   115.250    36.750     54.82
     390   115.500    36.750     54.80
     391   115.750    36.750     54.54
     392   116.000    36.750     54.09
     393   116.250    36.750     53.47
     394   116.500    36.750     52.71
     395   116.750    36.750     51.87
     396   117.000    36.750     50.97
     397   117.250    36.750     50.06
     398   117.500    36.750     49.18
     399   117.750    36.750     48.35
     400   118.000    36.750     47.62
     401   118.250    36.750     47.01
     402   118.500    36.750     46.56
     403   118.750    36.750     46.26
     404   119.000    36.750     46.16
     405   119.250    36.750     46.23
     406   119.500    36.750     46.48
     407   119.750    36.750     46.92
     408   120.000    36.750     47.51
     409   120.250    36.750     48.25
     410   120.500    36.750     49.13
     411   120.750    36.750     50.11
     412   121.000    36.750     51.17
     413   121.250    36.750     52.30
     414   121.500    36.750     53.46
     415   121.750    36.750     54.64
     416   122.000    36.750     55.83
     417   122.250    36.750     57.00
     418   122.500    36.750     58.17
     419   122.750    36.750     59.32
     420   123.000    36.750     60.45
     421   114.500    37.000     55.06
     422   114.750    37.000     55.91
     423   115.000    37.000     56.49
     424   115.250    37.000     56.82
     425   115.500    37.000     56.89
     426   115.750    37.000     56.73
     427   116.000    37.000     56.38
     428   116.250    37.000     55.85
     429   116.500    37.000     55.19
     430   116.750    37.000     54.45
     431   117.000    37.000     53.65
     432   117.250    37.000     52.84
     433   117.500    37.000     52.04
     434   117.750    37.000     51.32
     435   118.000    37.000     50.71
     436   118.250    37.000     50.21
     437   118.500    37.000     49.86
     438   118.750    37.000     49.69
     439   119.000    37.000     49.69
     440   119.250    37.000     49.89
     441   119.500    37.000     50.27
     442   119.750    37.000     50.82
     443   120.000    37.000     51.54
     444   120.250    37.000     52.41
     445   120.500    37.000     53.40
     446   120.750    37.000     54.52
     447   121.000    37.000     55.70
     448   121.250    37.000     56.95
     449   121.500    37.000     58.23
     450   121.750    37.000     59.52
     451   122.000    37.000     60.83
     452   122.250    37.000     62.11
     453   122.500    37.000     63.38
     454   122.750    37.000     64.64
     455   123.000    37.000     65.87
     456   114.500    37.250     56.35
     457   114.750    37.250     57.30
     458   115.000    37.250     57.98
     459   115.250    37.250     58.39
     460   115.500    37.250     58.55
     461   115.750    37.250     58.47
     462   116.000    37.250     58.19
     463   116.250    37.250     57.74
     464   116.500    37.250     57.16
     465   116.750    37.250     56.49
     466   117.000    37.250     55.75
     467   117.250    37.250     55.01
     468   117.500    37.250     54.30
     469   117.750    37.250     53.65
     470   118.000    37.250     53.11
     471   118.250    37.250     52.69
     472   118.500    37.250     52.43
     473   118.750    37.250     52.34
     474   119.000    37.250     52.45
     475   119.250    37.250     52.73
     476   119.500    37.250     53.21
     477   119.750    37.250     53.87
     478   120.000    37.250     54.70
     479   120.250    37.250     55.68
     480   120.500    37.250     56.80
     481   120.750    37.250     58.02
     482   121.000    37.250     59.33
     483   121.250    37.250     60.70
     484   121.500    37.250     62.11
     485   121.750    37.250     63.53
     486   122.000    37.250     64.96
     487   122.250    37.250     66.38
     488   122.500    37.250     67.77
     489   122.750    37.250     69.15
     490   123.000    37.250     70.51
     491   114.500    37.500     57.31
     492   114.750    37.500     58.34
     493   115.000    37.500     59.10
     494   115.250    37.500     59.58
     495   115.500    37.500     59.81
     496   115.750    37.500     59.80
     497   116.000    37.500     59.57
     498   116.250    37.500     59.17
     499   116.500    37.500     58.64
     500   116.750    37.500     58.00
     501   117.000    37.500     57.31
     502   117.250    37.500     56.61
     503   117.500    37.500     55.93
     504   117.750    37.500     55.33
     505   118.000    37.500     54.82
     506   118.250    37.500     54.46
     507   118.500    37.500     54.24
     508   118.750    37.500     54.21
     509   119.000    37.500     54.37
     510   119.250    37.500     54.71
     511   119.500    37.500     55.26
     512   119.750    37.500     56.00
     513   120.000    37.500     56.91
     514   120.250    37.500     57.98
     515   120.500    37.500     59.20
     516   120.750    37.500     60.52
     517   121.000    37.500     61.94
     518   121.250    37.500     63.43
     519   121.500    37.500     64.96
     520   121.750    37.500     66.52
     521   122.000    37.500     68.09
     522   122.250    37.500     69.64
     523   122.500    37.500     71.18
     524   122.750    37.500     72.70
     525   123.000    37.500     74.20
     526   114.500    37.750     57.99
     527   114.750    37.750     59.10
     528   115.000    37.750     59.92
     529   115.250    37.750     60.46
     530   115.500    37.750     60.73
     531   115.750    37.750     60.76
     532   116.000    37.750     60.57
     533   116.250    37.750     60.19
     534   116.500    37.750     59.67
     535   116.750    37.750     59.05
     536   117.000    37.750     58.37
     537   117.250    37.750     57.66
     538   117.500    37.750     56.98
     539   117.750    37.750     56.37
     540   118.000    37.750     55.87
     541   118.250    37.750     55.50
     542   118.500    37.750     55.29
     543   118.750    37.750     55.27
     544   119.000    37.750     55.44
     545   119.250    37.750     55.80
     546   119.500    37.750     56.38
     547   119.750    37.750     57.16
     548   120.000    37.750     58.13
     549   120.250    37.750     59.26
     550   120.500    37.750     60.54
     551   120.750    37.750     61.95
     552   121.000    37.750     63.46
     553   121.250    37.750     65.06
     554   121.500    37.750     66.70
     555   121.750    37.750     68.38
     556   122.000    37.750     70.08
     557   122.250    37.750     71.78
     558   122.500    37.750     73.47
     559   122.750    37.750     75.14
     560   123.000    37.750     76.81
     561   114.500    38.000     58.44
     562   114.750    38.000     59.62
     563   115.000    38.000     60.50
     564   115.250    38.000     61.09
     565   115.500    38.000     61.39
     566   115.750    38.000     61.44
     567   116.000    38.000     61.25
     568   116.250    38.000     60.87
     569   116.500    38.000     60.33
     570   116.750    38.000     59.68
     571   117.000    38.000     58.97
     572   117.250    38.000     58.22
     573   117.500    38.000     57.50
     574   117.750    38.000     56.84
     575   118.000    38.000     56.29
     576   118.250    38.000     55.87
     577   118.500    38.000     55.61
     578   118.750    38.000     55.55
     579   119.000    38.000     55.68
     580   119.250    38.000     56.03
     581   119.500    38.000     56.59
     582   119.750    38.000     57.36
     583   120.000    38.000     58.33
     584   120.250    38.000     59.48
     585   120.500    38.000     60.80
     586   120.750    38.000     62.27
     587   121.000    38.000     63.84
     588   121.250    38.000     65.51
     589   121.500    38.000     67.26
     590   121.750    38.000     69.05
     591   122.000    38.000     70.87
     592   122.250    38.000     72.71
     593   122.500    38.000     74.55
     594   122.750    38.000     76.39
     595   123.000    38.000     78.22
     596   114.500    38.250     58.74
     597   114.750    38.250     59.99
     598   115.000    38.250     60.91
     599   115.250    38.250     61.53
     600   115.500    38.250     61.85
     601   115.750    38.250     61.89
     602   116.000    38.250     61.68
     603   116.250    38.250     61.27
     604   116.500    38.250     60.68
     605   116.750    38.250     59.98
     606   117.000    38.250     59.18
     607   117.250    38.250     58.36
     608   117.500    38.250     57.54
     609   117.750    38.250     56.80
     610   118.000    38.250     56.14
     611   118.250    38.250     55.62
     612   118.500    38.250     55.26
     613   118.750    38.250     55.10
     614   119.000    38.250     55.16
     615   119.250    38.250     55.43
     616   119.500    38.250     55.92
     617   119.750    38.250     56.63
     618   120.000    38.250     57.56
     619   120.250    38.250     58.68
     620   120.500    38.250     60.00
     621   120.750    38.250     61.46
     622   121.000    38.250     63.08
     623   121.250    38.250     64.80
     624   121.500    38.250     66.62
     625   121.750    38.250     68.50
     626   122.000    38.250     70.43
     627   122.250    38.250     72.41
     628   122.500    38.250     74.39
     629   122.750    38.250     76.40
     630   123.000    38.250     78.40
     631   114.500    38.500     58.95
     632   114.750    38.500     60.25
     633   115.000    38.500     61.21
     634   115.250    38.500     61.85
     635   115.500    38.500     62.17
     636   115.750    38.500     62.19
     637   116.000    38.500     61.95
     638   116.250    38.500     61.47
     639   116.500    38.500     60.80
     640   116.750    38.500     60.00
     641   117.000    38.500     59.09
     642   117.250    38.500     58.15
     643   117.500    38.500     57.21
     644   117.750    38.500     56.31
     645   118.000    38.500     55.51
     646   118.250    38.500     54.84
     647   118.500    38.500     54.33
     648   118.750    38.500     54.02
     649   119.000    38.500     53.93
     650   119.250    38.500     54.05
     651   119.500    38.500     54.42
     652   119.750    38.500     55.03
     653   120.000    38.500     55.86
     654   120.250    38.500     56.91
     655   120.500    38.500     58.17
     656   120.750    38.500     59.61
     657   121.000    38.500     61.21
     658   121.250    38.500     62.96
     659   121.500    38.500     64.81
     660   121.750    38.500     66.76
     661   122.000    38.500     68.78
     662   122.250    38.500     70.86
     663   122.500    38.500     72.99
     664   122.750    38.500     75.14
     665   123.000    38.500     77.32
