# Supplementary material for: The analysis on groundwater storage variations from GRACE/GRACE-FO in recent 20 years driven by influencing factors and prediction in Shandong Province, China
Source: Sci Rep. 2024 Mar 9;14:5819. doi: 10.1038/s41598-024-55588-3 (PMC10925065; doi:10.1038/s41598-024-55588-3)
Supplement: Supplementary file 1 — Supplementary Information. [file 41598_2024_55588_MOESM1_ESM.zip › data/GWS derived from GRACE/gws201302.txt]

       1   114.500    34.000     24.62
       2   114.750    34.000     25.20
       3   115.000    34.000     25.54
       4   115.250    34.000     25.64
       5   115.500    34.000     25.49
       6   115.750    34.000     25.08
       7   116.000    34.000     24.40
       8   116.250    34.000     23.48
       9   116.500    34.000     22.31
      10   116.750    34.000     20.91
      11   117.000    34.000     19.30
      12   117.250    34.000     17.49
      13   117.500    34.000     15.51
      14   117.750    34.000     13.39
      15   118.000    34.000     11.17
      16   118.250    34.000      8.86
      17   118.500    34.000      6.51
      18   118.750    34.000      4.14
      19   119.000    34.000      1.79
      20   119.250    34.000     -0.51
      21   119.500    34.000     -2.74
      22   119.750    34.000     -4.87
      23   120.000    34.000     -6.89
      24   120.250    34.000     -8.77
      25   120.500    34.000    -10.49
      26   120.750    34.000    -12.07
      27   121.000    34.000    -13.47
      28   121.250    34.000    -14.71
      29   121.500    34.000    -15.79
      30   121.750    34.000    -16.72
      31   122.000    34.000    -17.49
      32   122.250    34.000    -18.12
      33   122.500    34.000    -18.62
      34   122.750    34.000    -19.00
      35   123.000    34.000    -19.27
      36   114.500    34.250     30.29
      37   114.750    34.250     30.80
      38   115.000    34.250     31.05
      39   115.250    34.250     31.00
      40   115.500    34.250     30.65
      41   115.750    34.250     30.03
      42   116.000    34.250     29.11
      43   116.250    34.250     27.90
      44   116.500    34.250     26.43
      45   116.750    34.250     24.71
      46   117.000    34.250     22.77
      47   117.250    34.250     20.62
      48   117.500    34.250     18.32
      49   117.750    34.250     15.87
      50   118.000    34.250     13.33
      51   118.250    34.250     10.73
      52   118.500    34.250      8.09
      53   118.750    34.250      5.47
      54   119.000    34.250      2.88
      55   119.250    34.250      0.37
      56   119.500    34.250     -2.05
      57   119.750    34.250     -4.35
      58   120.000    34.250     -6.51
      59   120.250    34.250     -8.50
      60   120.500    34.250    -10.33
      61   120.750    34.250    -11.99
      62   121.000    34.250    -13.46
      63   121.250    34.250    -14.75
      64   121.500    34.250    -15.87
      65   121.750    34.250    -16.83
      66   122.000    34.250    -17.63
      67   122.250    34.250    -18.30
      68   122.500    34.250    -18.82
      69   122.750    34.250    -19.22
      70   123.000    34.250    -19.52
      71   114.500    34.500     35.85
      72   114.750    34.500     36.30
      73   115.000    34.500     36.44
      74   115.250    34.500     36.25
      75   115.500    34.500     35.74
      76   115.750    34.500     34.90
      77   116.000    34.500     33.74
      78   116.250    34.500     32.29
      79   116.500    34.500     30.54
      80   116.750    34.500     28.54
      81   117.000    34.500     26.31
      82   117.250    34.500     23.88
      83   117.500    34.500     21.28
      84   117.750    34.500     18.56
      85   118.000    34.500     15.75
      86   118.250    34.500     12.89
      87   118.500    34.500     10.02
      88   118.750    34.500      7.19
      89   119.000    34.500      4.41
      90   119.250    34.500      1.73
      91   119.500    34.500     -0.83
      92   119.750    34.500     -3.24
      93   120.000    34.500     -5.50
      94   120.250    34.500     -7.57
      95   120.500    34.500     -9.45
      96   120.750    34.500    -11.16
      97   121.000    34.500    -12.67
      98   121.250    34.500    -13.99
      99   121.500    34.500    -15.13
     100   121.750    34.500    -16.11
     101   122.000    34.500    -16.93
     102   122.250    34.500    -17.61
     103   122.500    34.500    -18.16
     104   122.750    34.500    -18.59
     105   123.000    34.500    -18.91
     106   114.500    34.750     41.21
     107   114.750    34.750     41.60
     108   115.000    34.750     41.65
     109   115.250    34.750     41.33
     110   115.500    34.750     40.67
     111   115.750    34.750     39.64
     112   116.000    34.750     38.27
     113   116.250    34.750     36.60
     114   116.500    34.750     34.61
     115   116.750    34.750     32.36
     116   117.000    34.750     29.87
     117   117.250    34.750     27.19
     118   117.500    34.750     24.35
     119   117.750    34.750     21.40
     120   118.000    34.750     18.37
     121   118.250    34.750     15.31
     122   118.500    34.750     12.26
     123   118.750    34.750      9.27
     124   119.000    34.750      6.36
     125   119.250    34.750      3.57
     126   119.500    34.750      0.92
     127   119.750    34.750     -1.56
     128   120.000    34.750     -3.86
     129   120.250    34.750     -5.96
     130   120.500    34.750     -7.87
     131   120.750    34.750     -9.57
     132   121.000    34.750    -11.08
     133   121.250    34.750    -12.40
     134   121.500    34.750    -13.54
     135   121.750    34.750    -14.52
     136   122.000    34.750    -15.34
     137   122.250    34.750    -16.03
     138   122.500    34.750    -16.59
     139   122.750    34.750    -17.05
     140   123.000    34.750    -17.40
     141   114.500    35.000     46.29
     142   114.750    35.000     46.63
     143   115.000    35.000     46.59
     144   115.250    35.000     46.16
     145   115.500    35.000     45.36
     146   115.750    35.000     44.17
     147   116.000    35.000     42.62
     148   116.250    35.000     40.75
     149   116.500    35.000     38.56
     150   116.750    35.000     36.10
     151   117.000    35.000     33.41
     152   117.250    35.000     30.52
     153   117.500    35.000     27.49
     154   117.750    35.000     24.35
     155   118.000    35.000     21.16
     156   118.250    35.000     17.96
     157   118.500    35.000     14.79
     158   118.750    35.000     11.69
     159   119.000    35.000      8.71
     160   119.250    35.000      5.86
     161   119.500    35.000      3.18
     162   119.750    35.000      0.68
     163   120.000    35.000     -1.61
     164   120.250    35.000     -3.70
     165   120.500    35.000     -5.58
     166   120.750    35.000     -7.25
     167   121.000    35.000     -8.73
     168   121.250    35.000    -10.00
     169   121.500    35.000    -11.12
     170   121.750    35.000    -12.07
     171   122.000    35.000    -12.88
     172   122.250    35.000    -13.55
     173   122.500    35.000    -14.13
     174   122.750    35.000    -14.60
     175   123.000    35.000    -15.00
     176   114.500    35.250     51.01
     177   114.750    35.250     51.30
     178   115.000    35.250     51.20
     179   115.250    35.250     50.67
     180   115.500    35.250     49.74
     181   115.750    35.250     48.42
     182   116.000    35.250     46.73
     183   116.250    35.250     44.69
     184   116.500    35.250     42.34
     185   116.750    35.250     39.72
     186   117.000    35.250     36.86
     187   117.250    35.250     33.81
     188   117.500    35.250     30.63
     189   117.750    35.250     27.37
     190   118.000    35.250     24.07
     191   118.250    35.250     20.77
     192   118.500    35.250     17.55
     193   118.750    35.250     14.40
     194   119.000    35.250     11.40
     195   119.250    35.250      8.55
     196   119.500    35.250      5.89
     197   119.750    35.250      3.43
     198   120.000    35.250      1.18
     199   120.250    35.250     -0.84
     200   120.500    35.250     -2.65
     201   120.750    35.250     -4.25
     202   121.000    35.250     -5.65
     203   121.250    35.250     -6.86
     204   121.500    35.250     -7.90
     205   121.750    35.250     -8.80
     206   122.000    35.250     -9.57
     207   122.250    35.250    -10.24
     208   122.500    35.250    -10.81
     209   122.750    35.250    -11.30
     210   123.000    35.250    -11.72
     211   114.500    35.500     55.31
     212   114.750    35.500     55.56
     213   115.000    35.500     55.40
     214   115.250    35.500     54.79
     215   115.500    35.500     53.76
     216   115.750    35.500     52.34
     217   116.000    35.500     50.52
     218   116.250    35.500     48.35
     219   116.500    35.500     45.87
     220   116.750    35.500     43.12
     221   117.000    35.500     40.15
     222   117.250    35.500     36.99
     223   117.500    35.500     33.72
     224   117.750    35.500     30.38
     225   118.000    35.500     27.03
     226   118.250    35.500     23.70
     227   118.500    35.500     20.46
     228   118.750    35.500     17.33
     229   119.000    35.500     14.35
     230   119.250    35.500     11.55
     231   119.500    35.500      8.96
     232   119.750    35.500      6.59
     233   120.000    35.500      4.45
     234   120.250    35.500      2.53
     235   120.500    35.500      0.84
     236   120.750    35.500     -0.64
     237   121.000    35.500     -1.94
     238   121.250    35.500     -3.04
     239   121.500    35.500     -3.99
     240   121.750    35.500     -4.82
     241   122.000    35.500     -5.53
     242   122.250    35.500     -6.15
     243   122.500    35.500     -6.70
     244   122.750    35.500     -7.20
     245   123.000    35.500     -7.64
     246   114.500    35.750     59.10
     247   114.750    35.750     59.34
     248   115.000    35.750     59.12
     249   115.250    35.750     58.46
     250   115.500    35.750     57.36
     251   115.750    35.750     55.84
     252   116.000    35.750     53.94
     253   116.250    35.750     51.68
     254   116.500    35.750     49.11
     255   116.750    35.750     46.27
     256   117.000    35.750     43.23
     257   117.250    35.750     40.01
     258   117.500    35.750     36.69
     259   117.750    35.750     33.32
     260   118.000    35.750     29.96
     261   118.250    35.750     26.65
     262   118.500    35.750     23.44
     263   118.750    35.750     20.37
     264   119.000    35.750     17.48
     265   119.250    35.750     14.79
     266   119.500    35.750     12.31
     267   119.750    35.750     10.08
     268   120.000    35.750      8.07
     269   120.250    35.750      6.31
     270   120.500    35.750      4.77
     271   120.750    35.750      3.45
     272   121.000    35.750      2.30
     273   121.250    35.750      1.32
     274   121.500    35.750      0.50
     275   121.750    35.750     -0.22
     276   122.000    35.750     -0.85
     277   122.250    35.750     -1.42
     278   122.500    35.750     -1.93
     279   122.750    35.750     -2.42
     280   123.000    35.750     -2.89
     281   114.500    36.000     62.37
     282   114.750    36.000     62.58
     283   115.000    36.000     62.34
     284   115.250    36.000     61.63
     285   115.500    36.000     60.48
     286   115.750    36.000     58.91
     287   116.000    36.000     56.95
     288   116.250    36.000     54.63
     289   116.500    36.000     51.99
     290   116.750    36.000     49.11
     291   117.000    36.000     46.02
     292   117.250    36.000     42.79
     293   117.500    36.000     39.47
     294   117.750    36.000     36.11
     295   118.000    36.000     32.79
     296   118.250    36.000     29.54
     297   118.500    36.000     26.41
     298   118.750    36.000     23.45
     299   119.000    36.000     20.67
     300   119.250    36.000     18.13
     301   119.500    36.000     15.82
     302   119.750    36.000     13.76
     303   120.000    36.000     11.95
     304   120.250    36.000     10.36
     305   120.500    36.000      9.02
     306   120.750    36.000      7.87
     307   121.000    36.000      6.91
     308   121.250    36.000      6.10
     309   121.500    36.000      5.41
     310   121.750    36.000      4.82
     311   122.000    36.000      4.30
     312   122.250    36.000      3.82
     313   122.500    36.000      3.36
     314   122.750    36.000      2.90
     315   123.000    36.000      2.43
     316   114.500    36.250     65.06
     317   114.750    36.250     65.27
     318   115.000    36.250     65.01
     319   115.250    36.250     64.28
     320   115.500    36.250     63.09
     321   115.750    36.250     61.49
     322   116.000    36.250     59.49
     323   116.250    36.250     57.14
     324   116.500    36.250     54.48
     325   116.750    36.250     51.59
     326   117.000    36.250     48.50
     327   117.250    36.250     45.27
     328   117.500    36.250     41.98
     329   117.750    36.250     38.69
     330   118.000    36.250     35.44
     331   118.250    36.250     32.28
     332   118.500    36.250     29.28
     333   118.750    36.250     26.45
     334   119.000    36.250     23.84
     335   119.250    36.250     21.47
     336   119.500    36.250     19.37
     337   119.750    36.250     17.51
     338   120.000    36.250     15.90
     339   120.250    36.250     14.56
     340   120.500    36.250     13.42
     341   120.750    36.250     12.50
     342   121.000    36.250     11.73
     343   121.250    36.250     11.11
     344   121.500    36.250     10.61
     345   121.750    36.250     10.17
     346   122.000    36.250      9.78
     347   122.250    36.250      9.40
     348   122.500    36.250      9.00
     349   122.750    36.250      8.59
     350   123.000    36.250      8.14
     351   114.500    36.500     67.16
     352   114.750    36.500     67.37
     353   115.000    36.500     67.12
     354   115.250    36.500     66.38
     355   115.500    36.500     65.19
     356   115.750    36.500     63.57
     357   116.000    36.500     61.56
     358   116.250    36.500     59.20
     359   116.500    36.500     56.55
     360   116.750    36.500     53.67
     361   117.000    36.500     50.61
     362   117.250    36.500     47.43
     363   117.500    36.500     44.20
     364   117.750    36.500     40.98
     365   118.000    36.500     37.83
     366   118.250    36.500     34.80
     367   118.500    36.500     31.95
     368   118.750    36.500     29.30
     369   119.000    36.500     26.88
     370   119.250    36.500     24.71
     371   119.500    36.500     22.82
     372   119.750    36.500     21.20
     373   120.000    36.500     19.84
     374   120.250    36.500     18.72
     375   120.500    36.500     17.83
     376   120.750    36.500     17.14
     377   121.000    36.500     16.60
     378   121.250    36.500     16.20
     379   121.500    36.500     15.88
     380   121.750    36.500     15.62
     381   122.000    36.500     15.37
     382   122.250    36.500     15.11
     383   122.500    36.500     14.82
     384   122.750    36.500     14.46
     385   123.000    36.500     14.05
     386   114.500    36.750     68.67
     387   114.750    36.750     68.92
     388   115.000    36.750     68.67
     389   115.250    36.750     67.95
     390   115.500    36.750     66.76
     391   115.750    36.750     65.15
     392   116.000    36.750     63.15
     393   116.250    36.750     60.81
     394   116.500    36.750     58.18
     395   116.750    36.750     55.33
     396   117.000    36.750     52.31
     397   117.250    36.750     49.20
     398   117.500    36.750     46.06
     399   117.750    36.750     42.95
     400   118.000    36.750     39.93
     401   118.250    36.750     37.05
     402   118.500    36.750     34.35
     403   118.750    36.750     31.88
     404   119.000    36.750     29.67
     405   119.250    36.750     27.73
     406   119.500    36.750     26.07
     407   119.750    36.750     24.69
     408   120.000    36.750     23.58
     409   120.250    36.750     22.72
     410   120.500    36.750     22.08
     411   120.750    36.750     21.64
     412   121.000    36.750     21.34
     413   121.250    36.750     21.17
     414   121.500    36.750     21.07
     415   121.750    36.750     20.99
     416   122.000    36.750     20.91
     417   122.250    36.750     20.79
     418   122.500    36.750     20.61
     419   122.750    36.750     20.33
     420   123.000    36.750     19.97
     421   114.500    37.000     69.64
     422   114.750    37.000     69.92
     423   115.000    37.000     69.69
     424   115.250    37.000     68.99
     425   115.500    37.000     67.83
     426   115.750    37.000     66.24
     427   116.000    37.000     64.26
     428   116.250    37.000     61.96
     429   116.500    37.000     59.38
     430   116.750    37.000     56.57
     431   117.000    37.000     53.62
     432   117.250    37.000     50.60
     433   117.500    37.000     47.55
     434   117.750    37.000     44.55
     435   118.000    37.000     41.66
     436   118.250    37.000     38.94
     437   118.500    37.000     36.42
     438   118.750    37.000     34.14
     439   119.000    37.000     32.14
     440   119.250    37.000     30.42
     441   119.500    37.000     29.00
     442   119.750    37.000     27.87
     443   120.000    37.000     27.02
     444   120.250    37.000     26.42
     445   120.500    37.000     26.03
     446   120.750    37.000     25.85
     447   121.000    37.000     25.80
     448   121.250    37.000     25.86
     449   121.500    37.000     25.97
     450   121.750    37.000     26.09
     451   122.000    37.000     26.19
     452   122.250    37.000     26.23
     453   122.500    37.000     26.17
     454   122.750    37.000     26.00
     455   123.000    37.000     25.71
     456   114.500    37.250     70.08
     457   114.750    37.250     70.40
     458   115.000    37.250     70.22
     459   115.250    37.250     69.56
     460   115.500    37.250     68.44
     461   115.750    37.250     66.88
     462   116.000    37.250     64.95
     463   116.250    37.250     62.69
     464   116.500    37.250     60.16
     465   116.750    37.250     57.42
     466   117.000    37.250     54.53
     467   117.250    37.250     51.60
     468   117.500    37.250     48.65
     469   117.750    37.250     45.77
     470   118.000    37.250     43.02
     471   118.250    37.250     40.45
     472   118.500    37.250     38.10
     473   118.750    37.250     36.02
     474   119.000    37.250     34.21
     475   119.250    37.250     32.72
     476   119.500    37.250     31.53
     477   119.750    37.250     30.64
     478   120.000    37.250     30.03
     479   120.250    37.250     29.68
     480   120.500    37.250     29.56
     481   120.750    37.250     29.61
     482   121.000    37.250     29.81
     483   121.250    37.250     30.10
     484   121.500    37.250     30.43
     485   121.750    37.250     30.76
     486   122.000    37.250     31.05
     487   122.250    37.250     31.24
     488   122.500    37.250     31.33
     489   122.750    37.250     31.27
     490   123.000    37.250     31.08
     491   114.500    37.500     70.07
     492   114.750    37.500     70.45
     493   115.000    37.500     70.32
     494   115.250    37.500     69.71
     495   115.500    37.500     68.63
     496   115.750    37.500     67.13
     497   116.000    37.500     65.24
     498   116.250    37.500     63.03
     499   116.500    37.500     60.55
     500   116.750    37.500     57.88
     501   117.000    37.500     55.08
     502   117.250    37.500     52.23
     503   117.500    37.500     49.39
     504   117.750    37.500     46.62
     505   118.000    37.500     44.00
     506   118.250    37.500     41.56
     507   118.500    37.500     39.37
     508   118.750    37.500     37.46
     509   119.000    37.500     35.86
     510   119.250    37.500     34.56
     511   119.500    37.500     33.57
     512   119.750    37.500     32.91
     513   120.000    37.500     32.53
     514   120.250    37.500     32.41
     515   120.500    37.500     32.52
     516   120.750    37.500     32.81
     517   121.000    37.500     33.24
     518   121.250    37.500     33.75
     519   121.500    37.500     34.30
     520   121.750    37.500     34.83
     521   122.000    37.500     35.30
     522   122.250    37.500     35.67
     523   122.500    37.500     35.91
     524   122.750    37.500     35.99
     525   123.000    37.500     35.89
     526   114.500    37.750     69.67
     527   114.750    37.750     70.13
     528   115.000    37.750     70.06
     529   115.250    37.750     69.51
     530   115.500    37.750     68.49
     531   115.750    37.750     67.04
     532   116.000    37.750     65.22
     533   116.250    37.750     63.06
     534   116.500    37.750     60.65
     535   116.750    37.750     58.04
     536   117.000    37.750     55.32
     537   117.250    37.750     52.54
     538   117.500    37.750     49.78
     539   117.750    37.750     47.12
     540   118.000    37.750     44.60
     541   118.250    37.750     42.30
     542   118.500    37.750     40.24
     543   118.750    37.750     38.48
     544   119.000    37.750     37.03
     545   119.250    37.750     35.90
     546   119.500    37.750     35.11
     547   119.750    37.750     34.63
     548   120.000    37.750     34.45
     549   120.250    37.750     34.54
     550   120.500    37.750     34.86
     551   120.750    37.750     35.36
     552   121.000    37.750     35.99
     553   121.250    37.750     36.70
     554   121.500    37.750     37.45
     555   121.750    37.750     38.18
     556   122.000    37.750     38.83
     557   122.250    37.750     39.37
     558   122.500    37.750     39.77
     559   122.750    37.750     39.99
     560   123.000    37.750     40.02
     561   114.500    38.000     68.98
     562   114.750    38.000     69.51
     563   115.000    38.000     69.53
     564   115.250    38.000     69.05
     565   115.500    38.000     68.10
     566   115.750    38.000     66.72
     567   116.000    38.000     64.95
     568   116.250    38.000     62.86
     569   116.500    38.000     60.49
     570   116.750    38.000     57.95
     571   117.000    38.000     55.29
     572   117.250    38.000     52.58
     573   117.500    38.000     49.90
     574   117.750    38.000     47.30
     575   118.000    38.000     44.89
     576   118.250    38.000     42.67
     577   118.500    38.000     40.72
     578   118.750    38.000     39.08
     579   119.000    38.000     37.74
     580   119.250    38.000     36.76
     581   119.500    38.000     36.11
     582   119.750    38.000     35.78
     583   120.000    38.000     35.76
     584   120.250    38.000     36.02
     585   120.500    38.000     36.50
     586   120.750    38.000     37.18
     587   121.000    38.000     37.99
     588   121.250    38.000     38.88
     589   121.500    38.000     39.81
     590   121.750    38.000     40.70
     591   122.000    38.000     41.53
     592   122.250    38.000     42.23
     593   122.500    38.000     42.78
     594   122.750    38.000     43.15
     595   123.000    38.000     43.32
     596   114.500    38.250     68.08
     597   114.750    38.250     68.71
     598   115.000    38.250     68.82
     599   115.250    38.250     68.42
     600   115.500    38.250     67.54
     601   115.750    38.250     66.23
     602   116.000    38.250     64.53
     603   116.250    38.250     62.48
     604   116.500    38.250     60.19
     605   116.750    38.250     57.69
     606   117.000    38.250     55.08
     607   117.250    38.250     52.42
     608   117.500    38.250     49.78
     609   117.750    38.250     47.25
     610   118.000    38.250     44.88
     611   118.250    38.250     42.74
     612   118.500    38.250     40.86
     613   118.750    38.250     39.28
     614   119.000    38.250     38.04
     615   119.250    38.250     37.14
     616   119.500    38.250     36.58
     617   119.750    38.250     36.37
     618   120.000    38.250     36.45
     619   120.250    38.250     36.83
     620   120.500    38.250     37.44
     621   120.750    38.250     38.26
     622   121.000    38.250     39.21
     623   121.250    38.250     40.24
     624   121.500    38.250     41.31
     625   121.750    38.250     42.36
     626   122.000    38.250     43.33
     627   122.250    38.250     44.19
     628   122.500    38.250     44.89
     629   122.750    38.250     45.40
     630   123.000    38.250     45.70
     631   114.500    38.500     67.07
     632   114.750    38.500     67.81
     633   115.000    38.500     68.03
     634   115.250    38.500     67.72
     635   115.500    38.500     66.92
     636   115.750    38.500     65.68
     637   116.000    38.500     64.04
     638   116.250    38.500     62.06
     639   116.500    38.500     59.81
     640   116.750    38.500     57.36
     641   117.000    38.500     54.78
     642   117.250    38.500     52.15
     643   117.500    38.500     49.55
     644   117.750    38.500     47.04
     645   118.000    38.500     44.69
     646   118.250    38.500     42.57
     647   118.500    38.500     40.72
     648   118.750    38.500     39.17
     649   119.000    38.500     37.96
     650   119.250    38.500     37.10
     651   119.500    38.500     36.58
     652   119.750    38.500     36.41
     653   120.000    38.500     36.56
     654   120.250    38.500     37.00
     655   120.500    38.500     37.69
     656   120.750    38.500     38.58
     657   121.000    38.500     39.63
     658   121.250    38.500     40.76
     659   121.500    38.500     41.95
     660   121.750    38.500     43.12
     661   122.000    38.500     44.21
     662   122.250    38.500     45.19
     663   122.500    38.500     46.03
     664   122.750    38.500     46.68
     665   123.000    38.500     47.13
