# Supplementary material for: The analysis on groundwater storage variations from GRACE/GRACE-FO in recent 20 years driven by influencing factors and prediction in Shandong Province, China
Source: Sci Rep. 2024 Mar 9;14:5819. doi: 10.1038/s41598-024-55588-3 (PMC10925065; doi:10.1038/s41598-024-55588-3)
Supplement: Supplementary file 1 — Supplementary Information. [file 41598_2024_55588_MOESM1_ESM.zip › data/GWS derived from GRACE/gws201303.txt]

       1   114.500    34.000     68.27
       2   114.750    34.000     65.48
       3   115.000    34.000     62.58
       4   115.250    34.000     59.61
       5   115.500    34.000     56.58
       6   115.750    34.000     53.53
       7   116.000    34.000     50.48
       8   116.250    34.000     47.44
       9   116.500    34.000     44.45
      10   116.750    34.000     41.53
      11   117.000    34.000     38.72
      12   117.250    34.000     36.02
      13   117.500    34.000     33.48
      14   117.750    34.000     31.11
      15   118.000    34.000     28.93
      16   118.250    34.000     26.99
      17   118.500    34.000     25.30
      18   118.750    34.000     23.88
      19   119.000    34.000     22.75
      20   119.250    34.000     21.95
      21   119.500    34.000     21.47
      22   119.750    34.000     21.35
      23   120.000    34.000     21.59
      24   120.250    34.000     22.19
      25   120.500    34.000     23.15
      26   120.750    34.000     24.48
      27   121.000    34.000     26.15
      28   121.250    34.000     28.16
      29   121.500    34.000     30.48
      30   121.750    34.000     33.07
      31   122.000    34.000     35.92
      32   122.250    34.000     38.97
      33   122.500    34.000     42.18
      34   122.750    34.000     45.49
      35   123.000    34.000     48.85
      36   114.500    34.250     74.04
      37   114.750    34.250     71.35
      38   115.000    34.250     68.52
      39   115.250    34.250     65.56
      40   115.500    34.250     62.49
      41   115.750    34.250     59.35
      42   116.000    34.250     56.16
      43   116.250    34.250     52.94
      44   116.500    34.250     49.74
      45   116.750    34.250     46.59
      46   117.000    34.250     43.50
      47   117.250    34.250     40.52
      48   117.500    34.250     37.69
      49   117.750    34.250     35.03
      50   118.000    34.250     32.57
      51   118.250    34.250     30.34
      52   118.500    34.250     28.38
      53   118.750    34.250     26.70
      54   119.000    34.250     25.35
      55   119.250    34.250     24.33
      56   119.500    34.250     23.67
      57   119.750    34.250     23.36
      58   120.000    34.250     23.43
      59   120.250    34.250     23.88
      60   120.500    34.250     24.70
      61   120.750    34.250     25.89
      62   121.000    34.250     27.43
      63   121.250    34.250     29.29
      64   121.500    34.250     31.46
      65   121.750    34.250     33.90
      66   122.000    34.250     36.57
      67   122.250    34.250     39.42
      68   122.500    34.250     42.42
      69   122.750    34.250     45.51
      70   123.000    34.250     48.63
      71   114.500    34.500     78.91
      72   114.750    34.500     76.37
      73   115.000    34.500     73.64
      74   115.250    34.500     70.71
      75   115.500    34.500     67.65
      76   115.750    34.500     64.45
      77   116.000    34.500     61.17
      78   116.250    34.500     57.82
      79   116.500    34.500     54.46
      80   116.750    34.500     51.12
      81   117.000    34.500     47.84
      82   117.250    34.500     44.65
      83   117.500    34.500     41.60
      84   117.750    34.500     38.71
      85   118.000    34.500     36.03
      86   118.250    34.500     33.61
      87   118.500    34.500     31.45
      88   118.750    34.500     29.60
      89   119.000    34.500     28.08
      90   119.250    34.500     26.92
      91   119.500    34.500     26.13
      92   119.750    34.500     25.71
      93   120.000    34.500     25.68
      94   120.250    34.500     26.03
      95   120.500    34.500     26.76
      96   120.750    34.500     27.85
      97   121.000    34.500     29.29
      98   121.250    34.500     31.05
      99   121.500    34.500     33.09
     100   121.750    34.500     35.39
     101   122.000    34.500     37.89
     102   122.250    34.500     40.55
     103   122.500    34.500     43.34
     104   122.750    34.500     46.18
     105   123.000    34.500     49.04
     106   114.500    34.750     82.79
     107   114.750    34.750     80.42
     108   115.000    34.750     77.80
     109   115.250    34.750     74.96
     110   115.500    34.750     71.92
     111   115.750    34.750     68.72
     112   116.000    34.750     65.39
     113   116.250    34.750     61.98
     114   116.500    34.750     58.51
     115   116.750    34.750     55.05
     116   117.000    34.750     51.64
     117   117.250    34.750     48.30
     118   117.500    34.750     45.10
     119   117.750    34.750     42.07
     120   118.000    34.750     39.26
     121   118.250    34.750     36.70
     122   118.500    34.750     34.44
     123   118.750    34.750     32.49
     124   119.000    34.750     30.89
     125   119.250    34.750     29.65
     126   119.500    34.750     28.80
     127   119.750    34.750     28.34
     128   120.000    34.750     28.26
     129   120.250    34.750     28.57
     130   120.500    34.750     29.26
     131   120.750    34.750     30.31
     132   121.000    34.750     31.69
     133   121.250    34.750     33.37
     134   121.500    34.750     35.32
     135   121.750    34.750     37.48
     136   122.000    34.750     39.84
     137   122.250    34.750     42.32
     138   122.500    34.750     44.88
     139   122.750    34.750     47.48
     140   123.000    34.750     50.05
     141   114.500    35.000     85.60
     142   114.750    35.000     83.41
     143   115.000    35.000     80.95
     144   115.250    35.000     78.21
     145   115.500    35.000     75.24
     146   115.750    35.000     72.07
     147   116.000    35.000     68.75
     148   116.250    35.000     65.31
     149   116.500    35.000     61.81
     150   116.750    35.000     58.29
     151   117.000    35.000     54.81
     152   117.250    35.000     51.40
     153   117.500    35.000     48.12
     154   117.750    35.000     45.03
     155   118.000    35.000     42.16
     156   118.250    35.000     39.55
     157   118.500    35.000     37.24
     158   118.750    35.000     35.28
     159   119.000    35.000     33.67
     160   119.250    35.000     32.44
     161   119.500    35.000     31.60
     162   119.750    35.000     31.15
     163   120.000    35.000     31.10
     164   120.250    35.000     31.43
     165   120.500    35.000     32.14
     166   120.750    35.000     33.19
     167   121.000    35.000     34.54
     168   121.250    35.000     36.18
     169   121.500    35.000     38.06
     170   121.750    35.000     40.12
     171   122.000    35.000     42.33
     172   122.250    35.000     44.64
     173   122.500    35.000     46.99
     174   122.750    35.000     49.34
     175   123.000    35.000     51.63
     176   114.500    35.250     87.25
     177   114.750    35.250     85.28
     178   115.000    35.250     82.98
     179   115.250    35.250     80.38
     180   115.500    35.250     77.51
     181   115.750    35.250     74.43
     182   116.000    35.250     71.15
     183   116.250    35.250     67.75
     184   116.500    35.250     64.26
     185   116.750    35.250     60.75
     186   117.000    35.250     57.26
     187   117.250    35.250     53.84
     188   117.500    35.250     50.57
     189   117.750    35.250     47.49
     190   118.000    35.250     44.63
     191   118.250    35.250     42.04
     192   118.500    35.250     39.79
     193   118.750    35.250     37.86
     194   119.000    35.250     36.32
     195   119.250    35.250     35.17
     196   119.500    35.250     34.41
     197   119.750    35.250     34.05
     198   120.000    35.250     34.08
     199   120.250    35.250     34.49
     200   120.500    35.250     35.27
     201   120.750    35.250     36.35
     202   121.000    35.250     37.74
     203   121.250    35.250     39.37
     204   121.500    35.250     41.20
     205   121.750    35.250     43.20
     206   122.000    35.250     45.29
     207   122.250    35.250     47.43
     208   122.500    35.250     49.57
     209   122.750    35.250     51.67
     210   123.000    35.250     53.68
     211   114.500    35.500     87.72
     212   114.750    35.500     85.95
     213   115.000    35.500     83.84
     214   115.250    35.500     81.41
     215   115.500    35.500     78.67
     216   115.750    35.500     75.71
     217   116.000    35.500     72.53
     218   116.250    35.500     69.21
     219   116.500    35.500     65.79
     220   116.750    35.500     62.34
     221   117.000    35.500     58.91
     222   117.250    35.500     55.56
     223   117.500    35.500     52.36
     224   117.750    35.500     49.34
     225   118.000    35.500     46.57
     226   118.250    35.500     44.09
     227   118.500    35.500     41.94
     228   118.750    35.500     40.15
     229   119.000    35.500     38.73
     230   119.250    35.500     37.73
     231   119.500    35.500     37.11
     232   119.750    35.500     36.90
     233   120.000    35.500     37.08
     234   120.250    35.500     37.62
     235   120.500    35.500     38.50
     236   120.750    35.500     39.68
     237   121.000    35.500     41.12
     238   121.250    35.500     42.79
     239   121.500    35.500     44.61
     240   121.750    35.500     46.55
     241   122.000    35.500     48.54
     242   122.250    35.500     50.54
     243   122.500    35.500     52.49
     244   122.750    35.500     54.35
     245   123.000    35.500     56.06
     246   114.500    35.750     86.95
     247   114.750    35.750     85.41
     248   115.000    35.750     83.50
     249   115.250    35.750     81.25
     250   115.500    35.750     78.70
     251   115.750    35.750     75.87
     252   116.000    35.750     72.83
     253   116.250    35.750     69.63
     254   116.500    35.750     66.34
     255   116.750    35.750     63.01
     256   117.000    35.750     59.69
     257   117.250    35.750     56.47
     258   117.500    35.750     53.40
     259   117.750    35.750     50.52
     260   118.000    35.750     47.90
     261   118.250    35.750     45.59
     262   118.500    35.750     43.61
     263   118.750    35.750     42.00
     264   119.000    35.750     40.79
     265   119.250    35.750     39.98
     266   119.500    35.750     39.57
     267   119.750    35.750     39.56
     268   120.000    35.750     39.93
     269   120.250    35.750     40.65
     270   120.500    35.750     41.68
     271   120.750    35.750     42.99
     272   121.000    35.750     44.53
     273   121.250    35.750     46.25
     274   121.500    35.750     48.09
     275   121.750    35.750     50.01
     276   122.000    35.750     51.92
     277   122.250    35.750     53.79
     278   122.500    35.750     55.57
     279   122.750    35.750     57.20
     280   123.000    35.750     58.63
     281   114.500    36.000     84.93
     282   114.750    36.000     83.63
     283   115.000    36.000     81.95
     284   115.250    36.000     79.91
     285   115.500    36.000     77.54
     286   115.750    36.000     74.90
     287   116.000    36.000     72.03
     288   116.250    36.000     69.00
     289   116.500    36.000     65.86
     290   116.750    36.000     62.70
     291   117.000    36.000     59.55
     292   117.250    36.000     56.50
     293   117.500    36.000     53.62
     294   117.750    36.000     50.94
     295   118.000    36.000     48.53
     296   118.250    36.000     46.43
     297   118.500    36.000     44.69
     298   118.750    36.000     43.32
     299   119.000    36.000     42.35
     300   119.250    36.000     41.79
     301   119.500    36.000     41.64
     302   119.750    36.000     41.87
     303   120.000    36.000     42.47
     304   120.250    36.000     43.40
     305   120.500    36.000     44.63
     306   120.750    36.000     46.10
     307   121.000    36.000     47.78
     308   121.250    36.000     49.59
     309   121.500    36.000     51.47
     310   121.750    36.000     53.38
     311   122.000    36.000     55.24
     312   122.250    36.000     57.00
     313   122.500    36.000     58.61
     314   122.750    36.000     60.03
     315   123.000    36.000     61.21
     316   114.500    36.250     81.70
     317   114.750    36.250     80.64
     318   115.000    36.250     79.19
     319   115.250    36.250     77.36
     320   115.500    36.250     75.21
     321   115.750    36.250     72.78
     322   116.000    36.250     70.11
     323   116.250    36.250     67.28
     324   116.500    36.250     64.35
     325   116.750    36.250     61.38
     326   117.000    36.250     58.46
     327   117.250    36.250     55.63
     328   117.500    36.250     52.97
     329   117.750    36.250     50.53
     330   118.000    36.250     48.37
     331   118.250    36.250     46.54
     332   118.500    36.250     45.07
     333   118.750    36.250     43.99
     334   119.000    36.250     43.31
     335   119.250    36.250     43.05
     336   119.500    36.250     43.17
     337   119.750    36.250     43.69
     338   120.000    36.250     44.55
     339   120.250    36.250     45.72
     340   120.500    36.250     47.18
     341   120.750    36.250     48.85
     342   121.000    36.250     50.66
     343   121.250    36.250     52.58
     344   121.500    36.250     54.54
     345   121.750    36.250     56.46
     346   122.000    36.250     58.29
     347   122.250    36.250     59.97
     348   122.500    36.250     61.44
     349   122.750    36.250     62.67
     350   123.000    36.250     63.61
     351   114.500    36.500     77.28
     352   114.750    36.500     76.47
     353   115.000    36.500     75.25
     354   115.250    36.500     73.67
     355   115.500    36.500     71.74
     356   115.750    36.500     69.53
     357   116.000    36.500     67.10
     358   116.250    36.500     64.49
     359   116.500    36.500     61.80
     360   116.750    36.500     59.06
     361   117.000    36.500     56.38
     362   117.250    36.500     53.81
     363   117.500    36.500     51.41
     364   117.750    36.500     49.24
     365   118.000    36.500     47.37
     366   118.250    36.500     45.85
     367   118.500    36.500     44.68
     368   118.750    36.500     43.91
     369   119.000    36.500     43.55
     370   119.250    36.500     43.60
     371   119.500    36.500     44.04
     372   119.750    36.500     44.85
     373   120.000    36.500     46.00
     374   120.250    36.500     47.45
     375   120.500    36.500     49.14
     376   120.750    36.500     51.01
     377   121.000    36.500     53.01
     378   121.250    36.500     55.05
     379   121.500    36.500     57.09
     380   121.750    36.500     59.04
     381   122.000    36.500     60.85
     382   122.250    36.500     62.47
     383   122.500    36.500     63.83
     384   122.750    36.500     64.89
     385   123.000    36.500     65.62
     386   114.500    36.750     71.76
     387   114.750    36.750     71.19
     388   115.000    36.750     70.22
     389   115.250    36.750     68.88
     390   115.500    36.750     67.19
     391   115.750    36.750     65.22
     392   116.000    36.750     63.03
     393   116.250    36.750     60.67
     394   116.500    36.750     58.23
     395   116.750    36.750     55.75
     396   117.000    36.750     53.33
     397   117.250    36.750     51.04
     398   117.500    36.750     48.93
     399   117.750    36.750     47.07
     400   118.000    36.750     45.51
     401   118.250    36.750     44.29
     402   118.500    36.750     43.45
     403   118.750    36.750     43.01
     404   119.000    36.750     42.99
     405   119.250    36.750     43.36
     406   119.500    36.750     44.12
     407   119.750    36.750     45.24
     408   120.000    36.750     46.69
     409   120.250    36.750     48.41
     410   120.500    36.750     50.34
     411   120.750    36.750     52.43
     412   121.000    36.750     54.60
     413   121.250    36.750     56.79
     414   121.500    36.750     58.91
     415   121.750    36.750     60.92
     416   122.000    36.750     62.74
     417   122.250    36.750     64.30
     418   122.500    36.750     65.57
     419   122.750    36.750     66.48
     420   123.000    36.750     67.04
     421   114.500    37.000     65.23
     422   114.750    37.000     64.91
     423   115.000    37.000     64.18
     424   115.250    37.000     63.09
     425   115.500    37.000     61.65
     426   115.750    37.000     59.93
     427   116.000    37.000     57.99
     428   116.250    37.000     55.89
     429   116.500    37.000     53.71
     430   116.750    37.000     51.51
     431   117.000    37.000     49.36
     432   117.250    37.000     47.36
     433   117.500    37.000     45.55
     434   117.750    37.000     43.99
     435   118.000    37.000     42.75
     436   118.250    37.000     41.85
     437   118.500    37.000     41.35
     438   118.750    37.000     41.24
     439   119.000    37.000     41.54
     440   119.250    37.000     42.24
     441   119.500    37.000     43.32
     442   119.750    37.000     44.75
     443   120.000    37.000     46.48
     444   120.250    37.000     48.46
     445   120.500    37.000     50.64
     446   120.750    37.000     52.95
     447   121.000    37.000     55.29
     448   121.250    37.000     57.62
     449   121.500    37.000     59.85
     450   121.750    37.000     61.91
     451   122.000    37.000     63.74
     452   122.250    37.000     65.27
     453   122.500    37.000     66.47
     454   122.750    37.000     67.27
     455   123.000    37.000     67.68
     456   114.500    37.250     57.84
     457   114.750    37.250     57.75
     458   115.000    37.250     57.27
     459   115.250    37.250     56.41
     460   115.500    37.250     55.22
     461   115.750    37.250     53.76
     462   116.000    37.250     52.08
     463   116.250    37.250     50.24
     464   116.500    37.250     48.33
     465   116.750    37.250     46.40
     466   117.000    37.250     44.54
     467   117.250    37.250     42.82
     468   117.500    37.250     41.31
     469   117.750    37.250     40.06
     470   118.000    37.250     39.12
     471   118.250    37.250     38.54
     472   118.500    37.250     38.35
     473   118.750    37.250     38.56
     474   119.000    37.250     39.17
     475   119.250    37.250     40.18
     476   119.500    37.250     41.57
     477   119.750    37.250     43.28
     478   120.000    37.250     45.28
     479   120.250    37.250     47.52
     480   120.500    37.250     49.92
     481   120.750    37.250     52.42
     482   121.000    37.250     54.94
     483   121.250    37.250     57.39
     484   121.500    37.250     59.72
     485   121.750    37.250     61.84
     486   122.000    37.250     63.70
     487   122.250    37.250     65.21
     488   122.500    37.250     66.35
     489   122.750    37.250     67.08
     490   123.000    37.250     67.36
     491   114.500    37.500     49.72
     492   114.750    37.500     49.87
     493   115.000    37.500     49.62
     494   115.250    37.500     49.00
     495   115.500    37.500     48.06
     496   115.750    37.500     46.85
     497   116.000    37.500     45.42
     498   116.250    37.500     43.85
     499   116.500    37.500     42.19
     500   116.750    37.500     40.54
     501   117.000    37.500     38.95
     502   117.250    37.500     37.51
     503   117.500    37.500     36.28
     504   117.750    37.500     35.32
     505   118.000    37.500     34.68
     506   118.250    37.500     34.39
     507   118.500    37.500     34.49
     508   118.750    37.500     34.99
     509   119.000    37.500     35.89
     510   119.250    37.500     37.18
     511   119.500    37.500     38.83
     512   119.750    37.500     40.81
     513   120.000    37.500     43.05
     514   120.250    37.500     45.50
     515   120.500    37.500     48.10
     516   120.750    37.500     50.77
     517   121.000    37.500     53.43
     518   121.250    37.500     56.00
     519   121.500    37.500     58.41
     520   121.750    37.500     60.59
     521   122.000    37.500     62.46
     522   122.250    37.500     63.98
     523   122.500    37.500     65.08
     524   122.750    37.500     65.75
     525   123.000    37.500     65.95
     526   114.500    37.750     41.04
     527   114.750    37.750     41.43
     528   115.000    37.750     41.41
     529   115.250    37.750     41.03
     530   115.500    37.750     40.34
     531   115.750    37.750     39.36
     532   116.000    37.750     38.18
     533   116.250    37.750     36.85
     534   116.500    37.750     35.46
     535   116.750    37.750     34.05
     536   117.000    37.750     32.72
     537   117.250    37.750     31.54
     538   117.500    37.750     30.57
     539   117.750    37.750     29.87
     540   118.000    37.750     29.48
     541   118.250    37.750     29.46
     542   118.500    37.750     29.82
     543   118.750    37.750     30.57
     544   119.000    37.750     31.72
     545   119.250    37.750     33.24
     546   119.500    37.750     35.11
     547   119.750    37.750     37.29
     548   120.000    37.750     39.74
     549   120.250    37.750     42.36
     550   120.500    37.750     45.12
     551   120.750    37.750     47.92
     552   121.000    37.750     50.70
     553   121.250    37.750     53.36
     554   121.500    37.750     55.84
     555   121.750    37.750     58.06
     556   122.000    37.750     59.95
     557   122.250    37.750     61.46
     558   122.500    37.750     62.56
     559   122.750    37.750     63.18
     560   123.000    37.750     63.32
     561   114.500    38.000     32.03
     562   114.750    38.000     32.62
     563   115.000    38.000     32.84
     564   115.250    38.000     32.69
     565   115.500    38.000     32.22
     566   115.750    38.000     31.48
     567   116.000    38.000     30.53
     568   116.250    38.000     29.44
     569   116.500    38.000     28.27
     570   116.750    38.000     27.10
     571   117.000    38.000     26.01
     572   117.250    38.000     25.06
     573   117.500    38.000     24.31
     574   117.750    38.000     23.84
     575   118.000    38.000     23.67
     576   118.250    38.000     23.86
     577   118.500    38.000     24.43
     578   118.750    38.000     25.38
     579   119.000    38.000     26.71
     580   119.250    38.000     28.42
     581   119.500    38.000     30.45
     582   119.750    38.000     32.79
     583   120.000    38.000     35.37
     584   120.250    38.000     38.12
     585   120.500    38.000     40.98
     586   120.750    38.000     43.88
     587   121.000    38.000     46.73
     588   121.250    38.000     49.45
     589   121.500    38.000     51.96
     590   121.750    38.000     54.20
     591   122.000    38.000     56.11
     592   122.250    38.000     57.62
     593   122.500    38.000     58.69
     594   122.750    38.000     59.30
     595   123.000    38.000     59.41
     596   114.500    38.250     22.86
     597   114.750    38.250     23.67
     598   115.000    38.250     24.10
     599   115.250    38.250     24.17
     600   115.500    38.250     23.91
     601   115.750    38.250     23.39
     602   116.000    38.250     22.66
     603   116.250    38.250     21.78
     604   116.500    38.250     20.82
     605   116.750    38.250     19.86
     606   117.000    38.250     18.96
     607   117.250    38.250     18.20
     608   117.500    38.250     17.65
     609   117.750    38.250     17.35
     610   118.000    38.250     17.36
     611   118.250    38.250     17.71
     612   118.500    38.250     18.42
     613   118.750    38.250     19.52
     614   119.000    38.250     20.98
     615   119.250    38.250     22.80
     616   119.500    38.250     24.94
     617   119.750    38.250     27.36
     618   120.000    38.250     30.01
     619   120.250    38.250     32.82
     620   120.500    38.250     35.74
     621   120.750    38.250     38.66
     622   121.000    38.250     41.53
     623   121.250    38.250     44.26
     624   121.500    38.250     46.78
     625   121.750    38.250     49.03
     626   122.000    38.250     50.92
     627   122.250    38.250     52.42
     628   122.500    38.250     53.47
     629   122.750    38.250     54.08
     630   123.000    38.250     54.19
     631   114.500    38.500     13.76
     632   114.750    38.500     14.77
     633   115.000    38.500     15.41
     634   115.250    38.500     15.67
     635   115.500    38.500     15.63
     636   115.750    38.500     15.31
     637   116.000    38.500     14.77
     638   116.250    38.500     14.08
     639   116.500    38.500     13.31
     640   116.750    38.500     12.52
     641   117.000    38.500     11.78
     642   117.250    38.500     11.18
     643   117.500    38.500     10.76
     644   117.750    38.500     10.59
     645   118.000    38.500     10.72
     646   118.250    38.500     11.16
     647   118.500    38.500     11.96
     648   118.750    38.500     13.12
     649   119.000    38.500     14.64
     650   119.250    38.500     16.49
     651   119.500    38.500     18.66
     652   119.750    38.500     21.10
     653   120.000    38.500     23.75
     654   120.250    38.500     26.56
     655   120.500    38.500     29.45
     656   120.750    38.500     32.35
     657   121.000    38.500     35.18
     658   121.250    38.500     37.88
     659   121.500    38.500     40.36
     660   121.750    38.500     42.56
     661   122.000    38.500     44.42
     662   122.250    38.500     45.90
     663   122.500    38.500     46.94
     664   122.750    38.500     47.54
     665   123.000    38.500     47.66
