# Supplementary material for: The analysis on groundwater storage variations from GRACE/GRACE-FO in recent 20 years driven by influencing factors and prediction in Shandong Province, China
Source: Sci Rep. 2024 Mar 9;14:5819. doi: 10.1038/s41598-024-55588-3 (PMC10925065; doi:10.1038/s41598-024-55588-3)
Supplement: Supplementary file 1 — Supplementary Information. [file 41598_2024_55588_MOESM1_ESM.zip › data/GWS derived from GRACE/gws201305.txt]

       1   114.500    34.000     12.71
       2   114.750    34.000     16.36
       3   115.000    34.000     19.86
       4   115.250    34.000     23.17
       5   115.500    34.000     26.22
       6   115.750    34.000     28.96
       7   116.000    34.000     31.34
       8   116.250    34.000     33.32
       9   116.500    34.000     34.86
      10   116.750    34.000     35.97
      11   117.000    34.000     36.60
      12   117.250    34.000     36.77
      13   117.500    34.000     36.48
      14   117.750    34.000     35.75
      15   118.000    34.000     34.61
      16   118.250    34.000     33.08
      17   118.500    34.000     31.21
      18   118.750    34.000     29.04
      19   119.000    34.000     26.61
      20   119.250    34.000     23.99
      21   119.500    34.000     21.22
      22   119.750    34.000     18.36
      23   120.000    34.000     15.45
      24   120.250    34.000     12.56
      25   120.500    34.000      9.71
      26   120.750    34.000      6.97
      27   121.000    34.000      4.36
      28   121.250    34.000      1.93
      29   121.500    34.000     -0.31
      30   121.750    34.000     -2.32
      31   122.000    34.000     -4.12
      32   122.250    34.000     -5.65
      33   122.500    34.000     -6.95
      34   122.750    34.000     -7.99
      35   123.000    34.000     -8.82
      36   114.500    34.250     16.55
      37   114.750    34.250     20.17
      38   115.000    34.250     23.62
      39   115.250    34.250     26.86
      40   115.500    34.250     29.81
      41   115.750    34.250     32.43
      42   116.000    34.250     34.65
      43   116.250    34.250     36.45
      44   116.500    34.250     37.78
      45   116.750    34.250     38.65
      46   117.000    34.250     39.04
      47   117.250    34.250     38.94
      48   117.500    34.250     38.37
      49   117.750    34.250     37.34
      50   118.000    34.250     35.89
      51   118.250    34.250     34.06
      52   118.500    34.250     31.89
      53   118.750    34.250     29.41
      54   119.000    34.250     26.69
      55   119.250    34.250     23.79
      56   119.500    34.250     20.76
      57   119.750    34.250     17.65
      58   120.000    34.250     14.52
      59   120.250    34.250     11.42
      60   120.500    34.250      8.41
      61   120.750    34.250      5.52
      62   121.000    34.250      2.79
      63   121.250    34.250      0.26
      64   121.500    34.250     -2.06
      65   121.750    34.250     -4.12
      66   122.000    34.250     -5.93
      67   122.250    34.250     -7.47
      68   122.500    34.250     -8.75
      69   122.750    34.250     -9.77
      70   123.000    34.250    -10.53
      71   114.500    34.500     20.08
      72   114.750    34.500     23.63
      73   115.000    34.500     27.01
      74   115.250    34.500     30.15
      75   115.500    34.500     32.98
      76   115.750    34.500     35.44
      77   116.000    34.500     37.50
      78   116.250    34.500     39.10
      79   116.500    34.500     40.22
      80   116.750    34.500     40.86
      81   117.000    34.500     40.99
      82   117.250    34.500     40.64
      83   117.500    34.500     39.80
      84   117.750    34.500     38.50
      85   118.000    34.500     36.79
      86   118.250    34.500     34.69
      87   118.500    34.500     32.25
      88   118.750    34.500     29.52
      89   119.000    34.500     26.58
      90   119.250    34.500     23.45
      91   119.500    34.500     20.22
      92   119.750    34.500     16.94
      93   120.000    34.500     13.66
      94   120.250    34.500     10.42
      95   120.500    34.500      7.30
      96   120.750    34.500      4.33
      97   121.000    34.500      1.54
      98   121.250    34.500     -1.03
      99   121.500    34.500     -3.36
     100   121.750    34.500     -5.43
     101   122.000    34.500     -7.22
     102   122.250    34.500     -8.73
     103   122.500    34.500     -9.97
     104   122.750    34.500    -10.94
     105   123.000    34.500    -11.63
     106   114.500    34.750     23.19
     107   114.750    34.750     26.68
     108   115.000    34.750     29.96
     109   115.250    34.750     32.97
     110   115.500    34.750     35.65
     111   115.750    34.750     37.95
     112   116.000    34.750     39.82
     113   116.250    34.750     41.22
     114   116.500    34.750     42.14
     115   116.750    34.750     42.54
     116   117.000    34.750     42.45
     117   117.250    34.750     41.84
     118   117.500    34.750     40.77
     119   117.750    34.750     39.24
     120   118.000    34.750     37.29
     121   118.250    34.750     34.97
     122   118.500    34.750     32.33
     123   118.750    34.750     29.41
     124   119.000    34.750     26.30
     125   119.250    34.750     23.03
     126   119.500    34.750     19.66
     127   119.750    34.750     16.28
     128   120.000    34.750     12.91
     129   120.250    34.750      9.62
     130   120.500    34.750      6.47
     131   120.750    34.750      3.47
     132   121.000    34.750      0.68
     133   121.250    34.750     -1.87
     134   121.500    34.750     -4.16
     135   121.750    34.750     -6.18
     136   122.000    34.750     -7.92
     137   122.250    34.750     -9.37
     138   122.500    34.750    -10.54
     139   122.750    34.750    -11.43
     140   123.000    34.750    -12.06
     141   114.500    35.000     25.84
     142   114.750    35.000     29.24
     143   115.000    35.000     32.40
     144   115.250    35.000     35.28
     145   115.500    35.000     37.80
     146   115.750    35.000     39.92
     147   116.000    35.000     41.60
     148   116.250    35.000     42.80
     149   116.500    35.000     43.50
     150   116.750    35.000     43.69
     151   117.000    35.000     43.38
     152   117.250    35.000     42.56
     153   117.500    35.000     41.28
     154   117.750    35.000     39.56
     155   118.000    35.000     37.42
     156   118.250    35.000     34.93
     157   118.500    35.000     32.14
     158   118.750    35.000     29.11
     159   119.000    35.000     25.89
     160   119.250    35.000     22.54
     161   119.500    35.000     19.13
     162   119.750    35.000     15.70
     163   120.000    35.000     12.33
     164   120.250    35.000      9.06
     165   120.500    35.000      5.94
     166   120.750    35.000      3.00
     167   121.000    35.000      0.28
     168   121.250    35.000     -2.19
     169   121.500    35.000     -4.40
     170   121.750    35.000     -6.33
     171   122.000    35.000     -7.97
     172   122.250    35.000     -9.32
     173   122.500    35.000    -10.39
     174   122.750    35.000    -11.20
     175   123.000    35.000    -11.74
     176   114.500    35.250     28.00
     177   114.750    35.250     31.29
     178   115.000    35.250     34.32
     179   115.250    35.250     37.04
     180   115.500    35.250     39.40
     181   115.750    35.250     41.33
     182   116.000    35.250     42.82
     183   116.250    35.250     43.81
     184   116.500    35.250     44.32
     185   116.750    35.250     44.32
     186   117.000    35.250     43.81
     187   117.250    35.250     42.81
     188   117.500    35.250     41.35
     189   117.750    35.250     39.48
     190   118.000    35.250     37.22
     191   118.250    35.250     34.62
     192   118.500    35.250     31.74
     193   118.750    35.250     28.65
     194   119.000    35.250     25.39
     195   119.250    35.250     22.04
     196   119.500    35.250     18.65
     197   119.750    35.250     15.28
     198   120.000    35.250     11.97
     199   120.250    35.250      8.79
     200   120.500    35.250      5.76
     201   120.750    35.250      2.95
     202   121.000    35.250      0.36
     203   121.250    35.250     -1.97
     204   121.500    35.250     -4.04
     205   121.750    35.250     -5.83
     206   122.000    35.250     -7.32
     207   122.250    35.250     -8.56
     208   122.500    35.250     -9.51
     209   122.750    35.250    -10.21
     210   123.000    35.250    -10.66
     211   114.500    35.500     29.66
     212   114.750    35.500     32.81
     213   115.000    35.500     35.71
     214   115.250    35.500     38.26
     215   115.500    35.500     40.45
     216   115.750    35.500     42.20
     217   116.000    35.500     43.49
     218   116.250    35.500     44.31
     219   116.500    35.500     44.62
     220   116.750    35.500     44.44
     221   117.000    35.500     43.76
     222   117.250    35.500     42.62
     223   117.500    35.500     41.03
     224   117.750    35.500     39.04
     225   118.000    35.500     36.70
     226   118.250    35.500     34.05
     227   118.500    35.500     31.15
     228   118.750    35.500     28.06
     229   119.000    35.500     24.85
     230   119.250    35.500     21.56
     231   119.500    35.500     18.26
     232   119.750    35.500     15.01
     233   120.000    35.500     11.84
     234   120.250    35.500      8.82
     235   120.500    35.500      5.98
     236   120.750    35.500      3.34
     237   121.000    35.500      0.94
     238   121.250    35.500     -1.21
     239   121.500    35.500     -3.08
     240   121.750    35.500     -4.68
     241   122.000    35.500     -6.02
     242   122.250    35.500     -7.09
     243   122.500    35.500     -7.90
     244   122.750    35.500     -8.49
     245   123.000    35.500     -8.86
     246   114.500    35.750     30.82
     247   114.750    35.750     33.84
     248   115.000    35.750     36.57
     249   115.250    35.750     38.97
     250   115.500    35.750     40.97
     251   115.750    35.750     42.55
     252   116.000    35.750     43.66
     253   116.250    35.750     44.29
     254   116.500    35.750     44.43
     255   116.750    35.750     44.09
     256   117.000    35.750     43.28
     257   117.250    35.750     42.02
     258   117.500    35.750     40.35
     259   117.750    35.750     38.30
     260   118.000    35.750     35.93
     261   118.250    35.750     33.27
     262   118.500    35.750     30.42
     263   118.750    35.750     27.40
     264   119.000    35.750     24.28
     265   119.250    35.750     21.13
     266   119.500    35.750     17.99
     267   119.750    35.750     14.92
     268   120.000    35.750     11.96
     269   120.250    35.750      9.16
     270   120.500    35.750      6.55
     271   120.750    35.750      4.16
     272   121.000    35.750      2.01
     273   121.250    35.750      0.11
     274   121.500    35.750     -1.54
     275   121.750    35.750     -2.92
     276   122.000    35.750     -4.05
     277   122.250    35.750     -4.95
     278   122.500    35.750     -5.62
     279   122.750    35.750     -6.06
     280   123.000    35.750     -6.33
     281   114.500    36.000     31.53
     282   114.750    36.000     34.40
     283   115.000    36.000     36.98
     284   115.250    36.000     39.21
     285   115.500    36.000     41.03
     286   115.750    36.000     42.42
     287   116.000    36.000     43.37
     288   116.250    36.000     43.83
     289   116.500    36.000     43.83
     290   116.750    36.000     43.35
     291   117.000    36.000     42.43
     292   117.250    36.000     41.09
     293   117.500    36.000     39.37
     294   117.750    36.000     37.29
     295   118.000    36.000     34.94
     296   118.250    36.000     32.34
     297   118.500    36.000     29.58
     298   118.750    36.000     26.69
     299   119.000    36.000     23.73
     300   119.250    36.000     20.76
     301   119.500    36.000     17.84
     302   119.750    36.000     15.02
     303   120.000    36.000     12.33
     304   120.250    36.000      9.80
     305   120.500    36.000      7.48
     306   120.750    36.000      5.39
     307   121.000    36.000      3.52
     308   121.250    36.000      1.90
     309   121.500    36.000      0.53
     310   121.750    36.000     -0.61
     311   122.000    36.000     -1.51
     312   122.250    36.000     -2.21
     313   122.500    36.000     -2.71
     314   122.750    36.000     -3.02
     315   123.000    36.000     -3.19
     316   114.500    36.250     31.82
     317   114.750    36.250     34.55
     318   115.000    36.250     36.96
     319   115.250    36.250     39.03
     320   115.500    36.250     40.67
     321   115.750    36.250     41.91
     322   116.000    36.250     42.68
     323   116.250    36.250     42.99
     324   116.500    36.250     42.86
     325   116.750    36.250     42.28
     326   117.000    36.250     41.27
     327   117.250    36.250     39.88
     328   117.500    36.250     38.14
     329   117.750    36.250     36.10
     330   118.000    36.250     33.79
     331   118.250    36.250     31.30
     332   118.500    36.250     28.67
     333   118.750    36.250     25.95
     334   119.000    36.250     23.21
     335   119.250    36.250     20.48
     336   119.500    36.250     17.84
     337   119.750    36.250     15.30
     338   120.000    36.250     12.92
     339   120.250    36.250     10.72
     340   120.500    36.250      8.73
     341   120.750    36.250      6.97
     342   121.000    36.250      5.42
     343   121.250    36.250      4.11
     344   121.500    36.250      3.03
     345   121.750    36.250      2.17
     346   122.000    36.250      1.51
     347   122.250    36.250      1.04
     348   122.500    36.250      0.71
     349   122.750    36.250      0.54
     350   123.000    36.250      0.47
     351   114.500    36.500     31.77
     352   114.750    36.500     34.35
     353   115.000    36.500     36.61
     354   115.250    36.500     38.51
     355   115.500    36.500     40.00
     356   115.750    36.500     41.05
     357   116.000    36.500     41.68
     358   116.250    36.500     41.86
     359   116.500    36.500     41.61
     360   116.750    36.500     40.94
     361   117.000    36.500     39.89
     362   117.250    36.500     38.48
     363   117.500    36.500     36.74
     364   117.750    36.500     34.76
     365   118.000    36.500     32.56
     366   118.250    36.500     30.19
     367   118.500    36.500     27.73
     368   118.750    36.500     25.23
     369   119.000    36.500     22.73
     370   119.250    36.500     20.29
     371   119.500    36.500     17.95
     372   119.750    36.500     15.75
     373   120.000    36.500     13.71
     374   120.250    36.500     11.87
     375   120.500    36.500     10.24
     376   120.750    36.500      8.83
     377   121.000    36.500      7.64
     378   121.250    36.500      6.67
     379   121.500    36.500      5.90
     380   121.750    36.500      5.32
     381   122.000    36.500      4.92
     382   122.250    36.500      4.66
     383   122.500    36.500      4.53
     384   122.750    36.500      4.49
     385   123.000    36.500      4.52
     386   114.500    36.750     31.46
     387   114.750    36.750     33.89
     388   115.000    36.750     35.99
     389   115.250    36.750     37.73
     390   115.500    36.750     39.06
     391   115.750    36.750     39.98
     392   116.000    36.750     40.46
     393   116.250    36.750     40.53
     394   116.500    36.750     40.18
     395   116.750    36.750     39.44
     396   117.000    36.750     38.35
     397   117.250    36.750     36.93
     398   117.500    36.750     35.25
     399   117.750    36.750     33.34
     400   118.000    36.750     31.25
     401   118.250    36.750     29.06
     402   118.500    36.750     26.80
     403   118.750    36.750     24.54
     404   119.000    36.750     22.32
     405   119.250    36.750     20.18
     406   119.500    36.750     18.17
     407   119.750    36.750     16.32
     408   120.000    36.750     14.65
     409   120.250    36.750     13.19
     410   120.500    36.750     11.93
     411   120.750    36.750     10.90
     412   121.000    36.750     10.07
     413   121.250    36.750      9.45
     414   121.500    36.750      9.00
     415   121.750    36.750      8.72
     416   122.000    36.750      8.58
     417   122.250    36.750      8.54
     418   122.500    36.750      8.59
     419   122.750    36.750      8.68
     420   123.000    36.750      8.81
     421   114.500    37.000     30.95
     422   114.750    37.000     33.25
     423   115.000    37.000     35.21
     424   115.250    37.000     36.79
     425   115.500    37.000     37.98
     426   115.750    37.000     38.75
     427   116.000    37.000     39.11
     428   116.250    37.000     39.07
     429   116.500    37.000     38.64
     430   116.750    37.000     37.85
     431   117.000    37.000     36.74
     432   117.250    37.000     35.34
     433   117.500    37.000     33.71
     434   117.750    37.000     31.90
     435   118.000    37.000     29.96
     436   118.250    37.000     27.94
     437   118.500    37.000     25.90
     438   118.750    37.000     23.89
     439   119.000    37.000     21.96
     440   119.250    37.000     20.14
     441   119.500    37.000     18.48
     442   119.750    37.000     16.99
     443   120.000    37.000     15.70
     444   120.250    37.000     14.61
     445   120.500    37.000     13.75
     446   120.750    37.000     13.08
     447   121.000    37.000     12.62
     448   121.250    37.000     12.34
     449   121.500    37.000     12.21
     450   121.750    37.000     12.21
     451   122.000    37.000     12.33
     452   122.250    37.000     12.51
     453   122.500    37.000     12.73
     454   122.750    37.000     12.96
     455   123.000    37.000     13.18
     456   114.500    37.250     30.35
     457   114.750    37.250     32.52
     458   115.000    37.250     34.34
     459   115.250    37.250     35.78
     460   115.500    37.250     36.83
     461   115.750    37.250     37.47
     462   116.000    37.250     37.72
     463   116.250    37.250     37.59
     464   116.500    37.250     37.09
     465   116.750    37.250     36.26
     466   117.000    37.250     35.14
     467   117.250    37.250     33.77
     468   117.500    37.250     32.20
     469   117.750    37.250     30.50
     470   118.000    37.250     28.70
     471   118.250    37.250     26.88
     472   118.500    37.250     25.06
     473   118.750    37.250     23.31
     474   119.000    37.250     21.67
     475   119.250    37.250     20.16
     476   119.500    37.250     18.83
     477   119.750    37.250     17.70
     478   120.000    37.250     16.78
     479   120.250    37.250     16.07
     480   120.500    37.250     15.57
     481   120.750    37.250     15.27
     482   121.000    37.250     15.15
     483   121.250    37.250     15.21
     484   121.500    37.250     15.39
     485   121.750    37.250     15.67
     486   122.000    37.250     16.03
     487   122.250    37.250     16.42
     488   122.500    37.250     16.80
     489   122.750    37.250     17.16
     490   123.000    37.250     17.46
     491   114.500    37.500     29.73
     492   114.750    37.500     31.78
     493   115.000    37.500     33.48
     494   115.250    37.500     34.78
     495   115.500    37.500     35.71
     496   115.750    37.500     36.24
     497   116.000    37.500     36.39
     498   116.250    37.500     36.16
     499   116.500    37.500     35.60
     500   116.750    37.500     34.74
     501   117.000    37.500     33.63
     502   117.250    37.500     32.30
     503   117.500    37.500     30.80
     504   117.750    37.500     29.20
     505   118.000    37.500     27.55
     506   118.250    37.500     25.90
     507   118.500    37.500     24.30
     508   118.750    37.500     22.80
     509   119.000    37.500     21.44
     510   119.250    37.500     20.24
     511   119.500    37.500     19.23
     512   119.750    37.500     18.43
     513   120.000    37.500     17.85
     514   120.250    37.500     17.49
     515   120.500    37.500     17.33
     516   120.750    37.500     17.38
     517   121.000    37.500     17.59
     518   121.250    37.500     17.94
     519   121.500    37.500     18.40
     520   121.750    37.500     18.95
     521   122.000    37.500     19.52
     522   122.250    37.500     20.10
     523   122.500    37.500     20.64
     524   122.750    37.500     21.11
     525   123.000    37.500     21.48
     526   114.500    37.750     29.17
     527   114.750    37.750     31.12
     528   115.000    37.750     32.70
     529   115.250    37.750     33.90
     530   115.500    37.750     34.71
     531   115.750    37.750     35.12
     532   116.000    37.750     35.18
     533   116.250    37.750     34.89
     534   116.500    37.750     34.27
     535   116.750    37.750     33.40
     536   117.000    37.750     32.27
     537   117.250    37.750     30.98
     538   117.500    37.750     29.55
     539   117.750    37.750     28.06
     540   118.000    37.750     26.53
     541   118.250    37.750     25.05
     542   118.500    37.750     23.65
     543   118.750    37.750     22.38
     544   119.000    37.750     21.25
     545   119.250    37.750     20.32
     546   119.500    37.750     19.61
     547   119.750    37.750     19.11
     548   120.000    37.750     18.85
     549   120.250    37.750     18.80
     550   120.500    37.750     18.95
     551   120.750    37.750     19.30
     552   121.000    37.750     19.79
     553   121.250    37.750     20.42
     554   121.500    37.750     21.13
     555   121.750    37.750     21.90
     556   122.000    37.750     22.68
     557   122.250    37.750     23.42
     558   122.500    37.750     24.09
     559   122.750    37.750     24.67
     560   123.000    37.750     25.10
     561   114.500    38.000     28.75
     562   114.750    38.000     30.61
     563   115.000    38.000     32.08
     564   115.250    38.000     33.18
     565   115.500    38.000     33.89
     566   115.750    38.000     34.22
     567   116.000    38.000     34.19
     568   116.250    38.000     33.83
     569   116.500    38.000     33.17
     570   116.750    38.000     32.27
     571   117.000    38.000     31.14
     572   117.250    38.000     29.88
     573   117.500    38.000     28.50
     574   117.750    38.000     27.09
     575   118.000    38.000     25.69
     576   118.250    38.000     24.34
     577   118.500    38.000     23.11
     578   118.750    38.000     22.03
     579   119.000    38.000     21.13
     580   119.250    38.000     20.43
     581   119.500    38.000     19.96
     582   119.750    38.000     19.72
     583   120.000    38.000     19.72
     584   120.250    38.000     19.93
     585   120.500    38.000     20.35
     586   120.750    38.000     20.95
     587   121.000    38.000     21.69
     588   121.250    38.000     22.54
     589   121.500    38.000     23.46
     590   121.750    38.000     24.42
     591   122.000    38.000     25.36
     592   122.250    38.000     26.24
     593   122.500    38.000     27.02
     594   122.750    38.000     27.68
     595   123.000    38.000     28.18
     596   114.500    38.250     28.52
     597   114.750    38.250     30.29
     598   115.000    38.250     31.69
     599   115.250    38.250     32.71
     600   115.500    38.250     33.34
     601   115.750    38.250     33.59
     602   116.000    38.250     33.49
     603   116.250    38.250     33.06
     604   116.500    38.250     32.37
     605   116.750    38.250     31.43
     606   117.000    38.250     30.30
     607   117.250    38.250     29.04
     608   117.500    38.250     27.71
     609   117.750    38.250     26.36
     610   118.000    38.250     25.04
     611   118.250    38.250     23.82
     612   118.500    38.250     22.71
     613   118.750    38.250     21.78
     614   119.000    38.250     21.05
     615   119.250    38.250     20.53
     616   119.500    38.250     20.25
     617   119.750    38.250     20.22
     618   120.000    38.250     20.41
     619   120.250    38.250     20.84
     620   120.500    38.250     21.45
     621   120.750    38.250     22.25
     622   121.000    38.250     23.18
     623   121.250    38.250     24.21
     624   121.500    38.250     25.29
     625   121.750    38.250     26.39
     626   122.000    38.250     27.46
     627   122.250    38.250     28.45
     628   122.500    38.250     29.32
     629   122.750    38.250     30.05
     630   123.000    38.250     30.59
     631   114.500    38.500     28.52
     632   114.750    38.500     30.24
     633   115.000    38.500     31.58
     634   115.250    38.500     32.53
     635   115.500    38.500     33.09
     636   115.750    38.500     33.27
     637   116.000    38.500     33.11
     638   116.250    38.500     32.63
     639   116.500    38.500     31.89
     640   116.750    38.500     30.92
     641   117.000    38.500     29.78
     642   117.250    38.500     28.53
     643   117.500    38.500     27.22
     644   117.750    38.500     25.89
     645   118.000    38.500     24.63
     646   118.250    38.500     23.47
     647   118.500    38.500     22.46
     648   118.750    38.500     21.63
     649   119.000    38.500     21.00
     650   119.250    38.500     20.62
     651   119.500    38.500     20.47
     652   119.750    38.500     20.57
     653   120.000    38.500     20.91
     654   120.250    38.500     21.47
     655   120.500    38.500     22.24
     656   120.750    38.500     23.16
     657   121.000    38.500     24.22
     658   121.250    38.500     25.37
     659   121.500    38.500     26.56
     660   121.750    38.500     27.75
     661   122.000    38.500     28.90
     662   122.250    38.500     29.97
     663   122.500    38.500     30.91
     664   122.750    38.500     31.68
     665   123.000    38.500     32.26
