# Supplementary material for: The analysis on groundwater storage variations from GRACE/GRACE-FO in recent 20 years driven by influencing factors and prediction in Shandong Province, China
Source: Sci Rep. 2024 Mar 9;14:5819. doi: 10.1038/s41598-024-55588-3 (PMC10925065; doi:10.1038/s41598-024-55588-3)
Supplement: Supplementary file 1 — Supplementary Information. [file 41598_2024_55588_MOESM1_ESM.zip › data/GWS derived from GRACE/gws201306.txt]

       1   114.500    34.000    -25.69
       2   114.750    34.000    -23.71
       3   115.000    34.000    -22.02
       4   115.250    34.000    -20.65
       5   115.500    34.000    -19.65
       6   115.750    34.000    -19.06
       7   116.000    34.000    -18.89
       8   116.250    34.000    -19.16
       9   116.500    34.000    -19.86
      10   116.750    34.000    -20.97
      11   117.000    34.000    -22.48
      12   117.250    34.000    -24.35
      13   117.500    34.000    -26.52
      14   117.750    34.000    -28.97
      15   118.000    34.000    -31.62
      16   118.250    34.000    -34.43
      17   118.500    34.000    -37.36
      18   118.750    34.000    -40.33
      19   119.000    34.000    -43.30
      20   119.250    34.000    -46.23
      21   119.500    34.000    -49.08
      22   119.750    34.000    -51.82
      23   120.000    34.000    -54.41
      24   120.250    34.000    -56.83
      25   120.500    34.000    -59.08
      26   120.750    34.000    -61.15
      27   121.000    34.000    -63.05
      28   121.250    34.000    -64.77
      29   121.500    34.000    -66.32
      30   121.750    34.000    -67.72
      31   122.000    34.000    -68.99
      32   122.250    34.000    -70.13
      33   122.500    34.000    -71.15
      34   122.750    34.000    -72.09
      35   123.000    34.000    -72.94
      36   114.500    34.250    -23.65
      37   114.750    34.250    -21.97
      38   115.000    34.250    -20.56
      39   115.250    34.250    -19.47
      40   115.500    34.250    -18.74
      41   115.750    34.250    -18.41
      42   116.000    34.250    -18.49
      43   116.250    34.250    -18.99
      44   116.500    34.250    -19.91
      45   116.750    34.250    -21.24
      46   117.000    34.250    -22.96
      47   117.250    34.250    -25.01
      48   117.500    34.250    -27.38
      49   117.750    34.250    -30.01
      50   118.000    34.250    -32.84
      51   118.250    34.250    -35.84
      52   118.500    34.250    -38.94
      53   118.750    34.250    -42.09
      54   119.000    34.250    -45.25
      55   119.250    34.250    -48.35
      56   119.500    34.250    -51.38
      57   119.750    34.250    -54.29
      58   120.000    34.250    -57.07
      59   120.250    34.250    -59.67
      60   120.500    34.250    -62.11
      61   120.750    34.250    -64.34
      62   121.000    34.250    -66.40
      63   121.250    34.250    -68.27
      64   121.500    34.250    -69.95
      65   121.750    34.250    -71.47
      66   122.000    34.250    -72.82
      67   122.250    34.250    -74.03
      68   122.500    34.250    -75.09
      69   122.750    34.250    -76.03
      70   123.000    34.250    -76.86
      71   114.500    34.500    -21.75
      72   114.750    34.500    -20.36
      73   115.000    34.500    -19.23
      74   115.250    34.500    -18.42
      75   115.500    34.500    -17.95
      76   115.750    34.500    -17.87
      77   116.000    34.500    -18.19
      78   116.250    34.500    -18.92
      79   116.500    34.500    -20.06
      80   116.750    34.500    -21.59
      81   117.000    34.500    -23.48
      82   117.250    34.500    -25.71
      83   117.500    34.500    -28.24
      84   117.750    34.500    -31.02
      85   118.000    34.500    -34.00
      86   118.250    34.500    -37.14
      87   118.500    34.500    -40.36
      88   118.750    34.500    -43.65
      89   119.000    34.500    -46.93
      90   119.250    34.500    -50.17
      91   119.500    34.500    -53.33
      92   119.750    34.500    -56.37
      93   120.000    34.500    -59.27
      94   120.250    34.500    -62.01
      95   120.500    34.500    -64.57
      96   120.750    34.500    -66.93
      97   121.000    34.500    -69.10
      98   121.250    34.500    -71.08
      99   121.500    34.500    -72.87
     100   121.750    34.500    -74.47
     101   122.000    34.500    -75.89
     102   122.250    34.500    -77.14
     103   122.500    34.500    -78.22
     104   122.750    34.500    -79.16
     105   123.000    34.500    -79.95
     106   114.500    34.750    -20.03
     107   114.750    34.750    -18.93
     108   115.000    34.750    -18.08
     109   115.250    34.750    -17.53
     110   115.500    34.750    -17.33
     111   115.750    34.750    -17.49
     112   116.000    34.750    -18.03
     113   116.250    34.750    -18.97
     114   116.500    34.750    -20.29
     115   116.750    34.750    -21.99
     116   117.000    34.750    -24.04
     117   117.250    34.750    -26.41
     118   117.500    34.750    -29.07
     119   117.750    34.750    -31.96
     120   118.000    34.750    -35.04
     121   118.250    34.750    -38.27
     122   118.500    34.750    -41.59
     123   118.750    34.750    -44.95
     124   119.000    34.750    -48.30
     125   119.250    34.750    -51.62
     126   119.500    34.750    -54.86
     127   119.750    34.750    -57.98
     128   120.000    34.750    -60.95
     129   120.250    34.750    -63.77
     130   120.500    34.750    -66.40
     131   120.750    34.750    -68.85
     132   121.000    34.750    -71.09
     133   121.250    34.750    -73.14
     134   121.500    34.750    -74.98
     135   121.750    34.750    -76.63
     136   122.000    34.750    -78.09
     137   122.250    34.750    -79.37
     138   122.500    34.750    -80.47
     139   122.750    34.750    -81.39
     140   123.000    34.750    -82.14
     141   114.500    35.000    -18.58
     142   114.750    35.000    -17.74
     143   115.000    35.000    -17.16
     144   115.250    35.000    -16.86
     145   115.500    35.000    -16.88
     146   115.750    35.000    -17.26
     147   116.000    35.000    -18.01
     148   116.250    35.000    -19.13
     149   116.500    35.000    -20.62
     150   116.750    35.000    -22.46
     151   117.000    35.000    -24.64
     152   117.250    35.000    -27.11
     153   117.500    35.000    -29.85
     154   117.750    35.000    -32.80
     155   118.000    35.000    -35.94
     156   118.250    35.000    -39.21
     157   118.500    35.000    -42.56
     158   118.750    35.000    -45.95
     159   119.000    35.000    -49.34
     160   119.250    35.000    -52.67
     161   119.500    35.000    -55.92
     162   119.750    35.000    -59.06
     163   120.000    35.000    -62.05
     164   120.250    35.000    -64.89
     165   120.500    35.000    -67.55
     166   120.750    35.000    -70.01
     167   121.000    35.000    -72.29
     168   121.250    35.000    -74.37
     169   121.500    35.000    -76.24
     170   121.750    35.000    -77.90
     171   122.000    35.000    -79.38
     172   122.250    35.000    -80.66
     173   122.500    35.000    -81.76
     174   122.750    35.000    -82.66
     175   123.000    35.000    -83.38
     176   114.500    35.250    -17.42
     177   114.750    35.250    -16.82
     178   115.000    35.250    -16.46
     179   115.250    35.250    -16.39
     180   115.500    35.250    -16.63
     181   115.750    35.250    -17.20
     182   116.000    35.250    -18.12
     183   116.250    35.250    -19.39
     184   116.500    35.250    -21.01
     185   116.750    35.250    -22.96
     186   117.000    35.250    -25.21
     187   117.250    35.250    -27.76
     188   117.500    35.250    -30.54
     189   117.750    35.250    -33.52
     190   118.000    35.250    -36.67
     191   118.250    35.250    -39.93
     192   118.500    35.250    -43.27
     193   118.750    35.250    -46.63
     194   119.000    35.250    -49.97
     195   119.250    35.250    -53.27
     196   119.500    35.250    -56.49
     197   119.750    35.250    -59.59
     198   120.000    35.250    -62.55
     199   120.250    35.250    -65.34
     200   120.500    35.250    -67.97
     201   120.750    35.250    -70.42
     202   121.000    35.250    -72.67
     203   121.250    35.250    -74.73
     204   121.500    35.250    -76.59
     205   121.750    35.250    -78.25
     206   122.000    35.250    -79.72
     207   122.250    35.250    -80.98
     208   122.500    35.250    -82.06
     209   122.750    35.250    -82.93
     210   123.000    35.250    -83.62
     211   114.500    35.500    -16.58
     212   114.750    35.500    -16.19
     213   115.000    35.500    -16.02
     214   115.250    35.500    -16.14
     215   115.500    35.500    -16.55
     216   115.750    35.500    -17.28
     217   116.000    35.500    -18.35
     218   116.250    35.500    -19.73
     219   116.500    35.500    -21.45
     220   116.750    35.500    -23.47
     221   117.000    35.500    -25.77
     222   117.250    35.500    -28.34
     223   117.500    35.500    -31.12
     224   117.750    35.500    -34.08
     225   118.000    35.500    -37.19
     226   118.250    35.500    -40.40
     227   118.500    35.500    -43.66
     228   118.750    35.500    -46.94
     229   119.000    35.500    -50.20
     230   119.250    35.500    -53.41
     231   119.500    35.500    -56.53
     232   119.750    35.500    -59.53
     233   120.000    35.500    -62.40
     234   120.250    35.500    -65.12
     235   120.500    35.500    -67.67
     236   120.750    35.500    -70.04
     237   121.000    35.500    -72.23
     238   121.250    35.500    -74.23
     239   121.500    35.500    -76.04
     240   121.750    35.500    -77.66
     241   122.000    35.500    -79.09
     242   122.250    35.500    -80.33
     243   122.500    35.500    -81.37
     244   122.750    35.500    -82.22
     245   123.000    35.500    -82.87
     246   114.500    35.750    -16.03
     247   114.750    35.750    -15.81
     248   115.000    35.750    -15.82
     249   115.250    35.750    -16.08
     250   115.500    35.750    -16.64
     251   115.750    35.750    -17.50
     252   116.000    35.750    -18.67
     253   116.250    35.750    -20.14
     254   116.500    35.750    -21.90
     255   116.750    35.750    -23.96
     256   117.000    35.750    -26.27
     257   117.250    35.750    -28.81
     258   117.500    35.750    -31.55
     259   117.750    35.750    -34.45
     260   118.000    35.750    -37.48
     261   118.250    35.750    -40.58
     262   118.500    35.750    -43.73
     263   118.750    35.750    -46.88
     264   119.000    35.750    -50.00
     265   119.250    35.750    -53.07
     266   119.500    35.750    -56.04
     267   119.750    35.750    -58.90
     268   120.000    35.750    -61.63
     269   120.250    35.750    -64.21
     270   120.500    35.750    -66.63
     271   120.750    35.750    -68.89
     272   121.000    35.750    -70.98
     273   121.250    35.750    -72.88
     274   121.500    35.750    -74.61
     275   121.750    35.750    -76.16
     276   122.000    35.750    -77.52
     277   122.250    35.750    -78.72
     278   122.500    35.750    -79.71
     279   122.750    35.750    -80.53
     280   123.000    35.750    -81.15
     281   114.500    36.000    -15.77
     282   114.750    36.000    -15.68
     283   115.000    36.000    -15.81
     284   115.250    36.000    -16.20
     285   115.500    36.000    -16.86
     286   115.750    36.000    -17.81
     287   116.000    36.000    -19.04
     288   116.250    36.000    -20.55
     289   116.500    36.000    -22.35
     290   116.750    36.000    -24.40
     291   117.000    36.000    -26.67
     292   117.250    36.000    -29.16
     293   117.500    36.000    -31.82
     294   117.750    36.000    -34.62
     295   118.000    36.000    -37.52
     296   118.250    36.000    -40.47
     297   118.500    36.000    -43.46
     298   118.750    36.000    -46.44
     299   119.000    36.000    -49.38
     300   119.250    36.000    -52.26
     301   119.500    36.000    -55.04
     302   119.750    36.000    -57.72
     303   120.000    36.000    -60.25
     304   120.250    36.000    -62.66
     305   120.500    36.000    -64.91
     306   120.750    36.000    -67.02
     307   121.000    36.000    -68.96
     308   121.250    36.000    -70.73
     309   121.500    36.000    -72.34
     310   121.750    36.000    -73.79
     311   122.000    36.000    -75.09
     312   122.250    36.000    -76.20
     313   122.500    36.000    -77.15
     314   122.750    36.000    -77.93
     315   123.000    36.000    -78.53
     316   114.500    36.250    -15.75
     317   114.750    36.250    -15.75
     318   115.000    36.250    -15.97
     319   115.250    36.250    -16.43
     320   115.500    36.250    -17.16
     321   115.750    36.250    -18.16
     322   116.000    36.250    -19.42
     323   116.250    36.250    -20.95
     324   116.500    36.250    -22.74
     325   116.750    36.250    -24.74
     326   117.000    36.250    -26.96
     327   117.250    36.250    -29.36
     328   117.500    36.250    -31.91
     329   117.750    36.250    -34.57
     330   118.000    36.250    -37.30
     331   118.250    36.250    -40.08
     332   118.500    36.250    -42.87
     333   118.750    36.250    -45.64
     334   119.000    36.250    -48.35
     335   119.250    36.250    -51.01
     336   119.500    36.250    -53.56
     337   119.750    36.250    -56.00
     338   120.000    36.250    -58.33
     339   120.250    36.250    -60.51
     340   120.500    36.250    -62.56
     341   120.750    36.250    -64.46
     342   121.000    36.250    -66.23
     343   121.250    36.250    -67.84
     344   121.500    36.250    -69.33
     345   121.750    36.250    -70.66
     346   122.000    36.250    -71.84
     347   122.250    36.250    -72.88
     348   122.500    36.250    -73.77
     349   122.750    36.250    -74.50
     350   123.000    36.250    -75.07
     351   114.500    36.500    -15.92
     352   114.750    36.500    -15.96
     353   115.000    36.500    -16.23
     354   115.250    36.500    -16.75
     355   115.500    36.500    -17.50
     356   115.750    36.500    -18.53
     357   116.000    36.500    -19.79
     358   116.250    36.500    -21.30
     359   116.500    36.500    -23.03
     360   116.750    36.500    -24.98
     361   117.000    36.500    -27.11
     362   117.250    36.500    -29.39
     363   117.500    36.500    -31.80
     364   117.750    36.500    -34.29
     365   118.000    36.500    -36.83
     366   118.250    36.500    -39.40
     367   118.500    36.500    -41.97
     368   118.750    36.500    -44.49
     369   119.000    36.500    -46.96
     370   119.250    36.500    -49.35
     371   119.500    36.500    -51.64
     372   119.750    36.500    -53.83
     373   120.000    36.500    -55.89
     374   120.250    36.500    -57.84
     375   120.500    36.500    -59.65
     376   120.750    36.500    -61.33
     377   121.000    36.500    -62.90
     378   121.250    36.500    -64.33
     379   121.500    36.500    -65.64
     380   121.750    36.500    -66.83
     381   122.000    36.500    -67.90
     382   122.250    36.500    -68.85
     383   122.500    36.500    -69.67
     384   122.750    36.500    -70.36
     385   123.000    36.500    -70.90
     386   114.500    36.750    -16.22
     387   114.750    36.750    -16.28
     388   115.000    36.750    -16.57
     389   115.250    36.750    -17.09
     390   115.500    36.750    -17.85
     391   115.750    36.750    -18.85
     392   116.000    36.750    -20.09
     393   116.250    36.750    -21.55
     394   116.500    36.750    -23.22
     395   116.750    36.750    -25.08
     396   117.000    36.750    -27.10
     397   117.250    36.750    -29.23
     398   117.500    36.750    -31.47
     399   117.750    36.750    -33.78
     400   118.000    36.750    -36.11
     401   118.250    36.750    -38.45
     402   118.500    36.750    -40.77
     403   118.750    36.750    -43.04
     404   119.000    36.750    -45.23
     405   119.250    36.750    -47.35
     406   119.500    36.750    -49.35
     407   119.750    36.750    -51.26
     408   120.000    36.750    -53.04
     409   120.250    36.750    -54.72
     410   120.500    36.750    -56.27
     411   120.750    36.750    -57.72
     412   121.000    36.750    -59.05
     413   121.250    36.750    -60.28
     414   121.500    36.750    -61.42
     415   121.750    36.750    -62.45
     416   122.000    36.750    -63.39
     417   122.250    36.750    -64.23
     418   122.500    36.750    -64.97
     419   122.750    36.750    -65.61
     420   123.000    36.750    -66.13
     421   114.500    37.000    -16.60
     422   114.750    37.000    -16.64
     423   115.000    37.000    -16.90
     424   115.250    37.000    -17.40
     425   115.500    37.000    -18.14
     426   115.750    37.000    -19.10
     427   116.000    37.000    -20.29
     428   116.250    37.000    -21.69
     429   116.500    37.000    -23.27
     430   116.750    37.000    -25.02
     431   117.000    37.000    -26.90
     432   117.250    37.000    -28.89
     433   117.500    37.000    -30.95
     434   117.750    37.000    -33.05
     435   118.000    37.000    -35.16
     436   118.250    37.000    -37.27
     437   118.500    37.000    -39.32
     438   118.750    37.000    -41.32
     439   119.000    37.000    -43.23
     440   119.250    37.000    -45.05
     441   119.500    37.000    -46.77
     442   119.750    37.000    -48.37
     443   120.000    37.000    -49.87
     444   120.250    37.000    -51.27
     445   120.500    37.000    -52.55
     446   120.750    37.000    -53.74
     447   121.000    37.000    -54.84
     448   121.250    37.000    -55.85
     449   121.500    37.000    -56.79
     450   121.750    37.000    -57.65
     451   122.000    37.000    -58.45
     452   122.250    37.000    -59.18
     453   122.500    37.000    -59.84
     454   122.750    37.000    -60.41
     455   123.000    37.000    -60.91
     456   114.500    37.250    -16.98
     457   114.750    37.250    -16.98
     458   115.000    37.250    -17.20
     459   115.250    37.250    -17.65
     460   115.500    37.250    -18.34
     461   115.750    37.250    -19.25
     462   116.000    37.250    -20.36
     463   116.250    37.250    -21.68
     464   116.500    37.250    -23.16
     465   116.750    37.250    -24.79
     466   117.000    37.250    -26.53
     467   117.250    37.250    -28.36
     468   117.500    37.250    -30.23
     469   117.750    37.250    -32.13
     470   118.000    37.250    -34.02
     471   118.250    37.250    -35.87
     472   118.500    37.250    -37.67
     473   118.750    37.250    -39.39
     474   119.000    37.250    -41.02
     475   119.250    37.250    -42.55
     476   119.500    37.250    -43.97
     477   119.750    37.250    -45.28
     478   120.000    37.250    -46.48
     479   120.250    37.250    -47.58
     480   120.500    37.250    -48.59
     481   120.750    37.250    -49.52
     482   121.000    37.250    -50.36
     483   121.250    37.250    -51.16
     484   121.500    37.250    -51.89
     485   121.750    37.250    -52.59
     486   122.000    37.250    -53.23
     487   122.250    37.250    -53.84
     488   122.500    37.250    -54.41
     489   122.750    37.250    -54.93
     490   123.000    37.250    -55.40
     491   114.500    37.500    -17.31
     492   114.750    37.500    -17.23
     493   115.000    37.500    -17.39
     494   115.250    37.500    -17.78
     495   115.500    37.500    -18.39
     496   115.750    37.500    -19.23
     497   116.000    37.500    -20.27
     498   116.250    37.500    -21.50
     499   116.500    37.500    -22.88
     500   116.750    37.500    -24.38
     501   117.000    37.500    -25.98
     502   117.250    37.500    -27.64
     503   117.500    37.500    -29.33
     504   117.750    37.500    -31.04
     505   118.000    37.500    -32.71
     506   118.250    37.500    -34.32
     507   118.500    37.500    -35.87
     508   118.750    37.500    -37.32
     509   119.000    37.500    -38.67
     510   119.250    37.500    -39.92
     511   119.500    37.500    -41.05
     512   119.750    37.500    -42.06
     513   120.000    37.500    -42.98
     514   120.250    37.500    -43.80
     515   120.500    37.500    -44.53
     516   120.750    37.500    -45.19
     517   121.000    37.500    -45.79
     518   121.250    37.500    -46.35
     519   121.500    37.500    -46.88
     520   121.750    37.500    -47.39
     521   122.000    37.500    -47.88
     522   122.250    37.500    -48.37
     523   122.500    37.500    -48.83
     524   122.750    37.500    -49.29
     525   123.000    37.500    -49.73
     526   114.500    37.750    -17.54
     527   114.750    37.750    -17.38
     528   115.000    37.750    -17.45
     529   115.250    37.750    -17.76
     530   115.500    37.750    -18.30
     531   115.750    37.750    -19.06
     532   116.000    37.750    -20.00
     533   116.250    37.750    -21.13
     534   116.500    37.750    -22.41
     535   116.750    37.750    -23.79
     536   117.000    37.750    -25.25
     537   117.250    37.750    -26.76
     538   117.500    37.750    -28.29
     539   117.750    37.750    -29.80
     540   118.000    37.750    -31.26
     541   118.250    37.750    -32.66
     542   118.500    37.750    -33.97
     543   118.750    37.750    -35.17
     544   119.000    37.750    -36.25
     545   119.250    37.750    -37.23
     546   119.500    37.750    -38.08
     547   119.750    37.750    -38.83
     548   120.000    37.750    -39.46
     549   120.250    37.750    -40.00
     550   120.500    37.750    -40.47
     551   120.750    37.750    -40.87
     552   121.000    37.750    -41.24
     553   121.250    37.750    -41.58
     554   121.500    37.750    -41.90
     555   121.750    37.750    -42.22
     556   122.000    37.750    -42.56
     557   122.250    37.750    -42.91
     558   122.500    37.750    -43.28
     559   122.750    37.750    -43.66
     560   123.000    37.750    -44.05
     561   114.500    38.000    -17.63
     562   114.750    38.000    -17.36
     563   115.000    38.000    -17.34
     564   115.250    38.000    -17.56
     565   115.500    38.000    -18.02
     566   115.750    38.000    -18.69
     567   116.000    38.000    -19.56
     568   116.250    38.000    -20.59
     569   116.500    38.000    -21.76
     570   116.750    38.000    -23.03
     571   117.000    38.000    -24.37
     572   117.250    38.000    -25.74
     573   117.500    38.000    -27.12
     574   117.750    38.000    -28.45
     575   118.000    38.000    -29.73
     576   118.250    38.000    -30.92
     577   118.500    38.000    -32.02
     578   118.750    38.000    -32.99
     579   119.000    38.000    -33.85
     580   119.250    38.000    -34.57
     581   119.500    38.000    -35.17
     582   119.750    38.000    -35.65
     583   120.000    38.000    -36.03
     584   120.250    38.000    -36.32
     585   120.500    38.000    -36.54
     586   120.750    38.000    -36.70
     587   121.000    38.000    -36.84
     588   121.250    38.000    -36.96
     589   121.500    38.000    -37.09
     590   121.750    38.000    -37.23
     591   122.000    38.000    -37.40
     592   122.250    38.000    -37.62
     593   122.500    38.000    -37.88
     594   122.750    38.000    -38.18
     595   123.000    38.000    -38.52
     596   114.500    38.250    -17.54
     597   114.750    38.250    -17.15
     598   115.000    38.250    -17.04
     599   115.250    38.250    -17.18
     600   115.500    38.250    -17.55
     601   115.750    38.250    -18.14
     602   116.000    38.250    -18.93
     603   116.250    38.250    -19.87
     604   116.500    38.250    -20.94
     605   116.750    38.250    -22.12
     606   117.000    38.250    -23.35
     607   117.250    38.250    -24.60
     608   117.500    38.250    -25.83
     609   117.750    38.250    -27.03
     610   118.000    38.250    -28.15
     611   118.250    38.250    -29.17
     612   118.500    38.250    -30.07
     613   118.750    38.250    -30.86
     614   119.000    38.250    -31.50
     615   119.250    38.250    -32.01
     616   119.500    38.250    -32.39
     617   119.750    38.250    -32.64
     618   120.000    38.250    -32.79
     619   120.250    38.250    -32.85
     620   120.500    38.250    -32.84
     621   120.750    38.250    -32.78
     622   121.000    38.250    -32.70
     623   121.250    38.250    -32.62
     624   121.500    38.250    -32.56
     625   121.750    38.250    -32.52
     626   122.000    38.250    -32.55
     627   122.250    38.250    -32.62
     628   122.500    38.250    -32.77
     629   122.750    38.250    -32.98
     630   123.000    38.250    -33.24
     631   114.500    38.500    -17.24
     632   114.750    38.500    -16.75
     633   115.000    38.500    -16.54
     634   115.250    38.500    -16.58
     635   115.500    38.500    -16.88
     636   115.750    38.500    -17.39
     637   116.000    38.500    -18.11
     638   116.250    38.500    -18.98
     639   116.500    38.500    -19.98
     640   116.750    38.500    -21.07
     641   117.000    38.500    -22.21
     642   117.250    38.500    -23.36
     643   117.500    38.500    -24.49
     644   117.750    38.500    -25.57
     645   118.000    38.500    -26.56
     646   118.250    38.500    -27.44
     647   118.500    38.500    -28.19
     648   118.750    38.500    -28.81
     649   119.000    38.500    -29.29
     650   119.250    38.500    -29.62
     651   119.500    38.500    -29.80
     652   119.750    38.500    -29.86
     653   120.000    38.500    -29.81
     654   120.250    38.500    -29.67
     655   120.500    38.500    -29.46
     656   120.750    38.500    -29.21
     657   121.000    38.500    -28.93
     658   121.250    38.500    -28.67
     659   121.500    38.500    -28.42
     660   121.750    38.500    -28.23
     661   122.000    38.500    -28.09
     662   122.250    38.500    -28.03
     663   122.500    38.500    -28.06
     664   122.750    38.500    -28.16
     665   123.000    38.500    -28.35
