# Supplementary material for: The analysis on groundwater storage variations from GRACE/GRACE-FO in recent 20 years driven by influencing factors and prediction in Shandong Province, China
Source: Sci Rep. 2024 Mar 9;14:5819. doi: 10.1038/s41598-024-55588-3 (PMC10925065; doi:10.1038/s41598-024-55588-3)
Supplement: Supplementary file 1 — Supplementary Information. [file 41598_2024_55588_MOESM1_ESM.zip › data/GWS derived from GRACE/gws201309.txt]

       1   114.500    34.000     71.22
       2   114.750    34.000     71.69
       3   115.000    34.000     71.72
       4   115.250    34.000     71.26
       5   115.500    34.000     70.30
       6   115.750    34.000     68.82
       7   116.000    34.000     66.84
       8   116.250    34.000     64.37
       9   116.500    34.000     61.43
      10   116.750    34.000     58.09
      11   117.000    34.000     54.40
      12   117.250    34.000     50.41
      13   117.500    34.000     46.20
      14   117.750    34.000     41.82
      15   118.000    34.000     37.37
      16   118.250    34.000     32.89
      17   118.500    34.000     28.47
      18   118.750    34.000     24.14
      19   119.000    34.000     19.96
      20   119.250    34.000     15.96
      21   119.500    34.000     12.15
      22   119.750    34.000      8.57
      23   120.000    34.000      5.18
      24   120.250    34.000      1.98
      25   120.500    34.000     -1.04
      26   120.750    34.000     -3.92
      27   121.000    34.000     -6.70
      28   121.250    34.000     -9.44
      29   121.500    34.000    -12.15
      30   121.750    34.000    -14.89
      31   122.000    34.000    -17.72
      32   122.250    34.000    -20.63
      33   122.500    34.000    -23.67
      34   122.750    34.000    -26.86
      35   123.000    34.000    -30.18
      36   114.500    34.250     77.63
      37   114.750    34.250     77.53
      38   115.000    34.250     76.94
      39   115.250    34.250     75.81
      40   115.500    34.250     74.17
      41   115.750    34.250     72.00
      42   116.000    34.250     69.32
      43   116.250    34.250     66.16
      44   116.500    34.250     62.59
      45   116.750    34.250     58.63
      46   117.000    34.250     54.36
      47   117.250    34.250     49.86
      48   117.500    34.250     45.17
      49   117.750    34.250     40.40
      50   118.000    34.250     35.61
      51   118.250    34.250     30.87
      52   118.500    34.250     26.24
      53   118.750    34.250     21.76
      54   119.000    34.250     17.50
      55   119.250    34.250     13.46
      56   119.500    34.250      9.66
      57   119.750    34.250      6.11
      58   120.000    34.250      2.79
      59   120.250    34.250     -0.30
      60   120.500    34.250     -3.21
      61   120.750    34.250     -5.98
      62   121.000    34.250     -8.64
      63   121.250    34.250    -11.26
      64   121.500    34.250    -13.86
      65   121.750    34.250    -16.52
      66   122.000    34.250    -19.26
      67   122.250    34.250    -22.11
      68   122.500    34.250    -25.12
      69   122.750    34.250    -28.28
      70   123.000    34.250    -31.60
      71   114.500    34.500     83.37
      72   114.750    34.500     82.76
      73   115.000    34.500     81.59
      74   115.250    34.500     79.87
      75   115.500    34.500     77.61
      76   115.750    34.500     74.81
      77   116.000    34.500     71.50
      78   116.250    34.500     67.75
      79   116.500    34.500     63.58
      80   116.750    34.500     59.07
      81   117.000    34.500     54.29
      82   117.250    34.500     49.32
      83   117.500    34.500     44.25
      84   117.750    34.500     39.13
      85   118.000    34.500     34.06
      86   118.250    34.500     29.09
      87   118.500    34.500     24.29
      88   118.750    34.500     19.71
      89   119.000    34.500     15.38
      90   119.250    34.500     11.32
      91   119.500    34.500      7.55
      92   119.750    34.500      4.06
      93   120.000    34.500      0.83
      94   120.250    34.500     -2.15
      95   120.500    34.500     -4.95
      96   120.750    34.500     -7.58
      97   121.000    34.500    -10.12
      98   121.250    34.500    -12.62
      99   121.500    34.500    -15.13
     100   121.750    34.500    -17.69
     101   122.000    34.500    -20.36
     102   122.250    34.500    -23.16
     103   122.500    34.500    -26.12
     104   122.750    34.500    -29.26
     105   123.000    34.500    -32.58
     106   114.500    34.750     88.24
     107   114.750    34.750     87.16
     108   115.000    34.750     85.51
     109   115.250    34.750     83.27
     110   115.500    34.750     80.46
     111   115.750    34.750     77.11
     112   116.000    34.750     73.27
     113   116.250    34.750     68.98
     114   116.500    34.750     64.30
     115   116.750    34.750     59.32
     116   117.000    34.750     54.11
     117   117.250    34.750     48.76
     118   117.500    34.750     43.35
     119   117.750    34.750     37.97
     120   118.000    34.750     32.67
     121   118.250    34.750     27.54
     122   118.500    34.750     22.63
     123   118.750    34.750     17.98
     124   119.000    34.750     13.63
     125   119.250    34.750      9.60
     126   119.500    34.750      5.89
     127   119.750    34.750      2.49
     128   120.000    34.750     -0.62
     129   120.250    34.750     -3.48
     130   120.500    34.750     -6.14
     131   120.750    34.750     -8.65
     132   121.000    34.750    -11.06
     133   121.250    34.750    -13.43
     134   121.500    34.750    -15.83
     135   121.750    34.750    -18.28
     136   122.000    34.750    -20.87
     137   122.250    34.750    -23.62
     138   122.500    34.750    -26.54
     139   122.750    34.750    -29.67
     140   123.000    34.750    -32.98
     141   114.500    35.000     92.03
     142   114.750    35.000     90.59
     143   115.000    35.000     88.51
     144   115.250    35.000     85.84
     145   115.500    35.000     82.57
     146   115.750    35.000     78.76
     147   116.000    35.000     74.47
     148   116.250    35.000     69.74
     149   116.500    35.000     64.66
     150   116.750    35.000     59.31
     151   117.000    35.000     53.77
     152   117.250    35.000     48.13
     153   117.500    35.000     42.47
     154   117.750    35.000     36.89
     155   118.000    35.000     31.45
     156   118.250    35.000     26.22
     157   118.500    35.000     21.26
     158   118.750    35.000     16.62
     159   119.000    35.000     12.31
     160   119.250    35.000      8.35
     161   119.500    35.000      4.74
     162   119.750    35.000      1.47
     163   120.000    35.000     -1.50
     164   120.250    35.000     -4.21
     165   120.500    35.000     -6.72
     166   120.750    35.000     -9.07
     167   121.000    35.000    -11.33
     168   121.250    35.000    -13.58
     169   121.500    35.000    -15.84
     170   121.750    35.000    -18.21
     171   122.000    35.000    -20.71
     172   122.250    35.000    -23.40
     173   122.500    35.000    -26.29
     174   122.750    35.000    -29.39
     175   123.000    35.000    -32.69
     176   114.500    35.250     94.64
     177   114.750    35.250     92.88
     178   115.000    35.250     90.48
     179   115.250    35.250     87.46
     180   115.500    35.250     83.84
     181   115.750    35.250     79.69
     182   116.000    35.250     75.04
     183   116.250    35.250     69.98
     184   116.500    35.250     64.60
     185   116.750    35.250     58.97
     186   117.000    35.250     53.20
     187   117.250    35.250     47.36
     188   117.500    35.250     41.56
     189   117.750    35.250     35.88
     190   118.000    35.250     30.38
     191   118.250    35.250     25.14
     192   118.500    35.250     20.21
     193   118.750    35.250     15.63
     194   119.000    35.250     11.43
     195   119.250    35.250      7.59
     196   119.500    35.250      4.14
     197   119.750    35.250      1.03
     198   120.000    35.250     -1.76
     199   120.250    35.250     -4.29
     200   120.500    35.250     -6.61
     201   120.750    35.250     -8.79
     202   121.000    35.250    -10.89
     203   121.250    35.250    -12.98
     204   121.500    35.250    -15.12
     205   121.750    35.250    -17.38
     206   122.000    35.250    -19.79
     207   122.250    35.250    -22.40
     208   122.500    35.250    -25.25
     209   122.750    35.250    -28.32
     210   123.000    35.250    -31.62
     211   114.500    35.500     95.96
     212   114.750    35.500     93.99
     213   115.000    35.500     91.35
     214   115.250    35.500     88.08
     215   115.500    35.500     84.21
     216   115.750    35.500     79.80
     217   116.000    35.500     74.92
     218   116.250    35.500     69.65
     219   116.500    35.500     64.07
     220   116.750    35.500     58.29
     221   117.000    35.500     52.39
     222   117.250    35.500     46.48
     223   117.500    35.500     40.63
     224   117.750    35.500     34.94
     225   118.000    35.500     29.48
     226   118.250    35.500     24.31
     227   118.500    35.500     19.49
     228   118.750    35.500     15.05
     229   119.000    35.500     11.01
     230   119.250    35.500      7.37
     231   119.500    35.500      4.11
     232   119.750    35.500      1.22
     233   120.000    35.500     -1.35
     234   120.250    35.500     -3.66
     235   120.500    35.500     -5.78
     236   120.750    35.500     -7.75
     237   121.000    35.500     -9.66
     238   121.250    35.500    -11.59
     239   121.500    35.500    -13.59
     240   121.750    35.500    -15.72
     241   122.000    35.500    -18.04
     242   122.250    35.500    -20.58
     243   122.500    35.500    -23.36
     244   122.750    35.500    -26.41
     245   123.000    35.500    -29.71
     246   114.500    35.750     95.97
     247   114.750    35.750     93.86
     248   115.000    35.750     91.08
     249   115.250    35.750     87.65
     250   115.500    35.750     83.63
     251   115.750    35.750     79.08
     252   116.000    35.750     74.08
     253   116.250    35.750     68.71
     254   116.500    35.750     63.06
     255   116.750    35.750     57.24
     256   117.000    35.750     51.34
     257   117.250    35.750     45.44
     258   117.500    35.750     39.66
     259   117.750    35.750     34.07
     260   118.000    35.750     28.74
     261   118.250    35.750     23.73
     262   118.500    35.750     19.11
     263   118.750    35.750     14.88
     264   119.000    35.750     11.09
     265   119.250    35.750      7.69
     266   119.500    35.750      4.70
     267   119.750    35.750      2.07
     268   120.000    35.750     -0.25
     269   120.250    35.750     -2.30
     270   120.500    35.750     -4.18
     271   120.750    35.750     -5.92
     272   121.000    35.750     -7.64
     273   121.250    35.750     -9.38
     274   121.500    35.750    -11.21
     275   121.750    35.750    -13.21
     276   122.000    35.750    -15.42
     277   122.250    35.750    -17.88
     278   122.500    35.750    -20.61
     279   122.750    35.750    -23.62
     280   123.000    35.750    -26.91
     281   114.500    36.000     94.67
     282   114.750    36.000     92.52
     283   115.000    36.000     89.67
     284   115.250    36.000     86.20
     285   115.500    36.000     82.13
     286   115.750    36.000     77.56
     287   116.000    36.000     72.55
     288   116.250    36.000     67.19
     289   116.500    36.000     61.60
     290   116.750    36.000     55.84
     291   117.000    36.000     50.04
     292   117.250    36.000     44.28
     293   117.500    36.000     38.66
     294   117.750    36.000     33.27
     295   118.000    36.000     28.18
     296   118.250    36.000     23.43
     297   118.500    36.000     19.08
     298   118.750    36.000     15.15
     299   119.000    36.000     11.65
     300   119.250    36.000      8.57
     301   119.500    36.000      5.89
     302   119.750    36.000      3.57
     303   120.000    36.000      1.56
     304   120.250    36.000     -0.21
     305   120.500    36.000     -1.81
     306   120.750    36.000     -3.31
     307   121.000    36.000     -4.80
     308   121.250    36.000     -6.33
     309   121.500    36.000     -7.99
     310   121.750    36.000     -9.86
     311   122.000    36.000    -11.95
     312   122.250    36.000    -14.31
     313   122.500    36.000    -16.99
     314   122.750    36.000    -19.96
     315   123.000    36.000    -23.23
     316   114.500    36.250     92.15
     317   114.750    36.250     90.02
     318   115.000    36.250     87.21
     319   115.250    36.250     83.77
     320   115.500    36.250     79.77
     321   115.750    36.250     75.27
     322   116.000    36.250     70.36
     323   116.250    36.250     65.13
     324   116.500    36.250     59.69
     325   116.750    36.250     54.12
     326   117.000    36.250     48.53
     327   117.250    36.250     43.01
     328   117.500    36.250     37.68
     329   117.750    36.250     32.58
     330   118.000    36.250     27.80
     331   118.250    36.250     23.39
     332   118.500    36.250     19.40
     333   118.750    36.250     15.84
     334   119.000    36.250     12.70
     335   119.250    36.250      9.99
     336   119.500    36.250      7.68
     337   119.750    36.250      5.72
     338   120.000    36.250      4.04
     339   120.250    36.250      2.59
     340   120.500    36.250      1.29
     341   120.750    36.250      0.06
     342   121.000    36.250     -1.18
     343   121.250    36.250     -2.49
     344   121.500    36.250     -3.97
     345   121.750    36.250     -5.67
     346   122.000    36.250     -7.65
     347   122.250    36.250     -9.92
     348   122.500    36.250    -12.53
     349   122.750    36.250    -15.46
     350   123.000    36.250    -18.72
     351   114.500    36.500     88.50
     352   114.750    36.500     86.46
     353   115.000    36.500     83.76
     354   115.250    36.500     80.46
     355   115.500    36.500     76.61
     356   115.750    36.500     72.29
     357   116.000    36.500     67.58
     358   116.250    36.500     62.59
     359   116.500    36.500     57.40
     360   116.750    36.500     52.13
     361   117.000    36.500     46.85
     362   117.250    36.500     41.69
     363   117.500    36.500     36.71
     364   117.750    36.500     32.01
     365   118.000    36.500     27.63
     366   118.250    36.500     23.64
     367   118.500    36.500     20.07
     368   118.750    36.500     16.94
     369   119.000    36.500     14.23
     370   119.250    36.500     11.94
     371   119.500    36.500     10.04
     372   119.750    36.500      8.46
     373   120.000    36.500      7.16
     374   120.250    36.500      6.06
     375   120.500    36.500      5.08
     376   120.750    36.500      4.15
     377   121.000    36.500      3.17
     378   121.250    36.500      2.07
     379   121.500    36.500      0.78
     380   121.750    36.500     -0.75
     381   122.000    36.500     -2.59
     382   122.250    36.500     -4.78
     383   122.500    36.500     -7.31
     384   122.750    36.500    -10.21
     385   123.000    36.500    -13.45
     386   114.500    36.750     83.86
     387   114.750    36.750     81.98
     388   115.000    36.750     79.48
     389   115.250    36.750     76.38
     390   115.500    36.750     72.77
     391   115.750    36.750     68.72
     392   116.000    36.750     64.31
     393   116.250    36.750     59.64
     394   116.500    36.750     54.81
     395   116.750    36.750     49.92
     396   117.000    36.750     45.06
     397   117.250    36.750     40.32
     398   117.500    36.750     35.80
     399   117.750    36.750     31.56
     400   118.000    36.750     27.67
     401   118.250    36.750     24.16
     402   118.500    36.750     21.07
     403   118.750    36.750     18.42
     404   119.000    36.750     16.20
     405   119.250    36.750     14.37
     406   119.500    36.750     12.90
     407   119.750    36.750     11.75
     408   120.000    36.750     10.84
     409   120.250    36.750     10.11
     410   120.500    36.750      9.47
     411   120.750    36.750      8.84
     412   121.000    36.750      8.12
     413   121.250    36.750      7.26
     414   121.500    36.750      6.18
     415   121.750    36.750      4.81
     416   122.000    36.750      3.10
     417   122.250    36.750      1.02
     418   122.500    36.750     -1.45
     419   122.750    36.750     -4.30
     420   123.000    36.750     -7.52
     421   114.500    37.000     78.39
     422   114.750    37.000     76.74
     423   115.000    37.000     74.48
     424   115.250    37.000     71.68
     425   115.500    37.000     68.37
     426   115.750    37.000     64.68
     427   116.000    37.000     60.65
     428   116.250    37.000     56.39
     429   116.500    37.000     51.99
     430   116.750    37.000     47.56
     431   117.000    37.000     43.19
     432   117.250    37.000     38.96
     433   117.500    37.000     34.97
     434   117.750    37.000     31.26
     435   118.000    37.000     27.90
     436   118.250    37.000     24.94
     437   118.500    37.000     22.39
     438   118.750    37.000     20.27
     439   119.000    37.000     18.55
     440   119.250    37.000     17.21
     441   119.500    37.000     16.22
     442   119.750    37.000     15.51
     443   120.000    37.000     15.01
     444   120.250    37.000     14.66
     445   120.500    37.000     14.36
     446   120.750    37.000     14.04
     447   121.000    37.000     13.60
     448   121.250    37.000     12.97
     449   121.500    37.000     12.09
     450   121.750    37.000     10.87
     451   122.000    37.000      9.29
     452   122.250    37.000      7.31
     453   122.500    37.000      4.92
     454   122.750    37.000      2.11
     455   123.000    37.000     -1.10
     456   114.500    37.250     72.30
     457   114.750    37.250     70.91
     458   115.000    37.250     68.97
     459   115.250    37.250     66.50
     460   115.500    37.250     63.57
     461   115.750    37.250     60.28
     462   116.000    37.250     56.70
     463   116.250    37.250     52.92
     464   116.500    37.250     49.03
     465   116.750    37.250     45.13
     466   117.000    37.250     41.31
     467   117.250    37.250     37.66
     468   117.500    37.250     34.23
     469   117.750    37.250     31.12
     470   118.000    37.250     28.35
     471   118.250    37.250     25.97
     472   118.500    37.250     23.99
     473   118.750    37.250     22.41
     474   119.000    37.250     21.23
     475   119.250    37.250     20.41
     476   119.500    37.250     19.90
     477   119.750    37.250     19.64
     478   120.000    37.250     19.55
     479   120.250    37.250     19.58
     480   120.500    37.250     19.62
     481   120.750    37.250     19.60
     482   121.000    37.250     19.43
     483   121.250    37.250     19.03
     484   121.500    37.250     18.34
     485   121.750    37.250     17.28
     486   122.000    37.250     15.84
     487   122.250    37.250     13.95
     488   122.500    37.250     11.63
     489   122.750    37.250      8.85
     490   123.000    37.250      5.67
     491   114.500    37.500     65.77
     492   114.750    37.500     64.70
     493   115.000    37.500     63.08
     494   115.250    37.500     61.01
     495   115.500    37.500     58.51
     496   115.750    37.500     55.69
     497   116.000    37.500     52.60
     498   116.250    37.500     49.35
     499   116.500    37.500     46.02
     500   116.750    37.500     42.70
     501   117.000    37.500     39.49
     502   117.250    37.500     36.44
     503   117.500    37.500     33.63
     504   117.750    37.500     31.13
     505   118.000    37.500     28.98
     506   118.250    37.500     27.21
     507   118.500    37.500     25.81
     508   118.750    37.500     24.81
     509   119.000    37.500     24.18
     510   119.250    37.500     23.86
     511   119.500    37.500     23.84
     512   119.750    37.500     24.02
     513   120.000    37.500     24.35
     514   120.250    37.500     24.75
     515   120.500    37.500     25.12
     516   120.750    37.500     25.38
     517   121.000    37.500     25.47
     518   121.250    37.500     25.29
     519   121.500    37.500     24.77
     520   121.750    37.500     23.86
     521   122.000    37.500     22.53
     522   122.250    37.500     20.73
     523   122.500    37.500     18.47
     524   122.750    37.500     15.73
     525   123.000    37.500     12.56
     526   114.500    37.750     59.01
     527   114.750    37.750     58.25
     528   115.000    37.750     57.02
     529   115.250    37.750     55.37
     530   115.500    37.750     53.34
     531   115.750    37.750     51.01
     532   116.000    37.750     48.47
     533   116.250    37.750     45.78
     534   116.500    37.750     43.05
     535   116.750    37.750     40.33
     536   117.000    37.750     37.75
     537   117.250    37.750     35.34
     538   117.500    37.750     33.17
     539   117.750    37.750     31.31
     540   118.000    37.750     29.78
     541   118.250    37.750     28.62
     542   118.500    37.750     27.82
     543   118.750    37.750     27.39
     544   119.000    37.750     27.29
     545   119.250    37.750     27.48
     546   119.500    37.750     27.92
     547   119.750    37.750     28.53
     548   120.000    37.750     29.25
     549   120.250    37.750     29.99
     550   120.500    37.750     30.68
     551   120.750    37.750     31.21
     552   121.000    37.750     31.54
     553   121.250    37.750     31.54
     554   121.500    37.750     31.19
     555   121.750    37.750     30.42
     556   122.000    37.750     29.18
     557   122.250    37.750     27.46
     558   122.500    37.750     25.24
     559   122.750    37.750     22.55
     560   123.000    37.750     19.39
     561   114.500    38.000     52.20
     562   114.750    38.000     51.79
     563   115.000    38.000     50.95
     564   115.250    38.000     49.73
     565   115.500    38.000     48.19
     566   115.750    38.000     46.38
     567   116.000    38.000     44.39
     568   116.250    38.000     42.30
     569   116.500    38.000     40.17
     570   116.750    38.000     38.10
     571   117.000    38.000     36.14
     572   117.250    38.000     34.38
     573   117.500    38.000     32.86
     574   117.750    38.000     31.64
     575   118.000    38.000     30.73
     576   118.250    38.000     30.18
     577   118.500    38.000     29.95
     578   118.750    38.000     30.07
     579   119.000    38.000     30.48
     580   119.250    38.000     31.15
     581   119.500    38.000     32.03
     582   119.750    38.000     33.04
     583   120.000    38.000     34.13
     584   120.250    38.000     35.18
     585   120.500    38.000     36.15
     586   120.750    38.000     36.92
     587   121.000    38.000     37.43
     588   121.250    38.000     37.62
     589   121.500    38.000     37.41
     590   121.750    38.000     36.73
     591   122.000    38.000     35.59
     592   122.250    38.000     33.92
     593   122.500    38.000     31.76
     594   122.750    38.000     29.08
     595   123.000    38.000     25.93
     596   114.500    38.250     45.51
     597   114.750    38.250     45.45
     598   115.000    38.250     45.01
     599   115.250    38.250     44.24
     600   115.500    38.250     43.19
     601   115.750    38.250     41.91
     602   116.000    38.250     40.49
     603   116.250    38.250     38.98
     604   116.500    38.250     37.47
     605   116.750    38.250     36.02
     606   117.000    38.250     34.71
     607   117.250    38.250     33.58
     608   117.500    38.250     32.70
     609   117.750    38.250     32.08
     610   118.000    38.250     31.78
     611   118.250    38.250     31.80
     612   118.500    38.250     32.13
     613   118.750    38.250     32.76
     614   119.000    38.250     33.65
     615   119.250    38.250     34.76
     616   119.500    38.250     36.04
     617   119.750    38.250     37.42
     618   120.000    38.250     38.81
     619   120.250    38.250     40.15
     620   120.500    38.250     41.35
     621   120.750    38.250     42.32
     622   121.000    38.250     43.01
     623   121.250    38.250     43.32
     624   121.500    38.250     43.21
     625   121.750    38.250     42.64
     626   122.000    38.250     41.54
     627   122.250    38.250     39.93
     628   122.500    38.250     37.78
     629   122.750    38.250     35.13
     630   123.000    38.250     31.98
     631   114.500    38.500     39.10
     632   114.750    38.500     39.39
     633   115.000    38.500     39.35
     634   115.250    38.500     39.03
     635   115.500    38.500     38.46
     636   115.750    38.500     37.70
     637   116.000    38.500     36.84
     638   116.250    38.500     35.91
     639   116.500    38.500     34.99
     640   116.750    38.500     34.16
     641   117.000    38.500     33.46
     642   117.250    38.500     32.94
     643   117.500    38.500     32.65
     644   117.750    38.500     32.64
     645   118.000    38.500     32.90
     646   118.250    38.500     33.45
     647   118.500    38.500     34.29
     648   118.750    38.500     35.38
     649   119.000    38.500     36.71
     650   119.250    38.500     38.22
     651   119.500    38.500     39.84
     652   119.750    38.500     41.53
     653   120.000    38.500     43.18
     654   120.250    38.500     44.75
     655   120.500    38.500     46.13
     656   120.750    38.500     47.27
     657   121.000    38.500     48.08
     658   121.250    38.500     48.49
     659   121.500    38.500     48.45
     660   121.750    38.500     47.91
     661   122.000    38.500     46.86
     662   122.250    38.500     45.27
     663   122.500    38.500     43.13
     664   122.750    38.500     40.49
     665   123.000    38.500     37.35
