# Supplementary material for: The analysis on groundwater storage variations from GRACE/GRACE-FO in recent 20 years driven by influencing factors and prediction in Shandong Province, China
Source: Sci Rep. 2024 Mar 9;14:5819. doi: 10.1038/s41598-024-55588-3 (PMC10925065; doi:10.1038/s41598-024-55588-3)
Supplement: Supplementary file 1 — Supplementary Information. [file 41598_2024_55588_MOESM1_ESM.zip › data/GWS derived from GRACE/gws201311.txt]

       1   114.500    34.000    -19.95
       2   114.750    34.000    -18.43
       3   115.000    34.000    -17.02
       4   115.250    34.000    -15.74
       5   115.500    34.000    -14.67
       6   115.750    34.000    -13.82
       7   116.000    34.000    -13.24
       8   116.250    34.000    -12.94
       9   116.500    34.000    -12.92
      10   116.750    34.000    -13.19
      11   117.000    34.000    -13.74
      12   117.250    34.000    -14.54
      13   117.500    34.000    -15.57
      14   117.750    34.000    -16.78
      15   118.000    34.000    -18.14
      16   118.250    34.000    -19.60
      17   118.500    34.000    -21.12
      18   118.750    34.000    -22.67
      19   119.000    34.000    -24.20
      20   119.250    34.000    -25.66
      21   119.500    34.000    -27.04
      22   119.750    34.000    -28.31
      23   120.000    34.000    -29.45
      24   120.250    34.000    -30.45
      25   120.500    34.000    -31.33
      26   120.750    34.000    -32.07
      27   121.000    34.000    -32.70
      28   121.250    34.000    -33.23
      29   121.500    34.000    -33.69
      30   121.750    34.000    -34.10
      31   122.000    34.000    -34.48
      32   122.250    34.000    -34.87
      33   122.500    34.000    -35.29
      34   122.750    34.000    -35.75
      35   123.000    34.000    -36.28
      36   114.500    34.250     -7.96
      37   114.750    34.250     -6.64
      38   115.000    34.250     -5.48
      39   115.250    34.250     -4.54
      40   115.500    34.250     -3.84
      41   115.750    34.250     -3.42
      42   116.000    34.250     -3.31
      43   116.250    34.250     -3.52
      44   116.500    34.250     -4.04
      45   116.750    34.250     -4.87
      46   117.000    34.250     -6.00
      47   117.250    34.250     -7.37
      48   117.500    34.250     -8.97
      49   117.750    34.250    -10.75
      50   118.000    34.250    -12.68
      51   118.250    34.250    -14.69
      52   118.500    34.250    -16.74
      53   118.750    34.250    -18.80
      54   119.000    34.250    -20.81
      55   119.250    34.250    -22.75
      56   119.500    34.250    -24.56
      57   119.750    34.250    -26.23
      58   120.000    34.250    -27.77
      59   120.250    34.250    -29.13
      60   120.500    34.250    -30.33
      61   120.750    34.250    -31.37
      62   121.000    34.250    -32.26
      63   121.250    34.250    -33.03
      64   121.500    34.250    -33.69
      65   121.750    34.250    -34.26
      66   122.000    34.250    -34.79
      67   122.250    34.250    -35.27
      68   122.500    34.250    -35.76
      69   122.750    34.250    -36.26
      70   123.000    34.250    -36.79
      71   114.500    34.500      3.97
      72   114.750    34.500      5.10
      73   115.000    34.500      6.01
      74   115.250    34.500      6.65
      75   115.500    34.500      6.98
      76   115.750    34.500      6.97
      77   116.000    34.500      6.62
      78   116.250    34.500      5.92
      79   116.500    34.500      4.87
      80   116.750    34.500      3.51
      81   117.000    34.500      1.83
      82   117.250    34.500     -0.10
      83   117.500    34.500     -2.26
      84   117.750    34.500     -4.60
      85   118.000    34.500     -7.06
      86   118.250    34.500     -9.61
      87   118.500    34.500    -12.18
      88   118.750    34.500    -14.74
      89   119.000    34.500    -17.22
      90   119.250    34.500    -19.60
      91   119.500    34.500    -21.85
      92   119.750    34.500    -23.93
      93   120.000    34.500    -25.82
      94   120.250    34.500    -27.54
      95   120.500    34.500    -29.05
      96   120.750    34.500    -30.38
      97   121.000    34.500    -31.52
      98   121.250    34.500    -32.52
      99   121.500    34.500    -33.38
     100   121.750    34.500    -34.11
     101   122.000    34.500    -34.77
     102   122.250    34.500    -35.35
     103   122.500    34.500    -35.90
     104   122.750    34.500    -36.43
     105   123.000    34.500    -36.96
     106   114.500    34.750     15.59
     107   114.750    34.750     16.56
     108   115.000    34.750     17.24
     109   115.250    34.750     17.58
     110   115.500    34.750     17.57
     111   115.750    34.750     17.17
     112   116.000    34.750     16.38
     113   116.250    34.750     15.22
     114   116.500    34.750     13.69
     115   116.750    34.750     11.81
     116   117.000    34.750      9.62
     117   117.250    34.750      7.15
     118   117.500    34.750      4.46
     119   117.750    34.750      1.60
     120   118.000    34.750     -1.39
     121   118.250    34.750     -4.44
     122   118.500    34.750     -7.49
     123   118.750    34.750    -10.51
     124   119.000    34.750    -13.45
     125   119.250    34.750    -16.25
     126   119.500    34.750    -18.91
     127   119.750    34.750    -21.36
     128   120.000    34.750    -23.61
     129   120.250    34.750    -25.64
     130   120.500    34.750    -27.46
     131   120.750    34.750    -29.05
     132   121.000    34.750    -30.45
     133   121.250    34.750    -31.65
     134   121.500    34.750    -32.69
     135   121.750    34.750    -33.58
     136   122.000    34.750    -34.35
     137   122.250    34.750    -35.03
     138   122.500    34.750    -35.63
     139   122.750    34.750    -36.18
     140   123.000    34.750    -36.70
     141   114.500    35.000     26.70
     142   114.750    35.000     27.53
     143   115.000    35.000     27.99
     144   115.250    35.000     28.07
     145   115.500    35.000     27.73
     146   115.750    35.000     26.98
     147   116.000    35.000     25.80
     148   116.250    35.000     24.20
     149   116.500    35.000     22.22
     150   116.750    35.000     19.87
     151   117.000    35.000     17.20
     152   117.250    35.000     14.25
     153   117.500    35.000     11.07
     154   117.750    35.000      7.73
     155   118.000    35.000      4.28
     156   118.250    35.000      0.77
     157   118.500    35.000     -2.74
     158   118.750    35.000     -6.19
     159   119.000    35.000     -9.54
     160   119.250    35.000    -12.72
     161   119.500    35.000    -15.74
     162   119.750    35.000    -18.55
     163   120.000    35.000    -21.11
     164   120.250    35.000    -23.44
     165   120.500    35.000    -25.52
     166   120.750    35.000    -27.37
     167   121.000    35.000    -28.97
     168   121.250    35.000    -30.37
     169   121.500    35.000    -31.57
     170   121.750    35.000    -32.59
     171   122.000    35.000    -33.47
     172   122.250    35.000    -34.22
     173   122.500    35.000    -34.87
     174   122.750    35.000    -35.44
     175   123.000    35.000    -35.94
     176   114.500    35.250     37.09
     177   114.750    35.250     37.80
     178   115.000    35.250     38.08
     179   115.250    35.250     37.93
     180   115.500    35.250     37.31
     181   115.750    35.250     36.23
     182   116.000    35.250     34.69
     183   116.250    35.250     32.72
     184   116.500    35.250     30.32
     185   116.750    35.250     27.56
     186   117.000    35.250     24.47
     187   117.250    35.250     21.08
     188   117.500    35.250     17.48
     189   117.750    35.250     13.71
     190   118.000    35.250      9.83
     191   118.250    35.250      5.92
     192   118.500    35.250      2.02
     193   118.750    35.250     -1.81
     194   119.000    35.250     -5.51
     195   119.250    35.250     -9.05
     196   119.500    35.250    -12.39
     197   119.750    35.250    -15.48
     198   120.000    35.250    -18.34
     199   120.250    35.250    -20.92
     200   120.500    35.250    -23.24
     201   120.750    35.250    -25.29
     202   121.000    35.250    -27.09
     203   121.250    35.250    -28.65
     204   121.500    35.250    -29.99
     205   121.750    35.250    -31.13
     206   122.000    35.250    -32.09
     207   122.250    35.250    -32.90
     208   122.500    35.250    -33.59
     209   122.750    35.250    -34.17
     210   123.000    35.250    -34.66
     211   114.500    35.500     46.61
     212   114.750    35.500     47.20
     213   115.000    35.500     47.33
     214   115.250    35.500     46.98
     215   115.500    35.500     46.11
     216   115.750    35.500     44.76
     217   116.000    35.500     42.92
     218   116.250    35.500     40.62
     219   116.500    35.500     37.88
     220   116.750    35.500     34.75
     221   117.000    35.500     31.29
     222   117.250    35.500     27.54
     223   117.500    35.500     23.57
     224   117.750    35.500     19.43
     225   118.000    35.500     15.21
     226   118.250    35.500     10.94
     227   118.500    35.500      6.72
     228   118.750    35.500      2.57
     229   119.000    35.500     -1.43
     230   119.250    35.500     -5.26
     231   119.500    35.500     -8.85
     232   119.750    35.500    -12.21
     233   120.000    35.500    -15.29
     234   120.250    35.500    -18.09
     235   120.500    35.500    -20.60
     236   120.750    35.500    -22.83
     237   121.000    35.500    -24.78
     238   121.250    35.500    -26.48
     239   121.500    35.500    -27.92
     240   121.750    35.500    -29.16
     241   122.000    35.500    -30.19
     242   122.250    35.500    -31.06
     243   122.500    35.500    -31.77
     244   122.750    35.500    -32.35
     245   123.000    35.500    -32.83
     246   114.500    35.750     55.10
     247   114.750    35.750     55.61
     248   115.000    35.750     55.61
     249   115.250    35.750     55.09
     250   115.500    35.750     54.04
     251   115.750    35.750     52.46
     252   116.000    35.750     50.36
     253   116.250    35.750     47.78
     254   116.500    35.750     44.76
     255   116.750    35.750     41.35
     256   117.000    35.750     37.58
     257   117.250    35.750     33.54
     258   117.500    35.750     29.26
     259   117.750    35.750     24.84
     260   118.000    35.750     20.32
     261   118.250    35.750     15.80
     262   118.500    35.750     11.30
     263   118.750    35.750      6.91
     264   119.000    35.750      2.66
     265   119.250    35.750     -1.38
     266   119.500    35.750     -5.19
     267   119.750    35.750     -8.74
     268   120.000    35.750    -12.01
     269   120.250    35.750    -14.97
     270   120.500    35.750    -17.63
     271   120.750    35.750    -19.99
     272   121.000    35.750    -22.07
     273   121.250    35.750    -23.86
     274   121.500    35.750    -25.40
     275   121.750    35.750    -26.70
     276   122.000    35.750    -27.79
     277   122.250    35.750    -28.69
     278   122.500    35.750    -29.43
     279   122.750    35.750    -30.01
     280   123.000    35.750    -30.47
     281   114.500    36.000     62.45
     282   114.750    36.000     62.90
     283   115.000    36.000     62.82
     284   115.250    36.000     62.17
     285   115.500    36.000     60.96
     286   115.750    36.000     59.19
     287   116.000    36.000     56.91
     288   116.250    36.000     54.12
     289   116.500    36.000     50.89
     290   116.750    36.000     47.24
     291   117.000    36.000     43.26
     292   117.250    36.000     38.98
     293   117.500    36.000     34.49
     294   117.750    36.000     29.85
     295   118.000    36.000     25.12
     296   118.250    36.000     20.39
     297   118.500    36.000     15.70
     298   118.750    36.000     11.13
     299   119.000    36.000      6.72
     300   119.250    36.000      2.51
     301   119.500    36.000     -1.45
     302   119.750    36.000     -5.12
     303   120.000    36.000     -8.51
     304   120.250    36.000    -11.59
     305   120.500    36.000    -14.35
     306   120.750    36.000    -16.82
     307   121.000    36.000    -18.97
     308   121.250    36.000    -20.84
     309   121.500    36.000    -22.44
     310   121.750    36.000    -23.79
     311   122.000    36.000    -24.92
     312   122.250    36.000    -25.84
     313   122.500    36.000    -26.59
     314   122.750    36.000    -27.18
     315   123.000    36.000    -27.62
     316   114.500    36.250     68.58
     317   114.750    36.250     69.01
     318   115.000    36.250     68.86
     319   115.250    36.250     68.12
     320   115.500    36.250     66.81
     321   115.750    36.250     64.93
     322   116.000    36.250     62.50
     323   116.250    36.250     59.58
     324   116.500    36.250     56.19
     325   116.750    36.250     52.39
     326   117.000    36.250     48.25
     327   117.250    36.250     43.82
     328   117.500    36.250     39.18
     329   117.750    36.250     34.40
     330   118.000    36.250     29.54
     331   118.250    36.250     24.69
     332   118.500    36.250     19.89
     333   118.750    36.250     15.21
     334   119.000    36.250     10.70
     335   119.250    36.250      6.39
     336   119.500    36.250      2.35
     337   119.750    36.250     -1.40
     338   120.000    36.250     -4.86
     339   120.250    36.250     -8.01
     340   120.500    36.250    -10.83
     341   120.750    36.250    -13.34
     342   121.000    36.250    -15.55
     343   121.250    36.250    -17.46
     344   121.500    36.250    -19.09
     345   121.750    36.250    -20.47
     346   122.000    36.250    -21.63
     347   122.250    36.250    -22.56
     348   122.500    36.250    -23.32
     349   122.750    36.250    -23.91
     350   123.000    36.250    -24.33
     351   114.500    36.500     73.46
     352   114.750    36.500     73.88
     353   115.000    36.500     73.71
     354   115.250    36.500     72.93
     355   115.500    36.500     71.55
     356   115.750    36.500     69.59
     357   116.000    36.500     67.10
     358   116.250    36.500     64.08
     359   116.500    36.500     60.62
     360   116.750    36.500     56.73
     361   117.000    36.500     52.51
     362   117.250    36.500     48.01
     363   117.500    36.500     43.31
     364   117.750    36.500     38.46
     365   118.000    36.500     33.55
     366   118.250    36.500     28.65
     367   118.500    36.500     23.80
     368   118.750    36.500     19.08
     369   119.000    36.500     14.54
     370   119.250    36.500     10.21
     371   119.500    36.500      6.15
     372   119.750    36.500      2.37
     373   120.000    36.500     -1.11
     374   120.250    36.500     -4.27
     375   120.500    36.500     -7.11
     376   120.750    36.500     -9.63
     377   121.000    36.500    -11.85
     378   121.250    36.500    -13.77
     379   121.500    36.500    -15.42
     380   121.750    36.500    -16.82
     381   122.000    36.500    -17.98
     382   122.250    36.500    -18.92
     383   122.500    36.500    -19.68
     384   122.750    36.500    -20.28
     385   123.000    36.500    -20.71
     386   114.500    36.750     77.08
     387   114.750    36.750     77.52
     388   115.000    36.750     77.35
     389   115.250    36.750     76.56
     390   115.500    36.750     75.16
     391   115.750    36.750     73.19
     392   116.000    36.750     70.67
     393   116.250    36.750     67.65
     394   116.500    36.750     64.16
     395   116.750    36.750     60.26
     396   117.000    36.750     56.03
     397   117.250    36.750     51.53
     398   117.500    36.750     46.83
     399   117.750    36.750     42.00
     400   118.000    36.750     37.11
     401   118.250    36.750     32.23
     402   118.500    36.750     27.40
     403   118.750    36.750     22.71
     404   119.000    36.750     18.21
     405   119.250    36.750     13.92
     406   119.500    36.750      9.89
     407   119.750    36.750      6.14
     408   120.000    36.750      2.69
     409   120.250    36.750     -0.44
     410   120.500    36.750     -3.26
     411   120.750    36.750     -5.76
     412   121.000    36.750     -7.97
     413   121.250    36.750     -9.89
     414   121.500    36.750    -11.53
     415   121.750    36.750    -12.92
     416   122.000    36.750    -14.08
     417   122.250    36.750    -15.03
     418   122.500    36.750    -15.79
     419   122.750    36.750    -16.38
     420   123.000    36.750    -16.83
     421   114.500    37.000     79.46
     422   114.750    37.000     79.93
     423   115.000    37.000     79.80
     424   115.250    37.000     79.04
     425   115.500    37.000     77.67
     426   115.750    37.000     75.73
     427   116.000    37.000     73.25
     428   116.250    37.000     70.26
     429   116.500    37.000     66.82
     430   116.750    37.000     62.98
     431   117.000    37.000     58.81
     432   117.250    37.000     54.38
     433   117.500    37.000     49.75
     434   117.750    37.000     45.00
     435   118.000    37.000     40.19
     436   118.250    37.000     35.40
     437   118.500    37.000     30.68
     438   118.750    37.000     26.09
     439   119.000    37.000     21.67
     440   119.250    37.000     17.47
     441   119.500    37.000     13.51
     442   119.750    37.000      9.85
     443   120.000    37.000      6.48
     444   120.250    37.000      3.41
     445   120.500    37.000      0.64
     446   120.750    37.000     -1.81
     447   121.000    37.000     -3.98
     448   121.250    37.000     -5.87
     449   121.500    37.000     -7.49
     450   121.750    37.000     -8.87
     451   122.000    37.000    -10.02
     452   122.250    37.000    -10.98
     453   122.500    37.000    -11.75
     454   122.750    37.000    -12.36
     455   123.000    37.000    -12.82
     456   114.500    37.250     80.66
     457   114.750    37.250     81.19
     458   115.000    37.250     81.11
     459   115.250    37.250     80.41
     460   115.500    37.250     79.12
     461   115.750    37.250     77.26
     462   116.000    37.250     74.86
     463   116.250    37.250     71.96
     464   116.500    37.250     68.63
     465   116.750    37.250     64.91
     466   117.000    37.250     60.86
     467   117.250    37.250     56.56
     468   117.500    37.250     52.08
     469   117.750    37.250     47.47
     470   118.000    37.250     42.81
     471   118.250    37.250     38.16
     472   118.500    37.250     33.60
     473   118.750    37.250     29.15
     474   119.000    37.250     24.88
     475   119.250    37.250     20.82
     476   119.500    37.250     16.99
     477   119.750    37.250     13.44
     478   120.000    37.250     10.18
     479   120.250    37.250      7.21
     480   120.500    37.250      4.52
     481   120.750    37.250      2.13
     482   121.000    37.250      0.03
     483   121.250    37.250     -1.82
     484   121.500    37.250     -3.41
     485   121.750    37.250     -4.78
     486   122.000    37.250     -5.93
     487   122.250    37.250     -6.89
     488   122.500    37.250     -7.68
     489   122.750    37.250     -8.32
     490   123.000    37.250     -8.81
     491   114.500    37.500     80.75
     492   114.750    37.500     81.35
     493   115.000    37.500     81.36
     494   115.250    37.500     80.76
     495   115.500    37.500     79.58
     496   115.750    37.500     77.84
     497   116.000    37.500     75.57
     498   116.250    37.500     72.82
     499   116.500    37.500     69.64
     500   116.750    37.500     66.09
     501   117.000    37.500     62.22
     502   117.250    37.500     58.12
     503   117.500    37.500     53.82
     504   117.750    37.500     49.41
     505   118.000    37.500     44.96
     506   118.250    37.500     40.52
     507   118.500    37.500     36.14
     508   118.750    37.500     31.90
     509   119.000    37.500     27.81
     510   119.250    37.500     23.93
     511   119.500    37.500     20.27
     512   119.750    37.500     16.87
     513   120.000    37.500     13.74
     514   120.250    37.500     10.88
     515   120.500    37.500      8.31
     516   120.750    37.500      6.00
     517   121.000    37.500      3.95
     518   121.250    37.500      2.15
     519   121.500    37.500      0.59
     520   121.750    37.500     -0.76
     521   122.000    37.500     -1.90
     522   122.250    37.500     -2.89
     523   122.500    37.500     -3.69
     524   122.750    37.500     -4.37
     525   123.000    37.500     -4.91
     526   114.500    37.750     79.84
     527   114.750    37.750     80.53
     528   115.000    37.750     80.65
     529   115.250    37.750     80.17
     530   115.500    37.750     79.13
     531   115.750    37.750     77.54
     532   116.000    37.750     75.45
     533   116.250    37.750     72.89
     534   116.500    37.750     69.91
     535   116.750    37.750     66.58
     536   117.000    37.750     62.95
     537   117.250    37.750     59.07
     538   117.500    37.750     55.02
     539   117.750    37.750     50.87
     540   118.000    37.750     46.66
     541   118.250    37.750     42.47
     542   118.500    37.750     38.33
     543   118.750    37.750     34.32
     544   119.000    37.750     30.45
     545   119.250    37.750     26.77
     546   119.500    37.750     23.31
     547   119.750    37.750     20.08
     548   120.000    37.750     17.10
     549   120.250    37.750     14.37
     550   120.500    37.750     11.91
     551   120.750    37.750      9.69
     552   121.000    37.750      7.72
     553   121.250    37.750      5.97
     554   121.500    37.750      4.43
     555   121.750    37.750      3.10
     556   122.000    37.750      1.93
     557   122.250    37.750      0.93
     558   122.500    37.750      0.08
     559   122.750    37.750     -0.65
     560   123.000    37.750     -1.25
     561   114.500    38.000     78.04
     562   114.750    38.000     78.84
     563   115.000    38.000     79.08
     564   115.250    38.000     78.76
     565   115.500    38.000     77.89
     566   115.750    38.000     76.49
     567   116.000    38.000     74.61
     568   116.250    38.000     72.28
     569   116.500    38.000     69.54
     570   116.750    38.000     66.47
     571   117.000    38.000     63.10
     572   117.250    38.000     59.50
     573   117.500    38.000     55.74
     574   117.750    38.000     51.86
     575   118.000    38.000     47.94
     576   118.250    38.000     44.03
     577   118.500    38.000     40.16
     578   118.750    38.000     36.40
     579   119.000    38.000     32.79
     580   119.250    38.000     29.33
     581   119.500    38.000     26.07
     582   119.750    38.000     23.03
     583   120.000    38.000     20.21
     584   120.250    38.000     17.63
     585   120.500    38.000     15.27
     586   120.750    38.000     13.14
     587   121.000    38.000     11.23
     588   121.250    38.000      9.52
     589   121.500    38.000      8.01
     590   121.750    38.000      6.67
     591   122.000    38.000      5.49
     592   122.250    38.000      4.45
     593   122.500    38.000      3.53
     594   122.750    38.000      2.74
     595   123.000    38.000      2.05
     596   114.500    38.250     75.49
     597   114.750    38.250     76.42
     598   115.000    38.250     76.80
     599   115.250    38.250     76.65
     600   115.500    38.250     75.97
     601   115.750    38.250     74.79
     602   116.000    38.250     73.14
     603   116.250    38.250     71.07
     604   116.500    38.250     68.61
     605   116.750    38.250     65.82
     606   117.000    38.250     62.76
     607   117.250    38.250     59.47
     608   117.500    38.250     56.02
     609   117.750    38.250     52.47
     610   118.000    38.250     48.85
     611   118.250    38.250     45.24
     612   118.500    38.250     41.67
     613   118.750    38.250     38.18
     614   119.000    38.250     34.81
     615   119.250    38.250     31.60
     616   119.500    38.250     28.55
     617   119.750    38.250     25.70
     618   120.000    38.250     23.04
     619   120.250    38.250     20.59
     620   120.500    38.250     18.34
     621   120.750    38.250     16.30
     622   121.000    38.250     14.43
     623   121.250    38.250     12.76
     624   121.500    38.250     11.24
     625   121.750    38.250      9.88
     626   122.000    38.250      8.66
     627   122.250    38.250      7.56
     628   122.500    38.250      6.58
     629   122.750    38.250      5.70
     630   123.000    38.250      4.92
     631   114.500    38.500     72.32
     632   114.750    38.500     73.38
     633   115.000    38.500     73.92
     634   115.250    38.500     73.95
     635   115.500    38.500     73.49
     636   115.750    38.500     72.55
     637   116.000    38.500     71.17
     638   116.250    38.500     69.38
     639   116.500    38.500     67.22
     640   116.750    38.500     64.76
     641   117.000    38.500     62.01
     642   117.250    38.500     59.06
     643   117.500    38.500     55.94
     644   117.750    38.500     52.71
     645   118.000    38.500     49.42
     646   118.250    38.500     46.12
     647   118.500    38.500     42.85
     648   118.750    38.500     39.65
     649   119.000    38.500     36.55
     650   119.250    38.500     33.56
     651   119.500    38.500     30.73
     652   119.750    38.500     28.06
     653   120.000    38.500     25.56
     654   120.250    38.500     23.23
     655   120.500    38.500     21.08
     656   120.750    38.500     19.09
     657   121.000    38.500     17.27
     658   121.250    38.500     15.60
     659   121.500    38.500     14.07
     660   121.750    38.500     12.66
     661   122.000    38.500     11.38
     662   122.250    38.500     10.21
     663   122.500    38.500      9.13
     664   122.750    38.500      8.15
     665   123.000    38.500      7.25
