# Supplementary material for: The analysis on groundwater storage variations from GRACE/GRACE-FO in recent 20 years driven by influencing factors and prediction in Shandong Province, China
Source: Sci Rep. 2024 Mar 9;14:5819. doi: 10.1038/s41598-024-55588-3 (PMC10925065; doi:10.1038/s41598-024-55588-3)
Supplement: Supplementary file 1 — Supplementary Information. [file 41598_2024_55588_MOESM1_ESM.zip › data/GWS derived from GRACE/gws201312.txt]

       1   114.500    34.000    -19.29
       2   114.750    34.000    -15.84
       3   115.000    34.000    -12.55
       4   115.250    34.000     -9.50
       5   115.500    34.000     -6.75
       6   115.750    34.000     -4.38
       7   116.000    34.000     -2.43
       8   116.250    34.000     -0.92
       9   116.500    34.000      0.10
      10   116.750    34.000      0.61
      11   117.000    34.000      0.64
      12   117.250    34.000      0.19
      13   117.500    34.000     -0.71
      14   117.750    34.000     -2.04
      15   118.000    34.000     -3.73
      16   118.250    34.000     -5.74
      17   118.500    34.000     -8.00
      18   118.750    34.000    -10.48
      19   119.000    34.000    -13.08
      20   119.250    34.000    -15.76
      21   119.500    34.000    -18.46
      22   119.750    34.000    -21.11
      23   120.000    34.000    -23.67
      24   120.250    34.000    -26.11
      25   120.500    34.000    -28.37
      26   120.750    34.000    -30.44
      27   121.000    34.000    -32.30
      28   121.250    34.000    -33.94
      29   121.500    34.000    -35.33
      30   121.750    34.000    -36.51
      31   122.000    34.000    -37.46
      32   122.250    34.000    -38.21
      33   122.500    34.000    -38.77
      34   122.750    34.000    -39.14
      35   123.000    34.000    -39.37
      36   114.500    34.250     -9.43
      37   114.750    34.250     -6.16
      38   115.000    34.250     -3.09
      39   115.250    34.250     -0.29
      40   115.500    34.250      2.17
      41   115.750    34.250      4.23
      42   116.000    34.250      5.87
      43   116.250    34.250      7.04
      44   116.500    34.250      7.73
      45   116.750    34.250      7.93
      46   117.000    34.250      7.65
      47   117.250    34.250      6.90
      48   117.500    34.250      5.71
      49   117.750    34.250      4.12
      50   118.000    34.250      2.17
      51   118.250    34.250     -0.07
      52   118.500    34.250     -2.56
      53   118.750    34.250     -5.25
      54   119.000    34.250     -8.04
      55   119.250    34.250    -10.91
      56   119.500    34.250    -13.78
      57   119.750    34.250    -16.60
      58   120.000    34.250    -19.34
      59   120.250    34.250    -21.94
      60   120.500    34.250    -24.39
      61   120.750    34.250    -26.64
      62   121.000    34.250    -28.68
      63   121.250    34.250    -30.49
      64   121.500    34.250    -32.09
      65   121.750    34.250    -33.45
      66   122.000    34.250    -34.59
      67   122.250    34.250    -35.52
      68   122.500    34.250    -36.26
      69   122.750    34.250    -36.81
      70   123.000    34.250    -37.18
      71   114.500    34.500      0.00
      72   114.750    34.500      3.07
      73   115.000    34.500      5.90
      74   115.250    34.500      8.43
      75   115.500    34.500     10.61
      76   115.750    34.500     12.37
      77   116.000    34.500     13.68
      78   116.250    34.500     14.54
      79   116.500    34.500     14.91
      80   116.750    34.500     14.80
      81   117.000    34.500     14.22
      82   117.250    34.500     13.18
      83   117.500    34.500     11.72
      84   117.750    34.500      9.88
      85   118.000    34.500      7.71
      86   118.250    34.500      5.25
      87   118.500    34.500      2.56
      88   118.750    34.500     -0.28
      89   119.000    34.500     -3.25
      90   119.250    34.500     -6.27
      91   119.500    34.500     -9.28
      92   119.750    34.500    -12.25
      93   120.000    34.500    -15.12
      94   120.250    34.500    -17.85
      95   120.500    34.500    -20.43
      96   120.750    34.500    -22.82
      97   121.000    34.500    -24.99
      98   121.250    34.500    -26.96
      99   121.500    34.500    -28.70
     100   121.750    34.500    -30.21
     101   122.000    34.500    -31.51
     102   122.250    34.500    -32.59
     103   122.500    34.500    -33.47
     104   122.750    34.500    -34.15
     105   123.000    34.500    -34.67
     106   114.500    34.750      8.80
     107   114.750    34.750     11.67
     108   115.000    34.750     14.26
     109   115.250    34.750     16.54
     110   115.500    34.750     18.42
     111   115.750    34.750     19.89
     112   116.000    34.750     20.90
     113   116.250    34.750     21.44
     114   116.500    34.750     21.51
     115   116.750    34.750     21.11
     116   117.000    34.750     20.25
     117   117.250    34.750     18.95
     118   117.500    34.750     17.25
     119   117.750    34.750     15.19
     120   118.000    34.750     12.82
     121   118.250    34.750     10.19
     122   118.500    34.750      7.35
     123   118.750    34.750      4.35
     124   119.000    34.750      1.27
     125   119.250    34.750     -1.86
     126   119.500    34.750     -4.97
     127   119.750    34.750     -8.04
     128   120.000    34.750    -10.99
     129   120.250    34.750    -13.82
     130   120.500    34.750    -16.48
     131   120.750    34.750    -18.97
     132   121.000    34.750    -21.24
     133   121.250    34.750    -23.31
     134   121.500    34.750    -25.15
     135   121.750    34.750    -26.78
     136   122.000    34.750    -28.19
     137   122.250    34.750    -29.38
     138   122.500    34.750    -30.38
     139   122.750    34.750    -31.17
     140   123.000    34.750    -31.77
     141   114.500    35.000     16.85
     142   114.750    35.000     19.51
     143   115.000    35.000     21.87
     144   115.250    35.000     23.88
     145   115.500    35.000     25.48
     146   115.750    35.000     26.67
     147   116.000    35.000     27.39
     148   116.250    35.000     27.65
     149   116.500    35.000     27.44
     150   116.750    35.000     26.78
     151   117.000    35.000     25.66
     152   117.250    35.000     24.14
     153   117.500    35.000     22.23
     154   117.750    35.000     19.98
     155   118.000    35.000     17.46
     156   118.250    35.000     14.69
     157   118.500    35.000     11.73
     158   118.750    35.000      8.64
     159   119.000    35.000      5.48
     160   119.250    35.000      2.29
     161   119.500    35.000     -0.88
     162   119.750    35.000     -3.98
     163   120.000    35.000     -6.98
     164   120.250    35.000     -9.84
     165   120.500    35.000    -12.55
     166   120.750    35.000    -15.07
     167   121.000    35.000    -17.41
     168   121.250    35.000    -19.53
     169   121.500    35.000    -21.44
     170   121.750    35.000    -23.13
     171   122.000    35.000    -24.62
     172   122.250    35.000    -25.89
     173   122.500    35.000    -26.97
     174   122.750    35.000    -27.83
     175   123.000    35.000    -28.51
     176   114.500    35.250     24.02
     177   114.750    35.250     26.48
     178   115.000    35.250     28.61
     179   115.250    35.250     30.36
     180   115.500    35.250     31.71
     181   115.750    35.250     32.63
     182   116.000    35.250     33.08
     183   116.250    35.250     33.08
     184   116.500    35.250     32.62
     185   116.750    35.250     31.73
     186   117.000    35.250     30.40
     187   117.250    35.250     28.68
     188   117.500    35.250     26.61
     189   117.750    35.250     24.23
     190   118.000    35.250     21.58
     191   118.250    35.250     18.72
     192   118.500    35.250     15.70
     193   118.750    35.250     12.57
     194   119.000    35.250      9.38
     195   119.250    35.250      6.18
     196   119.500    35.250      3.01
     197   119.750    35.250     -0.09
     198   120.000    35.250     -3.08
     199   120.250    35.250     -5.94
     200   120.500    35.250     -8.64
     201   120.750    35.250    -11.16
     202   121.000    35.250    -13.49
     203   121.250    35.250    -15.63
     204   121.500    35.250    -17.55
     205   121.750    35.250    -19.28
     206   122.000    35.250    -20.80
     207   122.250    35.250    -22.11
     208   122.500    35.250    -23.23
     209   122.750    35.250    -24.15
     210   123.000    35.250    -24.87
     211   114.500    35.500     30.23
     212   114.750    35.500     32.48
     213   115.000    35.500     34.40
     214   115.250    35.500     35.92
     215   115.500    35.500     37.03
     216   115.750    35.500     37.69
     217   116.000    35.500     37.92
     218   116.250    35.500     37.68
     219   116.500    35.500     37.02
     220   116.750    35.500     35.92
     221   117.000    35.500     34.43
     222   117.250    35.500     32.56
     223   117.500    35.500     30.37
     224   117.750    35.500     27.90
     225   118.000    35.500     25.19
     226   118.250    35.500     22.28
     227   118.500    35.500     19.25
     228   118.750    35.500     16.12
     229   119.000    35.500     12.96
     230   119.250    35.500      9.80
     231   119.500    35.500      6.67
     232   119.750    35.500      3.63
     233   120.000    35.500      0.70
     234   120.250    35.500     -2.09
     235   120.500    35.500     -4.74
     236   120.750    35.500     -7.21
     237   121.000    35.500     -9.50
     238   121.250    35.500    -11.60
     239   121.500    35.500    -13.51
     240   121.750    35.500    -15.22
     241   122.000    35.500    -16.75
     242   122.250    35.500    -18.07
     243   122.500    35.500    -19.20
     244   122.750    35.500    -20.14
     245   123.000    35.500    -20.89
     246   114.500    35.750     35.42
     247   114.750    35.750     37.49
     248   115.000    35.750     39.19
     249   115.250    35.750     40.50
     250   115.500    35.750     41.38
     251   115.750    35.750     41.84
     252   116.000    35.750     41.84
     253   116.250    35.750     41.43
     254   116.500    35.750     40.58
     255   116.750    35.750     39.34
     256   117.000    35.750     37.72
     257   117.250    35.750     35.75
     258   117.500    35.750     33.49
     259   117.750    35.750     30.97
     260   118.000    35.750     28.25
     261   118.250    35.750     25.36
     262   118.500    35.750     22.36
     263   118.750    35.750     19.29
     264   119.000    35.750     16.20
     265   119.250    35.750     13.12
     266   119.500    35.750     10.11
     267   119.750    35.750      7.18
     268   120.000    35.750      4.35
     269   120.250    35.750      1.67
     270   120.500    35.750     -0.87
     271   120.750    35.750     -3.25
     272   121.000    35.750     -5.45
     273   121.250    35.750     -7.47
     274   121.500    35.750     -9.32
     275   121.750    35.750    -11.00
     276   122.000    35.750    -12.48
     277   122.250    35.750    -13.78
     278   122.500    35.750    -14.91
     279   122.750    35.750    -15.84
     280   123.000    35.750    -16.61
     281   114.500    36.000     39.57
     282   114.750    36.000     41.44
     283   115.000    36.000     42.96
     284   115.250    36.000     44.08
     285   115.500    36.000     44.77
     286   115.750    36.000     45.04
     287   116.000    36.000     44.88
     288   116.250    36.000     44.31
     289   116.500    36.000     43.32
     290   116.750    36.000     41.97
     291   117.000    36.000     40.27
     292   117.250    36.000     38.25
     293   117.500    36.000     35.97
     294   117.750    36.000     33.46
     295   118.000    36.000     30.78
     296   118.250    36.000     27.95
     297   118.500    36.000     25.04
     298   118.750    36.000     22.09
     299   119.000    36.000     19.12
     300   119.250    36.000     16.19
     301   119.500    36.000     13.32
     302   119.750    36.000     10.54
     303   120.000    36.000      7.88
     304   120.250    36.000      5.35
     305   120.500    36.000      2.95
     306   120.750    36.000      0.72
     307   121.000    36.000     -1.36
     308   121.250    36.000     -3.27
     309   121.500    36.000     -5.03
     310   121.750    36.000     -6.62
     311   122.000    36.000     -8.04
     312   122.250    36.000     -9.31
     313   122.500    36.000    -10.40
     314   122.750    36.000    -11.32
     315   123.000    36.000    -12.07
     316   114.500    36.250     42.67
     317   114.750    36.250     44.39
     318   115.000    36.250     45.73
     319   115.250    36.250     46.66
     320   115.500    36.250     47.20
     321   115.750    36.250     47.31
     322   116.000    36.250     47.02
     323   116.250    36.250     46.33
     324   116.500    36.250     45.26
     325   116.750    36.250     43.84
     326   117.000    36.250     42.11
     327   117.250    36.250     40.09
     328   117.500    36.250     37.84
     329   117.750    36.250     35.39
     330   118.000    36.250     32.79
     331   118.250    36.250     30.07
     332   118.500    36.250     27.30
     333   118.750    36.250     24.51
     334   119.000    36.250     21.71
     335   119.250    36.250     18.98
     336   119.500    36.250     16.31
     337   119.750    36.250     13.72
     338   120.000    36.250     11.26
     339   120.250    36.250      8.91
     340   120.500    36.250      6.71
     341   120.750    36.250      4.65
     342   121.000    36.250      2.73
     343   121.250    36.250      0.95
     344   121.500    36.250     -0.67
     345   121.750    36.250     -2.16
     346   122.000    36.250     -3.50
     347   122.250    36.250     -4.69
     348   122.500    36.250     -5.74
     349   122.750    36.250     -6.64
     350   123.000    36.250     -7.38
     351   114.500    36.500     44.77
     352   114.750    36.500     46.33
     353   115.000    36.500     47.52
     354   115.250    36.500     48.31
     355   115.500    36.500     48.71
     356   115.750    36.500     48.71
     357   116.000    36.500     48.32
     358   116.250    36.500     47.54
     359   116.500    36.500     46.43
     360   116.750    36.500     45.00
     361   117.000    36.500     43.27
     362   117.250    36.500     41.30
     363   117.500    36.500     39.13
     364   117.750    36.500     36.78
     365   118.000    36.500     34.31
     366   118.250    36.500     31.76
     367   118.500    36.500     29.17
     368   118.750    36.500     26.57
     369   119.000    36.500     24.00
     370   119.250    36.500     21.49
     371   119.500    36.500     19.05
     372   119.750    36.500     16.71
     373   120.000    36.500     14.48
     374   120.250    36.500     12.37
     375   120.500    36.500     10.37
     376   120.750    36.500      8.52
     377   121.000    36.500      6.77
     378   121.250    36.500      5.17
     379   121.500    36.500      3.68
     380   121.750    36.500      2.32
     381   122.000    36.500      1.08
     382   122.250    36.500     -0.04
     383   122.500    36.500     -1.03
     384   122.750    36.500     -1.88
     385   123.000    36.500     -2.60
     386   114.500    36.750     45.92
     387   114.750    36.750     47.33
     388   115.000    36.750     48.39
     389   115.250    36.750     49.06
     390   115.500    36.750     49.34
     391   115.750    36.750     49.26
     392   116.000    36.750     48.81
     393   116.250    36.750     48.01
     394   116.500    36.750     46.89
     395   116.750    36.750     45.48
     396   117.000    36.750     43.80
     397   117.250    36.750     41.93
     398   117.500    36.750     39.87
     399   117.750    36.750     37.67
     400   118.000    36.750     35.38
     401   118.250    36.750     33.02
     402   118.500    36.750     30.66
     403   118.750    36.750     28.30
     404   119.000    36.750     25.98
     405   119.250    36.750     23.73
     406   119.500    36.750     21.56
     407   119.750    36.750     19.48
     408   120.000    36.750     17.52
     409   120.250    36.750     15.65
     410   120.500    36.750     13.90
     411   120.750    36.750     12.27
     412   121.000    36.750     10.73
     413   121.250    36.750      9.31
     414   121.500    36.750      7.98
     415   121.750    36.750      6.75
     416   122.000    36.750      5.62
     417   122.250    36.750      4.59
     418   122.500    36.750      3.66
     419   122.750    36.750      2.84
     420   123.000    36.750      2.15
     421   114.500    37.000     46.18
     422   114.750    37.000     47.47
     423   115.000    37.000     48.41
     424   115.250    37.000     48.98
     425   115.500    37.000     49.20
     426   115.750    37.000     49.06
     427   116.000    37.000     48.59
     428   116.250    37.000     47.79
     429   116.500    37.000     46.70
     430   116.750    37.000     45.35
     431   117.000    37.000     43.77
     432   117.250    37.000     42.02
     433   117.500    37.000     40.12
     434   117.750    37.000     38.10
     435   118.000    37.000     36.03
     436   118.250    37.000     33.92
     437   118.500    37.000     31.81
     438   118.750    37.000     29.72
     439   119.000    37.000     27.68
     440   119.250    37.000     25.72
     441   119.500    37.000     23.84
     442   119.750    37.000     22.05
     443   120.000    37.000     20.35
     444   120.250    37.000     18.76
     445   120.500    37.000     17.27
     446   120.750    37.000     15.86
     447   121.000    37.000     14.55
     448   121.250    37.000     13.31
     449   121.500    37.000     12.15
     450   121.750    37.000     11.07
     451   122.000    37.000     10.04
     452   122.250    37.000      9.10
     453   122.500    37.000      8.23
     454   122.750    37.000      7.45
     455   123.000    37.000      6.76
     456   114.500    37.250     45.65
     457   114.750    37.250     46.83
     458   115.000    37.250     47.68
     459   115.250    37.250     48.19
     460   115.500    37.250     48.36
     461   115.750    37.250     48.20
     462   116.000    37.250     47.73
     463   116.250    37.250     46.96
     464   116.500    37.250     45.94
     465   116.750    37.250     44.69
     466   117.000    37.250     43.25
     467   117.250    37.250     41.66
     468   117.500    37.250     39.95
     469   117.750    37.250     38.15
     470   118.000    37.250     36.32
     471   118.250    37.250     34.47
     472   118.500    37.250     32.63
     473   118.750    37.250     30.84
     474   119.000    37.250     29.11
     475   119.250    37.250     27.44
     476   119.500    37.250     25.87
     477   119.750    37.250     24.38
     478   120.000    37.250     22.97
     479   120.250    37.250     21.66
     480   120.500    37.250     20.43
     481   120.750    37.250     19.26
     482   121.000    37.250     18.16
     483   121.250    37.250     17.12
     484   121.500    37.250     16.12
     485   121.750    37.250     15.16
     486   122.000    37.250     14.26
     487   122.250    37.250     13.39
     488   122.500    37.250     12.58
     489   122.750    37.250     11.82
     490   123.000    37.250     11.14
     491   114.500    37.500     44.41
     492   114.750    37.500     45.52
     493   115.000    37.500     46.29
     494   115.250    37.500     46.76
     495   115.500    37.500     46.90
     496   115.750    37.500     46.75
     497   116.000    37.500     46.32
     498   116.250    37.500     45.63
     499   116.500    37.500     44.71
     500   116.750    37.500     43.59
     501   117.000    37.500     42.31
     502   117.250    37.500     40.91
     503   117.500    37.500     39.41
     504   117.750    37.500     37.87
     505   118.000    37.500     36.29
     506   118.250    37.500     34.73
     507   118.500    37.500     33.19
     508   118.750    37.500     31.71
     509   119.000    37.500     30.28
     510   119.250    37.500     28.93
     511   119.500    37.500     27.66
     512   119.750    37.500     26.47
     513   120.000    37.500     25.37
     514   120.250    37.500     24.32
     515   120.500    37.500     23.34
     516   120.750    37.500     22.40
     517   121.000    37.500     21.51
     518   121.250    37.500     20.64
     519   121.500    37.500     19.80
     520   121.750    37.500     18.98
     521   122.000    37.500     18.18
     522   122.250    37.500     17.38
     523   122.500    37.500     16.61
     524   122.750    37.500     15.88
     525   123.000    37.500     15.19
     526   114.500    37.750     42.60
     527   114.750    37.750     43.63
     528   115.000    37.750     44.36
     529   115.250    37.750     44.80
     530   115.500    37.750     44.96
     531   115.750    37.750     44.84
     532   116.000    37.750     44.47
     533   116.250    37.750     43.88
     534   116.500    37.750     43.08
     535   116.750    37.750     42.12
     536   117.000    37.750     41.03
     537   117.250    37.750     39.84
     538   117.500    37.750     38.59
     539   117.750    37.750     37.30
     540   118.000    37.750     36.01
     541   118.250    37.750     34.74
     542   118.500    37.750     33.51
     543   118.750    37.750     32.33
     544   119.000    37.750     31.22
     545   119.250    37.750     30.18
     546   119.500    37.750     29.22
     547   119.750    37.750     28.32
     548   120.000    37.750     27.49
     549   120.250    37.750     26.71
     550   120.500    37.750     25.97
     551   120.750    37.750     25.26
     552   121.000    37.750     24.56
     553   121.250    37.750     23.86
     554   121.500    37.750     23.16
     555   121.750    37.750     22.45
     556   122.000    37.750     21.71
     557   122.250    37.750     20.98
     558   122.500    37.750     20.24
     559   122.750    37.750     19.50
     560   123.000    37.750     18.80
     561   114.500    38.000     40.28
     562   114.750    38.000     41.27
     563   115.000    38.000     41.98
     564   115.250    38.000     42.42
     565   115.500    38.000     42.60
     566   115.750    38.000     42.55
     567   116.000    38.000     42.27
     568   116.250    38.000     41.80
     569   116.500    38.000     41.16
     570   116.750    38.000     40.38
     571   117.000    38.000     39.50
     572   117.250    38.000     38.54
     573   117.500    38.000     37.54
     574   117.750    38.000     36.52
     575   118.000    38.000     35.52
     576   118.250    38.000     34.54
     577   118.500    38.000     33.61
     578   118.750    38.000     32.75
     579   119.000    38.000     31.94
     580   119.250    38.000     31.21
     581   119.500    38.000     30.54
     582   119.750    38.000     29.92
     583   120.000    38.000     29.35
     584   120.250    38.000     28.81
     585   120.500    38.000     28.29
     586   120.750    38.000     27.78
     587   121.000    38.000     27.25
     588   121.250    38.000     26.69
     589   121.500    38.000     26.10
     590   121.750    38.000     25.48
     591   122.000    38.000     24.81
     592   122.250    38.000     24.11
     593   122.500    38.000     23.39
     594   122.750    38.000     22.64
     595   123.000    38.000     21.89
     596   114.500    38.250     37.60
     597   114.750    38.250     38.55
     598   115.000    38.250     39.26
     599   115.250    38.250     39.73
     600   115.500    38.250     39.97
     601   115.750    38.250     39.99
     602   116.000    38.250     39.82
     603   116.250    38.250     39.50
     604   116.500    38.250     39.03
     605   116.750    38.250     38.45
     606   117.000    38.250     37.79
     607   117.250    38.250     37.07
     608   117.500    38.250     36.33
     609   117.750    38.250     35.59
     610   118.000    38.250     34.87
     611   118.250    38.250     34.19
     612   118.500    38.250     33.57
     613   118.750    38.250     33.00
     614   119.000    38.250     32.48
     615   119.250    38.250     32.03
     616   119.500    38.250     31.63
     617   119.750    38.250     31.27
     618   120.000    38.250     30.94
     619   120.250    38.250     30.62
     620   120.500    38.250     30.29
     621   120.750    38.250     29.94
     622   121.000    38.250     29.55
     623   121.250    38.250     29.11
     624   121.500    38.250     28.62
     625   121.750    38.250     28.05
     626   122.000    38.250     27.42
     627   122.250    38.250     26.73
     628   122.500    38.250     25.98
     629   122.750    38.250     25.21
     630   123.000    38.250     24.41
     631   114.500    38.500     34.63
     632   114.750    38.500     35.56
     633   115.000    38.500     36.29
     634   115.250    38.500     36.80
     635   115.500    38.500     37.13
     636   115.750    38.500     37.26
     637   116.000    38.500     37.22
     638   116.250    38.500     37.06
     639   116.500    38.500     36.77
     640   116.750    38.500     36.41
     641   117.000    38.500     35.98
     642   117.250    38.500     35.51
     643   117.500    38.500     35.03
     644   117.750    38.500     34.56
     645   118.000    38.500     34.13
     646   118.250    38.500     33.73
     647   118.500    38.500     33.39
     648   118.750    38.500     33.10
     649   119.000    38.500     32.85
     650   119.250    38.500     32.66
     651   119.500    38.500     32.50
     652   119.750    38.500     32.38
     653   120.000    38.500     32.25
     654   120.250    38.500     32.11
     655   120.500    38.500     31.94
     656   120.750    38.500     31.72
     657   121.000    38.500     31.44
     658   121.250    38.500     31.09
     659   121.500    38.500     30.64
     660   121.750    38.500     30.11
     661   122.000    38.500     29.49
     662   122.250    38.500     28.78
     663   122.500    38.500     28.00
     664   122.750    38.500     27.17
     665   123.000    38.500     26.30
