# Supplementary material for: The analysis on groundwater storage variations from GRACE/GRACE-FO in recent 20 years driven by influencing factors and prediction in Shandong Province, China
Source: Sci Rep. 2024 Mar 9;14:5819. doi: 10.1038/s41598-024-55588-3 (PMC10925065; doi:10.1038/s41598-024-55588-3)
Supplement: Supplementary file 1 — Supplementary Information. [file 41598_2024_55588_MOESM1_ESM.zip › data/GWS derived from GRACE/gws201401.txt]

       1   114.500    34.000    -12.08
       2   114.750    34.000     -8.13
       3   115.000    34.000     -4.48
       4   115.250    34.000     -1.19
       5   115.500    34.000      1.68
       6   115.750    34.000      4.07
       7   116.000    34.000      5.92
       8   116.250    34.000      7.22
       9   116.500    34.000      7.93
      10   116.750    34.000      8.07
      11   117.000    34.000      7.62
      12   117.250    34.000      6.62
      13   117.500    34.000      5.10
      14   117.750    34.000      3.09
      15   118.000    34.000      0.67
      16   118.250    34.000     -2.11
      17   118.500    34.000     -5.18
      18   118.750    34.000     -8.46
      19   119.000    34.000    -11.85
      20   119.250    34.000    -15.28
      21   119.500    34.000    -18.68
      22   119.750    34.000    -21.95
      23   120.000    34.000    -25.04
      24   120.250    34.000    -27.85
      25   120.500    34.000    -30.36
      26   120.750    34.000    -32.50
      27   121.000    34.000    -34.23
      28   121.250    34.000    -35.52
      29   121.500    34.000    -36.36
      30   121.750    34.000    -36.73
      31   122.000    34.000    -36.64
      32   122.250    34.000    -36.11
      33   122.500    34.000    -35.14
      34   122.750    34.000    -33.79
      35   123.000    34.000    -32.08
      36   114.500    34.250     -3.22
      37   114.750    34.250      0.82
      38   115.000    34.250      4.53
      39   115.250    34.250      7.84
      40   115.500    34.250     10.68
      41   115.750    34.250     13.01
      42   116.000    34.250     14.77
      43   116.250    34.250     15.94
      44   116.500    34.250     16.50
      45   116.750    34.250     16.45
      46   117.000    34.250     15.78
      47   117.250    34.250     14.54
      48   117.500    34.250     12.75
      49   117.750    34.250     10.47
      50   118.000    34.250      7.75
      51   118.250    34.250      4.66
      52   118.500    34.250      1.26
      53   118.750    34.250     -2.35
      54   119.000    34.250     -6.08
      55   119.250    34.250     -9.88
      56   119.500    34.250    -13.64
      57   119.750    34.250    -17.28
      58   120.000    34.250    -20.73
      59   120.250    34.250    -23.92
      60   120.500    34.250    -26.80
      61   120.750    34.250    -29.30
      62   121.000    34.250    -31.39
      63   121.250    34.250    -33.03
      64   121.500    34.250    -34.21
      65   121.750    34.250    -34.92
      66   122.000    34.250    -35.13
      67   122.250    34.250    -34.89
      68   122.500    34.250    -34.19
      69   122.750    34.250    -33.08
      70   123.000    34.250    -31.58
      71   114.500    34.500      5.24
      72   114.750    34.500      9.38
      73   115.000    34.500     13.14
      74   115.250    34.500     16.46
      75   115.500    34.500     19.29
      76   115.750    34.500     21.56
      77   116.000    34.500     23.25
      78   116.250    34.500     24.30
      79   116.500    34.500     24.72
      80   116.750    34.500     24.50
      81   117.000    34.500     23.66
      82   117.250    34.500     22.21
      83   117.500    34.500     20.19
      84   117.750    34.500     17.66
      85   118.000    34.500     14.68
      86   118.250    34.500     11.31
      87   118.500    34.500      7.64
      88   118.750    34.500      3.72
      89   119.000    34.500     -0.32
      90   119.250    34.500     -4.42
      91   119.500    34.500     -8.50
      92   119.750    34.500    -12.47
      93   120.000    34.500    -16.25
      94   120.250    34.500    -19.78
      95   120.500    34.500    -22.99
      96   120.750    34.500    -25.83
      97   121.000    34.500    -28.24
      98   121.250    34.500    -30.21
      99   121.500    34.500    -31.71
     100   121.750    34.500    -32.71
     101   122.000    34.500    -33.23
     102   122.250    34.500    -33.26
     103   122.500    34.500    -32.83
     104   122.750    34.500    -31.95
     105   123.000    34.500    -30.66
     106   114.500    34.750     13.20
     107   114.750    34.750     17.42
     108   115.000    34.750     21.24
     109   115.250    34.750     24.59
     110   115.500    34.750     27.40
     111   115.750    34.750     29.64
     112   116.000    34.750     31.25
     113   116.250    34.750     32.23
     114   116.500    34.750     32.53
     115   116.750    34.750     32.19
     116   117.000    34.750     31.18
     117   117.250    34.750     29.56
     118   117.500    34.750     27.36
     119   117.750    34.750     24.63
     120   118.000    34.750     21.43
     121   118.250    34.750     17.83
     122   118.500    34.750     13.93
     123   118.750    34.750      9.77
     124   119.000    34.750      5.47
     125   119.250    34.750      1.10
     126   119.500    34.750     -3.26
     127   119.750    34.750     -7.49
     128   120.000    34.750    -11.57
     129   120.250    34.750    -15.39
     130   120.500    34.750    -18.89
     131   120.750    34.750    -22.03
     132   121.000    34.750    -24.74
     133   121.250    34.750    -27.00
     134   121.500    34.750    -28.80
     135   121.750    34.750    -30.09
     136   122.000    34.750    -30.89
     137   122.250    34.750    -31.18
     138   122.500    34.750    -31.01
     139   122.750    34.750    -30.37
     140   123.000    34.750    -29.29
     141   114.500    35.000     20.55
     142   114.750    35.000     24.85
     143   115.000    35.000     28.73
     144   115.250    35.000     32.11
     145   115.500    35.000     34.94
     146   115.750    35.000     37.16
     147   116.000    35.000     38.73
     148   116.250    35.000     39.65
     149   116.500    35.000     39.87
     150   116.750    35.000     39.43
     151   117.000    35.000     38.31
     152   117.250    35.000     36.57
     153   117.500    35.000     34.22
     154   117.750    35.000     31.34
     155   118.000    35.000     27.98
     156   118.250    35.000     24.22
     157   118.500    35.000     20.11
     158   118.750    35.000     15.77
     159   119.000    35.000     11.27
     160   119.250    35.000      6.69
     161   119.500    35.000      2.12
     162   119.750    35.000     -2.35
     163   120.000    35.000     -6.65
     164   120.250    35.000    -10.72
     165   120.500    35.000    -14.47
     166   120.750    35.000    -17.86
     167   121.000    35.000    -20.84
     168   121.250    35.000    -23.37
     169   121.500    35.000    -25.43
     170   121.750    35.000    -27.00
     171   122.000    35.000    -28.05
     172   122.250    35.000    -28.61
     173   122.500    35.000    -28.69
     174   122.750    35.000    -28.29
     175   123.000    35.000    -27.44
     176   114.500    35.250     27.20
     177   114.750    35.250     31.59
     178   115.000    35.250     35.54
     179   115.250    35.250     38.97
     180   115.500    35.250     41.82
     181   115.750    35.250     44.04
     182   116.000    35.250     45.61
     183   116.250    35.250     46.49
     184   116.500    35.250     46.68
     185   116.750    35.250     46.17
     186   117.000    35.250     44.99
     187   117.250    35.250     43.17
     188   117.500    35.250     40.74
     189   117.750    35.250     37.76
     190   118.000    35.250     34.30
     191   118.250    35.250     30.42
     192   118.500    35.250     26.21
     193   118.750    35.250     21.73
     194   119.000    35.250     17.08
     195   119.250    35.250     12.36
     196   119.500    35.250      7.63
     197   119.750    35.250      2.99
     198   120.000    35.250     -1.51
     199   120.250    35.250     -5.76
     200   120.500    35.250     -9.72
     201   120.750    35.250    -13.33
     202   121.000    35.250    -16.53
     203   121.250    35.250    -19.30
     204   121.500    35.250    -21.60
     205   121.750    35.250    -23.42
     206   122.000    35.250    -24.73
     207   122.250    35.250    -25.54
     208   122.500    35.250    -25.87
     209   122.750    35.250    -25.71
     210   123.000    35.250    -25.10
     211   114.500    35.500     33.09
     212   114.750    35.500     37.58
     213   115.000    35.500     41.60
     214   115.250    35.500     45.09
     215   115.500    35.500     47.98
     216   115.750    35.500     50.23
     217   116.000    35.500     51.82
     218   116.250    35.500     52.71
     219   116.500    35.500     52.90
     220   116.750    35.500     52.38
     221   117.000    35.500     51.19
     222   117.250    35.500     49.34
     223   117.500    35.500     46.89
     224   117.750    35.500     43.88
     225   118.000    35.500     40.37
     226   118.250    35.500     36.44
     227   118.500    35.500     32.16
     228   118.750    35.500     27.62
     229   119.000    35.500     22.90
     230   119.250    35.500     18.09
     231   119.500    35.500     13.26
     232   119.750    35.500      8.50
     233   120.000    35.500      3.88
     234   120.250    35.500     -0.52
     235   120.500    35.500     -4.64
     236   120.750    35.500     -8.42
     237   121.000    35.500    -11.82
     238   121.250    35.500    -14.80
     239   121.500    35.500    -17.31
     240   121.750    35.500    -19.36
     241   122.000    35.500    -20.91
     242   122.250    35.500    -21.97
     243   122.500    35.500    -22.54
     244   122.750    35.500    -22.64
     245   123.000    35.500    -22.28
     246   114.500    35.750     38.18
     247   114.750    35.750     42.76
     248   115.000    35.750     46.86
     249   115.250    35.750     50.41
     250   115.500    35.750     53.37
     251   115.750    35.750     55.70
     252   116.000    35.750     57.33
     253   116.250    35.750     58.27
     254   116.500    35.750     58.50
     255   116.750    35.750     58.03
     256   117.000    35.750     56.87
     257   117.250    35.750     55.05
     258   117.500    35.750     52.63
     259   117.750    35.750     49.64
     260   118.000    35.750     46.16
     261   118.250    35.750     42.25
     262   118.500    35.750     37.97
     263   118.750    35.750     33.44
     264   119.000    35.750     28.71
     265   119.250    35.750     23.86
     266   119.500    35.750     19.00
     267   119.750    35.750     14.18
     268   120.000    35.750      9.48
     269   120.250    35.750      4.99
     270   120.500    35.750      0.76
     271   120.750    35.750     -3.17
     272   121.000    35.750     -6.72
     273   121.250    35.750     -9.88
     274   121.500    35.750    -12.59
     275   121.750    35.750    -14.85
     276   122.000    35.750    -16.63
     277   122.250    35.750    -17.93
     278   122.500    35.750    -18.76
     279   122.750    35.750    -19.12
     280   123.000    35.750    -19.02
     281   114.500    36.000     42.43
     282   114.750    36.000     47.10
     283   115.000    36.000     51.29
     284   115.250    36.000     54.93
     285   115.500    36.000     57.98
     286   115.750    36.000     60.39
     287   116.000    36.000     62.11
     288   116.250    36.000     63.13
     289   116.500    36.000     63.45
     290   116.750    36.000     63.07
     291   117.000    36.000     62.01
     292   117.250    36.000     60.28
     293   117.500    36.000     57.95
     294   117.750    36.000     55.05
     295   118.000    36.000     51.65
     296   118.250    36.000     47.82
     297   118.500    36.000     43.62
     298   118.750    36.000     39.14
     299   119.000    36.000     34.46
     300   119.250    36.000     29.64
     301   119.500    36.000     24.80
     302   119.750    36.000     19.97
     303   120.000    36.000     15.26
     304   120.250    36.000     10.72
     305   120.500    36.000      6.41
     306   120.750    36.000      2.39
     307   121.000    36.000     -1.29
     308   121.250    36.000     -4.59
     309   121.500    36.000     -7.48
     310   121.750    36.000     -9.94
     311   122.000    36.000    -11.95
     312   122.250    36.000    -13.50
     313   122.500    36.000    -14.59
     314   122.750    36.000    -15.22
     315   123.000    36.000    -15.40
     316   114.500    36.250     45.80
     317   114.750    36.250     50.58
     318   115.000    36.250     54.87
     319   115.250    36.250     58.62
     320   115.500    36.250     61.78
     321   115.750    36.250     64.29
     322   116.000    36.250     66.14
     323   116.250    36.250     67.29
     324   116.500    36.250     67.74
     325   116.750    36.250     67.49
     326   117.000    36.250     66.56
     327   117.250    36.250     64.99
     328   117.500    36.250     62.80
     329   117.750    36.250     60.05
     330   118.000    36.250     56.80
     331   118.250    36.250     53.11
     332   118.500    36.250     49.05
     333   118.750    36.250     44.70
     334   119.000    36.250     40.12
     335   119.250    36.250     35.40
     336   119.500    36.250     30.62
     337   119.750    36.250     25.85
     338   120.000    36.250     21.16
     339   120.250    36.250     16.62
     340   120.500    36.250     12.27
     341   120.750    36.250      8.19
     342   121.000    36.250      4.42
     343   121.250    36.250      0.98
     344   121.500    36.250     -2.07
     345   121.750    36.250     -4.72
     346   122.000    36.250     -6.95
     347   122.250    36.250     -8.74
     348   122.500    36.250    -10.09
     349   122.750    36.250    -11.01
     350   123.000    36.250    -11.49
     351   114.500    36.500     48.31
     352   114.750    36.500     53.18
     353   115.000    36.500     57.59
     354   115.250    36.500     61.46
     355   115.500    36.500     64.75
     356   115.750    36.500     67.41
     357   116.000    36.500     69.40
     358   116.250    36.500     70.72
     359   116.500    36.500     71.35
     360   116.750    36.500     71.28
     361   117.000    36.500     70.55
     362   117.250    36.500     69.17
     363   117.500    36.500     67.19
     364   117.750    36.500     64.64
     365   118.000    36.500     61.60
     366   118.250    36.500     58.10
     367   118.500    36.500     54.23
     368   118.750    36.500     50.06
     369   119.000    36.500     45.65
     370   119.250    36.500     41.08
     371   119.500    36.500     36.42
     372   119.750    36.500     31.74
     373   120.000    36.500     27.12
     374   120.250    36.500     22.61
     375   120.500    36.500     18.27
     376   120.750    36.500     14.15
     377   121.000    36.500     10.30
     378   121.250    36.500      6.76
     379   121.500    36.500      3.56
     380   121.750    36.500      0.72
     381   122.000    36.500     -1.71
     382   122.250    36.500     -3.76
     383   122.500    36.500     -5.38
     384   122.750    36.500     -6.60
     385   123.000    36.500     -7.39
     386   114.500    36.750     49.95
     387   114.750    36.750     54.93
     388   115.000    36.750     59.45
     389   115.250    36.750     63.46
     390   115.500    36.750     66.90
     391   115.750    36.750     69.73
     392   116.000    36.750     71.90
     393   116.250    36.750     73.42
     394   116.500    36.750     74.25
     395   116.750    36.750     74.42
     396   117.000    36.750     73.93
     397   117.250    36.750     72.80
     398   117.500    36.750     71.07
     399   117.750    36.750     68.78
     400   118.000    36.750     65.99
     401   118.250    36.750     62.75
     402   118.500    36.750     59.12
     403   118.750    36.750     55.17
     404   119.000    36.750     50.98
     405   119.250    36.750     46.60
     406   119.500    36.750     42.12
     407   119.750    36.750     37.57
     408   120.000    36.750     33.05
     409   120.250    36.750     28.61
     410   120.500    36.750     24.29
     411   120.750    36.750     20.17
     412   121.000    36.750     16.27
     413   121.250    36.750     12.63
     414   121.500    36.750      9.29
     415   121.750    36.750      6.28
     416   122.000    36.750      3.63
     417   122.250    36.750      1.34
     418   122.500    36.750     -0.57
     419   122.750    36.750     -2.10
     420   123.000    36.750     -3.24
     421   114.500    37.000     50.75
     422   114.750    37.000     55.83
     423   115.000    37.000     60.48
     424   115.250    37.000     64.64
     425   115.500    37.000     68.24
     426   115.750    37.000     71.25
     427   116.000    37.000     73.64
     428   116.250    37.000     75.39
     429   116.500    37.000     76.47
     430   116.750    37.000     76.91
     431   117.000    37.000     76.69
     432   117.250    37.000     75.86
     433   117.500    37.000     74.42
     434   117.750    37.000     72.44
     435   118.000    37.000     69.95
     436   118.250    37.000     67.01
     437   118.500    37.000     63.67
     438   118.750    37.000     60.00
     439   119.000    37.000     56.06
     440   119.250    37.000     51.92
     441   119.500    37.000     47.63
     442   119.750    37.000     43.26
     443   120.000    37.000     38.88
     444   120.250    37.000     34.53
     445   120.500    37.000     30.27
     446   120.750    37.000     26.14
     447   121.000    37.000     22.20
     448   121.250    37.000     18.49
     449   121.500    37.000     15.01
     450   121.750    37.000     11.83
     451   122.000    37.000      8.96
     452   122.250    37.000      6.41
     453   122.500    37.000      4.21
     454   122.750    37.000      2.36
     455   123.000    37.000      0.86
     456   114.500    37.250     50.74
     457   114.750    37.250     55.93
     458   115.000    37.250     60.70
     459   115.250    37.250     65.02
     460   115.500    37.250     68.81
     461   115.750    37.250     72.02
     462   116.000    37.250     74.64
     463   116.250    37.250     76.65
     464   116.500    37.250     78.01
     465   116.750    37.250     78.74
     466   117.000    37.250     78.84
     467   117.250    37.250     78.33
     468   117.500    37.250     77.23
     469   117.750    37.250     75.60
     470   118.000    37.250     73.45
     471   118.250    37.250     70.84
     472   118.500    37.250     67.83
     473   118.750    37.250     64.47
     474   119.000    37.250     60.83
     475   119.250    37.250     56.94
     476   119.500    37.250     52.89
     477   119.750    37.250     48.72
     478   120.000    37.250     44.49
     479   120.250    37.250     40.25
     480   120.500    37.250     36.06
     481   120.750    37.250     31.96
     482   121.000    37.250     27.99
     483   121.250    37.250     24.20
     484   121.500    37.250     20.60
     485   121.750    37.250     17.24
     486   122.000    37.250     14.15
     487   122.250    37.250     11.34
     488   122.500    37.250      8.83
     489   122.750    37.250      6.64
     490   123.000    37.250      4.78
     491   114.500    37.500     49.95
     492   114.750    37.500     55.24
     493   115.000    37.500     60.15
     494   115.250    37.500     64.63
     495   115.500    37.500     68.61
     496   115.750    37.500     72.05
     497   116.000    37.500     74.93
     498   116.250    37.500     77.21
     499   116.500    37.500     78.89
     500   116.750    37.500     79.93
     501   117.000    37.500     80.38
     502   117.250    37.500     80.23
     503   117.500    37.500     79.50
     504   117.750    37.500     78.23
     505   118.000    37.500     76.46
     506   118.250    37.500     74.21
     507   118.500    37.500     71.56
     508   118.750    37.500     68.54
     509   119.000    37.500     65.20
     510   119.250    37.500     61.61
     511   119.500    37.500     57.81
     512   119.750    37.500     53.85
     513   120.000    37.500     49.80
     514   120.250    37.500     45.70
     515   120.500    37.500     41.59
     516   120.750    37.500     37.51
     517   121.000    37.500     33.51
     518   121.250    37.500     29.64
     519   121.500    37.500     25.92
     520   121.750    37.500     22.39
     521   122.000    37.500     19.07
     522   122.250    37.500     15.98
     523   122.500    37.500     13.17
     524   122.750    37.500     10.63
     525   123.000    37.500      8.39
     526   114.500    37.750     48.44
     527   114.750    37.750     53.84
     528   115.000    37.750     58.89
     529   115.250    37.750     63.53
     530   115.500    37.750     67.71
     531   115.750    37.750     71.39
     532   116.000    37.750     74.54
     533   116.250    37.750     77.11
     534   116.500    37.750     79.10
     535   116.750    37.750     80.50
     536   117.000    37.750     81.30
     537   117.250    37.750     81.53
     538   117.500    37.750     81.19
     539   117.750    37.750     80.32
     540   118.000    37.750     78.94
     541   118.250    37.750     77.08
     542   118.500    37.750     74.80
     543   118.750    37.750     72.14
     544   119.000    37.750     69.13
     545   119.250    37.750     65.84
     546   119.500    37.750     62.31
     547   119.750    37.750     58.59
     548   120.000    37.750     54.71
     549   120.250    37.750     50.74
     550   120.500    37.750     46.71
     551   120.750    37.750     42.67
     552   121.000    37.750     38.66
     553   121.250    37.750     34.71
     554   121.500    37.750     30.87
     555   121.750    37.750     27.15
     556   122.000    37.750     23.59
     557   122.250    37.750     20.24
     558   122.500    37.750     17.10
     559   122.750    37.750     14.21
     560   123.000    37.750     11.58
     561   114.500    38.000     46.28
     562   114.750    38.000     51.76
     563   115.000    38.000     56.95
     564   115.250    38.000     61.76
     565   115.500    38.000     66.15
     566   115.750    38.000     70.07
     567   116.000    38.000     73.49
     568   116.250    38.000     76.37
     569   116.500    38.000     78.69
     570   116.750    38.000     80.45
     571   117.000    38.000     81.63
     572   117.250    38.000     82.25
     573   117.500    38.000     82.31
     574   117.750    38.000     81.85
     575   118.000    38.000     80.88
     576   118.250    38.000     79.43
     577   118.500    38.000     77.53
     578   118.750    38.000     75.23
     579   119.000    38.000     72.57
     580   119.250    38.000     69.59
     581   119.500    38.000     66.33
     582   119.750    38.000     62.84
     583   120.000    38.000     59.15
     584   120.250    38.000     55.32
     585   120.500    38.000     51.37
     586   120.750    38.000     47.37
     587   121.000    38.000     43.32
     588   121.250    38.000     39.30
     589   121.500    38.000     35.32
     590   121.750    38.000     31.41
     591   122.000    38.000     27.63
     592   122.250    38.000     23.99
     593   122.500    38.000     20.54
     594   122.750    38.000     17.28
     595   123.000    38.000     14.27
     596   114.500    38.250     43.50
     597   114.750    38.250     49.08
     598   115.000    38.250     54.40
     599   115.250    38.250     59.38
     600   115.500    38.250     63.98
     601   115.750    38.250     68.15
     602   116.000    38.250     71.85
     603   116.250    38.250     75.04
     604   116.500    38.250     77.70
     605   116.750    38.250     79.82
     606   117.000    38.250     81.38
     607   117.250    38.250     82.40
     608   117.500    38.250     82.88
     609   117.750    38.250     82.82
     610   118.000    38.250     82.26
     611   118.250    38.250     81.22
     612   118.500    38.250     79.71
     613   118.750    38.250     77.78
     614   119.000    38.250     75.46
     615   119.250    38.250     72.79
     616   119.500    38.250     69.80
     617   119.750    38.250     66.53
     618   120.000    38.250     63.03
     619   120.250    38.250     59.33
     620   120.500    38.250     55.46
     621   120.750    38.250     51.48
     622   121.000    38.250     47.41
     623   121.250    38.250     43.31
     624   121.500    38.250     39.19
     625   121.750    38.250     35.10
     626   122.000    38.250     31.07
     627   122.250    38.250     27.15
     628   122.500    38.250     23.37
     629   122.750    38.250     19.76
     630   123.000    38.250     16.36
     631   114.500    38.500     40.21
     632   114.750    38.500     45.88
     633   115.000    38.500     51.32
     634   115.250    38.500     56.46
     635   115.500    38.500     61.27
     636   115.750    38.500     65.68
     637   116.000    38.500     69.65
     638   116.250    38.500     73.16
     639   116.500    38.500     76.16
     640   116.750    38.500     78.63
     641   117.000    38.500     80.59
     642   117.250    38.500     82.01
     643   117.500    38.500     82.89
     644   117.750    38.500     83.25
     645   118.000    38.500     83.09
     646   118.250    38.500     82.44
     647   118.500    38.500     81.32
     648   118.750    38.500     79.76
     649   119.000    38.500     77.78
     650   119.250    38.500     75.41
     651   119.500    38.500     72.68
     652   119.750    38.500     69.63
     653   120.000    38.500     66.31
     654   120.250    38.500     62.73
     655   120.500    38.500     58.94
     656   120.750    38.500     54.97
     657   121.000    38.500     50.87
     658   121.250    38.500     46.67
     659   121.500    38.500     42.41
     660   121.750    38.500     38.12
     661   122.000    38.500     33.87
     662   122.250    38.500     29.66
     663   122.500    38.500     25.56
     664   122.750    38.500     21.60
     665   123.000    38.500     17.80
