# Supplementary material for: The analysis on groundwater storage variations from GRACE/GRACE-FO in recent 20 years driven by influencing factors and prediction in Shandong Province, China
Source: Sci Rep. 2024 Mar 9;14:5819. doi: 10.1038/s41598-024-55588-3 (PMC10925065; doi:10.1038/s41598-024-55588-3)
Supplement: Supplementary file 1 — Supplementary Information. [file 41598_2024_55588_MOESM1_ESM.zip › data/GWS derived from GRACE/gws201402.txt]

       1   114.500    34.000     75.90
       2   114.750    34.000     79.80
       3   115.000    34.000     83.52
       4   115.250    34.000     86.97
       5   115.500    34.000     90.09
       6   115.750    34.000     92.82
       7   116.000    34.000     95.09
       8   116.250    34.000     96.85
       9   116.500    34.000     98.03
      10   116.750    34.000     98.59
      11   117.000    34.000     98.50
      12   117.250    34.000     97.71
      13   117.500    34.000     96.22
      14   117.750    34.000     94.03
      15   118.000    34.000     91.14
      16   118.250    34.000     87.58
      17   118.500    34.000     83.38
      18   118.750    34.000     78.58
      19   119.000    34.000     73.24
      20   119.250    34.000     67.44
      21   119.500    34.000     61.25
      22   119.750    34.000     54.75
      23   120.000    34.000     48.02
      24   120.250    34.000     41.17
      25   120.500    34.000     34.31
      26   120.750    34.000     27.48
      27   121.000    34.000     20.83
      28   121.250    34.000     14.41
      29   121.500    34.000      8.31
      30   121.750    34.000      2.61
      31   122.000    34.000     -2.62
      32   122.250    34.000     -7.34
      33   122.500    34.000    -11.49
      34   122.750    34.000    -15.04
      35   123.000    34.000    -17.96
      36   114.500    34.250     80.52
      37   114.750    34.250     84.37
      38   115.000    34.250     87.97
      39   115.250    34.250     91.25
      40   115.500    34.250     94.16
      41   115.750    34.250     96.62
      42   116.000    34.250     98.58
      43   116.250    34.250     99.98
      44   116.500    34.250    100.77
      45   116.750    34.250    100.91
      46   117.000    34.250    100.38
      47   117.250    34.250     99.15
      48   117.500    34.250     97.22
      49   117.750    34.250     94.57
      50   118.000    34.250     91.25
      51   118.250    34.250     87.27
      52   118.500    34.250     82.67
      53   118.750    34.250     77.50
      54   119.000    34.250     71.85
      55   119.250    34.250     65.76
      56   119.500    34.250     59.32
      57   119.750    34.250     52.61
      58   120.000    34.250     45.73
      59   120.250    34.250     38.79
      60   120.500    34.250     31.85
      61   120.750    34.250     25.02
      62   121.000    34.250     18.40
      63   121.250    34.250     12.07
      64   121.500    34.250      6.11
      65   121.750    34.250      0.58
      66   122.000    34.250     -4.45
      67   122.250    34.250     -8.94
      68   122.500    34.250    -12.81
      69   122.750    34.250    -16.06
      70   123.000    34.250    -18.67
      71   114.500    34.500     84.96
      72   114.750    34.500     88.75
      73   115.000    34.500     92.24
      74   115.250    34.500     95.35
      75   115.500    34.500     98.04
      76   115.750    34.500    100.22
      77   116.000    34.500    101.87
      78   116.250    34.500    102.92
      79   116.500    34.500    103.33
      80   116.750    34.500    103.08
      81   117.000    34.500    102.13
      82   117.250    34.500    100.48
      83   117.500    34.500     98.11
      84   117.750    34.500     95.06
      85   118.000    34.500     91.33
      86   118.250    34.500     86.97
      87   118.500    34.500     82.01
      88   118.750    34.500     76.53
      89   119.000    34.500     70.58
      90   119.250    34.500     64.25
      91   119.500    34.500     57.62
      92   119.750    34.500     50.77
      93   120.000    34.500     43.79
      94   120.250    34.500     36.79
      95   120.500    34.500     29.86
      96   120.750    34.500     23.08
      97   121.000    34.500     16.54
      98   121.250    34.500     10.34
      99   121.500    34.500      4.54
     100   121.750    34.500     -0.78
     101   122.000    34.500     -5.57
     102   122.250    34.500     -9.78
     103   122.500    34.500    -13.38
     104   122.750    34.500    -16.31
     105   123.000    34.500    -18.59
     106   114.500    34.750     89.10
     107   114.750    34.750     92.83
     108   115.000    34.750     96.21
     109   115.250    34.750     99.15
     110   115.500    34.750    101.62
     111   115.750    34.750    103.55
     112   116.000    34.750    104.89
     113   116.250    34.750    105.61
     114   116.500    34.750    105.66
     115   116.750    34.750    105.03
     116   117.000    34.750    103.69
     117   117.250    34.750    101.64
     118   117.500    34.750     98.89
     119   117.750    34.750     95.46
     120   118.000    34.750     91.37
     121   118.250    34.750     86.67
     122   118.500    34.750     81.42
     123   118.750    34.750     75.67
     124   119.000    34.750     69.50
     125   119.250    34.750     62.99
     126   119.500    34.750     56.22
     127   119.750    34.750     49.28
     128   120.000    34.750     42.27
     129   120.250    34.750     35.27
     130   120.500    34.750     28.39
     131   120.750    34.750     21.71
     132   121.000    34.750     15.31
     133   121.250    34.750      9.28
     134   121.500    34.750      3.70
     135   121.750    34.750     -1.39
     136   122.000    34.750     -5.91
     137   122.250    34.750     -9.84
     138   122.500    34.750    -13.12
     139   122.750    34.750    -15.75
     140   123.000    34.750    -17.68
     141   114.500    35.000     92.83
     142   114.750    35.000     96.51
     143   115.000    35.000     99.77
     144   115.250    35.000    102.55
     145   115.500    35.000    104.81
     146   115.750    35.000    106.49
     147   116.000    35.000    107.55
     148   116.250    35.000    107.96
     149   116.500    35.000    107.68
     150   116.750    35.000    106.70
     151   117.000    35.000    105.01
     152   117.250    35.000    102.60
     153   117.500    35.000     99.52
     154   117.750    35.000     95.75
     155   118.000    35.000     91.36
     156   118.250    35.000     86.40
     157   118.500    35.000     80.90
     158   118.750    35.000     74.95
     159   119.000    35.000     68.62
     160   119.250    35.000     61.99
     161   119.500    35.000     55.15
     162   119.750    35.000     48.19
     163   120.000    35.000     41.20
     164   120.250    35.000     34.27
     165   120.500    35.000     27.50
     166   120.750    35.000     20.97
     167   121.000    35.000     14.75
     168   121.250    35.000      8.95
     169   121.500    35.000      3.60
     170   121.750    35.000     -1.21
     171   122.000    35.000     -5.45
     172   122.250    35.000     -9.06
     173   122.500    35.000    -12.03
     174   122.750    35.000    -14.33
     175   123.000    35.000    -15.96
     176   114.500    35.250     96.07
     177   114.750    35.250     99.67
     178   115.000    35.250    102.82
     179   115.250    35.250    105.44
     180   115.500    35.250    107.51
     181   115.750    35.250    108.96
     182   116.000    35.250    109.77
     183   116.250    35.250    109.89
     184   116.500    35.250    109.32
     185   116.750    35.250    108.03
     186   117.000    35.250    106.04
     187   117.250    35.250    103.33
     188   117.500    35.250     99.95
     189   117.750    35.250     95.93
     190   118.000    35.250     91.30
     191   118.250    35.250     86.11
     192   118.500    35.250     80.45
     193   118.750    35.250     74.36
     194   119.000    35.250     67.94
     195   119.250    35.250     61.27
     196   119.500    35.250     54.43
     197   119.750    35.250     47.51
     198   120.000    35.250     40.61
     199   120.250    35.250     33.81
     200   120.500    35.250     27.20
     201   120.750    35.250     20.88
     202   121.000    35.250     14.90
     203   121.250    35.250      9.34
     204   121.500    35.250      4.29
     205   121.750    35.250     -0.23
     206   122.000    35.250     -4.15
     207   122.250    35.250     -7.46
     208   122.500    35.250    -10.11
     209   122.750    35.250    -12.10
     210   123.000    35.250    -13.41
     211   114.500    35.500     98.71
     212   114.750    35.500    102.23
     213   115.000    35.500    105.28
     214   115.250    35.500    107.76
     215   115.500    35.500    109.64
     216   115.750    35.500    110.89
     217   116.000    35.500    111.46
     218   116.250    35.500    111.34
     219   116.500    35.500    110.51
     220   116.750    35.500    108.96
     221   117.000    35.500    106.71
     222   117.250    35.500    103.76
     223   117.500    35.500    100.16
     224   117.750    35.500     95.93
     225   118.000    35.500     91.13
     226   118.250    35.500     85.81
     227   118.500    35.500     80.05
     228   118.750    35.500     73.91
     229   119.000    35.500     67.47
     230   119.250    35.500     60.82
     231   119.500    35.500     54.05
     232   119.750    35.500     47.25
     233   120.000    35.500     40.50
     234   120.250    35.500     33.89
     235   120.500    35.500     27.51
     236   120.750    35.500     21.43
     237   121.000    35.500     15.73
     238   121.250    35.500     10.48
     239   121.500    35.500      5.73
     240   121.750    35.500      1.53
     241   122.000    35.500     -2.08
     242   122.250    35.500     -5.06
     243   122.500    35.500     -7.40
     244   122.750    35.500     -9.08
     245   123.000    35.500    -10.10
     246   114.500    35.750    100.66
     247   114.750    35.750    104.13
     248   115.000    35.750    107.06
     249   115.250    35.750    109.41
     250   115.500    35.750    111.13
     251   115.750    35.750    112.19
     252   116.000    35.750    112.58
     253   116.250    35.750    112.24
     254   116.500    35.750    111.20
     255   116.750    35.750    109.45
     256   117.000    35.750    107.01
     257   117.250    35.750    103.88
     258   117.500    35.750    100.11
     259   117.750    35.750     95.75
     260   118.000    35.750     90.85
     261   118.250    35.750     85.47
     262   118.500    35.750     79.68
     263   118.750    35.750     73.56
     264   119.000    35.750     67.18
     265   119.250    35.750     60.64
     266   119.500    35.750     54.00
     267   119.750    35.750     47.38
     268   120.000    35.750     40.85
     269   120.250    35.750     34.49
     270   120.500    35.750     28.39
     271   120.750    35.750     22.61
     272   121.000    35.750     17.22
     273   121.250    35.750     12.29
     274   121.500    35.750      7.88
     275   121.750    35.750      4.01
     276   122.000    35.750      0.74
     277   122.250    35.750     -1.93
     278   122.500    35.750     -3.96
     279   122.750    35.750     -5.36
     280   123.000    35.750     -6.12
     281   114.500    36.000    101.90
     282   114.750    36.000    105.29
     283   115.000    36.000    108.12
     284   115.250    36.000    110.35
     285   115.500    36.000    111.93
     286   115.750    36.000    112.84
     287   116.000    36.000    113.06
     288   116.250    36.000    112.56
     289   116.500    36.000    111.36
     290   116.750    36.000    109.46
     291   117.000    36.000    106.86
     292   117.250    36.000    103.63
     293   117.500    36.000     99.78
     294   117.750    36.000     95.35
     295   118.000    36.000     90.43
     296   118.250    36.000     85.06
     297   118.500    36.000     79.32
     298   118.750    36.000     73.29
     299   119.000    36.000     67.04
     300   119.250    36.000     60.68
     301   119.500    36.000     54.25
     302   119.750    36.000     47.88
     303   120.000    36.000     41.62
     304   120.250    36.000     35.56
     305   120.500    36.000     29.78
     306   120.750    36.000     24.34
     307   121.000    36.000     19.31
     308   121.250    36.000     14.73
     309   121.500    36.000     10.67
     310   121.750    36.000      7.15
     311   122.000    36.000      4.20
     312   122.250    36.000      1.85
     313   122.500    36.000      0.11
     314   122.750    36.000     -1.02
     315   123.000    36.000     -1.55
     316   114.500    36.250    102.36
     317   114.750    36.250    105.67
     318   115.000    36.250    108.41
     319   115.250    36.250    110.53
     320   115.500    36.250    111.99
     321   115.750    36.250    112.78
     322   116.000    36.250    112.87
     323   116.250    36.250    112.25
     324   116.500    36.250    110.94
     325   116.750    36.250    108.94
     326   117.000    36.250    106.28
     327   117.250    36.250    102.98
     328   117.500    36.250     99.11
     329   117.750    36.250     94.71
     330   118.000    36.250     89.83
     331   118.250    36.250     84.55
     332   118.500    36.250     78.94
     333   118.750    36.250     73.07
     334   119.000    36.250     67.03
     335   119.250    36.250     60.90
     336   119.500    36.250     54.76
     337   119.750    36.250     48.68
     338   120.000    36.250     42.75
     339   120.250    36.250     37.06
     340   120.500    36.250     31.63
     341   120.750    36.250     26.58
     342   121.000    36.250     21.91
     343   121.250    36.250     17.71
     344   121.500    36.250     14.01
     345   121.750    36.250     10.83
     346   122.000    36.250      8.22
     347   122.250    36.250      6.17
     348   122.500    36.250      4.70
     349   122.750    36.250      3.81
     350   123.000    36.250      3.49
     351   114.500    36.500    102.03
     352   114.750    36.500    105.26
     353   115.000    36.500    107.92
     354   115.250    36.500    109.95
     355   115.500    36.500    111.32
     356   115.750    36.500    112.01
     357   116.000    36.500    112.00
     358   116.250    36.500    111.31
     359   116.500    36.500    109.94
     360   116.750    36.500    107.90
     361   117.000    36.500    105.22
     362   117.250    36.500    101.94
     363   117.500    36.500     98.11
     364   117.750    36.500     93.80
     365   118.000    36.500     89.04
     366   118.250    36.500     83.91
     367   118.500    36.500     78.50
     368   118.750    36.500     72.87
     369   119.000    36.500     67.10
     370   119.250    36.500     61.27
     371   119.500    36.500     55.47
     372   119.750    36.500     49.75
     373   120.000    36.500     44.20
     374   120.250    36.500     38.88
     375   120.500    36.500     33.87
     376   120.750    36.500     29.20
     377   121.000    36.500     24.94
     378   121.250    36.500     21.13
     379   121.500    36.500     17.79
     380   121.750    36.500     14.97
     381   122.000    36.500     12.67
     382   122.250    36.500     10.91
     383   122.500    36.500      9.69
     384   122.750    36.500      9.00
     385   123.000    36.500      8.85
     386   114.500    36.750    100.92
     387   114.750    36.750    104.09
     388   115.000    36.750    106.66
     389   115.250    36.750    108.61
     390   115.500    36.750    109.90
     391   115.750    36.750    110.53
     392   116.000    36.750    110.48
     393   116.250    36.750    109.75
     394   116.500    36.750    108.36
     395   116.750    36.750    106.34
     396   117.000    36.750    103.70
     397   117.250    36.750    100.49
     398   117.500    36.750     96.79
     399   117.750    36.750     92.61
     400   118.000    36.750     88.04
     401   118.250    36.750     83.14
     402   118.500    36.750     77.99
     403   118.750    36.750     72.65
     404   119.000    36.750     67.21
     405   119.250    36.750     61.74
     406   119.500    36.750     56.32
     407   119.750    36.750     51.01
     408   120.000    36.750     45.87
     409   120.250    36.750     40.99
     410   120.500    36.750     36.39
     411   120.750    36.750     32.15
     412   121.000    36.750     28.30
     413   121.250    36.750     24.88
     414   121.500    36.750     21.91
     415   121.750    36.750     19.42
     416   122.000    36.750     17.43
     417   122.250    36.750     15.92
     418   122.500    36.750     14.93
     419   122.750    36.750     14.42
     420   123.000    36.750     14.40
     421   114.500    37.000     99.07
     422   114.750    37.000    102.16
     423   115.000    37.000    104.66
     424   115.250    37.000    106.54
     425   115.500    37.000    107.79
     426   115.750    37.000    108.38
     427   116.000    37.000    108.30
     428   116.250    37.000    107.59
     429   116.500    37.000    106.24
     430   116.750    37.000    104.27
     431   117.000    37.000    101.73
     432   117.250    37.000     98.67
     433   117.500    37.000     95.12
     434   117.750    37.000     91.15
     435   118.000    37.000     86.83
     436   118.250    37.000     82.22
     437   118.500    37.000     77.38
     438   118.750    37.000     72.40
     439   119.000    37.000     67.34
     440   119.250    37.000     62.27
     441   119.500    37.000     57.26
     442   119.750    37.000     52.39
     443   120.000    37.000     47.71
     444   120.250    37.000     43.27
     445   120.500    37.000     39.12
     446   120.750    37.000     35.31
     447   121.000    37.000     31.87
     448   121.250    37.000     28.84
     449   121.500    37.000     26.23
     450   121.750    37.000     24.06
     451   122.000    37.000     22.35
     452   122.250    37.000     21.09
     453   122.500    37.000     20.29
     454   122.750    37.000     19.93
     455   123.000    37.000     20.01
     456   114.500    37.250     96.53
     457   114.750    37.250     99.54
     458   115.000    37.250    101.97
     459   115.250    37.250    103.81
     460   115.500    37.250    105.03
     461   115.750    37.250    105.61
     462   116.000    37.250    105.55
     463   116.250    37.250    104.88
     464   116.500    37.250    103.61
     465   116.750    37.250    101.76
     466   117.000    37.250     99.36
     467   117.250    37.250     96.48
     468   117.500    37.250     93.15
     469   117.750    37.250     89.45
     470   118.000    37.250     85.43
     471   118.250    37.250     81.14
     472   118.500    37.250     76.67
     473   118.750    37.250     72.09
     474   119.000    37.250     67.44
     475   119.250    37.250     62.82
     476   119.500    37.250     58.27
     477   119.750    37.250     53.86
     478   120.000    37.250     49.64
     479   120.250    37.250     45.66
     480   120.500    37.250     41.96
     481   120.750    37.250     38.58
     482   121.000    37.250     35.56
     483   121.250    37.250     32.90
     484   121.500    37.250     30.64
     485   121.750    37.250     28.77
     486   122.000    37.250     27.32
     487   122.250    37.250     26.27
     488   122.500    37.250     25.63
     489   122.750    37.250     25.38
     490   123.000    37.250     25.53
     491   114.500    37.500     93.38
     492   114.750    37.500     96.31
     493   115.000    37.500     98.69
     494   115.250    37.500    100.49
     495   115.500    37.500    101.69
     496   115.750    37.500    102.29
     497   116.000    37.500    102.29
     498   116.250    37.500    101.70
     499   116.500    37.500    100.53
     500   116.750    37.500     98.83
     501   117.000    37.500     96.64
     502   117.250    37.500     93.99
     503   117.500    37.500     90.93
     504   117.750    37.500     87.53
     505   118.000    37.500     83.85
     506   118.250    37.500     79.93
     507   118.500    37.500     75.87
     508   118.750    37.500     71.71
     509   119.000    37.500     67.52
     510   119.250    37.500     63.36
     511   119.500    37.500     59.28
     512   119.750    37.500     55.35
     513   120.000    37.500     51.60
     514   120.250    37.500     48.08
     515   120.500    37.500     44.83
     516   120.750    37.500     41.88
     517   121.000    37.500     39.25
     518   121.250    37.500     36.95
     519   121.500    37.500     35.01
     520   121.750    37.500     33.42
     521   122.000    37.500     32.20
     522   122.250    37.500     31.33
     523   122.500    37.500     30.83
     524   122.750    37.500     30.65
     525   123.000    37.500     30.81
     526   114.500    37.750     89.70
     527   114.750    37.750     92.57
     528   115.000    37.750     94.90
     529   115.250    37.750     96.68
     530   115.500    37.750     97.89
     531   115.750    37.750     98.53
     532   116.000    37.750     98.61
     533   116.250    37.750     98.13
     534   116.500    37.750     97.12
     535   116.750    37.750     95.61
     536   117.000    37.750     93.64
     537   117.250    37.750     91.26
     538   117.500    37.750     88.51
     539   117.750    37.750     85.44
     540   118.000    37.750     82.13
     541   118.250    37.750     78.62
     542   118.500    37.750     74.99
     543   118.750    37.750     71.28
     544   119.000    37.750     67.56
     545   119.250    37.750     63.87
     546   119.500    37.750     60.28
     547   119.750    37.750     56.83
     548   120.000    37.750     53.55
     549   120.250    37.750     50.49
     550   120.500    37.750     47.67
     551   120.750    37.750     45.13
     552   121.000    37.750     42.86
     553   121.250    37.750     40.90
     554   121.500    37.750     39.25
     555   121.750    37.750     37.92
     556   122.000    37.750     36.89
     557   122.250    37.750     36.17
     558   122.500    37.750     35.75
     559   122.750    37.750     35.62
     560   123.000    37.750     35.77
     561   114.500    38.000     85.63
     562   114.750    38.000     88.43
     563   115.000    38.000     90.72
     564   115.250    38.000     92.49
     565   115.500    38.000     93.74
     566   115.750    38.000     94.45
     567   116.000    38.000     94.63
     568   116.250    38.000     94.29
     569   116.500    38.000     93.46
     570   116.750    38.000     92.17
     571   117.000    38.000     90.46
     572   117.250    38.000     88.37
     573   117.500    38.000     85.95
     574   117.750    38.000     83.25
     575   118.000    38.000     80.34
     576   118.250    38.000     77.25
     577   118.500    38.000     74.06
     578   118.750    38.000     70.82
     579   119.000    38.000     67.56
     580   119.250    38.000     64.37
     581   119.500    38.000     61.25
     582   119.750    38.000     58.27
     583   120.000    38.000     55.45
     584   120.250    38.000     52.82
     585   120.500    38.000     50.42
     586   120.750    38.000     48.25
     587   121.000    38.000     46.33
     588   121.250    38.000     44.68
     589   121.500    38.000     43.29
     590   121.750    38.000     42.15
     591   122.000    38.000     41.29
     592   122.250    38.000     40.68
     593   122.500    38.000     40.31
     594   122.750    38.000     40.19
     595   123.000    38.000     40.30
     596   114.500    38.250     81.27
     597   114.750    38.250     84.02
     598   115.000    38.250     86.29
     599   115.250    38.250     88.07
     600   115.500    38.250     89.36
     601   115.750    38.250     90.16
     602   116.000    38.250     90.46
     603   116.250    38.250     90.28
     604   116.500    38.250     89.66
     605   116.750    38.250     88.61
     606   117.000    38.250     87.19
     607   117.250    38.250     85.41
     608   117.500    38.250     83.35
     609   117.750    38.250     81.03
     610   118.000    38.250     78.53
     611   118.250    38.250     75.88
     612   118.500    38.250     73.14
     613   118.750    38.250     70.35
     614   119.000    38.250     67.58
     615   119.250    38.250     64.84
     616   119.500    38.250     62.19
     617   119.750    38.250     59.66
     618   120.000    38.250     57.27
     619   120.250    38.250     55.06
     620   120.500    38.250     53.03
     621   120.750    38.250     51.22
     622   121.000    38.250     49.60
     623   121.250    38.250     48.21
     624   121.500    38.250     47.03
     625   121.750    38.250     46.07
     626   122.000    38.250     45.32
     627   122.250    38.250     44.78
     628   122.500    38.250     44.44
     629   122.750    38.250     44.29
     630   123.000    38.250     44.32
     631   114.500    38.500     76.78
     632   114.750    38.500     79.47
     633   115.000    38.500     81.74
     634   115.250    38.500     83.55
     635   115.500    38.500     84.90
     636   115.750    38.500     85.80
     637   116.000    38.500     86.24
     638   116.250    38.500     86.26
     639   116.500    38.500     85.86
     640   116.750    38.500     85.08
     641   117.000    38.500     83.94
     642   117.250    38.500     82.50
     643   117.500    38.500     80.81
     644   117.750    38.500     78.88
     645   118.000    38.500     76.78
     646   118.250    38.500     74.57
     647   118.500    38.500     72.27
     648   118.750    38.500     69.94
     649   119.000    38.500     67.61
     650   119.250    38.500     65.32
     651   119.500    38.500     63.11
     652   119.750    38.500     61.00
     653   120.000    38.500     59.02
     654   120.250    38.500     57.18
     655   120.500    38.500     55.50
     656   120.750    38.500     53.98
     657   121.000    38.500     52.63
     658   121.250    38.500     51.45
     659   121.500    38.500     50.45
     660   121.750    38.500     49.62
     661   122.000    38.500     48.95
     662   122.250    38.500     48.43
     663   122.500    38.500     48.07
     664   122.750    38.500     47.86
     665   123.000    38.500     47.79
