# Supplementary material for: The analysis on groundwater storage variations from GRACE/GRACE-FO in recent 20 years driven by influencing factors and prediction in Shandong Province, China
Source: Sci Rep. 2024 Mar 9;14:5819. doi: 10.1038/s41598-024-55588-3 (PMC10925065; doi:10.1038/s41598-024-55588-3)
Supplement: Supplementary file 1 — Supplementary Information. [file 41598_2024_55588_MOESM1_ESM.zip › data/GWS derived from GRACE/gws201403.txt]

       1   114.500    34.000    -25.30
       2   114.750    34.000    -21.54
       3   115.000    34.000    -17.72
       4   115.250    34.000    -13.89
       5   115.500    34.000    -10.14
       6   115.750    34.000     -6.52
       7   116.000    34.000     -3.11
       8   116.250    34.000      0.04
       9   116.500    34.000      2.87
      10   116.750    34.000      5.33
      11   117.000    34.000      7.38
      12   117.250    34.000      8.99
      13   117.500    34.000     10.13
      14   117.750    34.000     10.81
      15   118.000    34.000     11.02
      16   118.250    34.000     10.78
      17   118.500    34.000     10.12
      18   118.750    34.000      9.07
      19   119.000    34.000      7.68
      20   119.250    34.000      6.00
      21   119.500    34.000      4.09
      22   119.750    34.000      2.03
      23   120.000    34.000     -0.14
      24   120.250    34.000     -2.31
      25   120.500    34.000     -4.45
      26   120.750    34.000     -6.48
      27   121.000    34.000     -8.33
      28   121.250    34.000     -9.95
      29   121.500    34.000    -11.29
      30   121.750    34.000    -12.30
      31   122.000    34.000    -12.97
      32   122.250    34.000    -13.28
      33   122.500    34.000    -13.20
      34   122.750    34.000    -12.75
      35   123.000    34.000    -11.94
      36   114.500    34.250    -16.57
      37   114.750    34.250    -12.86
      38   115.000    34.250     -9.13
      39   115.250    34.250     -5.45
      40   115.500    34.250     -1.90
      41   115.750    34.250      1.46
      42   116.000    34.250      4.57
      43   116.250    34.250      7.36
      44   116.500    34.250      9.79
      45   116.750    34.250     11.81
      46   117.000    34.250     13.37
      47   117.250    34.250     14.47
      48   117.500    34.250     15.09
      49   117.750    34.250     15.22
      50   118.000    34.250     14.87
      51   118.250    34.250     14.07
      52   118.500    34.250     12.85
      53   118.750    34.250     11.25
      54   119.000    34.250      9.33
      55   119.250    34.250      7.15
      56   119.500    34.250      4.76
      57   119.750    34.250      2.25
      58   120.000    34.250     -0.32
      59   120.250    34.250     -2.87
      60   120.500    34.250     -5.33
      61   120.750    34.250     -7.63
      62   121.000    34.250     -9.72
      63   121.250    34.250    -11.54
      64   121.500    34.250    -13.03
      65   121.750    34.250    -14.16
      66   122.000    34.250    -14.90
      67   122.250    34.250    -15.23
      68   122.500    34.250    -15.15
      69   122.750    34.250    -14.66
      70   123.000    34.250    -13.78
      71   114.500    34.500     -7.66
      72   114.750    34.500     -4.03
      73   115.000    34.500     -0.43
      74   115.250    34.500      3.06
      75   115.500    34.500      6.37
      76   115.750    34.500      9.44
      77   116.000    34.500     12.21
      78   116.250    34.500     14.62
      79   116.500    34.500     16.62
      80   116.750    34.500     18.19
      81   117.000    34.500     19.27
      82   117.250    34.500     19.86
      83   117.500    34.500     19.94
      84   117.750    34.500     19.54
      85   118.000    34.500     18.67
      86   118.250    34.500     17.34
      87   118.500    34.500     15.61
      88   118.750    34.500     13.51
      89   119.000    34.500     11.11
      90   119.250    34.500      8.48
      91   119.500    34.500      5.67
      92   119.750    34.500      2.77
      93   120.000    34.500     -0.15
      94   120.250    34.500     -3.01
      95   120.500    34.500     -5.75
      96   120.750    34.500     -8.29
      97   121.000    34.500    -10.57
      98   121.250    34.500    -12.55
      99   121.500    34.500    -14.16
     100   121.750    34.500    -15.38
     101   122.000    34.500    -16.18
     102   122.250    34.500    -16.54
     103   122.500    34.500    -16.46
     104   122.750    34.500    -15.95
     105   123.000    34.500    -15.02
     106   114.500    34.750      1.29
     107   114.750    34.750      4.80
     108   115.000    34.750      8.23
     109   115.250    34.750     11.48
     110   115.500    34.750     14.52
     111   115.750    34.750     17.28
     112   116.000    34.750     19.68
     113   116.250    34.750     21.70
     114   116.500    34.750     23.27
     115   116.750    34.750     24.37
     116   117.000    34.750     24.98
     117   117.250    34.750     25.08
     118   117.500    34.750     24.68
     119   117.750    34.750     23.77
     120   118.000    34.750     22.40
     121   118.250    34.750     20.59
     122   118.500    34.750     18.39
     123   118.750    34.750     15.84
     124   119.000    34.750     13.03
     125   119.250    34.750     10.01
     126   119.500    34.750      6.85
     127   119.750    34.750      3.62
     128   120.000    34.750      0.41
     129   120.250    34.750     -2.71
     130   120.500    34.750     -5.67
     131   120.750    34.750     -8.39
     132   121.000    34.750    -10.83
     133   121.250    34.750    -12.92
     134   121.500    34.750    -14.63
     135   121.750    34.750    -15.92
     136   122.000    34.750    -16.77
     137   122.250    34.750    -17.16
     138   122.500    34.750    -17.09
     139   122.750    34.750    -16.58
     140   123.000    34.750    -15.65
     141   114.500    35.000     10.10
     142   114.750    35.000     13.46
     143   115.000    35.000     16.67
     144   115.250    35.000     19.69
     145   115.500    35.000     22.43
     146   115.750    35.000     24.84
     147   116.000    35.000     26.88
     148   116.250    35.000     28.50
     149   116.500    35.000     29.64
     150   116.750    35.000     30.30
     151   117.000    35.000     30.45
     152   117.250    35.000     30.08
     153   117.500    35.000     29.21
     154   117.750    35.000     27.85
     155   118.000    35.000     26.04
     156   118.250    35.000     23.80
     157   118.500    35.000     21.19
     158   118.750    35.000     18.26
     159   119.000    35.000     15.09
     160   119.250    35.000     11.75
     161   119.500    35.000      8.29
     162   119.750    35.000      4.82
     163   120.000    35.000      1.38
     164   120.250    35.000     -1.93
     165   120.500    35.000     -5.05
     166   120.750    35.000     -7.91
     167   121.000    35.000    -10.45
     168   121.250    35.000    -12.64
     169   121.500    35.000    -14.42
     170   121.750    35.000    -15.76
     171   122.000    35.000    -16.65
     172   122.250    35.000    -17.08
     173   122.500    35.000    -17.04
     174   122.750    35.000    -16.56
     175   123.000    35.000    -15.64
     176   114.500    35.250     18.65
     177   114.750    35.250     21.81
     178   115.000    35.250     24.80
     179   115.250    35.250     27.53
     180   115.500    35.250     29.97
     181   115.750    35.250     32.04
     182   116.000    35.250     33.70
     183   116.250    35.250     34.91
     184   116.500    35.250     35.65
     185   116.750    35.250     35.88
     186   117.000    35.250     35.60
     187   117.250    35.250     34.81
     188   117.500    35.250     33.51
     189   117.750    35.250     31.74
     190   118.000    35.250     29.53
     191   118.250    35.250     26.93
     192   118.500    35.250     23.97
     193   118.750    35.250     20.74
     194   119.000    35.250     17.29
     195   119.250    35.250     13.69
     196   119.500    35.250     10.02
     197   119.750    35.250      6.35
     198   120.000    35.250      2.76
     199   120.250    35.250     -0.68
     200   120.500    35.250     -3.90
     201   120.750    35.250     -6.86
     202   121.000    35.250     -9.47
     203   121.250    35.250    -11.70
     204   121.500    35.250    -13.53
     205   121.750    35.250    -14.91
     206   122.000    35.250    -15.85
     207   122.250    35.250    -16.31
     208   122.500    35.250    -16.31
     209   122.750    35.250    -15.88
     210   123.000    35.250    -15.02
     211   114.500    35.500     26.76
     212   114.750    35.500     29.73
     213   115.000    35.500     32.46
     214   115.250    35.500     34.91
     215   115.500    35.500     37.02
     216   115.750    35.500     38.74
     217   116.000    35.500     40.04
     218   116.250    35.500     40.87
     219   116.500    35.500     41.21
     220   116.750    35.500     41.04
     221   117.000    35.500     40.37
     222   117.250    35.500     39.19
     223   117.500    35.500     37.53
     224   117.750    35.500     35.40
     225   118.000    35.500     32.87
     226   118.250    35.500     29.96
     227   118.500    35.500     26.73
     228   118.750    35.500     23.26
     229   119.000    35.500     19.59
     230   119.250    35.500     15.81
     231   119.500    35.500     12.00
     232   119.750    35.500      8.21
     233   120.000    35.500      4.53
     234   120.250    35.500      1.01
     235   120.500    35.500     -2.26
     236   120.750    35.500     -5.25
     237   121.000    35.500     -7.89
     238   121.250    35.500    -10.15
     239   121.500    35.500    -12.00
     240   121.750    35.500    -13.41
     241   122.000    35.500    -14.37
     242   122.250    35.500    -14.89
     243   122.500    35.500    -14.95
     244   122.750    35.500    -14.59
     245   123.000    35.500    -13.83
     246   114.500    35.750     34.33
     247   114.750    35.750     37.06
     248   115.000    35.750     39.53
     249   115.250    35.750     41.69
     250   115.500    35.750     43.48
     251   115.750    35.750     44.87
     252   116.000    35.750     45.81
     253   116.250    35.750     46.28
     254   116.500    35.750     46.26
     255   116.750    35.750     45.73
     256   117.000    35.750     44.71
     257   117.250    35.750     43.19
     258   117.500    35.750     41.21
     259   117.750    35.750     38.80
     260   118.000    35.750     35.99
     261   118.250    35.750     32.85
     262   118.500    35.750     29.43
     263   118.750    35.750     25.78
     264   119.000    35.750     21.97
     265   119.250    35.750     18.09
     266   119.500    35.750     14.20
     267   119.750    35.750     10.36
     268   120.000    35.750      6.64
     269   120.250    35.750      3.12
     270   120.500    35.750     -0.16
     271   120.750    35.750     -3.14
     272   121.000    35.750     -5.77
     273   121.250    35.750     -8.03
     274   121.500    35.750     -9.89
     275   121.750    35.750    -11.31
     276   122.000    35.750    -12.31
     277   122.250    35.750    -12.89
     278   122.500    35.750    -13.03
     279   122.750    35.750    -12.77
     280   123.000    35.750    -12.14
     281   114.500    36.000     41.21
     282   114.750    36.000     43.71
     283   115.000    36.000     45.91
     284   115.250    36.000     47.78
     285   115.500    36.000     49.26
     286   115.750    36.000     50.33
     287   116.000    36.000     50.93
     288   116.250    36.000     51.07
     289   116.500    36.000     50.72
     290   116.750    36.000     49.88
     291   117.000    36.000     48.54
     292   117.250    36.000     46.75
     293   117.500    36.000     44.51
     294   117.750    36.000     41.87
     295   118.000    36.000     38.87
     296   118.250    36.000     35.56
     297   118.500    36.000     32.00
     298   118.750    36.000     28.26
     299   119.000    36.000     24.40
     300   119.250    36.000     20.47
     301   119.500    36.000     16.57
     302   119.750    36.000     12.74
     303   120.000    36.000      9.05
     304   120.250    36.000      5.56
     305   120.500    36.000      2.33
     306   120.750    36.000     -0.60
     307   121.000    36.000     -3.21
     308   121.250    36.000     -5.43
     309   121.500    36.000     -7.27
     310   121.750    36.000     -8.72
     311   122.000    36.000     -9.76
     312   122.250    36.000    -10.40
     313   122.500    36.000    -10.64
     314   122.750    36.000    -10.52
     315   123.000    36.000    -10.05
     316   114.500    36.250     47.33
     317   114.750    36.250     49.57
     318   115.000    36.250     51.51
     319   115.250    36.250     53.09
     320   115.500    36.250     54.28
     321   115.750    36.250     55.05
     322   116.000    36.250     55.36
     323   116.250    36.250     55.19
     324   116.500    36.250     54.55
     325   116.750    36.250     53.44
     326   117.000    36.250     51.85
     327   117.250    36.250     49.84
     328   117.500    36.250     47.40
     329   117.750    36.250     44.60
     330   118.000    36.250     41.46
     331   118.250    36.250     38.05
     332   118.500    36.250     34.44
     333   118.750    36.250     30.66
     334   119.000    36.250     26.80
     335   119.250    36.250     22.90
     336   119.500    36.250     19.04
     337   119.750    36.250     15.28
     338   120.000    36.250     11.68
     339   120.250    36.250      8.27
     340   120.500    36.250      5.13
     341   120.750    36.250      2.26
     342   121.000    36.250     -0.27
     343   121.250    36.250     -2.46
     344   121.500    36.250     -4.28
     345   121.750    36.250     -5.74
     346   122.000    36.250     -6.82
     347   122.250    36.250     -7.54
     348   122.500    36.250     -7.90
     349   122.750    36.250     -7.94
     350   123.000    36.250     -7.67
     351   114.500    36.500     52.57
     352   114.750    36.500     54.57
     353   115.000    36.500     56.26
     354   115.250    36.500     57.57
     355   115.500    36.500     58.48
     356   115.750    36.500     58.97
     357   116.000    36.500     59.01
     358   116.250    36.500     58.58
     359   116.500    36.500     57.71
     360   116.750    36.500     56.36
     361   117.000    36.500     54.59
     362   117.250    36.500     52.40
     363   117.500    36.500     49.83
     364   117.750    36.500     46.93
     365   118.000    36.500     43.72
     366   118.250    36.500     40.29
     367   118.500    36.500     36.67
     368   118.750    36.500     32.93
     369   119.000    36.500     29.12
     370   119.250    36.500     25.31
     371   119.500    36.500     21.55
     372   119.750    36.500     17.91
     373   120.000    36.500     14.43
     374   120.250    36.500     11.15
     375   120.500    36.500      8.12
     376   120.750    36.500      5.36
     377   121.000    36.500      2.91
     378   121.250    36.500      0.78
     379   121.500    36.500     -1.02
     380   121.750    36.500     -2.49
     381   122.000    36.500     -3.62
     382   122.250    36.500     -4.42
     383   122.500    36.500     -4.93
     384   122.750    36.500     -5.15
     385   123.000    36.500     -5.11
     386   114.500    36.750     56.89
     387   114.750    36.750     58.67
     388   115.000    36.750     60.10
     389   115.250    36.750     61.17
     390   115.500    36.750     61.83
     391   115.750    36.750     62.08
     392   116.000    36.750     61.88
     393   116.250    36.750     61.24
     394   116.500    36.750     60.15
     395   116.750    36.750     58.64
     396   117.000    36.750     56.73
     397   117.250    36.750     54.43
     398   117.500    36.750     51.78
     399   117.750    36.750     48.83
     400   118.000    36.750     45.62
     401   118.250    36.750     42.21
     402   118.500    36.750     38.65
     403   118.750    36.750     34.99
     404   119.000    36.750     31.30
     405   119.250    36.750     27.62
     406   119.500    36.750     24.03
     407   119.750    36.750     20.53
     408   120.000    36.750     17.21
     409   120.250    36.750     14.09
     410   120.500    36.750     11.19
     411   120.750    36.750      8.57
     412   121.000    36.750      6.21
     413   121.250    36.750      4.15
     414   121.500    36.750      2.37
     415   121.750    36.750      0.90
     416   122.000    36.750     -0.29
     417   122.250    36.750     -1.21
     418   122.500    36.750     -1.87
     419   122.750    36.750     -2.29
     420   123.000    36.750     -2.50
     421   114.500    37.000     60.25
     422   114.750    37.000     61.80
     423   115.000    37.000     63.01
     424   115.250    37.000     63.86
     425   115.500    37.000     64.30
     426   115.750    37.000     64.33
     427   116.000    37.000     63.94
     428   116.250    37.000     63.13
     429   116.500    37.000     61.90
     430   116.750    37.000     60.26
     431   117.000    37.000     58.25
     432   117.250    37.000     55.89
     433   117.500    37.000     53.22
     434   117.750    37.000     50.29
     435   118.000    37.000     47.13
     436   118.250    37.000     43.79
     437   118.500    37.000     40.34
     438   118.750    37.000     36.82
     439   119.000    37.000     33.29
     440   119.250    37.000     29.79
     441   119.500    37.000     26.37
     442   119.750    37.000     23.07
     443   120.000    37.000     19.93
     444   120.250    37.000     16.99
     445   120.500    37.000     14.26
     446   120.750    37.000     11.77
     447   121.000    37.000      9.51
     448   121.250    37.000      7.51
     449   121.500    37.000      5.76
     450   121.750    37.000      4.27
     451   122.000    37.000      3.01
     452   122.250    37.000      1.97
     453   122.500    37.000      1.14
     454   122.750    37.000      0.50
     455   123.000    37.000      0.03
     456   114.500    37.250     62.63
     457   114.750    37.250     63.98
     458   115.000    37.250     64.99
     459   115.250    37.250     65.63
     460   115.500    37.250     65.90
     461   115.750    37.250     65.75
     462   116.000    37.250     65.20
     463   116.250    37.250     64.26
     464   116.500    37.250     62.92
     465   116.750    37.250     61.21
     466   117.000    37.250     59.16
     467   117.250    37.250     56.79
     468   117.500    37.250     54.15
     469   117.750    37.250     51.27
     470   118.000    37.250     48.20
     471   118.250    37.250     45.00
     472   118.500    37.250     41.70
     473   118.750    37.250     38.36
     474   119.000    37.250     35.03
     475   119.250    37.250     31.73
     476   119.500    37.250     28.52
     477   119.750    37.250     25.44
     478   120.000    37.250     22.51
     479   120.250    37.250     19.75
     480   120.500    37.250     17.18
     481   120.750    37.250     14.82
     482   121.000    37.250     12.68
     483   121.250    37.250     10.75
     484   121.500    37.250      9.02
     485   121.750    37.250      7.49
     486   122.000    37.250      6.15
     487   122.250    37.250      4.98
     488   122.500    37.250      3.98
     489   122.750    37.250      3.09
     490   123.000    37.250      2.34
     491   114.500    37.500     64.05
     492   114.750    37.500     65.21
     493   115.000    37.500     66.05
     494   115.250    37.500     66.53
     495   115.500    37.500     66.63
     496   115.750    37.500     66.36
     497   116.000    37.500     65.69
     498   116.250    37.500     64.66
     499   116.500    37.500     63.26
     500   116.750    37.500     61.52
     501   117.000    37.500     59.48
     502   117.250    37.500     57.14
     503   117.500    37.500     54.56
     504   117.750    37.500     51.79
     505   118.000    37.500     48.86
     506   118.250    37.500     45.81
     507   118.500    37.500     42.70
     508   118.750    37.500     39.57
     509   119.000    37.500     36.44
     510   119.250    37.500     33.39
     511   119.500    37.500     30.41
     512   119.750    37.500     27.55
     513   120.000    37.500     24.83
     514   120.250    37.500     22.27
     515   120.500    37.500     19.87
     516   120.750    37.500     17.64
     517   121.000    37.500     15.60
     518   121.250    37.500     13.72
     519   121.500    37.500     12.00
     520   121.750    37.500     10.44
     521   122.000    37.500      9.01
     522   122.250    37.500      7.70
     523   122.500    37.500      6.50
     524   122.750    37.500      5.38
     525   123.000    37.500      4.34
     526   114.500    37.750     64.53
     527   114.750    37.750     65.54
     528   115.000    37.750     66.23
     529   115.250    37.750     66.57
     530   115.500    37.750     66.56
     531   115.750    37.750     66.19
     532   116.000    37.750     65.45
     533   116.250    37.750     64.37
     534   116.500    37.750     62.95
     535   116.750    37.750     61.22
     536   117.000    37.750     59.21
     537   117.250    37.750     56.96
     538   117.500    37.750     54.49
     539   117.750    37.750     51.85
     540   118.000    37.750     49.09
     541   118.250    37.750     46.23
     542   118.500    37.750     43.33
     543   118.750    37.750     40.42
     544   119.000    37.750     37.53
     545   119.250    37.750     34.71
     546   119.500    37.750     31.97
     547   119.750    37.750     29.34
     548   120.000    37.750     26.83
     549   120.250    37.750     24.46
     550   120.500    37.750     22.22
     551   120.750    37.750     20.13
     552   121.000    37.750     18.17
     553   121.250    37.750     16.34
     554   121.500    37.750     14.62
     555   121.750    37.750     13.00
     556   122.000    37.750     11.48
     557   122.250    37.750     10.02
     558   122.500    37.750      8.62
     559   122.750    37.750      7.25
     560   123.000    37.750      5.92
     561   114.500    38.000     64.13
     562   114.750    38.000     65.02
     563   115.000    38.000     65.59
     564   115.250    38.000     65.84
     565   115.500    38.000     65.74
     566   115.750    38.000     65.30
     567   116.000    38.000     64.53
     568   116.250    38.000     63.43
     569   116.500    38.000     62.03
     570   116.750    38.000     60.36
     571   117.000    38.000     58.42
     572   117.250    38.000     56.28
     573   117.500    38.000     53.95
     574   117.750    38.000     51.48
     575   118.000    38.000     48.90
     576   118.250    38.000     46.25
     577   118.500    38.000     43.58
     578   118.750    38.000     40.90
     579   119.000    38.000     38.26
     580   119.250    38.000     35.67
     581   119.500    38.000     33.17
     582   119.750    38.000     30.76
     583   120.000    38.000     28.45
     584   120.250    38.000     26.26
     585   120.500    38.000     24.18
     586   120.750    38.000     22.19
     587   121.000    38.000     20.31
     588   121.250    38.000     18.51
     589   121.500    38.000     16.78
     590   121.750    38.000     15.09
     591   122.000    38.000     13.45
     592   122.250    38.000     11.84
     593   122.500    38.000     10.24
     594   122.750    38.000      8.62
     595   123.000    38.000      7.00
     596   114.500    38.250     62.94
     597   114.750    38.250     63.74
     598   115.000    38.250     64.22
     599   115.250    38.250     64.40
     600   115.500    38.250     64.25
     601   115.750    38.250     63.79
     602   116.000    38.250     63.01
     603   116.250    38.250     61.94
     604   116.500    38.250     60.60
     605   116.750    38.250     59.00
     606   117.000    38.250     57.17
     607   117.250    38.250     55.15
     608   117.500    38.250     52.99
     609   117.750    38.250     50.70
     610   118.000    38.250     48.32
     611   118.250    38.250     45.89
     612   118.500    38.250     43.44
     613   118.750    38.250     41.01
     614   119.000    38.250     38.60
     615   119.250    38.250     36.26
     616   119.500    38.250     33.98
     617   119.750    38.250     31.77
     618   120.000    38.250     29.67
     619   120.250    38.250     27.63
     620   120.500    38.250     25.67
     621   120.750    38.250     23.78
     622   121.000    38.250     21.95
     623   121.250    38.250     20.16
     624   121.500    38.250     18.40
     625   121.750    38.250     16.64
     626   122.000    38.250     14.88
     627   122.250    38.250     13.10
     628   122.500    38.250     11.29
     629   122.750    38.250      9.44
     630   123.000    38.250      7.54
     631   114.500    38.500     61.05
     632   114.750    38.500     61.77
     633   115.000    38.500     62.20
     634   115.250    38.500     62.35
     635   115.500    38.500     62.18
     636   115.750    38.500     61.73
     637   116.000    38.500     60.98
     638   116.250    38.500     59.97
     639   116.500    38.500     58.70
     640   116.750    38.500     57.21
     641   117.000    38.500     55.52
     642   117.250    38.500     53.66
     643   117.500    38.500     51.66
     644   117.750    38.500     49.57
     645   118.000    38.500     47.40
     646   118.250    38.500     45.20
     647   118.500    38.500     42.98
     648   118.750    38.500     40.77
     649   119.000    38.500     38.60
     650   119.250    38.500     36.47
     651   119.500    38.500     34.39
     652   119.750    38.500     32.38
     653   120.000    38.500     30.43
     654   120.250    38.500     28.53
     655   120.500    38.500     26.68
     656   120.750    38.500     24.86
     657   121.000    38.500     23.05
     658   121.250    38.500     21.26
     659   121.500    38.500     19.45
     660   121.750    38.500     17.60
     661   122.000    38.500     15.71
     662   122.250    38.500     13.77
     663   122.500    38.500     11.75
     664   122.750    38.500      9.66
     665   123.000    38.500      7.50
