# Supplementary material for: The analysis on groundwater storage variations from GRACE/GRACE-FO in recent 20 years driven by influencing factors and prediction in Shandong Province, China
Source: Sci Rep. 2024 Mar 9;14:5819. doi: 10.1038/s41598-024-55588-3 (PMC10925065; doi:10.1038/s41598-024-55588-3)
Supplement: Supplementary file 1 — Supplementary Information. [file 41598_2024_55588_MOESM1_ESM.zip › data/GWS derived from GRACE/gws201404.txt]

       1   114.500    34.000     -7.35
       2   114.750    34.000     -2.01
       3   115.000    34.000      3.14
       4   115.250    34.000      8.05
       5   115.500    34.000     12.62
       6   115.750    34.000     16.80
       7   116.000    34.000     20.54
       8   116.250    34.000     23.76
       9   116.500    34.000     26.44
      10   116.750    34.000     28.56
      11   117.000    34.000     30.08
      12   117.250    34.000     31.01
      13   117.500    34.000     31.34
      14   117.750    34.000     31.10
      15   118.000    34.000     30.31
      16   118.250    34.000     29.02
      17   118.500    34.000     27.27
      18   118.750    34.000     25.12
      19   119.000    34.000     22.63
      20   119.250    34.000     19.89
      21   119.500    34.000     16.94
      22   119.750    34.000     13.87
      23   120.000    34.000     10.77
      24   120.250    34.000      7.68
      25   120.500    34.000      4.70
      26   120.750    34.000      1.86
      27   121.000    34.000     -0.75
      28   121.250    34.000     -3.11
      29   121.500    34.000     -5.17
      30   121.750    34.000     -6.89
      31   122.000    34.000     -8.28
      32   122.250    34.000     -9.30
      33   122.500    34.000     -9.96
      34   122.750    34.000    -10.28
      35   123.000    34.000    -10.28
      36   114.500    34.250      1.19
      37   114.750    34.250      6.79
      38   115.000    34.250     12.14
      39   115.250    34.250     17.17
      40   115.500    34.250     21.79
      41   115.750    34.250     25.92
      42   116.000    34.250     29.53
      43   116.250    34.250     32.53
      44   116.500    34.250     34.93
      45   116.750    34.250     36.66
      46   117.000    34.250     37.73
      47   117.250    34.250     38.14
      48   117.500    34.250     37.89
      49   117.750    34.250     37.02
      50   118.000    34.250     35.56
      51   118.250    34.250     33.57
      52   118.500    34.250     31.10
      53   118.750    34.250     28.21
      54   119.000    34.250     25.00
      55   119.250    34.250     21.53
      56   119.500    34.250     17.89
      57   119.750    34.250     14.15
      58   120.000    34.250     10.41
      59   120.250    34.250      6.74
      60   120.500    34.250      3.22
      61   120.750    34.250     -0.09
      62   121.000    34.250     -3.13
      63   121.250    34.250     -5.85
      64   121.500    34.250     -8.21
      65   121.750    34.250    -10.17
      66   122.000    34.250    -11.73
      67   122.250    34.250    -12.87
      68   122.500    34.250    -13.60
      69   122.750    34.250    -13.93
      70   123.000    34.250    -13.89
      71   114.500    34.500      9.60
      72   114.750    34.500     15.40
      73   115.000    34.500     20.88
      74   115.250    34.500     25.97
      75   115.500    34.500     30.57
      76   115.750    34.500     34.61
      77   116.000    34.500     38.05
      78   116.250    34.500     40.82
      79   116.500    34.500     42.89
      80   116.750    34.500     44.25
      81   117.000    34.500     44.86
      82   117.250    34.500     44.77
      83   117.500    34.500     43.98
      84   117.750    34.500     42.51
      85   118.000    34.500     40.42
      86   118.250    34.500     37.79
      87   118.500    34.500     34.65
      88   118.750    34.500     31.11
      89   119.000    34.500     27.24
      90   119.250    34.500     23.13
      91   119.500    34.500     18.87
      92   119.750    34.500     14.55
      93   120.000    34.500     10.25
      94   120.250    34.500      6.08
      95   120.500    34.500      2.09
      96   120.750    34.500     -1.62
      97   121.000    34.500     -5.03
      98   121.250    34.500     -8.06
      99   121.500    34.500    -10.66
     100   121.750    34.500    -12.83
     101   122.000    34.500    -14.54
     102   122.250    34.500    -15.78
     103   122.500    34.500    -16.57
     104   122.750    34.500    -16.92
     105   123.000    34.500    -16.85
     106   114.500    34.750     17.75
     107   114.750    34.750     23.68
     108   115.000    34.750     29.23
     109   115.250    34.750     34.31
     110   115.500    34.750     38.84
     111   115.750    34.750     42.75
     112   116.000    34.750     45.99
     113   116.250    34.750     48.49
     114   116.500    34.750     50.23
     115   116.750    34.750     51.21
     116   117.000    34.750     51.39
     117   117.250    34.750     50.82
     118   117.500    34.750     49.51
     119   117.750    34.750     47.50
     120   118.000    34.750     44.86
     121   118.250    34.750     41.63
     122   118.500    34.750     37.92
     123   118.750    34.750     33.80
     124   119.000    34.750     29.35
     125   119.250    34.750     24.69
     126   119.500    34.750     19.90
     127   119.750    34.750     15.08
     128   120.000    34.750     10.33
     129   120.250    34.750      5.72
     130   120.500    34.750      1.35
     131   120.750    34.750     -2.71
     132   121.000    34.750     -6.41
     133   121.250    34.750     -9.68
     134   121.500    34.750    -12.50
     135   121.750    34.750    -14.83
     136   122.000    34.750    -16.66
     137   122.250    34.750    -17.99
     138   122.500    34.750    -18.84
     139   122.750    34.750    -19.20
     140   123.000    34.750    -19.12
     141   114.500    35.000     25.53
     142   114.750    35.000     31.51
     143   115.000    35.000     37.06
     144   115.250    35.000     42.08
     145   115.500    35.000     46.50
     146   115.750    35.000     50.23
     147   116.000    35.000     53.24
     148   116.250    35.000     55.46
     149   116.500    35.000     56.88
     150   116.750    35.000     57.47
     151   117.000    35.000     57.25
     152   117.250    35.000     56.23
     153   117.500    35.000     54.44
     154   117.750    35.000     51.95
     155   118.000    35.000     48.80
     156   118.250    35.000     45.07
     157   118.500    35.000     40.85
     158   118.750    35.000     36.23
     159   119.000    35.000     31.31
     160   119.250    35.000     26.19
     161   119.500    35.000     20.96
     162   119.750    35.000     15.75
     163   120.000    35.000     10.62
     164   120.250    35.000      5.68
     165   120.500    35.000      1.01
     166   120.750    35.000     -3.32
     167   121.000    35.000     -7.24
     168   121.250    35.000    -10.71
     169   121.500    35.000    -13.69
     170   121.750    35.000    -16.15
     171   122.000    35.000    -18.09
     172   122.250    35.000    -19.49
     173   122.500    35.000    -20.38
     174   122.750    35.000    -20.77
     175   123.000    35.000    -20.70
     176   114.500    35.250     32.84
     177   114.750    35.250     38.79
     178   115.000    35.250     44.28
     179   115.250    35.250     49.18
     180   115.500    35.250     53.43
     181   115.750    35.250     56.96
     182   116.000    35.250     59.72
     183   116.250    35.250     61.65
     184   116.500    35.250     62.73
     185   116.750    35.250     62.98
     186   117.000    35.250     62.37
     187   117.250    35.250     60.94
     188   117.500    35.250     58.74
     189   117.750    35.250     55.81
     190   118.000    35.250     52.23
     191   118.250    35.250     48.08
     192   118.500    35.250     43.44
     193   118.750    35.250     38.42
     194   119.000    35.250     33.11
     195   119.250    35.250     27.63
     196   119.500    35.250     22.07
     197   119.750    35.250     16.54
     198   120.000    35.250     11.13
     199   120.250    35.250      5.94
     200   120.500    35.250      1.05
     201   120.750    35.250     -3.47
     202   121.000    35.250     -7.56
     203   121.250    35.250    -11.17
     204   121.500    35.250    -14.27
     205   121.750    35.250    -16.82
     206   122.000    35.250    -18.83
     207   122.250    35.250    -20.29
     208   122.500    35.250    -21.22
     209   122.750    35.250    -21.65
     210   123.000    35.250    -21.61
     211   114.500    35.500     39.55
     212   114.750    35.500     45.43
     213   115.000    35.500     50.78
     214   115.250    35.500     55.53
     215   115.500    35.500     59.59
     216   115.750    35.500     62.88
     217   116.000    35.500     65.37
     218   116.250    35.500     67.01
     219   116.500    35.500     67.77
     220   116.750    35.500     67.68
     221   117.000    35.500     66.72
     222   117.250    35.500     64.93
     223   117.500    35.500     62.36
     224   117.750    35.500     59.07
     225   118.000    35.500     55.13
     226   118.250    35.500     50.63
     227   118.500    35.500     45.67
     228   118.750    35.500     40.34
     229   119.000    35.500     34.74
     230   119.250    35.500     28.99
     231   119.500    35.500     23.19
     232   119.750    35.500     17.45
     233   120.000    35.500     11.85
     234   120.250    35.500      6.49
     235   120.500    35.500      1.46
     236   120.750    35.500     -3.18
     237   121.000    35.500     -7.38
     238   121.250    35.500    -11.08
     239   121.500    35.500    -14.25
     240   121.750    35.500    -16.87
     241   122.000    35.500    -18.93
     242   122.250    35.500    -20.44
     243   122.500    35.500    -21.42
     244   122.750    35.500    -21.89
     245   123.000    35.500    -21.89
     246   114.500    35.750     45.60
     247   114.750    35.750     51.33
     248   115.000    35.750     56.53
     249   115.250    35.750     61.07
     250   115.500    35.750     64.90
     251   115.750    35.750     67.94
     252   116.000    35.750     70.15
     253   116.250    35.750     71.49
     254   116.500    35.750     71.96
     255   116.750    35.750     71.54
     256   117.000    35.750     70.27
     257   117.250    35.750     68.16
     258   117.500    35.750     65.29
     259   117.750    35.750     61.71
     260   118.000    35.750     57.49
     261   118.250    35.750     52.73
     262   118.500    35.750     47.53
     263   118.750    35.750     41.97
     264   119.000    35.750     36.18
     265   119.250    35.750     30.27
     266   119.500    35.750     24.32
     267   119.750    35.750     18.45
     268   120.000    35.750     12.74
     269   120.250    35.750      7.30
     270   120.500    35.750      2.20
     271   120.750    35.750     -2.51
     272   121.000    35.750     -6.75
     273   121.250    35.750    -10.48
     274   121.500    35.750    -13.69
     275   121.750    35.750    -16.35
     276   122.000    35.750    -18.46
     277   122.250    35.750    -20.01
     278   122.500    35.750    -21.04
     279   122.750    35.750    -21.56
     280   123.000    35.750    -21.62
     281   114.500    36.000     50.92
     282   114.750    36.000     56.47
     283   115.000    36.000     61.46
     284   115.250    36.000     65.77
     285   115.500    36.000     69.34
     286   115.750    36.000     72.11
     287   116.000    36.000     74.04
     288   116.250    36.000     75.10
     289   116.500    36.000     75.27
     290   116.750    36.000     74.58
     291   117.000    36.000     73.02
     292   117.250    36.000     70.66
     293   117.500    36.000     67.55
     294   117.750    36.000     63.73
     295   118.000    36.000     59.31
     296   118.250    36.000     54.36
     297   118.500    36.000     49.00
     298   118.750    36.000     43.32
     299   119.000    36.000     37.42
     300   119.250    36.000     31.41
     301   119.500    36.000     25.41
     302   119.750    36.000     19.50
     303   120.000    36.000     13.77
     304   120.250    36.000      8.32
     305   120.500    36.000      3.20
     306   120.750    36.000     -1.50
     307   121.000    36.000     -5.73
     308   121.250    36.000     -9.46
     309   121.500    36.000    -12.68
     310   121.750    36.000    -15.36
     311   122.000    36.000    -17.48
     312   122.250    36.000    -19.08
     313   122.500    36.000    -20.16
     314   122.750    36.000    -20.76
     315   123.000    36.000    -20.90
     316   114.500    36.250     55.47
     317   114.750    36.250     60.80
     318   115.000    36.250     65.54
     319   115.250    36.250     69.58
     320   115.500    36.250     72.89
     321   115.750    36.250     75.39
     322   116.000    36.250     77.04
     323   116.250    36.250     77.83
     324   116.500    36.250     77.75
     325   116.750    36.250     76.79
     326   117.000    36.250     75.01
     327   117.250    36.250     72.43
     328   117.500    36.250     69.12
     329   117.750    36.250     65.15
     330   118.000    36.250     60.60
     331   118.250    36.250     55.55
     332   118.500    36.250     50.10
     333   118.750    36.250     44.37
     334   119.000    36.250     38.45
     335   119.250    36.250     32.44
     336   119.500    36.250     26.44
     337   119.750    36.250     20.57
     338   120.000    36.250     14.88
     339   120.250    36.250      9.48
     340   120.500    36.250      4.43
     341   120.750    36.250     -0.22
     342   121.000    36.250     -4.41
     343   121.250    36.250     -8.12
     344   121.500    36.250    -11.31
     345   121.750    36.250    -13.97
     346   122.000    36.250    -16.12
     347   122.250    36.250    -17.76
     348   122.500    36.250    -18.90
     349   122.750    36.250    -19.58
     350   123.000    36.250    -19.83
     351   114.500    36.500     59.23
     352   114.750    36.500     64.30
     353   115.000    36.500     68.76
     354   115.250    36.500     72.53
     355   115.500    36.500     75.56
     356   115.750    36.500     77.78
     357   116.000    36.500     79.16
     358   116.250    36.500     79.70
     359   116.500    36.500     79.38
     360   116.750    36.500     78.21
     361   117.000    36.500     76.24
     362   117.250    36.500     73.50
     363   117.500    36.500     70.06
     364   117.750    36.500     65.99
     365   118.000    36.500     61.36
     366   118.250    36.500     56.27
     367   118.500    36.500     50.82
     368   118.750    36.500     45.12
     369   119.000    36.500     39.24
     370   119.250    36.500     33.30
     371   119.500    36.500     27.40
     372   119.750    36.500     21.61
     373   120.000    36.500     16.04
     374   120.250    36.500     10.74
     375   120.500    36.500      5.78
     376   120.750    36.500      1.23
     377   121.000    36.500     -2.88
     378   121.250    36.500     -6.52
     379   121.500    36.500     -9.68
     380   121.750    36.500    -12.33
     381   122.000    36.500    -14.49
     382   122.250    36.500    -16.17
     383   122.500    36.500    -17.39
     384   122.750    36.500    -18.17
     385   123.000    36.500    -18.55
     386   114.500    36.750     62.18
     387   114.750    36.750     66.98
     388   115.000    36.750     71.15
     389   115.250    36.750     74.63
     390   115.500    36.750     77.38
     391   115.750    36.750     79.33
     392   116.000    36.750     80.46
     393   116.250    36.750     80.76
     394   116.500    36.750     80.23
     395   116.750    36.750     78.89
     396   117.000    36.750     76.77
     397   117.250    36.750     73.91
     398   117.500    36.750     70.39
     399   117.750    36.750     66.28
     400   118.000    36.750     61.64
     401   118.250    36.750     56.58
     402   118.500    36.750     51.19
     403   118.750    36.750     45.56
     404   119.000    36.750     39.79
     405   119.250    36.750     33.98
     406   119.500    36.750     28.22
     407   119.750    36.750     22.58
     408   120.000    36.750     17.16
     409   120.250    36.750     12.01
     410   120.500    36.750      7.20
     411   120.750    36.750      2.77
     412   121.000    36.750     -1.24
     413   121.250    36.750     -4.80
     414   121.500    36.750     -7.91
     415   121.750    36.750    -10.54
     416   122.000    36.750    -12.72
     417   122.250    36.750    -14.44
     418   122.500    36.750    -15.74
     419   122.750    36.750    -16.64
     420   123.000    36.750    -17.16
     421   114.500    37.000     64.34
     422   114.750    37.000     68.83
     423   115.000    37.000     72.71
     424   115.250    37.000     75.92
     425   115.500    37.000     78.39
     426   115.750    37.000     80.08
     427   116.000    37.000     80.98
     428   116.250    37.000     81.07
     429   116.500    37.000     80.36
     430   116.750    37.000     78.87
     431   117.000    37.000     76.64
     432   117.250    37.000     73.72
     433   117.500    37.000     70.16
     434   117.750    37.000     66.05
     435   118.000    37.000     61.46
     436   118.250    37.000     56.48
     437   118.500    37.000     51.19
     438   118.750    37.000     45.71
     439   119.000    37.000     40.10
     440   119.250    37.000     34.46
     441   119.500    37.000     28.88
     442   119.750    37.000     23.43
     443   120.000    37.000     18.20
     444   120.250    37.000     13.23
     445   120.500    37.000      8.59
     446   120.750    37.000      4.30
     447   121.000    37.000      0.41
     448   121.250    37.000     -3.06
     449   121.500    37.000     -6.11
     450   121.750    37.000     -8.73
     451   122.000    37.000    -10.93
     452   122.250    37.000    -12.71
     453   122.500    37.000    -14.10
     454   122.750    37.000    -15.12
     455   123.000    37.000    -15.82
     456   114.500    37.250     65.73
     457   114.750    37.250     69.93
     458   115.000    37.250     73.52
     459   115.250    37.250     76.43
     460   115.500    37.250     78.64
     461   115.750    37.250     80.09
     462   116.000    37.250     80.78
     463   116.250    37.250     80.68
     464   116.500    37.250     79.82
     465   116.750    37.250     78.23
     466   117.000    37.250     75.92
     467   117.250    37.250     72.96
     468   117.500    37.250     69.43
     469   117.750    37.250     65.36
     470   118.000    37.250     60.86
     471   118.250    37.250     56.00
     472   118.500    37.250     50.87
     473   118.750    37.250     45.56
     474   119.000    37.250     40.14
     475   119.250    37.250     34.72
     476   119.500    37.250     29.36
     477   119.750    37.250     24.13
     478   120.000    37.250     19.11
     479   120.250    37.250     14.34
     480   120.500    37.250      9.87
     481   120.750    37.250      5.73
     482   121.000    37.250      1.97
     483   121.250    37.250     -1.41
     484   121.500    37.250     -4.41
     485   121.750    37.250     -7.02
     486   122.000    37.250     -9.23
     487   122.250    37.250    -11.08
     488   122.500    37.250    -12.58
     489   122.750    37.250    -13.76
     490   123.000    37.250    -14.63
     491   114.500    37.500     66.39
     492   114.750    37.500     70.29
     493   115.000    37.500     73.60
     494   115.250    37.500     76.25
     495   115.500    37.500     78.21
     496   115.750    37.500     79.44
     497   116.000    37.500     79.93
     498   116.250    37.500     79.68
     499   116.500    37.500     78.71
     500   116.750    37.500     77.02
     501   117.000    37.500     74.69
     502   117.250    37.500     71.74
     503   117.500    37.500     68.24
     504   117.750    37.500     64.27
     505   118.000    37.500     59.89
     506   118.250    37.500     55.17
     507   118.500    37.500     50.22
     508   118.750    37.500     45.11
     509   119.000    37.500     39.92
     510   119.250    37.500     34.73
     511   119.500    37.500     29.61
     512   119.750    37.500     24.61
     513   120.000    37.500     19.81
     514   120.250    37.500     15.25
     515   120.500    37.500     10.97
     516   120.750    37.500      6.99
     517   121.000    37.500      3.35
     518   121.250    37.500      0.05
     519   121.500    37.500     -2.91
     520   121.750    37.500     -5.50
     521   122.000    37.500     -7.76
     522   122.250    37.500     -9.69
     523   122.500    37.500    -11.32
     524   122.750    37.500    -12.64
     525   123.000    37.500    -13.70
     526   114.500    37.750     66.36
     527   114.750    37.750     69.99
     528   115.000    37.750     73.03
     529   115.250    37.750     75.43
     530   115.500    37.750     77.17
     531   115.750    37.750     78.20
     532   116.000    37.750     78.53
     533   116.250    37.750     78.15
     534   116.500    37.750     77.08
     535   116.750    37.750     75.36
     536   117.000    37.750     73.02
     537   117.250    37.750     70.10
     538   117.500    37.750     66.68
     539   117.750    37.750     62.81
     540   118.000    37.750     58.58
     541   118.250    37.750     54.05
     542   118.500    37.750     49.30
     543   118.750    37.750     44.42
     544   119.000    37.750     39.46
     545   119.250    37.750     34.51
     546   119.500    37.750     29.62
     547   119.750    37.750     24.87
     548   120.000    37.750     20.29
     549   120.250    37.750     15.93
     550   120.500    37.750     11.82
     551   120.750    37.750      7.99
     552   121.000    37.750      4.46
     553   121.250    37.750      1.23
     554   121.500    37.750     -1.68
     555   121.750    37.750     -4.29
     556   122.000    37.750     -6.60
     557   122.250    37.750     -8.62
     558   122.500    37.750    -10.38
     559   122.750    37.750    -11.87
     560   123.000    37.750    -13.14
     561   114.500    38.000     65.70
     562   114.750    38.000     69.08
     563   115.000    38.000     71.88
     564   115.250    38.000     74.06
     565   115.500    38.000     75.61
     566   115.750    38.000     76.47
     567   116.000    38.000     76.66
     568   116.250    38.000     76.19
     569   116.500    38.000     75.05
     570   116.750    38.000     73.31
     571   117.000    38.000     70.98
     572   117.250    38.000     68.12
     573   117.500    38.000     64.80
     574   117.750    38.000     61.07
     575   118.000    38.000     56.99
     576   118.250    38.000     52.65
     577   118.500    38.000     48.12
     578   118.750    38.000     43.47
     579   119.000    38.000     38.75
     580   119.250    38.000     34.04
     581   119.500    38.000     29.40
     582   119.750    38.000     24.87
     583   120.000    38.000     20.50
     584   120.250    38.000     16.33
     585   120.500    38.000     12.38
     586   120.750    38.000      8.68
     587   121.000    38.000      5.24
     588   121.250    38.000      2.07
     589   121.500    38.000     -0.83
     590   121.750    38.000     -3.46
     591   122.000    38.000     -5.84
     592   122.250    38.000     -7.97
     593   122.500    38.000     -9.86
     594   122.750    38.000    -11.53
     595   123.000    38.000    -13.00
     596   114.500    38.250     64.50
     597   114.750    38.250     67.65
     598   115.000    38.250     70.24
     599   115.250    38.250     72.23
     600   115.500    38.250     73.60
     601   115.750    38.250     74.33
     602   116.000    38.250     74.41
     603   116.250    38.250     73.86
     604   116.500    38.250     72.70
     605   116.750    38.250     70.96
     606   117.000    38.250     68.67
     607   117.250    38.250     65.89
     608   117.500    38.250     62.67
     609   117.750    38.250     59.09
     610   118.000    38.250     55.19
     611   118.250    38.250     51.05
     612   118.500    38.250     46.73
     613   118.750    38.250     42.29
     614   119.000    38.250     37.82
     615   119.250    38.250     33.34
     616   119.500    38.250     28.92
     617   119.750    38.250     24.59
     618   120.000    38.250     20.42
     619   120.250    38.250     16.42
     620   120.500    38.250     12.61
     621   120.750    38.250      9.02
     622   121.000    38.250      5.65
     623   121.250    38.250      2.52
     624   121.500    38.250     -0.39
     625   121.750    38.250     -3.08
     626   122.000    38.250     -5.53
     627   122.250    38.250     -7.77
     628   122.500    38.250     -9.83
     629   122.750    38.250    -11.68
     630   123.000    38.250    -13.35
     631   114.500    38.500     62.82
     632   114.750    38.500     65.78
     633   115.000    38.500     68.19
     634   115.250    38.500     70.02
     635   115.500    38.500     71.26
     636   115.750    38.500     71.87
     637   116.000    38.500     71.89
     638   116.250    38.500     71.29
     639   116.500    38.500     70.11
     640   116.750    38.500     68.40
     641   117.000    38.500     66.17
     642   117.250    38.500     63.48
     643   117.500    38.500     60.40
     644   117.750    38.500     56.95
     645   118.000    38.500     53.22
     646   118.250    38.500     49.28
     647   118.500    38.500     45.16
     648   118.750    38.500     40.94
     649   119.000    38.500     36.68
     650   119.250    38.500     32.41
     651   119.500    38.500     28.19
     652   119.750    38.500     24.06
     653   120.000    38.500     20.05
     654   120.250    38.500     16.19
     655   120.500    38.500     12.49
     656   120.750    38.500      8.98
     657   121.000    38.500      5.66
     658   121.250    38.500      2.53
     659   121.500    38.500     -0.41
     660   121.750    38.500     -3.15
     661   122.000    38.500     -5.71
     662   122.250    38.500     -8.09
     663   122.500    38.500    -10.28
     664   122.750    38.500    -12.32
     665   123.000    38.500    -14.18
