# Supplementary material for: The analysis on groundwater storage variations from GRACE/GRACE-FO in recent 20 years driven by influencing factors and prediction in Shandong Province, China
Source: Sci Rep. 2024 Mar 9;14:5819. doi: 10.1038/s41598-024-55588-3 (PMC10925065; doi:10.1038/s41598-024-55588-3)
Supplement: Supplementary file 1 — Supplementary Information. [file 41598_2024_55588_MOESM1_ESM.zip › data/GWS derived from GRACE/gws201406.txt]

       1   114.500    34.000    -45.20
       2   114.750    34.000    -42.13
       3   115.000    34.000    -38.83
       4   115.250    34.000    -35.38
       5   115.500    34.000    -31.86
       6   115.750    34.000    -28.36
       7   116.000    34.000    -24.95
       8   116.250    34.000    -21.71
       9   116.500    34.000    -18.73
      10   116.750    34.000    -16.06
      11   117.000    34.000    -13.77
      12   117.250    34.000    -11.92
      13   117.500    34.000    -10.56
      14   117.750    34.000     -9.71
      15   118.000    34.000     -9.41
      16   118.250    34.000     -9.66
      17   118.500    34.000    -10.46
      18   118.750    34.000    -11.80
      19   119.000    34.000    -13.66
      20   119.250    34.000    -15.98
      21   119.500    34.000    -18.73
      22   119.750    34.000    -21.86
      23   120.000    34.000    -25.27
      24   120.250    34.000    -28.91
      25   120.500    34.000    -32.68
      26   120.750    34.000    -36.50
      27   121.000    34.000    -40.29
      28   121.250    34.000    -43.95
      29   121.500    34.000    -47.41
      30   121.750    34.000    -50.57
      31   122.000    34.000    -53.37
      32   122.250    34.000    -55.74
      33   122.500    34.000    -57.64
      34   122.750    34.000    -59.02
      35   123.000    34.000    -59.86
      36   114.500    34.250    -44.35
      37   114.750    34.250    -41.48
      38   115.000    34.250    -38.41
      39   115.250    34.250    -35.19
      40   115.500    34.250    -31.91
      41   115.750    34.250    -28.65
      42   116.000    34.250    -25.50
      43   116.250    34.250    -22.53
      44   116.500    34.250    -19.82
      45   116.750    34.250    -17.43
      46   117.000    34.250    -15.44
      47   117.250    34.250    -13.88
      48   117.500    34.250    -12.81
      49   117.750    34.250    -12.27
      50   118.000    34.250    -12.27
      51   118.250    34.250    -12.83
      52   118.500    34.250    -13.93
      53   118.750    34.250    -15.56
      54   119.000    34.250    -17.70
      55   119.250    34.250    -20.29
      56   119.500    34.250    -23.30
      57   119.750    34.250    -26.65
      58   120.000    34.250    -30.28
      59   120.250    34.250    -34.10
      60   120.500    34.250    -38.03
      61   120.750    34.250    -41.98
      62   121.000    34.250    -45.87
      63   121.250    34.250    -49.59
      64   121.500    34.250    -53.07
      65   121.750    34.250    -56.22
      66   122.000    34.250    -58.98
      67   122.250    34.250    -61.27
      68   122.500    34.250    -63.06
      69   122.750    34.250    -64.28
      70   123.000    34.250    -64.92
      71   114.500    34.500    -43.07
      72   114.750    34.500    -40.44
      73   115.000    34.500    -37.62
      74   115.250    34.500    -34.67
      75   115.500    34.500    -31.67
      76   115.750    34.500    -28.70
      77   116.000    34.500    -25.84
      78   116.250    34.500    -23.18
      79   116.500    34.500    -20.79
      80   116.750    34.500    -18.73
      81   117.000    34.500    -17.06
      82   117.250    34.500    -15.83
      83   117.500    34.500    -15.10
      84   117.750    34.500    -14.88
      85   118.000    34.500    -15.21
      86   118.250    34.500    -16.07
      87   118.500    34.500    -17.48
      88   118.750    34.500    -19.40
      89   119.000    34.500    -21.83
      90   119.250    34.500    -24.68
      91   119.500    34.500    -27.93
      92   119.750    34.500    -31.49
      93   120.000    34.500    -35.31
      94   120.250    34.500    -39.30
      95   120.500    34.500    -43.36
      96   120.750    34.500    -47.42
      97   121.000    34.500    -51.38
      98   121.250    34.500    -55.14
      99   121.500    34.500    -58.62
     100   121.750    34.500    -61.74
     101   122.000    34.500    -64.44
     102   122.250    34.500    -66.64
     103   122.500    34.500    -68.28
     104   122.750    34.500    -69.34
     105   123.000    34.500    -69.79
     106   114.500    34.750    -41.44
     107   114.750    34.750    -39.08
     108   115.000    34.750    -36.53
     109   115.250    34.750    -33.87
     110   115.500    34.750    -31.19
     111   115.750    34.750    -28.54
     112   116.000    34.750    -26.03
     113   116.250    34.750    -23.71
     114   116.500    34.750    -21.66
     115   116.750    34.750    -19.95
     116   117.000    34.750    -18.64
     117   117.250    34.750    -17.77
     118   117.500    34.750    -17.38
     119   117.750    34.750    -17.51
     120   118.000    34.750    -18.17
     121   118.250    34.750    -19.36
     122   118.500    34.750    -21.06
     123   118.750    34.750    -23.27
     124   119.000    34.750    -25.96
     125   119.250    34.750    -29.06
     126   119.500    34.750    -32.53
     127   119.750    34.750    -36.29
     128   120.000    34.750    -40.28
     129   120.250    34.750    -44.40
     130   120.500    34.750    -48.56
     131   120.750    34.750    -52.69
     132   121.000    34.750    -56.69
     133   121.250    34.750    -60.46
     134   121.500    34.750    -63.92
     135   121.750    34.750    -66.99
     136   122.000    34.750    -69.59
     137   122.250    34.750    -71.68
     138   122.500    34.750    -73.19
     139   122.750    34.750    -74.08
     140   123.000    34.750    -74.33
     141   114.500    35.000    -39.53
     142   114.750    35.000    -37.45
     143   115.000    35.000    -35.20
     144   115.250    35.000    -32.86
     145   115.500    35.000    -30.51
     146   115.750    35.000    -28.21
     147   116.000    35.000    -26.06
     148   116.250    35.000    -24.11
     149   116.500    35.000    -22.45
     150   116.750    35.000    -21.12
     151   117.000    35.000    -20.18
     152   117.250    35.000    -19.67
     153   117.500    35.000    -19.65
     154   117.750    35.000    -20.13
     155   118.000    35.000    -21.11
     156   118.250    35.000    -22.62
     157   118.500    35.000    -24.62
     158   118.750    35.000    -27.10
     159   119.000    35.000    -30.04
     160   119.250    35.000    -33.35
     161   119.500    35.000    -37.01
     162   119.750    35.000    -40.93
     163   120.000    35.000    -45.05
     164   120.250    35.000    -49.26
     165   120.500    35.000    -53.50
     166   120.750    35.000    -57.67
     167   121.000    35.000    -61.67
     168   121.250    35.000    -65.42
     169   121.500    35.000    -68.83
     170   121.750    35.000    -71.82
     171   122.000    35.000    -74.34
     172   122.250    35.000    -76.29
     173   122.500    35.000    -77.65
     174   122.750    35.000    -78.38
     175   123.000    35.000    -78.44
     176   114.500    35.250    -37.42
     177   114.750    35.250    -35.63
     178   115.000    35.250    -33.69
     179   115.250    35.250    -31.69
     180   115.500    35.250    -29.69
     181   115.750    35.250    -27.77
     182   116.000    35.250    -25.99
     183   116.250    35.250    -24.44
     184   116.500    35.250    -23.16
     185   116.750    35.250    -22.22
     186   117.000    35.250    -21.66
     187   117.250    35.250    -21.53
     188   117.500    35.250    -21.87
     189   117.750    35.250    -22.69
     190   118.000    35.250    -24.00
     191   118.250    35.250    -25.81
     192   118.500    35.250    -28.09
     193   118.750    35.250    -30.82
     194   119.000    35.250    -33.96
     195   119.250    35.250    -37.46
     196   119.500    35.250    -41.28
     197   119.750    35.250    -45.33
     198   120.000    35.250    -49.52
     199   120.250    35.250    -53.81
     200   120.500    35.250    -58.08
     201   120.750    35.250    -62.25
     202   121.000    35.250    -66.22
     203   121.250    35.250    -69.91
     204   121.500    35.250    -73.25
     205   121.750    35.250    -76.14
     206   122.000    35.250    -78.53
     207   122.250    35.250    -80.35
     208   122.500    35.250    -81.55
     209   122.750    35.250    -82.11
     210   123.000    35.250    -82.00
     211   114.500    35.500    -35.19
     212   114.750    35.500    -33.68
     213   115.000    35.500    -32.06
     214   115.250    35.500    -30.40
     215   115.500    35.500    -28.78
     216   115.750    35.500    -27.23
     217   116.000    35.500    -25.84
     218   116.250    35.500    -24.69
     219   116.500    35.500    -23.81
     220   116.750    35.500    -23.26
     221   117.000    35.500    -23.09
     222   117.250    35.500    -23.34
     223   117.500    35.500    -24.02
     224   117.750    35.500    -25.17
     225   118.000    35.500    -26.79
     226   118.250    35.500    -28.88
     227   118.500    35.500    -31.40
     228   118.750    35.500    -34.35
     229   119.000    35.500    -37.67
     230   119.250    35.500    -41.33
     231   119.500    35.500    -45.26
     232   119.750    35.500    -49.38
     233   120.000    35.500    -53.63
     234   120.250    35.500    -57.93
     235   120.500    35.500    -62.19
     236   120.750    35.500    -66.31
     237   121.000    35.500    -70.23
     238   121.250    35.500    -73.83
     239   121.500    35.500    -77.07
     240   121.750    35.500    -79.84
     241   122.000    35.500    -82.08
     242   122.250    35.500    -83.75
     243   122.500    35.500    -84.81
     244   122.750    35.500    -85.20
     245   123.000    35.500    -84.94
     246   114.500    35.750    -32.89
     247   114.750    35.750    -31.67
     248   115.000    35.750    -30.38
     249   115.250    35.750    -29.07
     250   115.500    35.750    -27.80
     251   115.750    35.750    -26.64
     252   116.000    35.750    -25.65
     253   116.250    35.750    -24.88
     254   116.500    35.750    -24.40
     255   116.750    35.750    -24.24
     256   117.000    35.750    -24.44
     257   117.250    35.750    -25.04
     258   117.500    35.750    -26.07
     259   117.750    35.750    -27.54
     260   118.000    35.750    -29.43
     261   118.250    35.750    -31.77
     262   118.500    35.750    -34.51
     263   118.750    35.750    -37.63
     264   119.000    35.750    -41.10
     265   119.250    35.750    -44.87
     266   119.500    35.750    -48.86
     267   119.750    35.750    -53.02
     268   120.000    35.750    -57.28
     269   120.250    35.750    -61.56
     270   120.500    35.750    -65.76
     271   120.750    35.750    -69.80
     272   121.000    35.750    -73.62
     273   121.250    35.750    -77.11
     274   121.500    35.750    -80.20
     275   121.750    35.750    -82.83
     276   122.000    35.750    -84.93
     277   122.250    35.750    -86.45
     278   122.500    35.750    -87.35
     279   122.750    35.750    -87.60
     280   123.000    35.750    -87.17
     281   114.500    36.000    -30.57
     282   114.750    36.000    -29.65
     283   115.000    36.000    -28.67
     284   115.250    36.000    -27.70
     285   115.500    36.000    -26.80
     286   115.750    36.000    -26.02
     287   116.000    36.000    -25.41
     288   116.250    36.000    -25.05
     289   116.500    36.000    -24.94
     290   116.750    36.000    -25.16
     291   117.000    36.000    -25.73
     292   117.250    36.000    -26.66
     293   117.500    36.000    -28.00
     294   117.750    36.000    -29.75
     295   118.000    36.000    -31.91
     296   118.250    36.000    -34.45
     297   118.500    36.000    -37.37
     298   118.750    36.000    -40.63
     299   119.000    36.000    -44.20
     300   119.250    36.000    -48.03
     301   119.500    36.000    -52.05
     302   119.750    36.000    -56.20
     303   120.000    36.000    -60.41
     304   120.250    36.000    -64.61
     305   120.500    36.000    -68.72
     306   120.750    36.000    -72.65
     307   121.000    36.000    -76.33
     308   121.250    36.000    -79.67
     309   121.500    36.000    -82.61
     310   121.750    36.000    -85.09
     311   122.000    36.000    -87.02
     312   122.250    36.000    -88.39
     313   122.500    36.000    -89.14
     314   122.750    36.000    -89.23
     315   123.000    36.000    -88.70
     316   114.500    36.250    -28.31
     317   114.750    36.250    -27.65
     318   115.000    36.250    -26.98
     319   115.250    36.250    -26.35
     320   115.500    36.250    -25.80
     321   115.750    36.250    -25.40
     322   116.000    36.250    -25.17
     323   116.250    36.250    -25.17
     324   116.500    36.250    -25.44
     325   116.750    36.250    -26.01
     326   117.000    36.250    -26.92
     327   117.250    36.250    -28.17
     328   117.500    36.250    -29.80
     329   117.750    36.250    -31.79
     330   118.000    36.250    -34.16
     331   118.250    36.250    -36.88
     332   118.500    36.250    -39.94
     333   118.750    36.250    -43.29
     334   119.000    36.250    -46.92
     335   119.250    36.250    -50.76
     336   119.500    36.250    -54.76
     337   119.750    36.250    -58.85
     338   120.000    36.250    -62.99
     339   120.250    36.250    -67.07
     340   120.500    36.250    -71.04
     341   120.750    36.250    -74.82
     342   121.000    36.250    -78.32
     343   121.250    36.250    -81.50
     344   121.500    36.250    -84.26
     345   121.750    36.250    -86.56
     346   122.000    36.250    -88.33
     347   122.250    36.250    -89.53
     348   122.500    36.250    -90.14
     349   122.750    36.250    -90.12
     350   123.000    36.250    -89.48
     351   114.500    36.500    -26.11
     352   114.750    36.500    -25.73
     353   115.000    36.500    -25.36
     354   115.250    36.500    -25.05
     355   115.500    36.500    -24.85
     356   115.750    36.500    -24.79
     357   116.000    36.500    -24.92
     358   116.250    36.500    -25.28
     359   116.500    36.500    -25.90
     360   116.750    36.500    -26.79
     361   117.000    36.500    -28.01
     362   117.250    36.500    -29.55
     363   117.500    36.500    -31.42
     364   117.750    36.500    -33.62
     365   118.000    36.500    -36.17
     366   118.250    36.500    -39.03
     367   118.500    36.500    -42.17
     368   118.750    36.500    -45.59
     369   119.000    36.500    -49.23
     370   119.250    36.500    -53.03
     371   119.500    36.500    -56.97
     372   119.750    36.500    -60.97
     373   120.000    36.500    -64.97
     374   120.250    36.500    -68.90
     375   120.500    36.500    -72.70
     376   120.750    36.500    -76.29
     377   121.000    36.500    -79.60
     378   121.250    36.500    -82.58
     379   121.500    36.500    -85.15
     380   121.750    36.500    -87.26
     381   122.000    36.500    -88.86
     382   122.250    36.500    -89.92
     383   122.500    36.500    -90.39
     384   122.750    36.500    -90.27
     385   123.000    36.500    -89.54
     386   114.500    36.750    -24.04
     387   114.750    36.750    -23.91
     388   115.000    36.750    -23.82
     389   115.250    36.750    -23.82
     390   115.500    36.750    -23.94
     391   115.750    36.750    -24.22
     392   116.000    36.750    -24.68
     393   116.250    36.750    -25.37
     394   116.500    36.750    -26.29
     395   116.750    36.750    -27.49
     396   117.000    36.750    -28.98
     397   117.250    36.750    -30.77
     398   117.500    36.750    -32.86
     399   117.750    36.750    -35.24
     400   118.000    36.750    -37.93
     401   118.250    36.750    -40.88
     402   118.500    36.750    -44.08
     403   118.750    36.750    -47.49
     404   119.000    36.750    -51.09
     405   119.250    36.750    -54.83
     406   119.500    36.750    -58.66
     407   119.750    36.750    -62.52
     408   120.000    36.750    -66.35
     409   120.250    36.750    -70.10
     410   120.500    36.750    -73.70
     411   120.750    36.750    -77.07
     412   121.000    36.750    -80.17
     413   121.250    36.750    -82.93
     414   121.500    36.750    -85.29
     415   121.750    36.750    -87.22
     416   122.000    36.750    -88.64
     417   122.250    36.750    -89.54
     418   122.500    36.750    -89.90
     419   122.750    36.750    -89.68
     420   123.000    36.750    -88.90
     421   114.500    37.000    -22.10
     422   114.750    37.000    -22.21
     423   115.000    37.000    -22.39
     424   115.250    37.000    -22.67
     425   115.500    37.000    -23.09
     426   115.750    37.000    -23.68
     427   116.000    37.000    -24.45
     428   116.250    37.000    -25.43
     429   116.500    37.000    -26.65
     430   116.750    37.000    -28.12
     431   117.000    37.000    -29.85
     432   117.250    37.000    -31.85
     433   117.500    37.000    -34.11
     434   117.750    37.000    -36.63
     435   118.000    37.000    -39.40
     436   118.250    37.000    -42.40
     437   118.500    37.000    -45.62
     438   118.750    37.000    -49.00
     439   119.000    37.000    -52.54
     440   119.250    37.000    -56.16
     441   119.500    37.000    -59.85
     442   119.750    37.000    -63.52
     443   120.000    37.000    -67.16
     444   120.250    37.000    -70.69
     445   120.500    37.000    -74.05
     446   120.750    37.000    -77.19
     447   121.000    37.000    -80.05
     448   121.250    37.000    -82.59
     449   121.500    37.000    -84.73
     450   121.750    37.000    -86.46
     451   122.000    37.000    -87.71
     452   122.250    37.000    -88.48
     453   122.500    37.000    -88.72
     454   122.750    37.000    -88.44
     455   123.000    37.000    -87.63
     456   114.500    37.250    -20.33
     457   114.750    37.250    -20.65
     458   115.000    37.250    -21.08
     459   115.250    37.250    -21.62
     460   115.500    37.250    -22.31
     461   115.750    37.250    -23.18
     462   116.000    37.250    -24.23
     463   116.250    37.250    -25.48
     464   116.500    37.250    -26.96
     465   116.750    37.250    -28.66
     466   117.000    37.250    -30.59
     467   117.250    37.250    -32.76
     468   117.500    37.250    -35.15
     469   117.750    37.250    -37.78
     470   118.000    37.250    -40.60
     471   118.250    37.250    -43.62
     472   118.500    37.250    -46.79
     473   118.750    37.250    -50.11
     474   119.000    37.250    -53.53
     475   119.250    37.250    -57.01
     476   119.500    37.250    -60.52
     477   119.750    37.250    -64.00
     478   120.000    37.250    -67.40
     479   120.250    37.250    -70.69
     480   120.500    37.250    -73.80
     481   120.750    37.250    -76.69
     482   121.000    37.250    -79.30
     483   121.250    37.250    -81.60
     484   121.500    37.250    -83.52
     485   121.750    37.250    -85.06
     486   122.000    37.250    -86.15
     487   122.250    37.250    -86.79
     488   122.500    37.250    -86.94
     489   122.750    37.250    -86.60
     490   123.000    37.250    -85.79
     491   114.500    37.500    -18.72
     492   114.750    37.500    -19.24
     493   115.000    37.500    -19.89
     494   115.250    37.500    -20.68
     495   115.500    37.500    -21.61
     496   115.750    37.500    -22.72
     497   116.000    37.500    -24.02
     498   116.250    37.500    -25.51
     499   116.500    37.500    -27.21
     500   116.750    37.500    -29.10
     501   117.000    37.500    -31.20
     502   117.250    37.500    -33.50
     503   117.500    37.500    -36.00
     504   117.750    37.500    -38.67
     505   118.000    37.500    -41.52
     506   118.250    37.500    -44.51
     507   118.500    37.500    -47.63
     508   118.750    37.500    -50.84
     509   119.000    37.500    -54.12
     510   119.250    37.500    -57.42
     511   119.500    37.500    -60.72
     512   119.750    37.500    -63.97
     513   120.000    37.500    -67.13
     514   120.250    37.500    -70.15
     515   120.500    37.500    -73.00
     516   120.750    37.500    -75.63
     517   121.000    37.500    -77.98
     518   121.250    37.500    -80.04
     519   121.500    37.500    -81.75
     520   121.750    37.500    -83.10
     521   122.000    37.500    -84.03
     522   122.250    37.500    -84.54
     523   122.500    37.500    -84.62
     524   122.750    37.500    -84.25
     525   123.000    37.500    -83.44
     526   114.500    37.750    -17.27
     527   114.750    37.750    -17.98
     528   115.000    37.750    -18.82
     529   115.250    37.750    -19.82
     530   115.500    37.750    -20.98
     531   115.750    37.750    -22.31
     532   116.000    37.750    -23.81
     533   116.250    37.750    -25.51
     534   116.500    37.750    -27.38
     535   116.750    37.750    -29.44
     536   117.000    37.750    -31.66
     537   117.250    37.750    -34.06
     538   117.500    37.750    -36.62
     539   117.750    37.750    -39.33
     540   118.000    37.750    -42.15
     541   118.250    37.750    -45.09
     542   118.500    37.750    -48.12
     543   118.750    37.750    -51.19
     544   119.000    37.750    -54.30
     545   119.250    37.750    -57.41
     546   119.500    37.750    -60.49
     547   119.750    37.750    -63.49
     548   120.000    37.750    -66.38
     549   120.250    37.750    -69.14
     550   120.500    37.750    -71.72
     551   120.750    37.750    -74.07
     552   121.000    37.750    -76.17
     553   121.250    37.750    -77.99
     554   121.500    37.750    -79.49
     555   121.750    37.750    -80.65
     556   122.000    37.750    -81.44
     557   122.250    37.750    -81.84
     558   122.500    37.750    -81.87
     559   122.750    37.750    -81.48
     560   123.000    37.750    -80.71
     561   114.500    38.000    -16.00
     562   114.750    38.000    -16.86
     563   115.000    38.000    -17.88
     564   115.250    38.000    -19.06
     565   115.500    38.000    -20.41
     566   115.750    38.000    -21.92
     567   116.000    38.000    -23.61
     568   116.250    38.000    -25.46
     569   116.500    38.000    -27.49
     570   116.750    38.000    -29.66
     571   117.000    38.000    -31.99
     572   117.250    38.000    -34.45
     573   117.500    38.000    -37.04
     574   117.750    38.000    -39.73
     575   118.000    38.000    -42.52
     576   118.250    38.000    -45.37
     577   118.500    38.000    -48.27
     578   118.750    38.000    -51.19
     579   119.000    38.000    -54.12
     580   119.250    38.000    -57.02
     581   119.500    38.000    -59.85
     582   119.750    38.000    -62.60
     583   120.000    38.000    -65.24
     584   120.250    38.000    -67.71
     585   120.500    38.000    -70.01
     586   120.750    38.000    -72.11
     587   121.000    38.000    -73.95
     588   121.250    38.000    -75.54
     589   121.500    38.000    -76.84
     590   121.750    38.000    -77.82
     591   122.000    38.000    -78.48
     592   122.250    38.000    -78.80
     593   122.500    38.000    -78.77
     594   122.750    38.000    -78.38
     595   123.000    38.000    -77.66
     596   114.500    38.250    -14.87
     597   114.750    38.250    -15.88
     598   115.000    38.250    -17.05
     599   115.250    38.250    -18.38
     600   115.500    38.250    -19.88
     601   115.750    38.250    -21.55
     602   116.000    38.250    -23.39
     603   116.250    38.250    -25.37
     604   116.500    38.250    -27.50
     605   116.750    38.250    -29.77
     606   117.000    38.250    -32.15
     607   117.250    38.250    -34.66
     608   117.500    38.250    -37.24
     609   117.750    38.250    -39.90
     610   118.000    38.250    -42.61
     611   118.250    38.250    -45.36
     612   118.500    38.250    -48.13
     613   118.750    38.250    -50.88
     614   119.000    38.250    -53.60
     615   119.250    38.250    -56.28
     616   119.500    38.250    -58.87
     617   119.750    38.250    -61.36
     618   120.000    38.250    -63.73
     619   120.250    38.250    -65.94
     620   120.500    38.250    -67.98
     621   120.750    38.250    -69.81
     622   121.000    38.250    -71.42
     623   121.250    38.250    -72.79
     624   121.500    38.250    -73.89
     625   121.750    38.250    -74.71
     626   122.000    38.250    -75.24
     627   122.250    38.250    -75.48
     628   122.500    38.250    -75.41
     629   122.750    38.250    -75.04
     630   123.000    38.250    -74.37
     631   114.500    38.500    -13.89
     632   114.750    38.500    -15.01
     633   115.000    38.500    -16.30
     634   115.250    38.500    -17.76
     635   115.500    38.500    -19.39
     636   115.750    38.500    -21.19
     637   116.000    38.500    -23.12
     638   116.250    38.500    -25.21
     639   116.500    38.500    -27.43
     640   116.750    38.500    -29.75
     641   117.000    38.500    -32.17
     642   117.250    38.500    -34.67
     643   117.500    38.500    -37.23
     644   117.750    38.500    -39.83
     645   118.000    38.500    -42.45
     646   118.250    38.500    -45.08
     647   118.500    38.500    -47.69
     648   118.750    38.500    -50.27
     649   119.000    38.500    -52.79
     650   119.250    38.500    -55.24
     651   119.500    38.500    -57.59
     652   119.750    38.500    -59.84
     653   120.000    38.500    -61.94
     654   120.250    38.500    -63.89
     655   120.500    38.500    -65.66
     656   120.750    38.500    -67.26
     657   121.000    38.500    -68.63
     658   121.250    38.500    -69.79
     659   121.500    38.500    -70.72
     660   121.750    38.500    -71.41
     661   122.000    38.500    -71.83
     662   122.250    38.500    -72.00
     663   122.500    38.500    -71.91
     664   122.750    38.500    -71.56
     665   123.000    38.500    -70.96
