# Supplementary material for: The analysis on groundwater storage variations from GRACE/GRACE-FO in recent 20 years driven by influencing factors and prediction in Shandong Province, China
Source: Sci Rep. 2024 Mar 9;14:5819. doi: 10.1038/s41598-024-55588-3 (PMC10925065; doi:10.1038/s41598-024-55588-3)
Supplement: Supplementary file 1 — Supplementary Information. [file 41598_2024_55588_MOESM1_ESM.zip › data/GWS derived from GRACE/gws201407.txt]

       1   114.500    34.000     72.95
       2   114.750    34.000     72.70
       3   115.000    34.000     72.22
       4   115.250    34.000     71.50
       5   115.500    34.000     70.54
       6   115.750    34.000     69.33
       7   116.000    34.000     67.86
       8   116.250    34.000     66.14
       9   116.500    34.000     64.16
      10   116.750    34.000     61.95
      11   117.000    34.000     59.49
      12   117.250    34.000     56.79
      13   117.500    34.000     53.86
      14   117.750    34.000     50.70
      15   118.000    34.000     47.31
      16   118.250    34.000     43.71
      17   118.500    34.000     39.88
      18   118.750    34.000     35.84
      19   119.000    34.000     31.59
      20   119.250    34.000     27.12
      21   119.500    34.000     22.46
      22   119.750    34.000     17.61
      23   120.000    34.000     12.59
      24   120.250    34.000      7.39
      25   120.500    34.000      2.07
      26   120.750    34.000     -3.37
      27   121.000    34.000     -8.90
      28   121.250    34.000    -14.47
      29   121.500    34.000    -20.05
      30   121.750    34.000    -25.62
      31   122.000    34.000    -31.09
      32   122.250    34.000    -36.45
      33   122.500    34.000    -41.65
      34   122.750    34.000    -46.63
      35   123.000    34.000    -51.36
      36   114.500    34.250     77.57
      37   114.750    34.250     77.46
      38   115.000    34.250     77.15
      39   115.250    34.250     76.63
      40   115.500    34.250     75.87
      41   115.750    34.250     74.88
      42   116.000    34.250     73.63
      43   116.250    34.250     72.13
      44   116.500    34.250     70.36
      45   116.750    34.250     68.32
      46   117.000    34.250     66.03
      47   117.250    34.250     63.44
      48   117.500    34.250     60.59
      49   117.750    34.250     57.45
      50   118.000    34.250     54.04
      51   118.250    34.250     50.35
      52   118.500    34.250     46.38
      53   118.750    34.250     42.13
      54   119.000    34.250     37.60
      55   119.250    34.250     32.82
      56   119.500    34.250     27.77
      57   119.750    34.250     22.49
      58   120.000    34.250     16.98
      59   120.250    34.250     11.27
      60   120.500    34.250      5.40
      61   120.750    34.250     -0.60
      62   121.000    34.250     -6.71
      63   121.250    34.250    -12.86
      64   121.500    34.250    -19.01
      65   121.750    34.250    -25.11
      66   122.000    34.250    -31.10
      67   122.250    34.250    -36.94
      68   122.500    34.250    -42.56
      69   122.750    34.250    -47.92
      70   123.000    34.250    -52.96
      71   114.500    34.500     81.49
      72   114.750    34.500     81.51
      73   115.000    34.500     81.36
      74   115.250    34.500     81.01
      75   115.500    34.500     80.45
      76   115.750    34.500     79.67
      77   116.000    34.500     78.63
      78   116.250    34.500     77.33
      79   116.500    34.500     75.77
      80   116.750    34.500     73.92
      81   117.000    34.500     71.77
      82   117.250    34.500     69.32
      83   117.500    34.500     66.56
      84   117.750    34.500     63.47
      85   118.000    34.500     60.06
      86   118.250    34.500     56.31
      87   118.500    34.500     52.23
      88   118.750    34.500     47.81
      89   119.000    34.500     43.08
      90   119.250    34.500     38.02
      91   119.500    34.500     32.65
      92   119.750    34.500     26.99
      93   120.000    34.500     21.08
      94   120.250    34.500     14.93
      95   120.500    34.500      8.58
      96   120.750    34.500      2.08
      97   121.000    34.500     -4.52
      98   121.250    34.500    -11.17
      99   121.500    34.500    -17.81
     100   121.750    34.500    -24.38
     101   122.000    34.500    -30.82
     102   122.250    34.500    -37.07
     103   122.500    34.500    -43.06
     104   122.750    34.500    -48.73
     105   123.000    34.500    -54.03
     106   114.500    34.750     84.65
     107   114.750    34.750     84.78
     108   115.000    34.750     84.77
     109   115.250    34.750     84.59
     110   115.500    34.750     84.22
     111   115.750    34.750     83.62
     112   116.000    34.750     82.78
     113   116.250    34.750     81.70
     114   116.500    34.750     80.33
     115   116.750    34.750     78.65
     116   117.000    34.750     76.67
     117   117.250    34.750     74.35
     118   117.500    34.750     71.69
     119   117.750    34.750     68.67
     120   118.000    34.750     65.28
     121   118.250    34.750     61.52
     122   118.500    34.750     57.37
     123   118.750    34.750     52.84
     124   119.000    34.750     47.94
     125   119.250    34.750     42.67
     126   119.500    34.750     37.04
     127   119.750    34.750     31.09
     128   120.000    34.750     24.84
     129   120.250    34.750     18.33
     130   120.500    34.750     11.61
     131   120.750    34.750      4.70
     132   121.000    34.750     -2.31
     133   121.250    34.750     -9.37
     134   121.500    34.750    -16.42
     135   121.750    34.750    -23.38
     136   122.000    34.750    -30.19
     137   122.250    34.750    -36.77
     138   122.500    34.750    -43.06
     139   122.750    34.750    -48.99
     140   123.000    34.750    -54.49
     141   114.500    35.000     87.03
     142   114.750    35.000     87.26
     143   115.000    35.000     87.37
     144   115.250    35.000     87.34
     145   115.500    35.000     87.13
     146   115.750    35.000     86.71
     147   116.000    35.000     86.06
     148   116.250    35.000     85.16
     149   116.500    35.000     83.97
     150   116.750    35.000     82.48
     151   117.000    35.000     80.66
     152   117.250    35.000     78.49
     153   117.500    35.000     75.94
     154   117.750    35.000     73.01
     155   118.000    35.000     69.68
     156   118.250    35.000     65.93
     157   118.500    35.000     61.77
     158   118.750    35.000     57.17
     159   119.000    35.000     52.17
     160   119.250    35.000     46.76
     161   119.500    35.000     40.95
     162   119.750    35.000     34.79
     163   120.000    35.000     28.29
     164   120.250    35.000     21.50
     165   120.500    35.000     14.47
     166   120.750    35.000      7.26
     167   121.000    35.000     -0.06
     168   121.250    35.000     -7.44
     169   121.500    35.000    -14.80
     170   121.750    35.000    -22.06
     171   122.000    35.000    -29.15
     172   122.250    35.000    -35.98
     173   122.500    35.000    -42.49
     174   122.750    35.000    -48.60
     175   123.000    35.000    -54.26
     176   114.500    35.250     88.59
     177   114.750    35.250     88.92
     178   115.000    35.250     89.15
     179   115.250    35.250     89.25
     180   115.500    35.250     89.18
     181   115.750    35.250     88.92
     182   116.000    35.250     88.44
     183   116.250    35.250     87.71
     184   116.500    35.250     86.70
     185   116.750    35.250     85.38
     186   117.000    35.250     83.72
     187   117.250    35.250     81.70
     188   117.500    35.250     79.29
     189   117.750    35.250     76.47
     190   118.000    35.250     73.22
     191   118.250    35.250     69.54
     192   118.500    35.250     65.39
     193   118.750    35.250     60.79
     194   119.000    35.250     55.75
     195   119.250    35.250     50.26
     196   119.500    35.250     44.35
     197   119.750    35.250     38.06
     198   120.000    35.250     31.40
     199   120.250    35.250     24.44
     200   120.500    35.250     17.22
     201   120.750    35.250      9.80
     202   121.000    35.250      2.25
     203   121.250    35.250     -5.34
     204   121.500    35.250    -12.91
     205   121.750    35.250    -20.38
     206   122.000    35.250    -27.65
     207   122.250    35.250    -34.65
     208   122.500    35.250    -41.30
     209   122.750    35.250    -47.53
     210   123.000    35.250    -53.27
     211   114.500    35.500     89.37
     212   114.750    35.500     89.77
     213   115.000    35.500     90.10
     214   115.250    35.500     90.30
     215   115.500    35.500     90.37
     216   115.750    35.500     90.25
     217   116.000    35.500     89.92
     218   116.250    35.500     89.36
     219   116.500    35.500     88.51
     220   116.750    35.500     87.36
     221   117.000    35.500     85.87
     222   117.250    35.500     84.00
     223   117.500    35.500     81.74
     224   117.750    35.500     79.05
     225   118.000    35.500     75.92
     226   118.250    35.500     72.33
     227   118.500    35.500     68.25
     228   118.750    35.500     63.71
     229   119.000    35.500     58.69
     230   119.250    35.500     53.20
     231   119.500    35.500     47.27
     232   119.750    35.500     40.93
     233   120.000    35.500     34.21
     234   120.250    35.500     27.17
     235   120.500    35.500     19.85
     236   120.750    35.500     12.33
     237   121.000    35.500      4.67
     238   121.250    35.500     -3.04
     239   121.500    35.500    -10.72
     240   121.750    35.500    -18.28
     241   122.000    35.500    -25.66
     242   122.250    35.500    -32.74
     243   122.500    35.500    -39.45
     244   122.750    35.500    -45.72
     245   123.000    35.500    -51.48
     246   114.500    35.750     89.38
     247   114.750    35.750     89.86
     248   115.000    35.750     90.25
     249   115.250    35.750     90.55
     250   115.500    35.750     90.73
     251   115.750    35.750     90.74
     252   116.000    35.750     90.55
     253   116.250    35.750     90.13
     254   116.500    35.750     89.45
     255   116.750    35.750     88.45
     256   117.000    35.750     87.12
     257   117.250    35.750     85.42
     258   117.500    35.750     83.32
     259   117.750    35.750     80.79
     260   118.000    35.750     77.80
     261   118.250    35.750     74.34
     262   118.500    35.750     70.39
     263   118.750    35.750     65.95
     264   119.000    35.750     61.01
     265   119.250    35.750     55.60
     266   119.500    35.750     49.74
     267   119.750    35.750     43.44
     268   120.000    35.750     36.75
     269   120.250    35.750     29.72
     270   120.500    35.750     22.40
     271   120.750    35.750     14.88
     272   121.000    35.750      7.22
     273   121.250    35.750     -0.50
     274   121.500    35.750     -8.19
     275   121.750    35.750    -15.77
     276   122.000    35.750    -23.14
     277   122.250    35.750    -30.21
     278   122.500    35.750    -36.91
     279   122.750    35.750    -43.16
     280   123.000    35.750    -48.87
     281   114.500    36.000     88.68
     282   114.750    36.000     89.19
     283   115.000    36.000     89.66
     284   115.250    36.000     90.04
     285   115.500    36.000     90.30
     286   115.750    36.000     90.42
     287   116.000    36.000     90.36
     288   116.250    36.000     90.08
     289   116.500    36.000     89.54
     290   116.750    36.000     88.71
     291   117.000    36.000     87.54
     292   117.250    36.000     86.01
     293   117.500    36.000     84.08
     294   117.750    36.000     81.73
     295   118.000    36.000     78.91
     296   118.250    36.000     75.62
     297   118.500    36.000     71.84
     298   118.750    36.000     67.56
     299   119.000    36.000     62.78
     300   119.250    36.000     57.51
     301   119.500    36.000     51.78
     302   119.750    36.000     45.60
     303   120.000    36.000     39.04
     304   120.250    36.000     32.12
     305   120.500    36.000     24.91
     306   120.750    36.000     17.49
     307   121.000    36.000      9.91
     308   121.250    36.000      2.28
     309   121.500    36.000     -5.31
     310   121.750    36.000    -12.81
     311   122.000    36.000    -20.08
     312   122.250    36.000    -27.07
     313   122.500    36.000    -33.68
     314   122.750    36.000    -39.82
     315   123.000    36.000    -45.43
     316   114.500    36.250     87.31
     317   114.750    36.250     87.87
     318   115.000    36.250     88.38
     319   115.250    36.250     88.82
     320   115.500    36.250     89.17
     321   115.750    36.250     89.38
     322   116.000    36.250     89.42
     323   116.250    36.250     89.26
     324   116.500    36.250     88.86
     325   116.750    36.250     88.18
     326   117.000    36.250     87.19
     327   117.250    36.250     85.84
     328   117.500    36.250     84.10
     329   117.750    36.250     81.93
     330   118.000    36.250     79.31
     331   118.250    36.250     76.24
     332   118.500    36.250     72.66
     333   118.750    36.250     68.59
     334   119.000    36.250     64.02
     335   119.250    36.250     58.96
     336   119.500    36.250     53.44
     337   119.750    36.250     47.48
     338   120.000    36.250     41.11
     339   120.250    36.250     34.40
     340   120.500    36.250     27.40
     341   120.750    36.250     20.17
     342   121.000    36.250     12.79
     343   121.250    36.250      5.34
     344   121.500    36.250     -2.09
     345   121.750    36.250     -9.39
     346   122.000    36.250    -16.50
     347   122.250    36.250    -23.32
     348   122.500    36.250    -29.76
     349   122.750    36.250    -35.74
     350   123.000    36.250    -41.21
     351   114.500    36.500     85.36
     352   114.750    36.500     85.94
     353   115.000    36.500     86.49
     354   115.250    36.500     86.98
     355   115.500    36.500     87.39
     356   115.750    36.500     87.68
     357   116.000    36.500     87.82
     358   116.250    36.500     87.77
     359   116.500    36.500     87.50
     360   116.750    36.500     86.97
     361   117.000    36.500     86.14
     362   117.250    36.500     84.98
     363   117.500    36.500     83.43
     364   117.750    36.500     81.48
     365   118.000    36.500     79.09
     366   118.250    36.500     76.25
     367   118.500    36.500     72.93
     368   118.750    36.500     69.11
     369   119.000    36.500     64.81
     370   119.250    36.500     60.03
     371   119.500    36.500     54.79
     372   119.750    36.500     49.11
     373   120.000    36.500     43.02
     374   120.250    36.500     36.60
     375   120.500    36.500     29.87
     376   120.750    36.500     22.93
     377   121.000    36.500     15.83
     378   121.250    36.500      8.66
     379   121.500    36.500      1.51
     380   121.750    36.500     -5.55
     381   122.000    36.500    -12.40
     382   122.250    36.500    -18.98
     383   122.500    36.500    -25.19
     384   122.750    36.500    -30.96
     385   123.000    36.500    -36.21
     386   114.500    36.750     82.89
     387   114.750    36.750     83.48
     388   115.000    36.750     84.06
     389   115.250    36.750     84.60
     390   115.500    36.750     85.06
     391   115.750    36.750     85.41
     392   116.000    36.750     85.64
     393   116.250    36.750     85.69
     394   116.500    36.750     85.55
     395   116.750    36.750     85.16
     396   117.000    36.750     84.50
     397   117.250    36.750     83.52
     398   117.500    36.750     82.18
     399   117.750    36.750     80.45
     400   118.000    36.750     78.32
     401   118.250    36.750     75.74
     402   118.500    36.750     72.70
     403   118.750    36.750     69.19
     404   119.000    36.750     65.21
     405   119.250    36.750     60.76
     406   119.500    36.750     55.85
     407   119.750    36.750     50.52
     408   120.000    36.750     44.80
     409   120.250    36.750     38.73
     410   120.500    36.750     32.37
     411   120.750    36.750     25.79
     412   121.000    36.750     19.05
     413   121.250    36.750     12.24
     414   121.500    36.750      5.43
     415   121.750    36.750     -1.28
     416   122.000    36.750     -7.82
     417   122.250    36.750    -14.09
     418   122.500    36.750    -20.01
     419   122.750    36.750    -25.52
     420   123.000    36.750    -30.53
     421   114.500    37.000     79.99
     422   114.750    37.000     80.59
     423   115.000    37.000     81.20
     424   115.250    37.000     81.76
     425   115.500    37.000     82.25
     426   115.750    37.000     82.68
     427   116.000    37.000     82.97
     428   116.250    37.000     83.13
     429   116.500    37.000     83.10
     430   116.750    37.000     82.85
     431   117.000    37.000     82.35
     432   117.250    37.000     81.56
     433   117.500    37.000     80.44
     434   117.750    37.000     78.95
     435   118.000    37.000     77.08
     436   118.250    37.000     74.80
     437   118.500    37.000     72.07
     438   118.750    37.000     68.90
     439   119.000    37.000     65.28
     440   119.250    37.000     61.21
     441   119.500    37.000     56.69
     442   119.750    37.000     51.77
     443   120.000    37.000     46.47
     444   120.250    37.000     40.83
     445   120.500    37.000     34.90
     446   120.750    37.000     28.75
     447   121.000    37.000     22.44
     448   121.250    37.000     16.05
     449   121.500    37.000      9.66
     450   121.750    37.000      3.34
     451   122.000    37.000     -2.81
     452   122.250    37.000     -8.71
     453   122.500    37.000    -14.30
     454   122.750    37.000    -19.49
     455   123.000    37.000    -24.23
     456   114.500    37.250     76.74
     457   114.750    37.250     77.35
     458   115.000    37.250     77.96
     459   115.250    37.250     78.55
     460   115.500    37.250     79.08
     461   115.750    37.250     79.55
     462   116.000    37.250     79.92
     463   116.250    37.250     80.17
     464   116.500    37.250     80.25
     465   116.750    37.250     80.14
     466   117.000    37.250     79.80
     467   117.250    37.250     79.21
     468   117.500    37.250     78.31
     469   117.750    37.250     77.08
     470   118.000    37.250     75.49
     471   118.250    37.250     73.51
     472   118.500    37.250     71.13
     473   118.750    37.250     68.32
     474   119.000    37.250     65.09
     475   119.250    37.250     61.43
     476   119.500    37.250     57.36
     477   119.750    37.250     52.89
     478   120.000    37.250     48.06
     479   120.250    37.250     42.90
     480   120.500    37.250     37.46
     481   120.750    37.250     31.80
     482   121.000    37.250     25.98
     483   121.250    37.250     20.07
     484   121.500    37.250     14.14
     485   121.750    37.250      8.29
     486   122.000    37.250      2.57
     487   122.250    37.250     -2.93
     488   122.500    37.250     -8.14
     489   122.750    37.250    -12.98
     490   123.000    37.250    -17.40
     491   114.500    37.500     73.22
     492   114.750    37.500     73.85
     493   115.000    37.500     74.47
     494   115.250    37.500     75.07
     495   115.500    37.500     75.63
     496   115.750    37.500     76.15
     497   116.000    37.500     76.58
     498   116.250    37.500     76.91
     499   116.500    37.500     77.11
     500   116.750    37.500     77.13
     501   117.000    37.500     76.96
     502   117.250    37.500     76.56
     503   117.500    37.500     75.88
     504   117.750    37.500     74.91
     505   118.000    37.500     73.61
     506   118.250    37.500     71.96
     507   118.500    37.500     69.93
     508   118.750    37.500     67.51
     509   119.000    37.500     64.71
     510   119.250    37.500     61.49
     511   119.500    37.500     57.89
     512   119.750    37.500     53.92
     513   120.000    37.500     49.59
     514   120.250    37.500     44.95
     515   120.500    37.500     40.04
     516   120.750    37.500     34.92
     517   121.000    37.500     29.64
     518   121.250    37.500     24.25
     519   121.500    37.500     18.85
     520   121.750    37.500     13.48
     521   122.000    37.500      8.24
     522   122.250    37.500      3.19
     523   122.500    37.500     -1.61
     524   122.750    37.500     -6.07
     525   123.000    37.500    -10.17
     526   114.500    37.750     69.52
     527   114.750    37.750     70.15
     528   115.000    37.750     70.78
     529   115.250    37.750     71.40
     530   115.500    37.750     72.00
     531   115.750    37.750     72.56
     532   116.000    37.750     73.05
     533   116.250    37.750     73.46
     534   116.500    37.750     73.76
     535   116.750    37.750     73.92
     536   117.000    37.750     73.91
     537   117.250    37.750     73.70
     538   117.500    37.750     73.25
     539   117.750    37.750     72.54
     540   118.000    37.750     71.54
     541   118.250    37.750     70.23
     542   118.500    37.750     68.56
     543   118.750    37.750     66.56
     544   119.000    37.750     64.17
     545   119.250    37.750     61.43
     546   119.500    37.750     58.32
     547   119.750    37.750     54.86
     548   120.000    37.750     51.07
     549   120.250    37.750     46.98
     550   120.500    37.750     42.64
     551   120.750    37.750     38.09
     552   121.000    37.750     33.37
     553   121.250    37.750     28.55
     554   121.500    37.750     23.69
     555   121.750    37.750     18.86
     556   122.000    37.750     14.11
     557   122.250    37.750      9.54
     558   122.500    37.750      5.19
     559   122.750    37.750      1.11
     560   123.000    37.750     -2.64
     561   114.500    38.000     65.71
     562   114.750    38.000     66.35
     563   115.000    38.000     66.99
     564   115.250    38.000     67.63
     565   115.500    38.000     68.25
     566   115.750    38.000     68.86
     567   116.000    38.000     69.41
     568   116.250    38.000     69.90
     569   116.500    38.000     70.31
     570   116.750    38.000     70.59
     571   117.000    38.000     70.75
     572   117.250    38.000     70.72
     573   117.500    38.000     70.51
     574   117.750    38.000     70.06
     575   118.000    38.000     69.35
     576   118.250    38.000     68.38
     577   118.500    38.000     67.09
     578   118.750    38.000     65.49
     579   119.000    38.000     63.55
     580   119.250    38.000     61.28
     581   119.500    38.000     58.67
     582   119.750    38.000     55.74
     583   120.000    38.000     52.51
     584   120.250    38.000     49.00
     585   120.500    38.000     45.23
     586   120.750    38.000     41.27
     587   121.000    38.000     37.14
     588   121.250    38.000     32.90
     589   121.500    38.000     28.61
     590   121.750    38.000     24.33
     591   122.000    38.000     20.11
     592   122.250    38.000     16.02
     593   122.500    38.000     12.12
     594   122.750    38.000      8.46
     595   123.000    38.000      5.08
     596   114.500    38.250     61.85
     597   114.750    38.250     62.51
     598   115.000    38.250     63.16
     599   115.250    38.250     63.83
     600   115.500    38.250     64.48
     601   115.750    38.250     65.13
     602   116.000    38.250     65.75
     603   116.250    38.250     66.32
     604   116.500    38.250     66.83
     605   116.750    38.250     67.24
     606   117.000    38.250     67.55
     607   117.250    38.250     67.72
     608   117.500    38.250     67.73
     609   117.750    38.250     67.53
     610   118.000    38.250     67.13
     611   118.250    38.250     66.48
     612   118.500    38.250     65.56
     613   118.750    38.250     64.36
     614   119.000    38.250     62.87
     615   119.250    38.250     61.08
     616   119.500    38.250     58.98
     617   119.750    38.250     56.59
     618   120.000    38.250     53.91
     619   120.250    38.250     50.97
     620   120.500    38.250     47.79
     621   120.750    38.250     44.43
     622   121.000    38.250     40.89
     623   121.250    38.250     37.24
     624   121.500    38.250     33.53
     625   121.750    38.250     29.81
     626   122.000    38.250     26.12
     627   122.250    38.250     22.55
     628   122.500    38.250     19.10
     629   122.750    38.250     15.85
     630   123.000    38.250     12.85
     631   114.500    38.500     58.01
     632   114.750    38.500     58.69
     633   115.000    38.500     59.38
     634   115.250    38.500     60.07
     635   115.500    38.500     60.76
     636   115.750    38.500     61.46
     637   116.000    38.500     62.14
     638   116.250    38.500     62.79
     639   116.500    38.500     63.39
     640   116.750    38.500     63.94
     641   117.000    38.500     64.41
     642   117.250    38.500     64.76
     643   117.500    38.500     64.98
     644   117.750    38.500     65.05
     645   118.000    38.500     64.92
     646   118.250    38.500     64.59
     647   118.500    38.500     64.04
     648   118.750    38.500     63.24
     649   119.000    38.500     62.18
     650   119.250    38.500     60.86
     651   119.500    38.500     59.26
     652   119.750    38.500     57.38
     653   120.000    38.500     55.26
     654   120.250    38.500     52.89
     655   120.500    38.500     50.30
     656   120.750    38.500     47.52
     657   121.000    38.500     44.58
     658   121.250    38.500     41.52
     659   121.500    38.500     38.39
     660   121.750    38.500     35.22
     661   122.000    38.500     32.08
     662   122.250    38.500     28.99
     663   122.500    38.500     26.02
     664   122.750    38.500     23.19
     665   123.000    38.500     20.55
