# Supplementary material for: The analysis on groundwater storage variations from GRACE/GRACE-FO in recent 20 years driven by influencing factors and prediction in Shandong Province, China
Source: Sci Rep. 2024 Mar 9;14:5819. doi: 10.1038/s41598-024-55588-3 (PMC10925065; doi:10.1038/s41598-024-55588-3)
Supplement: Supplementary file 1 — Supplementary Information. [file 41598_2024_55588_MOESM1_ESM.zip › data/GWS derived from GRACE/gws201408.txt]

       1   114.500    34.000    -25.05
       2   114.750    34.000    -26.56
       3   115.000    34.000    -28.35
       4   115.250    34.000    -30.40
       5   115.500    34.000    -32.72
       6   115.750    34.000    -35.26
       7   116.000    34.000    -37.99
       8   116.250    34.000    -40.83
       9   116.500    34.000    -43.74
      10   116.750    34.000    -46.63
      11   117.000    34.000    -49.41
      12   117.250    34.000    -52.01
      13   117.500    34.000    -54.34
      14   117.750    34.000    -56.32
      15   118.000    34.000    -57.90
      16   118.250    34.000    -59.00
      17   118.500    34.000    -59.59
      18   118.750    34.000    -59.62
      19   119.000    34.000    -59.11
      20   119.250    34.000    -58.04
      21   119.500    34.000    -56.43
      22   119.750    34.000    -54.34
      23   120.000    34.000    -51.79
      24   120.250    34.000    -48.84
      25   120.500    34.000    -45.61
      26   120.750    34.000    -42.14
      27   121.000    34.000    -38.53
      28   121.250    34.000    -34.87
      29   121.500    34.000    -31.24
      30   121.750    34.000    -27.74
      31   122.000    34.000    -24.44
      32   122.250    34.000    -21.40
      33   122.500    34.000    -18.67
      34   122.750    34.000    -16.31
      35   123.000    34.000    -14.33
      36   114.500    34.250    -26.40
      37   114.750    34.250    -27.87
      38   115.000    34.250    -29.58
      39   115.250    34.250    -31.55
      40   115.500    34.250    -33.75
      41   115.750    34.250    -36.17
      42   116.000    34.250    -38.76
      43   116.250    34.250    -41.47
      44   116.500    34.250    -44.25
      45   116.750    34.250    -47.01
      46   117.000    34.250    -49.69
      47   117.250    34.250    -52.22
      48   117.500    34.250    -54.50
      49   117.750    34.250    -56.48
      50   118.000    34.250    -58.09
      51   118.250    34.250    -59.27
      52   118.500    34.250    -60.00
      53   118.750    34.250    -60.23
      54   119.000    34.250    -59.96
      55   119.250    34.250    -59.17
      56   119.500    34.250    -57.91
      57   119.750    34.250    -56.20
      58   120.000    34.250    -54.07
      59   120.250    34.250    -51.61
      60   120.500    34.250    -48.86
      61   120.750    34.250    -45.90
      62   121.000    34.250    -42.80
      63   121.250    34.250    -39.67
      64   121.500    34.250    -36.55
      65   121.750    34.250    -33.54
      66   122.000    34.250    -30.69
      67   122.250    34.250    -28.06
      68   122.500    34.250    -25.71
      69   122.750    34.250    -23.66
      70   123.000    34.250    -21.94
      71   114.500    34.500    -27.46
      72   114.750    34.500    -28.88
      73   115.000    34.500    -30.51
      74   115.250    34.500    -32.36
      75   115.500    34.500    -34.44
      76   115.750    34.500    -36.72
      77   116.000    34.500    -39.17
      78   116.250    34.500    -41.74
      79   116.500    34.500    -44.37
      80   116.750    34.500    -47.00
      81   117.000    34.500    -49.57
      82   117.250    34.500    -52.00
      83   117.500    34.500    -54.23
      84   117.750    34.500    -56.19
      85   118.000    34.500    -57.83
      86   118.250    34.500    -59.08
      87   118.500    34.500    -59.93
      88   118.750    34.500    -60.33
      89   119.000    34.500    -60.28
      90   119.250    34.500    -59.78
      91   119.500    34.500    -58.85
      92   119.750    34.500    -57.52
      93   120.000    34.500    -55.82
      94   120.250    34.500    -53.81
      95   120.500    34.500    -51.54
      96   120.750    34.500    -49.10
      97   121.000    34.500    -46.53
      98   121.250    34.500    -43.92
      99   121.500    34.500    -41.32
     100   121.750    34.500    -38.80
     101   122.000    34.500    -36.42
     102   122.250    34.500    -34.24
     103   122.500    34.500    -32.27
     104   122.750    34.500    -30.55
     105   123.000    34.500    -29.10
     106   114.500    34.750    -28.25
     107   114.750    34.750    -29.59
     108   115.000    34.750    -31.13
     109   115.250    34.750    -32.87
     110   115.500    34.750    -34.82
     111   115.750    34.750    -36.96
     112   116.000    34.750    -39.25
     113   116.250    34.750    -41.67
     114   116.500    34.750    -44.14
     115   116.750    34.750    -46.64
     116   117.000    34.750    -49.08
     117   117.250    34.750    -51.42
     118   117.500    34.750    -53.57
     119   117.750    34.750    -55.50
     120   118.000    34.750    -57.13
     121   118.250    34.750    -58.45
     122   118.500    34.750    -59.39
     123   118.750    34.750    -59.95
     124   119.000    34.750    -60.11
     125   119.250    34.750    -59.88
     126   119.500    34.750    -59.27
     127   119.750    34.750    -58.30
     128   120.000    34.750    -57.01
     129   120.250    34.750    -55.45
     130   120.500    34.750    -53.66
     131   120.750    34.750    -51.71
     132   121.000    34.750    -49.66
     133   121.250    34.750    -47.57
     134   121.500    34.750    -45.48
     135   121.750    34.750    -43.47
     136   122.000    34.750    -41.58
     137   122.250    34.750    -39.83
     138   122.500    34.750    -38.26
     139   122.750    34.750    -36.89
     140   123.000    34.750    -35.72
     141   114.500    35.000    -28.76
     142   114.750    35.000    -30.03
     143   115.000    35.000    -31.47
     144   115.250    35.000    -33.10
     145   115.500    35.000    -34.91
     146   115.750    35.000    -36.89
     147   116.000    35.000    -39.03
     148   116.250    35.000    -41.28
     149   116.500    35.000    -43.61
     150   116.750    35.000    -45.95
     151   117.000    35.000    -48.26
     152   117.250    35.000    -50.48
     153   117.500    35.000    -52.55
     154   117.750    35.000    -54.43
     155   118.000    35.000    -56.07
     156   118.250    35.000    -57.41
     157   118.500    35.000    -58.44
     158   118.750    35.000    -59.15
     159   119.000    35.000    -59.50
     160   119.250    35.000    -59.51
     161   119.500    35.000    -59.19
     162   119.750    35.000    -58.56
     163   120.000    35.000    -57.65
     164   120.250    35.000    -56.52
     165   120.500    35.000    -55.20
     166   120.750    35.000    -53.73
     167   121.000    35.000    -52.17
     168   121.250    35.000    -50.59
     169   121.500    35.000    -49.01
     170   121.750    35.000    -47.49
     171   122.000    35.000    -46.07
     172   122.250    35.000    -44.75
     173   122.500    35.000    -43.59
     174   122.750    35.000    -42.57
     175   123.000    35.000    -41.72
     176   114.500    35.250    -28.99
     177   114.750    35.250    -30.18
     178   115.000    35.250    -31.51
     179   115.250    35.250    -33.02
     180   115.500    35.250    -34.70
     181   115.750    35.250    -36.54
     182   116.000    35.250    -38.51
     183   116.250    35.250    -40.60
     184   116.500    35.250    -42.77
     185   116.750    35.250    -44.96
     186   117.000    35.250    -47.13
     187   117.250    35.250    -49.23
     188   117.500    35.250    -51.22
     189   117.750    35.250    -53.04
     190   118.000    35.250    -54.65
     191   118.250    35.250    -56.02
     192   118.500    35.250    -57.12
     193   118.750    35.250    -57.94
     194   119.000    35.250    -58.46
     195   119.250    35.250    -58.69
     196   119.500    35.250    -58.63
     197   119.750    35.250    -58.32
     198   120.000    35.250    -57.78
     199   120.250    35.250    -57.04
     200   120.500    35.250    -56.14
     201   120.750    35.250    -55.14
     202   121.000    35.250    -54.06
     203   121.250    35.250    -52.97
     204   121.500    35.250    -51.87
     205   121.750    35.250    -50.83
     206   122.000    35.250    -49.85
     207   122.250    35.250    -48.98
     208   122.500    35.250    -48.21
     209   122.750    35.250    -47.54
     210   123.000    35.250    -46.98
     211   114.500    35.500    -28.93
     212   114.750    35.500    -30.03
     213   115.000    35.500    -31.26
     214   115.250    35.500    -32.65
     215   115.500    35.500    -34.19
     216   115.750    35.500    -35.88
     217   116.000    35.500    -37.70
     218   116.250    35.500    -39.64
     219   116.500    35.500    -41.64
     220   116.750    35.500    -43.68
     221   117.000    35.500    -45.72
     222   117.250    35.500    -47.70
     223   117.500    35.500    -49.59
     224   117.750    35.500    -51.34
     225   118.000    35.500    -52.92
     226   118.250    35.500    -54.30
     227   118.500    35.500    -55.46
     228   118.750    35.500    -56.37
     229   119.000    35.500    -57.03
     230   119.250    35.500    -57.46
     231   119.500    35.500    -57.64
     232   119.750    35.500    -57.62
     233   120.000    35.500    -57.40
     234   120.250    35.500    -57.03
     235   120.500    35.500    -56.54
     236   120.750    35.500    -55.95
     237   121.000    35.500    -55.32
     238   121.250    35.500    -54.67
     239   121.500    35.500    -54.04
     240   121.750    35.500    -53.45
     241   122.000    35.500    -52.92
     242   122.250    35.500    -52.45
     243   122.500    35.500    -52.07
     244   122.750    35.500    -51.75
     245   123.000    35.500    -51.50
     246   114.500    35.750    -28.56
     247   114.750    35.750    -29.56
     248   115.000    35.750    -30.70
     249   115.250    35.750    -31.97
     250   115.500    35.750    -33.37
     251   115.750    35.750    -34.93
     252   116.000    35.750    -36.61
     253   116.250    35.750    -38.39
     254   116.500    35.750    -40.25
     255   116.750    35.750    -42.14
     256   117.000    35.750    -44.04
     257   117.250    35.750    -45.90
     258   117.500    35.750    -47.69
     259   117.750    35.750    -49.37
     260   118.000    35.750    -50.91
     261   118.250    35.750    -52.28
     262   118.500    35.750    -53.47
     263   118.750    35.750    -54.46
     264   119.000    35.750    -55.25
     265   119.250    35.750    -55.83
     266   119.500    35.750    -56.23
     267   119.750    35.750    -56.47
     268   120.000    35.750    -56.54
     269   120.250    35.750    -56.51
     270   120.500    35.750    -56.38
     271   120.750    35.750    -56.19
     272   121.000    35.750    -55.96
     273   121.250    35.750    -55.73
     274   121.500    35.750    -55.53
     275   121.750    35.750    -55.36
     276   122.000    35.750    -55.24
     277   122.250    35.750    -55.17
     278   122.500    35.750    -55.15
     279   122.750    35.750    -55.18
     280   123.000    35.750    -55.22
     281   114.500    36.000    -27.85
     282   114.750    36.000    -28.77
     283   115.000    36.000    -29.81
     284   115.250    36.000    -30.96
     285   115.500    36.000    -32.25
     286   115.750    36.000    -33.68
     287   116.000    36.000    -35.22
     288   116.250    36.000    -36.86
     289   116.500    36.000    -38.58
     290   116.750    36.000    -40.34
     291   117.000    36.000    -42.10
     292   117.250    36.000    -43.85
     293   117.500    36.000    -45.54
     294   117.750    36.000    -47.15
     295   118.000    36.000    -48.63
     296   118.250    36.000    -50.00
     297   118.500    36.000    -51.20
     298   118.750    36.000    -52.26
     299   119.000    36.000    -53.14
     300   119.250    36.000    -53.87
     301   119.500    36.000    -54.46
     302   119.750    36.000    -54.91
     303   120.000    36.000    -55.25
     304   120.250    36.000    -55.51
     305   120.500    36.000    -55.70
     306   120.750    36.000    -55.86
     307   121.000    36.000    -56.01
     308   121.250    36.000    -56.17
     309   121.500    36.000    -56.35
     310   121.750    36.000    -56.57
     311   122.000    36.000    -56.83
     312   122.250    36.000    -57.13
     313   122.500    36.000    -57.47
     314   122.750    36.000    -57.81
     315   123.000    36.000    -58.14
     316   114.500    36.250    -26.78
     317   114.750    36.250    -27.62
     318   115.000    36.250    -28.56
     319   115.250    36.250    -29.63
     320   115.500    36.250    -30.82
     321   115.750    36.250    -32.13
     322   116.000    36.250    -33.55
     323   116.250    36.250    -35.06
     324   116.500    36.250    -36.64
     325   116.750    36.250    -38.28
     326   117.000    36.250    -39.92
     327   117.250    36.250    -41.56
     328   117.500    36.250    -43.17
     329   117.750    36.250    -44.69
     330   118.000    36.250    -46.13
     331   118.250    36.250    -47.47
     332   118.500    36.250    -48.69
     333   118.750    36.250    -49.78
     334   119.000    36.250    -50.75
     335   119.250    36.250    -51.60
     336   119.500    36.250    -52.34
     337   119.750    36.250    -52.98
     338   120.000    36.250    -53.55
     339   120.250    36.250    -54.07
     340   120.500    36.250    -54.54
     341   120.750    36.250    -55.02
     342   121.000    36.250    -55.49
     343   121.250    36.250    -55.99
     344   121.500    36.250    -56.53
     345   121.750    36.250    -57.11
     346   122.000    36.250    -57.72
     347   122.250    36.250    -58.36
     348   122.500    36.250    -59.01
     349   122.750    36.250    -59.66
     350   123.000    36.250    -60.27
     351   114.500    36.500    -25.33
     352   114.750    36.500    -26.10
     353   115.000    36.500    -26.97
     354   115.250    36.500    -27.95
     355   115.500    36.500    -29.05
     356   115.750    36.500    -30.26
     357   116.000    36.500    -31.57
     358   116.250    36.500    -32.98
     359   116.500    36.500    -34.45
     360   116.750    36.500    -35.98
     361   117.000    36.500    -37.52
     362   117.250    36.500    -39.06
     363   117.500    36.500    -40.57
     364   117.750    36.500    -42.03
     365   118.000    36.500    -43.43
     366   118.250    36.500    -44.74
     367   118.500    36.500    -45.95
     368   118.750    36.500    -47.08
     369   119.000    36.500    -48.12
     370   119.250    36.500    -49.06
     371   119.500    36.500    -49.92
     372   119.750    36.500    -50.73
     373   120.000    36.500    -51.49
     374   120.250    36.500    -52.23
     375   120.500    36.500    -52.96
     376   120.750    36.500    -53.70
     377   121.000    36.500    -54.47
     378   121.250    36.500    -55.28
     379   121.500    36.500    -56.13
     380   121.750    36.500    -57.02
     381   122.000    36.500    -57.94
     382   122.250    36.500    -58.89
     383   122.500    36.500    -59.85
     384   122.750    36.500    -60.77
     385   123.000    36.500    -61.64
     386   114.500    36.750    -23.49
     387   114.750    36.750    -24.20
     388   115.000    36.750    -25.01
     389   115.250    36.750    -25.92
     390   115.500    36.750    -26.95
     391   115.750    36.750    -28.08
     392   116.000    36.750    -29.31
     393   116.250    36.750    -30.63
     394   116.500    36.750    -32.01
     395   116.750    36.750    -33.44
     396   117.000    36.750    -34.89
     397   117.250    36.750    -36.34
     398   117.500    36.750    -37.79
     399   117.750    36.750    -39.18
     400   118.000    36.750    -40.53
     401   118.250    36.750    -41.82
     402   118.500    36.750    -43.04
     403   118.750    36.750    -44.18
     404   119.000    36.750    -45.27
     405   119.250    36.750    -46.29
     406   119.500    36.750    -47.25
     407   119.750    36.750    -48.20
     408   120.000    36.750    -49.13
     409   120.250    36.750    -50.05
     410   120.500    36.750    -51.00
     411   120.750    36.750    -51.97
     412   121.000    36.750    -52.99
     413   121.250    36.750    -54.06
     414   121.500    36.750    -55.19
     415   121.750    36.750    -56.36
     416   122.000    36.750    -57.56
     417   122.250    36.750    -58.78
     418   122.500    36.750    -60.01
     419   122.750    36.750    -61.19
     420   123.000    36.750    -62.31
     421   114.500    37.000    -21.26
     422   114.750    37.000    -21.92
     423   115.000    37.000    -22.68
     424   115.250    37.000    -23.55
     425   115.500    37.000    -24.52
     426   115.750    37.000    -25.60
     427   116.000    37.000    -26.76
     428   116.250    37.000    -28.01
     429   116.500    37.000    -29.32
     430   116.750    37.000    -30.68
     431   117.000    37.000    -32.07
     432   117.250    37.000    -33.45
     433   117.500    37.000    -34.83
     434   117.750    37.000    -36.18
     435   118.000    37.000    -37.48
     436   118.250    37.000    -38.75
     437   118.500    37.000    -39.97
     438   118.750    37.000    -41.12
     439   119.000    37.000    -42.24
     440   119.250    37.000    -43.33
     441   119.500    37.000    -44.39
     442   119.750    37.000    -45.44
     443   120.000    37.000    -46.50
     444   120.250    37.000    -47.58
     445   120.500    37.000    -48.71
     446   120.750    37.000    -49.89
     447   121.000    37.000    -51.12
     448   121.250    37.000    -52.42
     449   121.500    37.000    -53.78
     450   121.750    37.000    -55.19
     451   122.000    37.000    -56.64
     452   122.250    37.000    -58.11
     453   122.500    37.000    -59.58
     454   122.750    37.000    -61.00
     455   123.000    37.000    -62.33
     456   114.500    37.250    -18.65
     457   114.750    37.250    -19.28
     458   115.000    37.250    -20.01
     459   115.250    37.250    -20.84
     460   115.500    37.250    -21.79
     461   115.750    37.250    -22.83
     462   116.000    37.250    -23.95
     463   116.250    37.250    -25.16
     464   116.500    37.250    -26.42
     465   116.750    37.250    -27.72
     466   117.000    37.250    -29.05
     467   117.250    37.250    -30.39
     468   117.500    37.250    -31.72
     469   117.750    37.250    -33.03
     470   118.000    37.250    -34.32
     471   118.250    37.250    -35.56
     472   118.500    37.250    -36.78
     473   118.750    37.250    -37.95
     474   119.000    37.250    -39.10
     475   119.250    37.250    -40.24
     476   119.500    37.250    -41.36
     477   119.750    37.250    -42.51
     478   120.000    37.250    -43.68
     479   120.250    37.250    -44.90
     480   120.500    37.250    -46.17
     481   120.750    37.250    -47.51
     482   121.000    37.250    -48.92
     483   121.250    37.250    -50.42
     484   121.500    37.250    -51.98
     485   121.750    37.250    -53.60
     486   122.000    37.250    -55.26
     487   122.250    37.250    -56.95
     488   122.500    37.250    -58.62
     489   122.750    37.250    -60.25
     490   123.000    37.250    -61.80
     491   114.500    37.500    -15.68
     492   114.750    37.500    -16.30
     493   115.000    37.500    -17.02
     494   115.250    37.500    -17.85
     495   115.500    37.500    -18.77
     496   115.750    37.500    -19.79
     497   116.000    37.500    -20.90
     498   116.250    37.500    -22.08
     499   116.500    37.500    -23.32
     500   116.750    37.500    -24.59
     501   117.000    37.500    -25.90
     502   117.250    37.500    -27.20
     503   117.500    37.500    -28.51
     504   117.750    37.500    -29.80
     505   118.000    37.500    -31.06
     506   118.250    37.500    -32.29
     507   118.500    37.500    -33.50
     508   118.750    37.500    -34.69
     509   119.000    37.500    -35.87
     510   119.250    37.500    -37.05
     511   119.500    37.500    -38.24
     512   119.750    37.500    -39.46
     513   120.000    37.500    -40.73
     514   120.250    37.500    -42.05
     515   120.500    37.500    -43.45
     516   120.750    37.500    -44.92
     517   121.000    37.500    -46.49
     518   121.250    37.500    -48.14
     519   121.500    37.500    -49.87
     520   121.750    37.500    -51.66
     521   122.000    37.500    -53.51
     522   122.250    37.500    -55.38
     523   122.500    37.500    -57.23
     524   122.750    37.500    -59.05
     525   123.000    37.500    -60.78
     526   114.500    37.750    -12.41
     527   114.750    37.750    -13.03
     528   115.000    37.750    -13.75
     529   115.250    37.750    -14.58
     530   115.500    37.750    -15.51
     531   115.750    37.750    -16.54
     532   116.000    37.750    -17.64
     533   116.250    37.750    -18.83
     534   116.500    37.750    -20.06
     535   116.750    37.750    -21.33
     536   117.000    37.750    -22.62
     537   117.250    37.750    -23.92
     538   117.500    37.750    -25.21
     539   117.750    37.750    -26.49
     540   118.000    37.750    -27.75
     541   118.250    37.750    -28.99
     542   118.500    37.750    -30.21
     543   118.750    37.750    -31.42
     544   119.000    37.750    -32.63
     545   119.250    37.750    -33.84
     546   119.500    37.750    -35.08
     547   119.750    37.750    -36.36
     548   120.000    37.750    -37.71
     549   120.250    37.750    -39.12
     550   120.500    37.750    -40.62
     551   120.750    37.750    -42.20
     552   121.000    37.750    -43.89
     553   121.250    37.750    -45.67
     554   121.500    37.750    -47.53
     555   121.750    37.750    -49.48
     556   122.000    37.750    -51.47
     557   122.250    37.750    -53.49
     558   122.500    37.750    -55.50
     559   122.750    37.750    -57.47
     560   123.000    37.750    -59.37
     561   114.500    38.000     -8.90
     562   114.750    38.000     -9.52
     563   115.000    38.000    -10.26
     564   115.250    38.000    -11.11
     565   115.500    38.000    -12.06
     566   115.750    38.000    -13.12
     567   116.000    38.000    -14.24
     568   116.250    38.000    -15.45
     569   116.500    38.000    -16.69
     570   116.750    38.000    -17.97
     571   117.000    38.000    -19.27
     572   117.250    38.000    -20.58
     573   117.500    38.000    -21.88
     574   117.750    38.000    -23.16
     575   118.000    38.000    -24.44
     576   118.250    38.000    -25.68
     577   118.500    38.000    -26.92
     578   118.750    38.000    -28.15
     579   119.000    38.000    -29.38
     580   119.250    38.000    -30.64
     581   119.500    38.000    -31.93
     582   119.750    38.000    -33.27
     583   120.000    38.000    -34.67
     584   120.250    38.000    -36.16
     585   120.500    38.000    -37.73
     586   120.750    38.000    -39.41
     587   121.000    38.000    -41.20
     588   121.250    38.000    -43.08
     589   121.500    38.000    -45.06
     590   121.750    38.000    -47.11
     591   122.000    38.000    -49.23
     592   122.250    38.000    -51.38
     593   122.500    38.000    -53.52
     594   122.750    38.000    -55.63
     595   123.000    38.000    -57.65
     596   114.500    38.250     -5.21
     597   114.750    38.250     -5.85
     598   115.000    38.250     -6.62
     599   115.250    38.250     -7.50
     600   115.500    38.250     -8.50
     601   115.750    38.250     -9.59
     602   116.000    38.250    -10.75
     603   116.250    38.250    -11.99
     604   116.500    38.250    -13.27
     605   116.750    38.250    -14.58
     606   117.000    38.250    -15.90
     607   117.250    38.250    -17.24
     608   117.500    38.250    -18.56
     609   117.750    38.250    -19.86
     610   118.000    38.250    -21.15
     611   118.250    38.250    -22.43
     612   118.500    38.250    -23.70
     613   118.750    38.250    -24.95
     614   119.000    38.250    -26.22
     615   119.250    38.250    -27.52
     616   119.500    38.250    -28.84
     617   119.750    38.250    -30.23
     618   120.000    38.250    -31.69
     619   120.250    38.250    -33.23
     620   120.500    38.250    -34.87
     621   120.750    38.250    -36.62
     622   121.000    38.250    -38.49
     623   121.250    38.250    -40.45
     624   121.500    38.250    -42.51
     625   121.750    38.250    -44.66
     626   122.000    38.250    -46.87
     627   122.250    38.250    -49.12
     628   122.500    38.250    -51.36
     629   122.750    38.250    -53.57
     630   123.000    38.250    -55.71
     631   114.500    38.500     -1.42
     632   114.750    38.500     -2.10
     633   115.000    38.500     -2.91
     634   115.250    38.500     -3.84
     635   115.500    38.500     -4.88
     636   115.750    38.500     -6.01
     637   116.000    38.500     -7.24
     638   116.250    38.500     -8.51
     639   116.500    38.500     -9.85
     640   116.750    38.500    -11.19
     641   117.000    38.500    -12.56
     642   117.250    38.500    -13.94
     643   117.500    38.500    -15.29
     644   117.750    38.500    -16.63
     645   118.000    38.500    -17.96
     646   118.250    38.500    -19.27
     647   118.500    38.500    -20.57
     648   118.750    38.500    -21.86
     649   119.000    38.500    -23.16
     650   119.250    38.500    -24.50
     651   119.500    38.500    -25.88
     652   119.750    38.500    -27.30
     653   120.000    38.500    -28.80
     654   120.250    38.500    -30.40
     655   120.500    38.500    -32.10
     656   120.750    38.500    -33.90
     657   121.000    38.500    -35.82
     658   121.250    38.500    -37.84
     659   121.500    38.500    -39.97
     660   121.750    38.500    -42.19
     661   122.000    38.500    -44.46
     662   122.250    38.500    -46.77
     663   122.500    38.500    -49.10
     664   122.750    38.500    -51.40
     665   123.000    38.500    -53.62
