# Supplementary material for: The analysis on groundwater storage variations from GRACE/GRACE-FO in recent 20 years driven by influencing factors and prediction in Shandong Province, China
Source: Sci Rep. 2024 Mar 9;14:5819. doi: 10.1038/s41598-024-55588-3 (PMC10925065; doi:10.1038/s41598-024-55588-3)
Supplement: Supplementary file 1 — Supplementary Information. [file 41598_2024_55588_MOESM1_ESM.zip › data/GWS derived from GRACE/gws201410.txt]

       1   114.500    34.000     32.21
       2   114.750    34.000     31.51
       3   115.000    34.000     30.34
       4   115.250    34.000     28.70
       5   115.500    34.000     26.61
       6   115.750    34.000     24.06
       7   116.000    34.000     21.10
       8   116.250    34.000     17.79
       9   116.500    34.000     14.17
      10   116.750    34.000     10.31
      11   117.000    34.000      6.30
      12   117.250    34.000      2.22
      13   117.500    34.000     -1.85
      14   117.750    34.000     -5.84
      15   118.000    34.000     -9.63
      16   118.250    34.000    -13.19
      17   118.500    34.000    -16.43
      18   118.750    34.000    -19.28
      19   119.000    34.000    -21.70
      20   119.250    34.000    -23.67
      21   119.500    34.000    -25.14
      22   119.750    34.000    -26.11
      23   120.000    34.000    -26.58
      24   120.250    34.000    -26.55
      25   120.500    34.000    -26.05
      26   120.750    34.000    -25.12
      27   121.000    34.000    -23.80
      28   121.250    34.000    -22.11
      29   121.500    34.000    -20.11
      30   121.750    34.000    -17.85
      31   122.000    34.000    -15.39
      32   122.250    34.000    -12.78
      33   122.500    34.000    -10.05
      34   122.750    34.000     -7.28
      35   123.000    34.000     -4.47
      36   114.500    34.250     29.52
      37   114.750    34.250     29.03
      38   115.000    34.250     28.10
      39   115.250    34.250     26.72
      40   115.500    34.250     24.90
      41   115.750    34.250     22.66
      42   116.000    34.250     20.02
      43   116.250    34.250     17.04
      44   116.500    34.250     13.75
      45   116.750    34.250     10.24
      46   117.000    34.250      6.58
      47   117.250    34.250      2.83
      48   117.500    34.250     -0.93
      49   117.750    34.250     -4.61
      50   118.000    34.250     -8.15
      51   118.250    34.250    -11.46
      52   118.500    34.250    -14.49
      53   118.750    34.250    -17.18
      54   119.000    34.250    -19.49
      55   119.250    34.250    -21.37
      56   119.500    34.250    -22.83
      57   119.750    34.250    -23.83
      58   120.000    34.250    -24.37
      59   120.250    34.250    -24.47
      60   120.500    34.250    -24.15
      61   120.750    34.250    -23.44
      62   121.000    34.250    -22.35
      63   121.250    34.250    -20.96
      64   121.500    34.250    -19.27
      65   121.750    34.250    -17.36
      66   122.000    34.250    -15.25
      67   122.250    34.250    -12.99
      68   122.500    34.250    -10.62
      69   122.750    34.250     -8.19
      70   123.000    34.250     -5.72
      71   114.500    34.500     26.68
      72   114.750    34.500     26.45
      73   115.000    34.500     25.80
      74   115.250    34.500     24.74
      75   115.500    34.500     23.26
      76   115.750    34.500     21.38
      77   116.000    34.500     19.12
      78   116.250    34.500     16.53
      79   116.500    34.500     13.64
      80   116.750    34.500     10.54
      81   117.000    34.500      7.26
      82   117.250    34.500      3.90
      83   117.500    34.500      0.52
      84   117.750    34.500     -2.82
      85   118.000    34.500     -6.04
      86   118.250    34.500     -9.08
      87   118.500    34.500    -11.87
      88   118.750    34.500    -14.37
      89   119.000    34.500    -16.55
      90   119.250    34.500    -18.35
      91   119.500    34.500    -19.77
      92   119.750    34.500    -20.79
      93   120.000    34.500    -21.42
      94   120.250    34.500    -21.67
      95   120.500    34.500    -21.54
      96   120.750    34.500    -21.05
      97   121.000    34.500    -20.27
      98   121.250    34.500    -19.19
      99   121.500    34.500    -17.86
     100   121.750    34.500    -16.32
     101   122.000    34.500    -14.61
     102   122.250    34.500    -12.75
     103   122.500    34.500    -10.80
     104   122.750    34.500     -8.77
     105   123.000    34.500     -6.68
     106   114.500    34.750     23.69
     107   114.750    34.750     23.75
     108   115.000    34.750     23.44
     109   115.250    34.750     22.75
     110   115.500    34.750     21.65
     111   115.750    34.750     20.19
     112   116.000    34.750     18.36
     113   116.250    34.750     16.21
     114   116.500    34.750     13.77
     115   116.750    34.750     11.12
     116   117.000    34.750      8.29
     117   117.250    34.750      5.35
     118   117.500    34.750      2.38
     119   117.750    34.750     -0.57
     120   118.000    34.750     -3.43
     121   118.250    34.750     -6.16
     122   118.500    34.750     -8.69
     123   118.750    34.750    -10.98
     124   119.000    34.750    -12.99
     125   119.250    34.750    -14.69
     126   119.500    34.750    -16.08
     127   119.750    34.750    -17.12
     128   120.000    34.750    -17.84
     129   120.250    34.750    -18.23
     130   120.500    34.750    -18.30
     131   120.750    34.750    -18.07
     132   121.000    34.750    -17.59
     133   121.250    34.750    -16.86
     134   121.500    34.750    -15.91
     135   121.750    34.750    -14.79
     136   122.000    34.750    -13.51
     137   122.250    34.750    -12.10
     138   122.500    34.750    -10.59
     139   122.750    34.750     -9.00
     140   123.000    34.750     -7.34
     141   114.500    35.000     20.55
     142   114.750    35.000     20.95
     143   115.000    35.000     21.01
     144   115.250    35.000     20.71
     145   115.500    35.000     20.05
     146   115.750    35.000     19.04
     147   116.000    35.000     17.67
     148   116.250    35.000     16.00
     149   116.500    35.000     14.07
     150   116.750    35.000     11.90
     151   117.000    35.000      9.56
     152   117.250    35.000      7.10
     153   117.500    35.000      4.57
     154   117.750    35.000      2.05
     155   118.000    35.000     -0.44
     156   118.250    35.000     -2.82
     157   118.500    35.000     -5.07
     158   118.750    35.000     -7.11
     159   119.000    35.000     -8.95
     160   119.250    35.000    -10.54
     161   119.500    35.000    -11.88
     162   119.750    35.000    -12.94
     163   120.000    35.000    -13.74
     164   120.250    35.000    -14.27
     165   120.500    35.000    -14.55
     166   120.750    35.000    -14.59
     167   121.000    35.000    -14.42
     168   121.250    35.000    -14.05
     169   121.500    35.000    -13.51
     170   121.750    35.000    -12.82
     171   122.000    35.000    -12.00
     172   122.250    35.000    -11.06
     173   122.500    35.000    -10.03
     174   122.750    35.000     -8.92
     175   123.000    35.000     -7.72
     176   114.500    35.250     17.29
     177   114.750    35.250     18.05
     178   115.000    35.250     18.50
     179   115.250    35.250     18.63
     180   115.500    35.250     18.42
     181   115.750    35.250     17.89
     182   116.000    35.250     17.03
     183   116.250    35.250     15.88
     184   116.500    35.250     14.46
     185   116.750    35.250     12.82
     186   117.000    35.250     10.99
     187   117.250    35.250      9.03
     188   117.500    35.250      6.97
     189   117.750    35.250      4.89
     190   118.000    35.250      2.82
     191   118.250    35.250      0.79
     192   118.500    35.250     -1.14
     193   118.750    35.250     -2.93
     194   119.000    35.250     -4.58
     195   119.250    35.250     -6.04
     196   119.500    35.250     -7.31
     197   119.750    35.250     -8.39
     198   120.000    35.250     -9.25
     199   120.250    35.250     -9.92
     200   120.500    35.250    -10.41
     201   120.750    35.250    -10.72
     202   121.000    35.250    -10.87
     203   121.250    35.250    -10.88
     204   121.500    35.250    -10.74
     205   121.750    35.250    -10.49
     206   122.000    35.250    -10.14
     207   122.250    35.250     -9.69
     208   122.500    35.250     -9.15
     209   122.750    35.250     -8.52
     210   123.000    35.250     -7.82
     211   114.500    35.500     13.92
     212   114.750    35.500     15.06
     213   115.000    35.500     15.92
     214   115.250    35.500     16.49
     215   115.500    35.500     16.76
     216   115.750    35.500     16.72
     217   116.000    35.500     16.38
     218   116.250    35.500     15.76
     219   116.500    35.500     14.88
     220   116.750    35.500     13.77
     221   117.000    35.500     12.48
     222   117.250    35.500     11.03
     223   117.500    35.500      9.47
     224   117.750    35.500      7.85
     225   118.000    35.500      6.20
     226   118.250    35.500      4.55
     227   118.500    35.500      2.95
     228   118.750    35.500      1.42
     229   119.000    35.500     -0.01
     230   119.250    35.500     -1.34
     231   119.500    35.500     -2.54
     232   119.750    35.500     -3.60
     233   120.000    35.500     -4.54
     234   120.250    35.500     -5.35
     235   120.500    35.500     -6.02
     236   120.750    35.500     -6.60
     237   121.000    35.500     -7.05
     238   121.250    35.500     -7.42
     239   121.500    35.500     -7.70
     240   121.750    35.500     -7.89
     241   122.000    35.500     -8.01
     242   122.250    35.500     -8.05
     243   122.500    35.500     -8.01
     244   122.750    35.500     -7.89
     245   123.000    35.500     -7.67
     246   114.500    35.750     10.48
     247   114.750    35.750     11.99
     248   115.000    35.750     13.28
     249   115.250    35.750     14.30
     250   115.500    35.750     15.04
     251   115.750    35.750     15.50
     252   116.000    35.750     15.69
     253   116.250    35.750     15.60
     254   116.500    35.750     15.27
     255   116.750    35.750     14.69
     256   117.000    35.750     13.94
     257   117.250    35.750     13.01
     258   117.500    35.750     11.95
     259   117.750    35.750     10.80
     260   118.000    35.750      9.57
     261   118.250    35.750      8.31
     262   118.500    35.750      7.05
     263   118.750    35.750      5.80
     264   119.000    35.750      4.58
     265   119.250    35.750      3.41
     266   119.500    35.750      2.30
     267   119.750    35.750      1.24
     268   120.000    35.750      0.26
     269   120.250    35.750     -0.66
     270   120.500    35.750     -1.54
     271   120.750    35.750     -2.34
     272   121.000    35.750     -3.11
     273   121.250    35.750     -3.82
     274   121.500    35.750     -4.49
     275   121.750    35.750     -5.12
     276   122.000    35.750     -5.70
     277   122.250    35.750     -6.21
     278   122.500    35.750     -6.67
     279   122.750    35.750     -7.04
     280   123.000    35.750     -7.31
     281   114.500    36.000      7.01
     282   114.750    36.000      8.91
     283   115.000    36.000     10.59
     284   115.250    36.000     12.06
     285   115.500    36.000     13.27
     286   115.750    36.000     14.22
     287   116.000    36.000     14.91
     288   116.250    36.000     15.35
     289   116.500    36.000     15.55
     290   116.750    36.000     15.51
     291   117.000    36.000     15.28
     292   117.250    36.000     14.87
     293   117.500    36.000     14.30
     294   117.750    36.000     13.60
     295   118.000    36.000     12.82
     296   118.250    36.000     11.94
     297   118.500    36.000     11.01
     298   118.750    36.000     10.05
     299   119.000    36.000      9.05
     300   119.250    36.000      8.05
     301   119.500    36.000      7.02
     302   119.750    36.000      6.00
     303   120.000    36.000      4.98
     304   120.250    36.000      3.95
     305   120.500    36.000      2.93
     306   120.750    36.000      1.89
     307   121.000    36.000      0.85
     308   121.250    36.000     -0.19
     309   121.500    36.000     -1.24
     310   121.750    36.000     -2.27
     311   122.000    36.000     -3.29
     312   122.250    36.000     -4.27
     313   122.500    36.000     -5.19
     314   122.750    36.000     -6.04
     315   123.000    36.000     -6.79
     316   114.500    36.250      3.57
     317   114.750    36.250      5.82
     318   115.000    36.250      7.89
     319   115.250    36.250      9.77
     320   115.500    36.250     11.43
     321   115.750    36.250     12.85
     322   116.000    36.250     14.04
     323   116.250    36.250     14.98
     324   116.500    36.250     15.68
     325   116.750    36.250     16.16
     326   117.000    36.250     16.44
     327   117.250    36.250     16.52
     328   117.500    36.250     16.43
     329   117.750    36.250     16.18
     330   118.000    36.250     15.82
     331   118.250    36.250     15.31
     332   118.500    36.250     14.72
     333   118.750    36.250     14.03
     334   119.000    36.250     13.26
     335   119.250    36.250     12.42
     336   119.500    36.250     11.52
     337   119.750    36.250     10.54
     338   120.000    36.250      9.50
     339   120.250    36.250      8.39
     340   120.500    36.250      7.22
     341   120.750    36.250      5.99
     342   121.000    36.250      4.70
     343   121.250    36.250      3.35
     344   121.500    36.250      1.96
     345   121.750    36.250      0.55
     346   122.000    36.250     -0.87
     347   122.250    36.250     -2.28
     348   122.500    36.250     -3.65
     349   122.750    36.250     -4.95
     350   123.000    36.250     -6.16
     351   114.500    36.500      0.21
     352   114.750    36.500      2.78
     353   115.000    36.500      5.21
     354   115.250    36.500      7.48
     355   115.500    36.500      9.55
     356   115.750    36.500     11.40
     357   116.000    36.500     13.04
     358   116.250    36.500     14.45
     359   116.500    36.500     15.63
     360   116.750    36.500     16.60
     361   117.000    36.500     17.34
     362   117.250    36.500     17.89
     363   117.500    36.500     18.26
     364   117.750    36.500     18.44
     365   118.000    36.500     18.46
     366   118.250    36.500     18.33
     367   118.500    36.500     18.05
     368   118.750    36.500     17.63
     369   119.000    36.500     17.09
     370   119.250    36.500     16.43
     371   119.500    36.500     15.62
     372   119.750    36.500     14.71
     373   120.000    36.500     13.66
     374   120.250    36.500     12.50
     375   120.500    36.500     11.20
     376   120.750    36.500      9.81
     377   121.000    36.500      8.30
     378   121.250    36.500      6.69
     379   121.500    36.500      5.00
     380   121.750    36.500      3.25
     381   122.000    36.500      1.46
     382   122.250    36.500     -0.34
     383   122.500    36.500     -2.12
     384   122.750    36.500     -3.84
     385   123.000    36.500     -5.46
     386   114.500    36.750     -3.01
     387   114.750    36.750     -0.15
     388   115.000    36.750      2.60
     389   115.250    36.750      5.22
     390   115.500    36.750      7.64
     391   115.750    36.750      9.89
     392   116.000    36.750     11.93
     393   116.250    36.750     13.77
     394   116.500    36.750     15.38
     395   116.750    36.750     16.77
     396   117.000    36.750     17.96
     397   117.250    36.750     18.94
     398   117.500    36.750     19.71
     399   117.750    36.750     20.29
     400   118.000    36.750     20.67
     401   118.250    36.750     20.89
     402   118.500    36.750     20.90
     403   118.750    36.750     20.75
     404   119.000    36.750     20.43
     405   119.250    36.750     19.93
     406   119.500    36.750     19.25
     407   119.750    36.750     18.39
     408   120.000    36.750     17.36
     409   120.250    36.750     16.16
     410   120.500    36.750     14.78
     411   120.750    36.750     13.25
     412   121.000    36.750     11.56
     413   121.250    36.750      9.73
     414   121.500    36.750      7.78
     415   121.750    36.750      5.73
     416   122.000    36.750      3.62
     417   122.250    36.750      1.48
     418   122.500    36.750     -0.66
     419   122.750    36.750     -2.75
     420   123.000    36.750     -4.75
     421   114.500    37.000     -6.03
     422   114.750    37.000     -2.92
     423   115.000    37.000      0.11
     424   115.250    37.000      3.00
     425   115.500    37.000      5.76
     426   115.750    37.000      8.33
     427   116.000    37.000     10.73
     428   116.250    37.000     12.92
     429   116.500    37.000     14.91
     430   116.750    37.000     16.69
     431   117.000    37.000     18.26
     432   117.250    37.000     19.62
     433   117.500    37.000     20.75
     434   117.750    37.000     21.69
     435   118.000    37.000     22.40
     436   118.250    37.000     22.92
     437   118.500    37.000     23.22
     438   118.750    37.000     23.31
     439   119.000    37.000     23.18
     440   119.250    37.000     22.85
     441   119.500    37.000     22.29
     442   119.750    37.000     21.51
     443   120.000    37.000     20.51
     444   120.250    37.000     19.28
     445   120.500    37.000     17.85
     446   120.750    37.000     16.21
     447   121.000    37.000     14.37
     448   121.250    37.000     12.36
     449   121.500    37.000     10.20
     450   121.750    37.000      7.91
     451   122.000    37.000      5.53
     452   122.250    37.000      3.11
     453   122.500    37.000      0.66
     454   122.750    37.000     -1.75
     455   123.000    37.000     -4.07
     456   114.500    37.250     -8.78
     457   114.750    37.250     -5.48
     458   115.000    37.250     -2.24
     459   115.250    37.250      0.89
     460   115.500    37.250      3.90
     461   115.750    37.250      6.75
     462   116.000    37.250      9.44
     463   116.250    37.250     11.93
     464   116.500    37.250     14.24
     465   116.750    37.250     16.33
     466   117.000    37.250     18.23
     467   117.250    37.250     19.90
     468   117.500    37.250     21.36
     469   117.750    37.250     22.59
     470   118.000    37.250     23.61
     471   118.250    37.250     24.39
     472   118.500    37.250     24.93
     473   118.750    37.250     25.24
     474   119.000    37.250     25.30
     475   119.250    37.250     25.11
     476   119.500    37.250     24.67
     477   119.750    37.250     23.97
     478   120.000    37.250     23.01
     479   120.250    37.250     21.80
     480   120.500    37.250     20.33
     481   120.750    37.250     18.62
     482   121.000    37.250     16.69
     483   121.250    37.250     14.54
     484   121.500    37.250     12.22
     485   121.750    37.250      9.74
     486   122.000    37.250      7.15
     487   122.250    37.250      4.49
     488   122.500    37.250      1.79
     489   122.750    37.250     -0.88
     490   123.000    37.250     -3.47
     491   114.500    37.500    -11.20
     492   114.750    37.500     -7.77
     493   115.000    37.500     -4.38
     494   115.250    37.500     -1.07
     495   115.500    37.500      2.13
     496   115.750    37.500      5.19
     497   116.000    37.500      8.09
     498   116.250    37.500     10.83
     499   116.500    37.500     13.37
     500   116.750    37.500     15.73
     501   117.000    37.500     17.88
     502   117.250    37.500     19.81
     503   117.500    37.500     21.53
     504   117.750    37.500     23.01
     505   118.000    37.500     24.26
     506   118.250    37.500     25.26
     507   118.500    37.500     26.02
     508   118.750    37.500     26.51
     509   119.000    37.500     26.74
     510   119.250    37.500     26.69
     511   119.500    37.500     26.36
     512   119.750    37.500     25.74
     513   120.000    37.500     24.84
     514   120.250    37.500     23.65
     515   120.500    37.500     22.18
     516   120.750    37.500     20.43
     517   121.000    37.500     18.44
     518   121.250    37.500     16.21
     519   121.500    37.500     13.76
     520   121.750    37.500     11.15
     521   122.000    37.500      8.40
     522   122.250    37.500      5.57
     523   122.500    37.500      2.69
     524   122.750    37.500     -0.18
     525   123.000    37.500     -2.98
     526   114.500    37.750    -13.25
     527   114.750    37.750     -9.73
     528   115.000    37.750     -6.25
     529   115.250    37.750     -2.83
     530   115.500    37.750      0.48
     531   115.750    37.750      3.67
     532   116.000    37.750      6.73
     533   116.250    37.750      9.63
     534   116.500    37.750     12.35
     535   116.750    37.750     14.89
     536   117.000    37.750     17.22
     537   117.250    37.750     19.35
     538   117.500    37.750     21.26
     539   117.750    37.750     22.93
     540   118.000    37.750     24.38
     541   118.250    37.750     25.55
     542   118.500    37.750     26.48
     543   118.750    37.750     27.12
     544   119.000    37.750     27.49
     545   119.250    37.750     27.57
     546   119.500    37.750     27.33
     547   119.750    37.750     26.81
     548   120.000    37.750     25.96
     549   120.250    37.750     24.81
     550   120.500    37.750     23.36
     551   120.750    37.750     21.61
     552   121.000    37.750     19.59
     553   121.250    37.750     17.31
     554   121.500    37.750     14.81
     555   121.750    37.750     12.12
     556   122.000    37.750      9.28
     557   122.250    37.750      6.32
     558   122.500    37.750      3.32
     559   122.750    37.750      0.32
     560   123.000    37.750     -2.63
     561   114.500    38.000    -14.87
     562   114.750    38.000    -11.33
     563   115.000    38.000     -7.82
     564   115.250    38.000     -4.37
     565   115.500    38.000     -1.01
     566   115.750    38.000      2.25
     567   116.000    38.000      5.39
     568   116.250    38.000      8.37
     569   116.500    38.000     11.20
     570   116.750    38.000     13.85
     571   117.000    38.000     16.30
     572   117.250    38.000     18.56
     573   117.500    38.000     20.59
     574   117.750    38.000     22.40
     575   118.000    38.000     23.96
     576   118.250    38.000     25.28
     577   118.500    38.000     26.33
     578   118.750    38.000     27.10
     579   119.000    38.000     27.57
     580   119.250    38.000     27.75
     581   119.500    38.000     27.61
     582   119.750    38.000     27.15
     583   120.000    38.000     26.38
     584   120.250    38.000     25.28
     585   120.500    38.000     23.86
     586   120.750    38.000     22.15
     587   121.000    38.000     20.14
     588   121.250    38.000     17.86
     589   121.500    38.000     15.34
     590   121.750    38.000     12.63
     591   122.000    38.000      9.74
     592   122.250    38.000      6.74
     593   122.500    38.000      3.68
     594   122.750    38.000      0.60
     595   123.000    38.000     -2.43
     596   114.500    38.250    -16.04
     597   114.750    38.250    -12.54
     598   115.000    38.250     -9.07
     599   115.250    38.250     -5.63
     600   115.500    38.250     -2.28
     601   115.750    38.250      0.98
     602   116.000    38.250      4.11
     603   116.250    38.250      7.12
     604   116.500    38.250      9.97
     605   116.750    38.250     12.66
     606   117.000    38.250     15.16
     607   117.250    38.250     17.47
     608   117.500    38.250     19.57
     609   117.750    38.250     21.45
     610   118.000    38.250     23.09
     611   118.250    38.250     24.48
     612   118.500    38.250     25.61
     613   118.750    38.250     26.46
     614   119.000    38.250     27.02
     615   119.250    38.250     27.27
     616   119.500    38.250     27.21
     617   119.750    38.250     26.82
     618   120.000    38.250     26.11
     619   120.250    38.250     25.07
     620   120.500    38.250     23.72
     621   120.750    38.250     22.05
     622   121.000    38.250     20.08
     623   121.250    38.250     17.84
     624   121.500    38.250     15.36
     625   121.750    38.250     12.66
     626   122.000    38.250      9.80
     627   122.250    38.250      6.80
     628   122.500    38.250      3.74
     629   122.750    38.250      0.65
     630   123.000    38.250     -2.41
     631   114.500    38.500    -16.74
     632   114.750    38.500    -13.33
     633   115.000    38.500     -9.94
     634   115.250    38.500     -6.60
     635   115.500    38.500     -3.32
     636   115.750    38.500     -0.13
     637   116.000    38.500      2.95
     638   116.250    38.500      5.90
     639   116.500    38.500      8.71
     640   116.750    38.500     11.37
     641   117.000    38.500     13.85
     642   117.250    38.500     16.15
     643   117.500    38.500     18.25
     644   117.750    38.500     20.14
     645   118.000    38.500     21.80
     646   118.250    38.500     23.22
     647   118.500    38.500     24.38
     648   118.750    38.500     25.27
     649   119.000    38.500     25.88
     650   119.250    38.500     26.18
     651   119.500    38.500     26.18
     652   119.750    38.500     25.85
     653   120.000    38.500     25.21
     654   120.250    38.500     24.24
     655   120.500    38.500     22.96
     656   120.750    38.500     21.36
     657   121.000    38.500     19.47
     658   121.250    38.500     17.31
     659   121.500    38.500     14.90
     660   121.750    38.500     12.26
     661   122.000    38.500      9.47
     662   122.250    38.500      6.54
     663   122.500    38.500      3.53
     664   122.750    38.500      0.49
     665   123.000    38.500     -2.53
