# Supplementary material for: The analysis on groundwater storage variations from GRACE/GRACE-FO in recent 20 years driven by influencing factors and prediction in Shandong Province, China
Source: Sci Rep. 2024 Mar 9;14:5819. doi: 10.1038/s41598-024-55588-3 (PMC10925065; doi:10.1038/s41598-024-55588-3)
Supplement: Supplementary file 1 — Supplementary Information. [file 41598_2024_55588_MOESM1_ESM.zip › data/GWS derived from GRACE/gws201412.txt]

       1   114.500    34.000    -85.32
       2   114.750    34.000    -82.60
       3   115.000    34.000    -79.82
       4   115.250    34.000    -77.05
       5   115.500    34.000    -74.32
       6   115.750    34.000    -71.70
       7   116.000    34.000    -69.19
       8   116.250    34.000    -66.84
       9   116.500    34.000    -64.67
      10   116.750    34.000    -62.70
      11   117.000    34.000    -60.93
      12   117.250    34.000    -59.35
      13   117.500    34.000    -57.98
      14   117.750    34.000    -56.80
      15   118.000    34.000    -55.79
      16   118.250    34.000    -54.93
      17   118.500    34.000    -54.21
      18   118.750    34.000    -53.62
      19   119.000    34.000    -53.10
      20   119.250    34.000    -52.66
      21   119.500    34.000    -52.26
      22   119.750    34.000    -51.89
      23   120.000    34.000    -51.52
      24   120.250    34.000    -51.15
      25   120.500    34.000    -50.75
      26   120.750    34.000    -50.32
      27   121.000    34.000    -49.86
      28   121.250    34.000    -49.35
      29   121.500    34.000    -48.80
      30   121.750    34.000    -48.21
      31   122.000    34.000    -47.58
      32   122.250    34.000    -46.92
      33   122.500    34.000    -46.22
      34   122.750    34.000    -45.50
      35   123.000    34.000    -44.77
      36   114.500    34.250    -71.53
      37   114.750    34.250    -68.47
      38   115.000    34.250    -65.42
      39   115.250    34.250    -62.44
      40   115.500    34.250    -59.59
      41   115.750    34.250    -56.90
      42   116.000    34.250    -54.41
      43   116.250    34.250    -52.16
      44   116.500    34.250    -50.14
      45   116.750    34.250    -48.38
      46   117.000    34.250    -46.87
      47   117.250    34.250    -45.64
      48   117.500    34.250    -44.65
      49   117.750    34.250    -43.89
      50   118.000    34.250    -43.36
      51   118.250    34.250    -43.01
      52   118.500    34.250    -42.83
      53   118.750    34.250    -42.79
      54   119.000    34.250    -42.86
      55   119.250    34.250    -43.01
      56   119.500    34.250    -43.21
      57   119.750    34.250    -43.44
      58   120.000    34.250    -43.68
      59   120.250    34.250    -43.91
      60   120.500    34.250    -44.11
      61   120.750    34.250    -44.26
      62   121.000    34.250    -44.35
      63   121.250    34.250    -44.38
      64   121.500    34.250    -44.35
      65   121.750    34.250    -44.24
      66   122.000    34.250    -44.06
      67   122.250    34.250    -43.81
      68   122.500    34.250    -43.50
      69   122.750    34.250    -43.12
      70   123.000    34.250    -42.68
      71   114.500    34.500    -57.59
      72   114.750    34.500    -54.19
      73   115.000    34.500    -50.88
      74   115.250    34.500    -47.70
      75   115.500    34.500    -44.71
      76   115.750    34.500    -41.96
      77   116.000    34.500    -39.47
      78   116.250    34.500    -37.27
      79   116.500    34.500    -35.39
      80   116.750    34.500    -33.82
      81   117.000    34.500    -32.57
      82   117.250    34.500    -31.64
      83   117.500    34.500    -31.00
      84   117.750    34.500    -30.66
      85   118.000    34.500    -30.56
      86   118.250    34.500    -30.70
      87   118.500    34.500    -31.03
      88   118.750    34.500    -31.52
      89   119.000    34.500    -32.15
      90   119.250    34.500    -32.89
      91   119.500    34.500    -33.68
      92   119.750    34.500    -34.50
      93   120.000    34.500    -35.34
      94   120.250    34.500    -36.16
      95   120.500    34.500    -36.94
      96   120.750    34.500    -37.66
      97   121.000    34.500    -38.32
      98   121.250    34.500    -38.89
      99   121.500    34.500    -39.37
     100   121.750    34.500    -39.75
     101   122.000    34.500    -40.04
     102   122.250    34.500    -40.21
     103   122.500    34.500    -40.28
     104   122.750    34.500    -40.25
     105   123.000    34.500    -40.13
     106   114.500    34.750    -43.75
     107   114.750    34.750    -40.02
     108   115.000    34.750    -36.45
     109   115.250    34.750    -33.06
     110   115.500    34.750    -29.94
     111   115.750    34.750    -27.11
     112   116.000    34.750    -24.61
     113   116.250    34.750    -22.47
     114   116.500    34.750    -20.69
     115   116.750    34.750    -19.30
     116   117.000    34.750    -18.27
     117   117.250    34.750    -17.63
     118   117.500    34.750    -17.33
     119   117.750    34.750    -17.34
     120   118.000    34.750    -17.66
     121   118.250    34.750    -18.24
     122   118.500    34.750    -19.05
     123   118.750    34.750    -20.06
     124   119.000    34.750    -21.21
     125   119.250    34.750    -22.48
     126   119.500    34.750    -23.83
     127   119.750    34.750    -25.23
     128   120.000    34.750    -26.63
     129   120.250    34.750    -28.02
     130   120.500    34.750    -29.37
     131   120.750    34.750    -30.65
     132   121.000    34.750    -31.85
     133   121.250    34.750    -32.95
     134   121.500    34.750    -33.93
     135   121.750    34.750    -34.80
     136   122.000    34.750    -35.53
     137   122.250    34.750    -36.13
     138   122.500    34.750    -36.60
     139   122.750    34.750    -36.93
     140   123.000    34.750    -37.11
     141   114.500    35.000    -30.20
     142   114.750    35.000    -26.17
     143   115.000    35.000    -22.35
     144   115.250    35.000    -18.77
     145   115.500    35.000    -15.52
     146   115.750    35.000    -12.61
     147   116.000    35.000    -10.10
     148   116.250    35.000     -8.00
     149   116.500    35.000     -6.32
     150   116.750    35.000     -5.07
     151   117.000    35.000     -4.26
     152   117.250    35.000     -3.85
     153   117.500    35.000     -3.85
     154   117.750    35.000     -4.21
     155   118.000    35.000     -4.89
     156   118.250    35.000     -5.88
     157   118.500    35.000     -7.13
     158   118.750    35.000     -8.60
     159   119.000    35.000    -10.24
     160   119.250    35.000    -12.01
     161   119.500    35.000    -13.88
     162   119.750    35.000    -15.80
     163   120.000    35.000    -17.74
     164   120.250    35.000    -19.65
     165   120.500    35.000    -21.53
     166   120.750    35.000    -23.33
     167   121.000    35.000    -25.05
     168   121.250    35.000    -26.65
     169   121.500    35.000    -28.12
     170   121.750    35.000    -29.44
     171   122.000    35.000    -30.62
     172   122.250    35.000    -31.63
     173   122.500    35.000    -32.48
     174   122.750    35.000    -33.14
     175   123.000    35.000    -33.64
     176   114.500    35.250    -17.15
     177   114.750    35.250    -12.85
     178   115.000    35.250     -8.81
     179   115.250    35.250     -5.07
     180   115.500    35.250     -1.69
     181   115.750    35.250      1.28
     182   116.000    35.250      3.81
     183   116.250    35.250      5.88
     184   116.500    35.250      7.48
     185   116.750    35.250      8.60
     186   117.000    35.250      9.23
     187   117.250    35.250      9.42
     188   117.500    35.250      9.17
     189   117.750    35.250      8.51
     190   118.000    35.250      7.49
     191   118.250    35.250      6.14
     192   118.500    35.250      4.50
     193   118.750    35.250      2.62
     194   119.000    35.250      0.55
     195   119.250    35.250     -1.66
     196   119.500    35.250     -4.00
     197   119.750    35.250     -6.38
     198   120.000    35.250     -8.80
     199   120.250    35.250    -11.21
     200   120.500    35.250    -13.57
     201   120.750    35.250    -15.85
     202   121.000    35.250    -18.03
     203   121.250    35.250    -20.09
     204   121.500    35.250    -22.00
     205   121.750    35.250    -23.76
     206   122.000    35.250    -25.34
     207   122.250    35.250    -26.73
     208   122.500    35.250    -27.93
     209   122.750    35.250    -28.93
     210   123.000    35.250    -29.73
     211   114.500    35.500     -4.79
     212   114.750    35.500     -0.26
     213   115.000    35.500      3.98
     214   115.250    35.500      7.87
     215   115.500    35.500     11.35
     216   115.750    35.500     14.37
     217   116.000    35.500     16.93
     218   116.250    35.500     18.96
     219   116.500    35.500     20.49
     220   116.750    35.500     21.50
     221   117.000    35.500     21.99
     222   117.250    35.500     21.98
     223   117.500    35.500     21.51
     224   117.750    35.500     20.60
     225   118.000    35.500     19.30
     226   118.250    35.500     17.63
     227   118.500    35.500     15.67
     228   118.750    35.500     13.43
     229   119.000    35.500     10.99
     230   119.250    35.500      8.38
     231   119.500    35.500      5.64
     232   119.750    35.500      2.85
     233   120.000    35.500      0.01
     234   120.250    35.500     -2.81
     235   120.500    35.500     -5.59
     236   120.750    35.500     -8.29
     237   121.000    35.500    -10.89
     238   121.250    35.500    -13.36
     239   121.500    35.500    -15.67
     240   121.750    35.500    -17.80
     241   122.000    35.500    -19.76
     242   122.250    35.500    -21.50
     243   122.500    35.500    -23.03
     244   122.750    35.500    -24.32
     245   123.000    35.500    -25.39
     246   114.500    35.750      6.74
     247   114.750    35.750     11.46
     248   115.000    35.750     15.86
     249   115.250    35.750     19.86
     250   115.500    35.750     23.42
     251   115.750    35.750     26.49
     252   116.000    35.750     29.04
     253   116.250    35.750     31.06
     254   116.500    35.750     32.51
     255   116.750    35.750     33.43
     256   117.000    35.750     33.79
     257   117.250    35.750     33.63
     258   117.500    35.750     32.98
     259   117.750    35.750     31.85
     260   118.000    35.750     30.31
     261   118.250    35.750     28.40
     262   118.500    35.750     26.15
     263   118.750    35.750     23.63
     264   119.000    35.750     20.87
     265   119.250    35.750     17.94
     266   119.500    35.750     14.89
     267   119.750    35.750     11.75
     268   120.000    35.750      8.57
     269   120.250    35.750      5.40
     270   120.500    35.750      2.27
     271   120.750    35.750     -0.79
     272   121.000    35.750     -3.73
     273   121.250    35.750     -6.54
     274   121.500    35.750     -9.18
     275   121.750    35.750    -11.66
     276   122.000    35.750    -13.92
     277   122.250    35.750    -15.97
     278   122.500    35.750    -17.78
     279   122.750    35.750    -19.34
     280   123.000    35.750    -20.67
     281   114.500    36.000     17.31
     282   114.750    36.000     22.16
     283   115.000    36.000     26.67
     284   115.250    36.000     30.77
     285   115.500    36.000     34.38
     286   115.750    36.000     37.47
     287   116.000    36.000     40.02
     288   116.250    36.000     42.01
     289   116.500    36.000     43.40
     290   116.750    36.000     44.23
     291   117.000    36.000     44.49
     292   117.250    36.000     44.20
     293   117.500    36.000     43.40
     294   117.750    36.000     42.11
     295   118.000    36.000     40.39
     296   118.250    36.000     38.27
     297   118.500    36.000     35.82
     298   118.750    36.000     33.07
     299   119.000    36.000     30.08
     300   119.250    36.000     26.91
     301   119.500    36.000     23.60
     302   119.750    36.000     20.19
     303   120.000    36.000     16.75
     304   120.250    36.000     13.31
     305   120.500    36.000      9.90
     306   120.750    36.000      6.58
     307   121.000    36.000      3.36
     308   121.250    36.000      0.28
     309   121.500    36.000     -2.64
     310   121.750    36.000     -5.37
     311   122.000    36.000     -7.89
     312   122.250    36.000    -10.19
     313   122.500    36.000    -12.25
     314   122.750    36.000    -14.04
     315   123.000    36.000    -15.56
     316   114.500    36.250     26.81
     317   114.750    36.250     31.76
     318   115.000    36.250     36.34
     319   115.250    36.250     40.47
     320   115.500    36.250     44.11
     321   115.750    36.250     47.21
     322   116.000    36.250     49.74
     323   116.250    36.250     51.69
     324   116.500    36.250     53.03
     325   116.750    36.250     53.79
     326   117.000    36.250     53.96
     327   117.250    36.250     53.57
     328   117.500    36.250     52.66
     329   117.750    36.250     51.25
     330   118.000    36.250     49.40
     331   118.250    36.250     47.14
     332   118.500    36.250     44.53
     333   118.750    36.250     41.63
     334   119.000    36.250     38.48
     335   119.250    36.250     35.14
     336   119.500    36.250     31.66
     337   119.750    36.250     28.07
     338   120.000    36.250     24.45
     339   120.250    36.250     20.82
     340   120.500    36.250     17.23
     341   120.750    36.250     13.71
     342   121.000    36.250     10.30
     343   121.250    36.250      7.02
     344   121.500    36.250      3.91
     345   121.750    36.250      0.98
     346   122.000    36.250     -1.72
     347   122.250    36.250     -4.21
     348   122.500    36.250     -6.45
     349   122.750    36.250     -8.42
     350   123.000    36.250    -10.12
     351   114.500    36.500     35.20
     352   114.750    36.500     40.20
     353   115.000    36.500     44.79
     354   115.250    36.500     48.93
     355   115.500    36.500     52.56
     356   115.750    36.500     55.64
     357   116.000    36.500     58.14
     358   116.250    36.500     60.03
     359   116.500    36.500     61.33
     360   116.750    36.500     62.03
     361   117.000    36.500     62.13
     362   117.250    36.500     61.67
     363   117.500    36.500     60.68
     364   117.750    36.500     59.19
     365   118.000    36.500     57.25
     366   118.250    36.500     54.92
     367   118.500    36.500     52.23
     368   118.750    36.500     49.22
     369   119.000    36.500     45.99
     370   119.250    36.500     42.56
     371   119.500    36.500     38.98
     372   119.750    36.500     35.31
     373   120.000    36.500     31.59
     374   120.250    36.500     27.86
     375   120.500    36.500     24.16
     376   120.750    36.500     20.55
     377   121.000    36.500     17.02
     378   121.250    36.500     13.64
     379   121.500    36.500     10.40
     380   121.750    36.500      7.36
     381   122.000    36.500      4.52
     382   122.250    36.500      1.92
     383   122.500    36.500     -0.45
     384   122.750    36.500     -2.54
     385   123.000    36.500     -4.36
     386   114.500    36.750     42.43
     387   114.750    36.750     47.41
     388   115.000    36.750     51.99
     389   115.250    36.750     56.09
     390   115.500    36.750     59.68
     391   115.750    36.750     62.71
     392   116.000    36.750     65.16
     393   116.250    36.750     67.01
     394   116.500    36.750     68.24
     395   116.750    36.750     68.89
     396   117.000    36.750     68.94
     397   117.250    36.750     68.44
     398   117.500    36.750     67.40
     399   117.750    36.750     65.87
     400   118.000    36.750     63.91
     401   118.250    36.750     61.53
     402   118.500    36.750     58.82
     403   118.750    36.750     55.81
     404   119.000    36.750     52.55
     405   119.250    36.750     49.11
     406   119.500    36.750     45.52
     407   119.750    36.750     41.84
     408   120.000    36.750     38.11
     409   120.250    36.750     34.36
     410   120.500    36.750     30.66
     411   120.750    36.750     27.02
     412   121.000    36.750     23.47
     413   121.250    36.750     20.06
     414   121.500    36.750     16.80
     415   121.750    36.750     13.71
     416   122.000    36.750     10.83
     417   122.250    36.750      8.16
     418   122.500    36.750      5.73
     419   122.750    36.750      3.56
     420   123.000    36.750      1.67
     421   114.500    37.000     48.50
     422   114.750    37.000     53.42
     423   115.000    37.000     57.92
     424   115.250    37.000     61.95
     425   115.500    37.000     65.47
     426   115.750    37.000     68.43
     427   116.000    37.000     70.82
     428   116.250    37.000     72.60
     429   116.500    37.000     73.79
     430   116.750    37.000     74.37
     431   117.000    37.000     74.39
     432   117.250    37.000     73.86
     433   117.500    37.000     72.81
     434   117.750    37.000     71.29
     435   118.000    37.000     69.33
     436   118.250    37.000     66.99
     437   118.500    37.000     64.31
     438   118.750    37.000     61.34
     439   119.000    37.000     58.14
     440   119.250    37.000     54.76
     441   119.500    37.000     51.24
     442   119.750    37.000     47.63
     443   120.000    37.000     43.97
     444   120.250    37.000     40.31
     445   120.500    37.000     36.68
     446   120.750    37.000     33.10
     447   121.000    37.000     29.62
     448   121.250    37.000     26.26
     449   121.500    37.000     23.05
     450   121.750    37.000     20.00
     451   122.000    37.000     17.13
     452   122.250    37.000     14.48
     453   122.500    37.000     12.06
     454   122.750    37.000      9.87
     455   123.000    37.000      7.95
     456   114.500    37.250     53.44
     457   114.750    37.250     58.24
     458   115.000    37.250     62.63
     459   115.250    37.250     66.56
     460   115.500    37.250     69.97
     461   115.750    37.250     72.84
     462   116.000    37.250     75.14
     463   116.250    37.250     76.84
     464   116.500    37.250     77.98
     465   116.750    37.250     78.53
     466   117.000    37.250     78.52
     467   117.250    37.250     77.99
     468   117.500    37.250     76.96
     469   117.750    37.250     75.47
     470   118.000    37.250     73.57
     471   118.250    37.250     71.29
     472   118.500    37.250     68.70
     473   118.750    37.250     65.84
     474   119.000    37.250     62.76
     475   119.250    37.250     59.51
     476   119.500    37.250     56.14
     477   119.750    37.250     52.67
     478   120.000    37.250     49.17
     479   120.250    37.250     45.67
     480   120.500    37.250     42.19
     481   120.750    37.250     38.77
     482   121.000    37.250     35.43
     483   121.250    37.250     32.21
     484   121.500    37.250     29.12
     485   121.750    37.250     26.18
     486   122.000    37.250     23.43
     487   122.250    37.250     20.86
     488   122.500    37.250     18.49
     489   122.750    37.250     16.35
     490   123.000    37.250     14.44
     491   114.500    37.500     57.27
     492   114.750    37.500     61.92
     493   115.000    37.500     66.17
     494   115.250    37.500     69.96
     495   115.500    37.500     73.23
     496   115.750    37.500     75.98
     497   116.000    37.500     78.19
     498   116.250    37.500     79.82
     499   116.500    37.500     80.88
     500   116.750    37.500     81.41
     501   117.000    37.500     81.39
     502   117.250    37.500     80.87
     503   117.500    37.500     79.87
     504   117.750    37.500     78.46
     505   118.000    37.500     76.64
     506   118.250    37.500     74.49
     507   118.500    37.500     72.04
     508   118.750    37.500     69.35
     509   119.000    37.500     66.44
     510   119.250    37.500     63.39
     511   119.500    37.500     60.23
     512   119.750    37.500     56.99
     513   120.000    37.500     53.72
     514   120.250    37.500     50.45
     515   120.500    37.500     47.20
     516   120.750    37.500     44.01
     517   121.000    37.500     40.90
     518   121.250    37.500     37.89
     519   121.500    37.500     35.00
     520   121.750    37.500     32.25
     521   122.000    37.500     29.67
     522   122.250    37.500     27.24
     523   122.500    37.500     25.01
     524   122.750    37.500     22.96
     525   123.000    37.500     21.13
     526   114.500    37.750     60.07
     527   114.750    37.750     64.54
     528   115.000    37.750     68.60
     529   115.250    37.750     72.22
     530   115.500    37.750     75.35
     531   115.750    37.750     77.96
     532   116.000    37.750     80.05
     533   116.250    37.750     81.60
     534   116.500    37.750     82.61
     535   116.750    37.750     83.09
     536   117.000    37.750     83.08
     537   117.250    37.750     82.59
     538   117.500    37.750     81.66
     539   117.750    37.750     80.34
     540   118.000    37.750     78.65
     541   118.250    37.750     76.66
     542   118.500    37.750     74.40
     543   118.750    37.750     71.91
     544   119.000    37.750     69.25
     545   119.250    37.750     66.45
     546   119.500    37.750     63.56
     547   119.750    37.750     60.61
     548   120.000    37.750     57.63
     549   120.250    37.750     54.66
     550   120.500    37.750     51.73
     551   120.750    37.750     48.84
     552   121.000    37.750     46.03
     553   121.250    37.750     43.30
     554   121.500    37.750     40.68
     555   121.750    37.750     38.19
     556   122.000    37.750     35.83
     557   122.250    37.750     33.62
     558   122.500    37.750     31.56
     559   122.750    37.750     29.68
     560   123.000    37.750     27.98
     561   114.500    38.000     61.91
     562   114.750    38.000     66.17
     563   115.000    38.000     70.03
     564   115.250    38.000     73.45
     565   115.500    38.000     76.41
     566   115.750    38.000     78.88
     567   116.000    38.000     80.84
     568   116.250    38.000     82.29
     569   116.500    38.000     83.25
     570   116.750    38.000     83.71
     571   117.000    38.000     83.71
     572   117.250    38.000     83.27
     573   117.500    38.000     82.43
     574   117.750    38.000     81.22
     575   118.000    38.000     79.70
     576   118.250    38.000     77.89
     577   118.500    38.000     75.85
     578   118.750    38.000     73.63
     579   119.000    38.000     71.24
     580   119.250    38.000     68.75
     581   119.500    38.000     66.19
     582   119.750    38.000     63.58
     583   120.000    38.000     60.97
     584   120.250    38.000     58.35
     585   120.500    38.000     55.78
     586   120.750    38.000     53.26
     587   121.000    38.000     50.81
     588   121.250    38.000     48.43
     589   121.500    38.000     46.15
     590   121.750    38.000     43.97
     591   122.000    38.000     41.91
     592   122.250    38.000     39.96
     593   122.500    38.000     38.15
     594   122.750    38.000     36.48
     595   123.000    38.000     34.94
     596   114.500    38.250     62.88
     597   114.750    38.250     66.90
     598   115.000    38.250     70.54
     599   115.250    38.250     73.76
     600   115.500    38.250     76.54
     601   115.750    38.250     78.85
     602   116.000    38.250     80.68
     603   116.250    38.250     82.04
     604   116.500    38.250     82.94
     605   116.750    38.250     83.39
     606   117.000    38.250     83.40
     607   117.250    38.250     83.02
     608   117.500    38.250     82.29
     609   117.750    38.250     81.22
     610   118.000    38.250     79.88
     611   118.250    38.250     78.29
     612   118.500    38.250     76.52
     613   118.750    38.250     74.58
     614   119.000    38.250     72.52
     615   119.250    38.250     70.38
     616   119.500    38.250     68.19
     617   119.750    38.250     65.98
     618   120.000    38.250     63.76
     619   120.250    38.250     61.57
     620   120.500    38.250     59.41
     621   120.750    38.250     57.31
     622   121.000    38.250     55.27
     623   121.250    38.250     53.30
     624   121.500    38.250     51.41
     625   121.750    38.250     49.59
     626   122.000    38.250     47.88
     627   122.250    38.250     46.25
     628   122.500    38.250     44.73
     629   122.750    38.250     43.31
     630   123.000    38.250     42.00
     631   114.500    38.500     63.08
     632   114.750    38.500     66.84
     633   115.000    38.500     70.25
     634   115.250    38.500     73.25
     635   115.500    38.500     75.85
     636   115.750    38.500     78.00
     637   116.000    38.500     79.70
     638   116.250    38.500     80.98
     639   116.500    38.500     81.82
     640   116.750    38.500     82.25
     641   117.000    38.500     82.30
     642   117.250    38.500     81.99
     643   117.500    38.500     81.38
     644   117.750    38.500     80.47
     645   118.000    38.500     79.34
     646   118.250    38.500     78.00
     647   118.500    38.500     76.50
     648   118.750    38.500     74.89
     649   119.000    38.500     73.18
     650   119.250    38.500     71.42
     651   119.500    38.500     69.63
     652   119.750    38.500     67.85
     653   120.000    38.500     66.08
     654   120.250    38.500     64.34
     655   120.500    38.500     62.64
     656   120.750    38.500     61.00
     657   121.000    38.500     59.42
     658   121.250    38.500     57.90
     659   121.500    38.500     56.44
     660   121.750    38.500     55.05
     661   122.000    38.500     53.73
     662   122.250    38.500     52.46
     663   122.500    38.500     51.27
     664   122.750    38.500     50.15
     665   123.000    38.500     49.10
