# Supplementary material for: The analysis on groundwater storage variations from GRACE/GRACE-FO in recent 20 years driven by influencing factors and prediction in Shandong Province, China
Source: Sci Rep. 2024 Mar 9;14:5819. doi: 10.1038/s41598-024-55588-3 (PMC10925065; doi:10.1038/s41598-024-55588-3)
Supplement: Supplementary file 1 — Supplementary Information. [file 41598_2024_55588_MOESM1_ESM.zip › data/GWS derived from GRACE/gws201501.txt]

       1   114.500    34.000   -101.91
       2   114.750    34.000   -108.58
       3   115.000    34.000   -114.23
       4   115.250    34.000   -118.82
       5   115.500    34.000   -122.36
       6   115.750    34.000   -124.84
       7   116.000    34.000   -126.29
       8   116.250    34.000   -126.76
       9   116.500    34.000   -126.30
      10   116.750    34.000   -124.99
      11   117.000    34.000   -122.90
      12   117.250    34.000   -120.11
      13   117.500    34.000   -116.71
      14   117.750    34.000   -112.79
      15   118.000    34.000   -108.41
      16   118.250    34.000   -103.65
      17   118.500    34.000    -98.60
      18   118.750    34.000    -93.29
      19   119.000    34.000    -87.79
      20   119.250    34.000    -82.12
      21   119.500    34.000    -76.33
      22   119.750    34.000    -70.41
      23   120.000    34.000    -64.39
      24   120.250    34.000    -58.24
      25   120.500    34.000    -51.98
      26   120.750    34.000    -45.59
      27   121.000    34.000    -39.04
      28   121.250    34.000    -32.35
      29   121.500    34.000    -25.48
      30   121.750    34.000    -18.45
      31   122.000    34.000    -11.22
      32   122.250    34.000     -3.83
      33   122.500    34.000      3.72
      34   122.750    34.000     11.39
      35   123.000    34.000     19.16
      36   114.500    34.250   -100.49
      37   114.750    34.250   -106.69
      38   115.000    34.250   -111.91
      39   115.250    34.250   -116.13
      40   115.500    34.250   -119.36
      41   115.750    34.250   -121.60
      42   116.000    34.250   -122.89
      43   116.250    34.250   -123.26
      44   116.500    34.250   -122.78
      45   116.750    34.250   -121.52
      46   117.000    34.250   -119.53
      47   117.250    34.250   -116.90
      48   117.500    34.250   -113.72
      49   117.750    34.250   -110.04
      50   118.000    34.250   -105.96
      51   118.250    34.250   -101.53
      52   118.500    34.250    -96.80
      53   118.750    34.250    -91.83
      54   119.000    34.250    -86.66
      55   119.250    34.250    -81.30
      56   119.500    34.250    -75.80
      57   119.750    34.250    -70.14
      58   120.000    34.250    -64.34
      59   120.250    34.250    -58.38
      60   120.500    34.250    -52.26
      61   120.750    34.250    -45.95
      62   121.000    34.250    -39.47
      63   121.250    34.250    -32.78
      64   121.500    34.250    -25.87
      65   121.750    34.250    -18.76
      66   122.000    34.250    -11.44
      67   122.250    34.250     -3.93
      68   122.500    34.250      3.74
      69   122.750    34.250     11.54
      70   123.000    34.250     19.44
      71   114.500    34.500    -98.40
      72   114.750    34.500   -104.08
      73   115.000    34.500   -108.86
      74   115.250    34.500   -112.70
      75   115.500    34.500   -115.61
      76   115.750    34.500   -117.60
      77   116.000    34.500   -118.72
      78   116.250    34.500   -119.00
      79   116.500    34.500   -118.51
      80   116.750    34.500   -117.29
      81   117.000    34.500   -115.44
      82   117.250    34.500   -113.00
      83   117.500    34.500   -110.06
      84   117.750    34.500   -106.68
      85   118.000    34.500   -102.93
      86   118.250    34.500    -98.86
      87   118.500    34.500    -94.52
      88   118.750    34.500    -89.93
      89   119.000    34.500    -85.15
      90   119.250    34.500    -80.17
      91   119.500    34.500    -75.01
      92   119.750    34.500    -69.67
      93   120.000    34.500    -64.15
      94   120.250    34.500    -58.43
      95   120.500    34.500    -52.50
      96   120.750    34.500    -46.34
      97   121.000    34.500    -39.95
      98   121.250    34.500    -33.31
      99   121.500    34.500    -26.42
     100   121.750    34.500    -19.28
     101   122.000    34.500    -11.90
     102   122.250    34.500     -4.31
     103   122.500    34.500      3.46
     104   122.750    34.500     11.37
     105   123.000    34.500     19.35
     106   114.500    34.750    -95.68
     107   114.750    34.750   -100.85
     108   115.000    34.750   -105.16
     109   115.250    34.750   -108.61
     110   115.500    34.750   -111.19
     111   115.750    34.750   -112.94
     112   116.000    34.750   -113.90
     113   116.250    34.750   -114.09
     114   116.500    34.750   -113.60
     115   116.750    34.750   -112.46
     116   117.000    34.750   -110.75
     117   117.250    34.750   -108.54
     118   117.500    34.750   -105.88
     119   117.750    34.750   -102.83
     120   118.000    34.750    -99.46
     121   118.250    34.750    -95.79
     122   118.500    34.750    -91.87
     123   118.750    34.750    -87.73
     124   119.000    34.750    -83.37
     125   119.250    34.750    -78.81
     126   119.500    34.750    -74.06
     127   119.750    34.750    -69.09
     128   120.000    34.750    -63.90
     129   120.250    34.750    -58.47
     130   120.500    34.750    -52.78
     131   120.750    34.750    -46.83
     132   121.000    34.750    -40.58
     133   121.250    34.750    -34.03
     134   121.500    34.750    -27.19
     135   121.750    34.750    -20.05
     136   122.000    34.750    -12.64
     137   122.250    34.750     -5.00
     138   122.500    34.750      2.84
     139   122.750    34.750     10.83
     140   123.000    34.750     18.89
     141   114.500    35.000    -92.37
     142   114.750    35.000    -97.02
     143   115.000    35.000   -100.88
     144   115.250    35.000   -103.94
     145   115.500    35.000   -106.23
     146   115.750    35.000   -107.74
     147   116.000    35.000   -108.54
     148   116.250    35.000   -108.67
     149   116.500    35.000   -108.19
     150   116.750    35.000   -107.15
     151   117.000    35.000   -105.63
     152   117.250    35.000   -103.66
     153   117.500    35.000   -101.31
     154   117.750    35.000    -98.62
     155   118.000    35.000    -95.65
     156   118.250    35.000    -92.43
     157   118.500    35.000    -88.98
     158   118.750    35.000    -85.31
     159   119.000    35.000    -81.43
     160   119.250    35.000    -77.34
     161   119.500    35.000    -73.04
     162   119.750    35.000    -68.49
     163   120.000    35.000    -63.68
     164   120.250    35.000    -58.58
     165   120.500    35.000    -53.18
     166   120.750    35.000    -47.46
     167   121.000    35.000    -41.39
     168   121.250    35.000    -34.97
     169   121.500    35.000    -28.21
     170   121.750    35.000    -21.12
     171   122.000    35.000    -13.72
     172   122.250    35.000     -6.05
     173   122.500    35.000      1.85
     174   122.750    35.000      9.90
     175   123.000    35.000     18.03
     176   114.500    35.250    -88.53
     177   114.750    35.250    -92.69
     178   115.000    35.250    -96.10
     179   115.250    35.250    -98.80
     180   115.500    35.250   -100.78
     181   115.750    35.250   -102.08
     182   116.000    35.250   -102.76
     183   116.250    35.250   -102.85
     184   116.500    35.250   -102.41
     185   116.750    35.250   -101.50
     186   117.000    35.250   -100.17
     187   117.250    35.250    -98.47
     188   117.500    35.250    -96.46
     189   117.750    35.250    -94.18
     190   118.000    35.250    -91.65
     191   118.250    35.250    -88.91
     192   118.500    35.250    -85.95
     193   118.750    35.250    -82.80
     194   119.000    35.250    -79.44
     195   119.250    35.250    -75.85
     196   119.500    35.250    -72.03
     197   119.750    35.250    -67.93
     198   120.000    35.250    -63.54
     199   120.250    35.250    -58.82
     200   120.500    35.250    -53.75
     201   120.750    35.250    -48.29
     202   121.000    35.250    -42.44
     203   121.250    35.250    -36.19
     204   121.500    35.250    -29.54
     205   121.750    35.250    -22.51
     206   122.000    35.250    -15.13
     207   122.250    35.250     -7.45
     208   122.500    35.250      0.48
     209   122.750    35.250      8.57
     210   123.000    35.250     16.75
     211   114.500    35.500    -84.22
     212   114.750    35.500    -87.90
     213   115.000    35.500    -90.91
     214   115.250    35.500    -93.25
     215   115.500    35.500    -94.96
     216   115.750    35.500    -96.08
     217   116.000    35.500    -96.65
     218   116.250    35.500    -96.73
     219   116.500    35.500    -96.35
     220   116.750    35.500    -95.60
     221   117.000    35.500    -94.49
     222   117.250    35.500    -93.10
     223   117.500    35.500    -91.46
     224   117.750    35.500    -89.60
     225   118.000    35.500    -87.55
     226   118.250    35.500    -85.32
     227   118.500    35.500    -82.89
     228   118.750    35.500    -80.29
     229   119.000    35.500    -77.46
     230   119.250    35.500    -74.43
     231   119.500    35.500    -71.12
     232   119.750    35.500    -67.50
     233   120.000    35.500    -63.56
     234   120.250    35.500    -59.24
     235   120.500    35.500    -54.51
     236   120.750    35.500    -49.36
     237   121.000    35.500    -43.75
     238   121.250    35.500    -37.70
     239   121.500    35.500    -31.19
     240   121.750    35.500    -24.25
     241   122.000    35.500    -16.92
     242   122.250    35.500     -9.24
     243   122.500    35.500     -1.30
     244   122.750    35.500      6.83
     245   123.000    35.500     15.06
     246   114.500    35.750    -79.48
     247   114.750    35.750    -82.73
     248   115.000    35.750    -85.34
     249   115.250    35.750    -87.38
     250   115.500    35.750    -88.86
     251   115.750    35.750    -89.82
     252   116.000    35.750    -90.32
     253   116.250    35.750    -90.41
     254   116.500    35.750    -90.13
     255   116.750    35.750    -89.55
     256   117.000    35.750    -88.72
     257   117.250    35.750    -87.66
     258   117.500    35.750    -86.41
     259   117.750    35.750    -85.00
     260   118.000    35.750    -83.43
     261   118.250    35.750    -81.73
     262   118.500    35.750    -79.87
     263   118.750    35.750    -77.82
     264   119.000    35.750    -75.58
     265   119.250    35.750    -73.09
     266   119.500    35.750    -70.32
     267   119.750    35.750    -67.23
     268   120.000    35.750    -63.75
     269   120.250    35.750    -59.87
     270   120.500    35.750    -55.51
     271   120.750    35.750    -50.68
     272   121.000    35.750    -45.35
     273   121.250    35.750    -39.50
     274   121.500    35.750    -33.16
     275   121.750    35.750    -26.33
     276   122.000    35.750    -19.06
     277   122.250    35.750    -11.42
     278   122.500    35.750     -3.47
     279   122.750    35.750      4.70
     280   123.000    35.750     12.97
     281   114.500    36.000    -74.39
     282   114.750    36.000    -77.22
     283   115.000    36.000    -79.50
     284   115.250    36.000    -81.26
     285   115.500    36.000    -82.54
     286   115.750    36.000    -83.38
     287   116.000    36.000    -83.85
     288   116.250    36.000    -83.97
     289   116.500    36.000    -83.83
     290   116.750    36.000    -83.46
     291   117.000    36.000    -82.90
     292   117.250    36.000    -82.19
     293   117.500    36.000    -81.36
     294   117.750    36.000    -80.42
     295   118.000    36.000    -79.38
     296   118.250    36.000    -78.23
     297   118.500    36.000    -76.93
     298   118.750    36.000    -75.48
     299   119.000    36.000    -73.82
     300   119.250    36.000    -71.91
     301   119.500    36.000    -69.70
     302   119.750    36.000    -67.13
     303   120.000    36.000    -64.15
     304   120.250    36.000    -60.71
     305   120.500    36.000    -56.75
     306   120.750    36.000    -52.27
     307   121.000    36.000    -47.23
     308   121.250    36.000    -41.61
     309   121.500    36.000    -35.44
     310   121.750    36.000    -28.74
     311   122.000    36.000    -21.55
     312   122.250    36.000    -13.94
     313   122.500    36.000     -5.99
     314   122.750    36.000      2.20
     315   123.000    36.000     10.50
     316   114.500    36.250    -68.99
     317   114.750    36.250    -71.47
     318   115.000    36.250    -73.44
     319   115.250    36.250    -74.97
     320   115.500    36.250    -76.08
     321   115.750    36.250    -76.85
     322   116.000    36.250    -77.30
     323   116.250    36.250    -77.51
     324   116.500    36.250    -77.52
     325   116.750    36.250    -77.38
     326   117.000    36.250    -77.13
     327   117.250    36.250    -76.80
     328   117.500    36.250    -76.40
     329   117.750    36.250    -75.95
     330   118.000    36.250    -75.44
     331   118.250    36.250    -74.84
     332   118.500    36.250    -74.14
     333   118.750    36.250    -73.27
     334   119.000    36.250    -72.21
     335   119.250    36.250    -70.89
     336   119.500    36.250    -69.25
     337   119.750    36.250    -67.21
     338   120.000    36.250    -64.74
     339   120.250    36.250    -61.76
     340   120.500    36.250    -58.22
     341   120.750    36.250    -54.09
     342   121.000    36.250    -49.35
     343   121.250    36.250    -43.99
     344   121.500    36.250    -38.02
     345   121.750    36.250    -31.46
     346   122.000    36.250    -24.36
     347   122.250    36.250    -16.80
     348   122.500    36.250     -8.87
     349   122.750    36.250     -0.66
     350   123.000    36.250      7.69
     351   114.500    36.500    -63.34
     352   114.750    36.500    -65.50
     353   115.000    36.500    -67.22
     354   115.250    36.500    -68.55
     355   115.500    36.500    -69.55
     356   115.750    36.500    -70.26
     357   116.000    36.500    -70.75
     358   116.250    36.500    -71.07
     359   116.500    36.500    -71.26
     360   116.750    36.500    -71.38
     361   117.000    36.500    -71.46
     362   117.250    36.500    -71.52
     363   117.500    36.500    -71.57
     364   117.750    36.500    -71.61
     365   118.000    36.500    -71.64
     366   118.250    36.500    -71.60
     367   118.500    36.500    -71.49
     368   118.750    36.500    -71.23
     369   119.000    36.500    -70.77
     370   119.250    36.500    -70.04
     371   119.500    36.500    -68.97
     372   119.750    36.500    -67.48
     373   120.000    36.500    -65.52
     374   120.250    36.500    -63.00
     375   120.500    36.500    -59.89
     376   120.750    36.500    -56.13
     377   121.000    36.500    -51.71
     378   121.250    36.500    -46.61
     379   121.500    36.500    -40.84
     380   121.750    36.500    -34.44
     381   122.000    36.500    -27.45
     382   122.250    36.500    -19.95
     383   122.500    36.500    -12.04
     384   122.750    36.500     -3.82
     385   123.000    36.500      4.56
     386   114.500    36.750    -57.49
     387   114.750    36.750    -59.39
     388   115.000    36.750    -60.90
     389   115.250    36.750    -62.09
     390   115.500    36.750    -63.00
     391   115.750    36.750    -63.71
     392   116.000    36.750    -64.26
     393   116.250    36.750    -64.71
     394   116.500    36.750    -65.11
     395   116.750    36.750    -65.50
     396   117.000    36.750    -65.92
     397   117.250    36.750    -66.38
     398   117.500    36.750    -66.88
     399   117.750    36.750    -67.43
     400   118.000    36.750    -67.99
     401   118.250    36.750    -68.53
     402   118.500    36.750    -69.00
     403   118.750    36.750    -69.33
     404   119.000    36.750    -69.47
     405   119.250    36.750    -69.33
     406   119.500    36.750    -68.82
     407   119.750    36.750    -67.89
     408   120.000    36.750    -66.43
     409   120.250    36.750    -64.39
     410   120.500    36.750    -61.71
     411   120.750    36.750    -58.33
     412   121.000    36.750    -54.24
     413   121.250    36.750    -49.40
     414   121.500    36.750    -43.86
     415   121.750    36.750    -37.62
     416   122.000    36.750    -30.75
     417   122.250    36.750    -23.34
     418   122.500    36.750    -15.46
     419   122.750    36.750     -7.25
     420   123.000    36.750      1.17
     421   114.500    37.000    -51.52
     422   114.750    37.000    -53.19
     423   115.000    37.000    -54.54
     424   115.250    37.000    -55.63
     425   115.500    37.000    -56.49
     426   115.750    37.000    -57.22
     427   116.000    37.000    -57.86
     428   116.250    37.000    -58.47
     429   116.500    37.000    -59.10
     430   116.750    37.000    -59.79
     431   117.000    37.000    -60.55
     432   117.250    37.000    -61.41
     433   117.500    37.000    -62.37
     434   117.750    37.000    -63.42
     435   118.000    37.000    -64.51
     436   118.250    37.000    -65.61
     437   118.500    37.000    -66.65
     438   118.750    37.000    -67.59
     439   119.000    37.000    -68.30
     440   119.250    37.000    -68.75
     441   119.500    37.000    -68.81
     442   119.750    37.000    -68.41
     443   120.000    37.000    -67.46
     444   120.250    37.000    -65.89
     445   120.500    37.000    -63.63
     446   120.750    37.000    -60.63
     447   121.000    37.000    -56.88
     448   121.250    37.000    -52.32
     449   121.500    37.000    -47.02
     450   121.750    37.000    -40.96
     451   122.000    37.000    -34.23
     452   122.250    37.000    -26.89
     453   122.500    37.000    -19.07
     454   122.750    37.000    -10.87
     455   123.000    37.000     -2.44
     456   114.500    37.250    -45.48
     457   114.750    37.250    -46.97
     458   115.000    37.250    -48.20
     459   115.250    37.250    -49.21
     460   115.500    37.250    -50.08
     461   115.750    37.250    -50.85
     462   116.000    37.250    -51.61
     463   116.250    37.250    -52.40
     464   116.500    37.250    -53.27
     465   116.750    37.250    -54.25
     466   117.000    37.250    -55.37
     467   117.250    37.250    -56.64
     468   117.500    37.250    -58.05
     469   117.750    37.250    -59.59
     470   118.000    37.250    -61.19
     471   118.250    37.250    -62.84
     472   118.500    37.250    -64.45
     473   118.750    37.250    -65.94
     474   119.000    37.250    -67.24
     475   119.250    37.250    -68.24
     476   119.500    37.250    -68.85
     477   119.750    37.250    -68.98
     478   120.000    37.250    -68.53
     479   120.250    37.250    -67.42
     480   120.500    37.250    -65.59
     481   120.750    37.250    -62.99
     482   121.000    37.250    -59.56
     483   121.250    37.250    -55.30
     484   121.500    37.250    -50.23
     485   121.750    37.250    -44.38
     486   122.000    37.250    -37.79
     487   122.250    37.250    -30.56
     488   122.500    37.250    -22.80
     489   122.750    37.250    -14.63
     490   123.000    37.250     -6.19
     491   114.500    37.500    -39.43
     492   114.750    37.500    -40.78
     493   115.000    37.500    -41.93
     494   115.250    37.500    -42.90
     495   115.500    37.500    -43.79
     496   115.750    37.500    -44.65
     497   116.000    37.500    -45.54
     498   116.250    37.500    -46.52
     499   116.500    37.500    -47.64
     500   116.750    37.500    -48.92
     501   117.000    37.500    -50.40
     502   117.250    37.500    -52.07
     503   117.500    37.500    -53.91
     504   117.750    37.500    -55.92
     505   118.000    37.500    -58.03
     506   118.250    37.500    -60.20
     507   118.500    37.500    -62.35
     508   118.750    37.500    -64.39
     509   119.000    37.500    -66.23
     510   119.250    37.500    -67.78
     511   119.500    37.500    -68.92
     512   119.750    37.500    -69.56
     513   120.000    37.500    -69.59
     514   120.250    37.500    -68.94
     515   120.500    37.500    -67.53
     516   120.750    37.500    -65.31
     517   121.000    37.500    -62.22
     518   121.250    37.500    -58.26
     519   121.500    37.500    -53.45
     520   121.750    37.500    -47.80
     521   122.000    37.500    -41.39
     522   122.250    37.500    -34.28
     523   122.500    37.500    -26.60
     524   122.750    37.500    -18.48
     525   123.000    37.500    -10.05
     526   114.500    37.750    -33.44
     527   114.750    37.750    -34.70
     528   115.000    37.750    -35.78
     529   115.250    37.750    -36.75
     530   115.500    37.750    -37.69
     531   115.750    37.750    -38.64
     532   116.000    37.750    -39.68
     533   116.250    37.750    -40.87
     534   116.500    37.750    -42.23
     535   116.750    37.750    -43.82
     536   117.000    37.750    -45.64
     537   117.250    37.750    -47.69
     538   117.500    37.750    -49.96
     539   117.750    37.750    -52.42
     540   118.000    37.750    -55.02
     541   118.250    37.750    -57.68
     542   118.500    37.750    -60.34
     543   118.750    37.750    -62.90
     544   119.000    37.750    -65.25
     545   119.250    37.750    -67.32
     546   119.500    37.750    -68.96
     547   119.750    37.750    -70.08
     548   120.000    37.750    -70.59
     549   120.250    37.750    -70.38
     550   120.500    37.750    -69.38
     551   120.750    37.750    -67.53
     552   121.000    37.750    -64.79
     553   121.250    37.750    -61.14
     554   121.500    37.750    -56.58
     555   121.750    37.750    -51.16
     556   122.000    37.750    -44.93
     557   122.250    37.750    -37.97
     558   122.500    37.750    -30.40
     559   122.750    37.750    -22.34
     560   123.000    37.750    -13.95
     561   114.500    38.000    -27.57
     562   114.750    38.000    -28.76
     563   115.000    38.000    -29.82
     564   115.250    38.000    -30.81
     565   115.500    38.000    -31.81
     566   115.750    38.000    -32.88
     567   116.000    38.000    -34.08
     568   116.250    38.000    -35.47
     569   116.500    38.000    -37.09
     570   116.750    38.000    -38.96
     571   117.000    38.000    -41.11
     572   117.250    38.000    -43.53
     573   117.500    38.000    -46.20
     574   117.750    38.000    -49.07
     575   118.000    38.000    -52.11
     576   118.250    38.000    -55.24
     577   118.500    38.000    -58.37
     578   118.750    38.000    -61.42
     579   119.000    38.000    -64.26
     580   119.250    38.000    -66.80
     581   119.500    38.000    -68.91
     582   119.750    38.000    -70.50
     583   120.000    38.000    -71.45
     584   120.250    38.000    -71.66
     585   120.500    38.000    -71.07
     586   120.750    38.000    -69.59
     587   121.000    38.000    -67.19
     588   121.250    38.000    -63.85
     589   121.500    38.000    -59.57
     590   121.750    38.000    -54.39
     591   122.000    38.000    -48.36
     592   122.250    38.000    -41.56
     593   122.500    38.000    -34.12
     594   122.750    38.000    -26.16
     595   123.000    38.000    -17.83
     596   114.500    38.250    -21.89
     597   114.750    38.250    -23.04
     598   115.000    38.250    -24.10
     599   115.250    38.250    -25.14
     600   115.500    38.250    -26.21
     601   115.750    38.250    -27.41
     602   116.000    38.250    -28.77
     603   116.250    38.250    -30.37
     604   116.500    38.250    -32.23
     605   116.750    38.250    -34.38
     606   117.000    38.250    -36.83
     607   117.250    38.250    -39.59
     608   117.500    38.250    -42.62
     609   117.750    38.250    -45.88
     610   118.000    38.250    -49.32
     611   118.250    38.250    -52.87
     612   118.500    38.250    -56.44
     613   118.750    38.250    -59.92
     614   119.000    38.250    -63.21
     615   119.250    38.250    -66.20
     616   119.500    38.250    -68.75
     617   119.750    38.250    -70.76
     618   120.000    38.250    -72.14
     619   120.250    38.250    -72.75
     620   120.500    38.250    -72.54
     621   120.750    38.250    -71.42
     622   121.000    38.250    -69.36
     623   121.250    38.250    -66.33
     624   121.500    38.250    -62.35
     625   121.750    38.250    -57.41
     626   122.000    38.250    -51.61
     627   122.250    38.250    -45.00
     628   122.500    38.250    -37.72
     629   122.750    38.250    -29.88
     630   123.000    38.250    -21.65
     631   114.500    38.500    -16.48
     632   114.750    38.500    -17.61
     633   115.000    38.500    -18.68
     634   115.250    38.500    -19.77
     635   115.500    38.500    -20.95
     636   115.750    38.500    -22.26
     637   116.000    38.500    -23.79
     638   116.250    38.500    -25.58
     639   116.500    38.500    -27.66
     640   116.750    38.500    -30.07
     641   117.000    38.500    -32.80
     642   117.250    38.500    -35.86
     643   117.500    38.500    -39.22
     644   117.750    38.500    -42.84
     645   118.000    38.500    -46.65
     646   118.250    38.500    -50.57
     647   118.500    38.500    -54.53
     648   118.750    38.500    -58.40
     649   119.000    38.500    -62.09
     650   119.250    38.500    -65.48
     651   119.500    38.500    -68.43
     652   119.750    38.500    -70.84
     653   120.000    38.500    -72.59
     654   120.250    38.500    -73.58
     655   120.500    38.500    -73.74
     656   120.750    38.500    -72.98
     657   121.000    38.500    -71.25
     658   121.250    38.500    -68.54
     659   121.500    38.500    -64.84
     660   121.750    38.500    -60.18
     661   122.000    38.500    -54.62
     662   122.250    38.500    -48.24
     663   122.500    38.500    -41.14
     664   122.750    38.500    -33.46
     665   123.000    38.500    -25.35
