# Supplementary material for: The analysis on groundwater storage variations from GRACE/GRACE-FO in recent 20 years driven by influencing factors and prediction in Shandong Province, China
Source: Sci Rep. 2024 Mar 9;14:5819. doi: 10.1038/s41598-024-55588-3 (PMC10925065; doi:10.1038/s41598-024-55588-3)
Supplement: Supplementary file 1 — Supplementary Information. [file 41598_2024_55588_MOESM1_ESM.zip › data/GWS derived from GRACE/gws201502.txt]

       1   114.500    34.000     74.95
       2   114.750    34.000     76.13
       3   115.000    34.000     77.25
       4   115.250    34.000     78.28
       5   115.500    34.000     79.17
       6   115.750    34.000     79.91
       7   116.000    34.000     80.43
       8   116.250    34.000     80.67
       9   116.500    34.000     80.60
      10   116.750    34.000     80.17
      11   117.000    34.000     79.34
      12   117.250    34.000     78.06
      13   117.500    34.000     76.31
      14   117.750    34.000     74.08
      15   118.000    34.000     71.37
      16   118.250    34.000     68.17
      17   118.500    34.000     64.52
      18   118.750    34.000     60.45
      19   119.000    34.000     56.01
      20   119.250    34.000     51.26
      21   119.500    34.000     46.29
      22   119.750    34.000     41.16
      23   120.000    34.000     35.97
      24   120.250    34.000     30.83
      25   120.500    34.000     25.81
      26   120.750    34.000     21.02
      27   121.000    34.000     16.56
      28   121.250    34.000     12.50
      29   121.500    34.000      8.92
      30   121.750    34.000      5.89
      31   122.000    34.000      3.44
      32   122.250    34.000      1.61
      33   122.500    34.000      0.41
      34   122.750    34.000     -0.15
      35   123.000    34.000     -0.09
      36   114.500    34.250     76.07
      37   114.750    34.250     77.89
      38   115.000    34.250     79.62
      39   115.250    34.250     81.20
      40   115.500    34.250     82.59
      41   115.750    34.250     83.74
      42   116.000    34.250     84.59
      43   116.250    34.250     85.09
      44   116.500    34.250     85.19
      45   116.750    34.250     84.85
      46   117.000    34.250     84.02
      47   117.250    34.250     82.67
      48   117.500    34.250     80.78
      49   117.750    34.250     78.35
      50   118.000    34.250     75.38
      51   118.250    34.250     71.88
      52   118.500    34.250     67.91
      53   118.750    34.250     63.49
      54   119.000    34.250     58.70
      55   119.250    34.250     53.62
      56   119.500    34.250     48.31
      57   119.750    34.250     42.88
      58   120.000    34.250     37.44
      59   120.250    34.250     32.07
      60   120.500    34.250     26.89
      61   120.750    34.250     22.00
      62   121.000    34.250     17.48
      63   121.250    34.250     13.42
      64   121.500    34.250      9.88
      65   121.750    34.250      6.93
      66   122.000    34.250      4.61
      67   122.250    34.250      2.93
      68   122.500    34.250      1.92
      69   122.750    34.250      1.53
      70   123.000    34.250      1.75
      71   114.500    34.500     76.36
      72   114.750    34.500     78.81
      73   115.000    34.500     81.12
      74   115.250    34.500     83.22
      75   115.500    34.500     85.08
      76   115.750    34.500     86.63
      77   116.000    34.500     87.80
      78   116.250    34.500     88.56
      79   116.500    34.500     88.83
      80   116.750    34.500     88.58
      81   117.000    34.500     87.76
      82   117.250    34.500     86.36
      83   117.500    34.500     84.35
      84   117.750    34.500     81.73
      85   118.000    34.500     78.53
      86   118.250    34.500     74.77
      87   118.500    34.500     70.51
      88   118.750    34.500     65.78
      89   119.000    34.500     60.68
      90   119.250    34.500     55.29
      91   119.500    34.500     49.70
      92   119.750    34.500     44.02
      93   120.000    34.500     38.36
      94   120.250    34.500     32.82
      95   120.500    34.500     27.52
      96   120.750    34.500     22.55
      97   121.000    34.500     18.02
      98   121.250    34.500     13.99
      99   121.500    34.500     10.54
     100   121.750    34.500      7.72
     101   122.000    34.500      5.56
     102   122.250    34.500      4.08
     103   122.500    34.500      3.27
     104   122.750    34.500      3.10
     105   123.000    34.500      3.52
     106   114.500    34.750     75.77
     107   114.750    34.750     78.80
     108   115.000    34.750     81.65
     109   115.250    34.750     84.26
     110   115.500    34.750     86.55
     111   115.750    34.750     88.48
     112   116.000    34.750     89.97
     113   116.250    34.750     90.96
     114   116.500    34.750     91.40
     115   116.750    34.750     91.24
     116   117.000    34.750     90.45
     117   117.250    34.750     88.99
     118   117.500    34.750     86.88
     119   117.750    34.750     84.11
     120   118.000    34.750     80.71
     121   118.250    34.750     76.71
     122   118.500    34.750     72.18
     123   118.750    34.750     67.19
     124   119.000    34.750     61.81
     125   119.250    34.750     56.16
     126   119.500    34.750     50.34
     127   119.750    34.750     44.45
     128   120.000    34.750     38.62
     129   120.250    34.750     32.96
     130   120.500    34.750     27.59
     131   120.750    34.750     22.60
     132   121.000    34.750     18.09
     133   121.250    34.750     14.15
     134   121.500    34.750     10.81
     135   121.750    34.750      8.16
     136   122.000    34.750      6.20
     137   122.250    34.750      4.94
     138   122.500    34.750      4.37
     139   122.750    34.750      4.45
     140   123.000    34.750      5.11
     141   114.500    35.000     74.30
     142   114.750    35.000     77.87
     143   115.000    35.000     81.21
     144   115.250    35.000     84.26
     145   115.500    35.000     86.96
     146   115.750    35.000     89.24
     147   116.000    35.000     91.01
     148   116.250    35.000     92.22
     149   116.500    35.000     92.81
     150   116.750    35.000     92.74
     151   117.000    35.000     91.97
     152   117.250    35.000     90.49
     153   117.500    35.000     88.28
     154   117.750    35.000     85.38
     155   118.000    35.000     81.79
     156   118.250    35.000     77.60
     157   118.500    35.000     72.85
     158   118.750    35.000     67.62
     159   119.000    35.000     62.02
     160   119.250    35.000     56.15
     161   119.500    35.000     50.14
     162   119.750    35.000     44.09
     163   120.000    35.000     38.14
     164   120.250    35.000     32.41
     165   120.500    35.000     27.01
     166   120.750    35.000     22.03
     167   121.000    35.000     17.60
     168   121.250    35.000     13.77
     169   121.500    35.000     10.62
     170   121.750    35.000      8.17
     171   122.000    35.000      6.45
     172   122.250    35.000      5.45
     173   122.500    35.000      5.15
     174   122.750    35.000      5.51
     175   123.000    35.000      6.44
     176   114.500    35.250     71.95
     177   114.750    35.250     75.98
     178   115.000    35.250     79.76
     179   115.250    35.250     83.22
     180   115.500    35.250     86.28
     181   115.750    35.250     88.86
     182   116.000    35.250     90.89
     183   116.250    35.250     92.29
     184   116.500    35.250     93.03
     185   116.750    35.250     93.03
     186   117.000    35.250     92.28
     187   117.250    35.250     90.77
     188   117.500    35.250     88.50
     189   117.750    35.250     85.47
     190   118.000    35.250     81.75
     191   118.250    35.250     77.37
     192   118.500    35.250     72.44
     193   118.750    35.250     67.02
     194   119.000    35.250     61.25
     195   119.250    35.250     55.21
     196   119.500    35.250     49.05
     197   119.750    35.250     42.89
     198   120.000    35.250     36.87
     199   120.250    35.250     31.10
     200   120.500    35.250     25.71
     201   120.750    35.250     20.81
     202   121.000    35.250     16.50
     203   121.250    35.250     12.82
     204   121.500    35.250      9.87
     205   121.750    35.250      7.67
     206   122.000    35.250      6.22
     207   122.250    35.250      5.51
     208   122.500    35.250      5.52
     209   122.750    35.250      6.18
     210   123.000    35.250      7.41
     211   114.500    35.500     68.75
     212   114.750    35.500     73.17
     213   115.000    35.500     77.33
     214   115.250    35.500     81.14
     215   115.500    35.500     84.50
     216   115.750    35.500     87.35
     217   116.000    35.500     89.59
     218   116.250    35.500     91.17
     219   116.500    35.500     92.02
     220   116.750    35.500     92.10
     221   117.000    35.500     91.37
     222   117.250    35.500     89.84
     223   117.500    35.500     87.50
     224   117.750    35.500     84.38
     225   118.000    35.500     80.54
     226   118.250    35.500     76.03
     227   118.500    35.500     70.94
     228   118.750    35.500     65.38
     229   119.000    35.500     59.46
     230   119.250    35.500     53.30
     231   119.500    35.500     47.05
     232   119.750    35.500     40.83
     233   120.000    35.500     34.77
     234   120.250    35.500     29.02
     235   120.500    35.500     23.70
     236   120.750    35.500     18.90
     237   121.000    35.500     14.73
     238   121.250    35.500     11.27
     239   121.500    35.500      8.56
     240   121.750    35.500      6.62
     241   122.000    35.500      5.48
     242   122.250    35.500      5.10
     243   122.500    35.500      5.43
     244   122.750    35.500      6.42
     245   123.000    35.500      7.98
     246   114.500    35.750     64.76
     247   114.750    35.750     69.51
     248   115.000    35.750     73.98
     249   115.250    35.750     78.07
     250   115.500    35.750     81.68
     251   115.750    35.750     84.75
     252   116.000    35.750     87.18
     253   116.250    35.750     88.89
     254   116.500    35.750     89.84
     255   116.750    35.750     89.97
     256   117.000    35.750     89.26
     257   117.250    35.750     87.71
     258   117.500    35.750     85.32
     259   117.750    35.750     82.13
     260   118.000    35.750     78.18
     261   118.250    35.750     73.57
     262   118.500    35.750     68.38
     263   118.750    35.750     62.71
     264   119.000    35.750     56.69
     265   119.250    35.750     50.46
     266   119.500    35.750     44.14
     267   119.750    35.750     37.90
     268   120.000    35.750     31.87
     269   120.250    35.750     26.17
     270   120.500    35.750     20.95
     271   120.750    35.750     16.29
     272   121.000    35.750     12.32
     273   121.250    35.750      9.08
     274   121.500    35.750      6.64
     275   121.750    35.750      5.01
     276   122.000    35.750      4.19
     277   122.250    35.750      4.15
     278   122.500    35.750      4.85
     279   122.750    35.750      6.20
     280   123.000    35.750      8.10
     281   114.500    36.000     60.08
     282   114.750    36.000     65.08
     283   115.000    36.000     69.77
     284   115.250    36.000     74.08
     285   115.500    36.000     77.89
     286   115.750    36.000     81.13
     287   116.000    36.000     83.69
     288   116.250    36.000     85.52
     289   116.500    36.000     86.54
     290   116.750    36.000     86.72
     291   117.000    36.000     86.02
     292   117.250    36.000     84.46
     293   117.500    36.000     82.02
     294   117.750    36.000     78.78
     295   118.000    36.000     74.76
     296   118.250    36.000     70.07
     297   118.500    36.000     64.79
     298   118.750    36.000     59.05
     299   119.000    36.000     52.98
     300   119.250    36.000     46.71
     301   119.500    36.000     40.39
     302   119.750    36.000     34.17
     303   120.000    36.000     28.19
     304   120.250    36.000     22.59
     305   120.500    36.000     17.50
     306   120.750    36.000     13.03
     307   121.000    36.000      9.27
     308   121.250    36.000      6.29
     309   121.500    36.000      4.13
     310   121.750    36.000      2.83
     311   122.000    36.000      2.36
     312   122.250    36.000      2.70
     313   122.500    36.000      3.76
     314   122.750    36.000      5.49
     315   123.000    36.000      7.76
     316   114.500    36.250     54.80
     317   114.750    36.250     59.98
     318   115.000    36.250     64.84
     319   115.250    36.250     69.30
     320   115.500    36.250     73.25
     321   115.750    36.250     76.61
     322   116.000    36.250     79.27
     323   116.250    36.250     81.18
     324   116.500    36.250     82.25
     325   116.750    36.250     82.46
     326   117.000    36.250     81.76
     327   117.250    36.250     80.18
     328   117.500    36.250     77.72
     329   117.750    36.250     74.44
     330   118.000    36.250     70.37
     331   118.250    36.250     65.62
     332   118.500    36.250     60.31
     333   118.750    36.250     54.53
     334   119.000    36.250     48.43
     335   119.250    36.250     42.16
     336   119.500    36.250     35.87
     337   119.750    36.250     29.70
     338   120.000    36.250     23.81
     339   120.250    36.250     18.34
     340   120.500    36.250     13.42
     341   120.750    36.250      9.15
     342   121.000    36.250      5.64
     343   121.250    36.250      2.93
     344   121.500    36.250      1.10
     345   121.750    36.250      0.13
     346   122.000    36.250      0.01
     347   122.250    36.250      0.72
     348   122.500    36.250      2.18
     349   122.750    36.250      4.29
     350   123.000    36.250      6.95
     351   114.500    36.500     49.07
     352   114.750    36.500     54.35
     353   115.000    36.500     59.31
     354   115.250    36.500     63.87
     355   115.500    36.500     67.91
     356   115.750    36.500     71.34
     357   116.000    36.500     74.06
     358   116.250    36.500     76.00
     359   116.500    36.500     77.11
     360   116.750    36.500     77.33
     361   117.000    36.500     76.63
     362   117.250    36.500     75.04
     363   117.500    36.500     72.55
     364   117.750    36.500     69.24
     365   118.000    36.500     65.15
     366   118.250    36.500     60.38
     367   118.500    36.500     55.04
     368   118.750    36.500     49.25
     369   119.000    36.500     43.17
     370   119.250    36.500     36.93
     371   119.500    36.500     30.70
     372   119.750    36.500     24.62
     373   120.000    36.500     18.85
     374   120.250    36.500     13.53
     375   120.500    36.500      8.79
     376   120.750    36.500      4.75
     377   121.000    36.500      1.49
     378   121.250    36.500     -0.91
     379   121.500    36.500     -2.43
     380   121.750    36.500     -3.06
     381   122.000    36.500     -2.79
     382   122.250    36.500     -1.70
     383   122.500    36.500      0.15
     384   122.750    36.500      2.65
     385   123.000    36.500      5.70
     386   114.500    36.750     43.04
     387   114.750    36.750     48.35
     388   115.000    36.750     53.35
     389   115.250    36.750     57.95
     390   115.500    36.750     62.02
     391   115.750    36.750     65.48
     392   116.000    36.750     68.22
     393   116.250    36.750     70.17
     394   116.500    36.750     71.28
     395   116.750    36.750     71.51
     396   117.000    36.750     70.81
     397   117.250    36.750     69.20
     398   117.500    36.750     66.71
     399   117.750    36.750     63.37
     400   118.000    36.750     59.27
     401   118.250    36.750     54.49
     402   118.500    36.750     49.15
     403   118.750    36.750     43.40
     404   119.000    36.750     37.34
     405   119.250    36.750     31.16
     406   119.500    36.750     25.01
     407   119.750    36.750     19.05
     408   120.000    36.750     13.42
     409   120.250    36.750      8.28
     410   120.500    36.750      3.74
     411   120.750    36.750     -0.06
     412   121.000    36.750     -3.05
     413   121.250    36.750     -5.16
     414   121.500    36.750     -6.35
     415   121.750    36.750     -6.62
     416   122.000    36.750     -5.99
     417   122.250    36.750     -4.52
     418   122.500    36.750     -2.28
     419   122.750    36.750      0.62
     420   123.000    36.750      4.06
     421   114.500    37.000     36.86
     422   114.750    37.000     42.14
     423   115.000    37.000     47.14
     424   115.250    37.000     51.72
     425   115.500    37.000     55.78
     426   115.750    37.000     59.22
     427   116.000    37.000     61.95
     428   116.250    37.000     63.90
     429   116.500    37.000     64.99
     430   116.750    37.000     65.20
     431   117.000    37.000     64.48
     432   117.250    37.000     62.86
     433   117.500    37.000     60.35
     434   117.750    37.000     57.02
     435   118.000    37.000     52.92
     436   118.250    37.000     48.16
     437   118.500    37.000     42.85
     438   118.750    37.000     37.13
     439   119.000    37.000     31.14
     440   119.250    37.000     25.04
     441   119.500    37.000     19.00
     442   119.750    37.000     13.16
     443   120.000    37.000      7.69
     444   120.250    37.000      2.73
     445   120.500    37.000     -1.59
     446   120.750    37.000     -5.15
     447   121.000    37.000     -7.88
     448   121.250    37.000     -9.68
     449   121.500    37.000    -10.56
     450   121.750    37.000    -10.49
     451   122.000    37.000     -9.51
     452   122.250    37.000     -7.66
     453   122.500    37.000     -5.04
     454   122.750    37.000     -1.75
     455   123.000    37.000      2.06
     456   114.500    37.250     30.70
     457   114.750    37.250     35.92
     458   115.000    37.250     40.84
     459   115.250    37.250     45.36
     460   115.500    37.250     49.37
     461   115.750    37.250     52.77
     462   116.000    37.250     55.46
     463   116.250    37.250     57.37
     464   116.500    37.250     58.43
     465   116.750    37.250     58.61
     466   117.000    37.250     57.87
     467   117.250    37.250     56.24
     468   117.500    37.250     53.73
     469   117.750    37.250     50.39
     470   118.000    37.250     46.31
     471   118.250    37.250     41.57
     472   118.500    37.250     36.31
     473   118.750    37.250     30.65
     474   119.000    37.250     24.74
     475   119.250    37.250     18.74
     476   119.500    37.250     12.80
     477   119.750    37.250      7.12
     478   120.000    37.250      1.81
     479   120.250    37.250     -2.96
     480   120.500    37.250     -7.06
     481   120.750    37.250    -10.38
     482   121.000    37.250    -12.84
     483   121.250    37.250    -14.37
     484   121.500    37.250    -14.94
     485   121.750    37.250    -14.54
     486   122.000    37.250    -13.22
     487   122.250    37.250    -11.02
     488   122.500    37.250     -8.04
     489   122.750    37.250     -4.38
     490   123.000    37.250     -0.21
     491   114.500    37.500     24.74
     492   114.750    37.500     29.84
     493   115.000    37.500     34.67
     494   115.250    37.500     39.09
     495   115.500    37.500     43.01
     496   115.750    37.500     46.33
     497   116.000    37.500     48.95
     498   116.250    37.500     50.81
     499   116.500    37.500     51.82
     500   116.750    37.500     51.96
     501   117.000    37.500     51.20
     502   117.250    37.500     49.55
     503   117.500    37.500     47.04
     504   117.750    37.500     43.71
     505   118.000    37.500     39.65
     506   118.250    37.500     34.96
     507   118.500    37.500     29.75
     508   118.750    37.500     24.16
     509   119.000    37.500     18.34
     510   119.250    37.500     12.45
     511   119.500    37.500      6.65
     512   119.750    37.500      1.10
     513   120.000    37.500     -4.03
     514   120.250    37.500     -8.61
     515   120.500    37.500    -12.51
     516   120.750    37.500    -15.60
     517   121.000    37.500    -17.80
     518   121.250    37.500    -19.07
     519   121.500    37.500    -19.36
     520   121.750    37.500    -18.67
     521   122.000    37.500    -17.03
     522   122.250    37.500    -14.50
     523   122.500    37.500    -11.18
     524   122.750    37.500     -7.19
     525   123.000    37.500     -2.66
     526   114.500    37.750     19.15
     527   114.750    37.750     24.09
     528   115.000    37.750     28.78
     529   115.250    37.750     33.07
     530   115.500    37.750     36.89
     531   115.750    37.750     40.10
     532   116.000    37.750     42.64
     533   116.250    37.750     44.42
     534   116.500    37.750     45.37
     535   116.750    37.750     45.46
     536   117.000    37.750     44.67
     537   117.250    37.750     43.02
     538   117.500    37.750     40.50
     539   117.750    37.750     37.19
     540   118.000    37.750     33.17
     541   118.250    37.750     28.53
     542   118.500    37.750     23.38
     543   118.750    37.750     17.87
     544   119.000    37.750     12.15
     545   119.250    37.750      6.38
     546   119.500    37.750      0.70
     547   119.750    37.750     -4.70
     548   120.000    37.750     -9.66
     549   120.250    37.750    -14.06
     550   120.500    37.750    -17.76
     551   120.750    37.750    -20.64
     552   121.000    37.750    -22.62
     553   121.250    37.750    -23.64
     554   121.500    37.750    -23.68
     555   121.750    37.750    -22.71
     556   122.000    37.750    -20.80
     557   122.250    37.750    -17.98
     558   122.500    37.750    -14.36
     559   122.750    37.750    -10.06
     560   123.000    37.750     -5.21
     561   114.500    38.000     14.06
     562   114.750    38.000     18.84
     563   115.000    38.000     23.35
     564   115.250    38.000     27.51
     565   115.500    38.000     31.18
     566   115.750    38.000     34.28
     567   116.000    38.000     36.71
     568   116.250    38.000     38.40
     569   116.500    38.000     39.28
     570   116.750    38.000     39.34
     571   117.000    38.000     38.51
     572   117.250    38.000     36.83
     573   117.500    38.000     34.33
     574   117.750    38.000     31.05
     575   118.000    38.000     27.06
     576   118.250    38.000     22.47
     577   118.500    38.000     17.40
     578   118.750    38.000     11.98
     579   119.000    38.000      6.36
     580   119.250    38.000      0.70
     581   119.500    38.000     -4.85
     582   119.750    38.000    -10.10
     583   120.000    38.000    -14.92
     584   120.250    38.000    -19.15
     585   120.500    38.000    -22.67
     586   120.750    38.000    -25.36
     587   121.000    38.000    -27.14
     588   121.250    38.000    -27.96
     589   121.500    38.000    -27.76
     590   121.750    38.000    -26.57
     591   122.000    38.000    -24.40
     592   122.250    38.000    -21.34
     593   122.500    38.000    -17.46
     594   122.750    38.000    -12.89
     595   123.000    38.000     -7.76
     596   114.500    38.250      9.64
     597   114.750    38.250     14.22
     598   115.000    38.250     18.55
     599   115.250    38.250     22.54
     600   115.500    38.250     26.06
     601   115.750    38.250     29.03
     602   116.000    38.250     31.34
     603   116.250    38.250     32.94
     604   116.500    38.250     33.75
     605   116.750    38.250     33.74
     606   117.000    38.250     32.89
     607   117.250    38.250     31.21
     608   117.500    38.250     28.70
     609   117.750    38.250     25.45
     610   118.000    38.250     21.50
     611   118.250    38.250     16.98
     612   118.500    38.250     11.98
     613   118.750    38.250      6.65
     614   119.000    38.250      1.13
     615   119.250    38.250     -4.42
     616   119.500    38.250     -9.83
     617   119.750    38.250    -14.95
     618   120.000    38.250    -19.63
     619   120.250    38.250    -23.71
     620   120.500    38.250    -27.07
     621   120.750    38.250    -29.60
     622   121.000    38.250    -31.21
     623   121.250    38.250    -31.85
     624   121.500    38.250    -31.48
     625   121.750    38.250    -30.09
     626   122.000    38.250    -27.74
     627   122.250    38.250    -24.47
     628   122.500    38.250    -20.38
     629   122.750    38.250    -15.57
     630   123.000    38.250    -10.22
     631   114.500    38.500      5.97
     632   114.750    38.500     10.35
     633   115.000    38.500     14.49
     634   115.250    38.500     18.29
     635   115.500    38.500     21.66
     636   115.750    38.500     24.48
     637   116.000    38.500     26.68
     638   116.250    38.500     28.18
     639   116.500    38.500     28.92
     640   116.750    38.500     28.86
     641   117.000    38.500     27.97
     642   117.250    38.500     26.28
     643   117.500    38.500     23.78
     644   117.750    38.500     20.55
     645   118.000    38.500     16.67
     646   118.250    38.500     12.20
     647   118.500    38.500      7.29
     648   118.750    38.500      2.04
     649   119.000    38.500     -3.37
     650   119.250    38.500     -8.80
     651   119.500    38.500    -14.10
     652   119.750    38.500    -19.10
     653   120.000    38.500    -23.65
     654   120.250    38.500    -27.61
     655   120.500    38.500    -30.83
     656   120.750    38.500    -33.24
     657   121.000    38.500    -34.71
     658   121.250    38.500    -35.21
     659   121.500    38.500    -34.70
     660   121.750    38.500    -33.18
     661   122.000    38.500    -30.67
     662   122.250    38.500    -27.25
     663   122.500    38.500    -22.99
     664   122.750    38.500    -18.02
     665   123.000    38.500    -12.47
