# Supplementary material for: The analysis on groundwater storage variations from GRACE/GRACE-FO in recent 20 years driven by influencing factors and prediction in Shandong Province, China
Source: Sci Rep. 2024 Mar 9;14:5819. doi: 10.1038/s41598-024-55588-3 (PMC10925065; doi:10.1038/s41598-024-55588-3)
Supplement: Supplementary file 1 — Supplementary Information. [file 41598_2024_55588_MOESM1_ESM.zip › data/GWS derived from GRACE/gws201510.txt]

       1   114.500    34.000     68.71
       2   114.750    34.000     69.96
       3   115.000    34.000     71.26
       4   115.250    34.000     72.54
       5   115.500    34.000     73.80
       6   115.750    34.000     74.95
       7   116.000    34.000     75.95
       8   116.250    34.000     76.78
       9   116.500    34.000     77.35
      10   116.750    34.000     77.64
      11   117.000    34.000     77.60
      12   117.250    34.000     77.22
      13   117.500    34.000     76.45
      14   117.750    34.000     75.27
      15   118.000    34.000     73.69
      16   118.250    34.000     71.69
      17   118.500    34.000     69.28
      18   118.750    34.000     66.48
      19   119.000    34.000     63.33
      20   119.250    34.000     59.83
      21   119.500    34.000     56.05
      22   119.750    34.000     52.03
      23   120.000    34.000     47.82
      24   120.250    34.000     43.49
      25   120.500    34.000     39.09
      26   120.750    34.000     34.68
      27   121.000    34.000     30.31
      28   121.250    34.000     26.07
      29   121.500    34.000     21.99
      30   121.750    34.000     18.13
      31   122.000    34.000     14.54
      32   122.250    34.000     11.23
      33   122.500    34.000      8.27
      34   122.750    34.000      5.64
      35   123.000    34.000      3.37
      36   114.500    34.250     62.40
      37   114.750    34.250     63.95
      38   115.000    34.250     65.60
      39   115.250    34.250     67.30
      40   115.500    34.250     69.01
      41   115.750    34.250     70.67
      42   116.000    34.250     72.21
      43   116.250    34.250     73.58
      44   116.500    34.250     74.71
      45   116.750    34.250     75.57
      46   117.000    34.250     76.10
      47   117.250    34.250     76.24
      48   117.500    34.250     75.98
      49   117.750    34.250     75.29
      50   118.000    34.250     74.14
      51   118.250    34.250     72.53
      52   118.500    34.250     70.47
      53   118.750    34.250     67.96
      54   119.000    34.250     65.04
      55   119.250    34.250     61.75
      56   119.500    34.250     58.11
      57   119.750    34.250     54.19
      58   120.000    34.250     50.05
      59   120.250    34.250     45.74
      60   120.500    34.250     41.33
      61   120.750    34.250     36.88
      62   121.000    34.250     32.48
      63   121.250    34.250     28.17
      64   121.500    34.250     24.03
      65   121.750    34.250     20.09
      66   122.000    34.250     16.42
      67   122.250    34.250     13.06
      68   122.500    34.250     10.02
      69   122.750    34.250      7.34
      70   123.000    34.250      5.01
      71   114.500    34.500     56.06
      72   114.750    34.500     57.86
      73   115.000    34.500     59.82
      74   115.250    34.500     61.90
      75   115.500    34.500     64.02
      76   115.750    34.500     66.13
      77   116.000    34.500     68.17
      78   116.250    34.500     70.04
      79   116.500    34.500     71.70
      80   116.750    34.500     73.07
      81   117.000    34.500     74.11
      82   117.250    34.500     74.76
      83   117.500    34.500     74.98
      84   117.750    34.500     74.73
      85   118.000    34.500     73.99
      86   118.250    34.500     72.75
      87   118.500    34.500     71.02
      88   118.750    34.500     68.80
      89   119.000    34.500     66.12
      90   119.250    34.500     63.01
      91   119.500    34.500     59.53
      92   119.750    34.500     55.72
      93   120.000    34.500     51.64
      94   120.250    34.500     47.37
      95   120.500    34.500     42.97
      96   120.750    34.500     38.53
      97   121.000    34.500     34.09
      98   121.250    34.500     29.75
      99   121.500    34.500     25.57
     100   121.750    34.500     21.59
     101   122.000    34.500     17.88
     102   122.250    34.500     14.47
     103   122.500    34.500     11.39
     104   122.750    34.500      8.66
     105   123.000    34.500      6.31
     106   114.500    34.750     49.75
     107   114.750    34.750     51.76
     108   115.000    34.750     53.99
     109   115.250    34.750     56.39
     110   115.500    34.750     58.88
     111   115.750    34.750     61.40
     112   116.000    34.750     63.86
     113   116.250    34.750     66.19
     114   116.500    34.750     68.31
     115   116.750    34.750     70.16
     116   117.000    34.750     71.67
     117   117.250    34.750     72.77
     118   117.500    34.750     73.42
     119   117.750    34.750     73.59
     120   118.000    34.750     73.23
     121   118.250    34.750     72.34
     122   118.500    34.750     70.90
     123   118.750    34.750     68.95
     124   119.000    34.750     66.49
     125   119.250    34.750     63.58
     126   119.500    34.750     60.24
     127   119.750    34.750     56.54
     128   120.000    34.750     52.55
     129   120.250    34.750     48.32
     130   120.500    34.750     43.96
     131   120.750    34.750     39.53
     132   121.000    34.750     35.10
     133   121.250    34.750     30.74
     134   121.500    34.750     26.54
     135   121.750    34.750     22.54
     136   122.000    34.750     18.81
     137   122.250    34.750     15.38
     138   122.500    34.750     12.29
     139   122.750    34.750      9.56
     140   123.000    34.750      7.20
     141   114.500    35.000     43.54
     142   114.750    35.000     45.71
     143   115.000    35.000     48.17
     144   115.250    35.000     50.83
     145   115.500    35.000     53.64
     146   115.750    35.000     56.50
     147   116.000    35.000     59.32
     148   116.250    35.000     62.05
     149   116.500    35.000     64.59
     150   116.750    35.000     66.85
     151   117.000    35.000     68.77
     152   117.250    35.000     70.28
     153   117.500    35.000     71.31
     154   117.750    35.000     71.85
     155   118.000    35.000     71.83
     156   118.250    35.000     71.25
     157   118.500    35.000     70.09
     158   118.750    35.000     68.39
     159   119.000    35.000     66.14
     160   119.250    35.000     63.41
     161   119.500    35.000     60.21
     162   119.750    35.000     56.63
     163   120.000    35.000     52.72
     164   120.250    35.000     48.58
     165   120.500    35.000     44.25
     166   120.750    35.000     39.85
     167   121.000    35.000     35.44
     168   121.250    35.000     31.10
     169   121.500    35.000     26.90
     170   121.750    35.000     22.91
     171   122.000    35.000     19.19
     172   122.250    35.000     15.77
     173   122.500    35.000     12.69
     174   122.750    35.000      9.98
     175   123.000    35.000      7.63
     176   114.500    35.250     37.49
     177   114.750    35.250     39.79
     178   115.000    35.250     42.41
     179   115.250    35.250     45.29
     180   115.500    35.250     48.33
     181   115.750    35.250     51.48
     182   116.000    35.250     54.61
     183   116.250    35.250     57.67
     184   116.500    35.250     60.55
     185   116.750    35.250     63.18
     186   117.000    35.250     65.44
     187   117.250    35.250     67.30
     188   117.500    35.250     68.68
     189   117.750    35.250     69.53
     190   118.000    35.250     69.82
     191   118.250    35.250     69.51
     192   118.500    35.250     68.61
     193   118.750    35.250     67.13
     194   119.000    35.250     65.07
     195   119.250    35.250     62.50
     196   119.500    35.250     59.45
     197   119.750    35.250     55.98
     198   120.000    35.250     52.17
     199   120.250    35.250     48.10
     200   120.500    35.250     43.84
     201   120.750    35.250     39.48
     202   121.000    35.250     35.11
     203   121.250    35.250     30.80
     204   121.500    35.250     26.64
     205   121.750    35.250     22.69
     206   122.000    35.250     18.99
     207   122.250    35.250     15.62
     208   122.500    35.250     12.59
     209   122.750    35.250      9.92
     210   123.000    35.250      7.61
     211   114.500    35.500     31.67
     212   114.750    35.500     34.04
     213   115.000    35.500     36.77
     214   115.250    35.500     39.79
     215   115.500    35.500     43.04
     216   115.750    35.500     46.40
     217   116.000    35.500     49.78
     218   116.250    35.500     53.11
     219   116.500    35.500     56.27
     220   116.750    35.500     59.18
     221   117.000    35.500     61.75
     222   117.250    35.500     63.89
     223   117.500    35.500     65.56
     224   117.750    35.500     66.68
     225   118.000    35.500     67.22
     226   118.250    35.500     67.16
     227   118.500    35.500     66.48
     228   118.750    35.500     65.19
     229   119.000    35.500     63.32
     230   119.250    35.500     60.89
     231   119.500    35.500     57.97
     232   119.750    35.500     54.62
     233   120.000    35.500     50.91
     234   120.250    35.500     46.92
     235   120.500    35.500     42.74
     236   120.750    35.500     38.44
     237   121.000    35.500     34.14
     238   121.250    35.500     29.89
     239   121.500    35.500     25.78
     240   121.750    35.500     21.89
     241   122.000    35.500     18.26
     242   122.250    35.500     14.94
     243   122.500    35.500     11.97
     244   122.750    35.500      9.36
     245   123.000    35.500      7.13
     246   114.500    35.750     26.11
     247   114.750    35.750     28.50
     248   115.000    35.750     31.31
     249   115.250    35.750     34.43
     250   115.500    35.750     37.80
     251   115.750    35.750     41.32
     252   116.000    35.750     44.90
     253   116.250    35.750     48.42
     254   116.500    35.750     51.80
     255   116.750    35.750     54.93
     256   117.000    35.750     57.73
     257   117.250    35.750     60.12
     258   117.500    35.750     62.01
     259   117.750    35.750     63.36
     260   118.000    35.750     64.11
     261   118.250    35.750     64.25
     262   118.500    35.750     63.76
     263   118.750    35.750     62.65
     264   119.000    35.750     60.92
     265   119.250    35.750     58.64
     266   119.500    35.750     55.85
     267   119.750    35.750     52.61
     268   120.000    35.750     49.00
     269   120.250    35.750     45.11
     270   120.500    35.750     41.00
     271   120.750    35.750     36.80
     272   121.000    35.750     32.56
     273   121.250    35.750     28.39
     274   121.500    35.750     24.37
     275   121.750    35.750     20.55
     276   122.000    35.750     17.00
     277   122.250    35.750     13.78
     278   122.500    35.750     10.89
     279   122.750    35.750      8.38
     280   123.000    35.750      6.24
     281   114.500    36.000     20.87
     282   114.750    36.000     23.26
     283   115.000    36.000     26.07
     284   115.250    36.000     29.25
     285   115.500    36.000     32.69
     286   115.750    36.000     36.31
     287   116.000    36.000     40.00
     288   116.250    36.000     43.67
     289   116.500    36.000     47.20
     290   116.750    36.000     50.50
     291   117.000    36.000     53.47
     292   117.250    36.000     56.04
     293   117.500    36.000     58.11
     294   117.750    36.000     59.62
     295   118.000    36.000     60.56
     296   118.250    36.000     60.86
     297   118.500    36.000     60.52
     298   118.750    36.000     59.56
     299   119.000    36.000     57.98
     300   119.250    36.000     55.83
     301   119.500    36.000     53.15
     302   119.750    36.000     50.03
     303   120.000    36.000     46.52
     304   120.250    36.000     42.72
     305   120.500    36.000     38.72
     306   120.750    36.000     34.61
     307   121.000    36.000     30.47
     308   121.250    36.000     26.40
     309   121.500    36.000     22.46
     310   121.750    36.000     18.76
     311   122.000    36.000     15.31
     312   122.250    36.000     12.19
     313   122.500    36.000      9.42
     314   122.750    36.000      7.01
     315   123.000    36.000      4.98
     316   114.500    36.250     15.99
     317   114.750    36.250     18.33
     318   115.000    36.250     21.12
     319   115.250    36.250     24.30
     320   115.500    36.250     27.76
     321   115.750    36.250     31.42
     322   116.000    36.250     35.18
     323   116.250    36.250     38.93
     324   116.500    36.250     42.55
     325   116.750    36.250     45.96
     326   117.000    36.250     49.05
     327   117.250    36.250     51.73
     328   117.500    36.250     53.93
     329   117.750    36.250     55.59
     330   118.000    36.250     56.66
     331   118.250    36.250     57.08
     332   118.500    36.250     56.88
     333   118.750    36.250     56.04
     334   119.000    36.250     54.58
     335   119.250    36.250     52.54
     336   119.500    36.250     49.99
     337   119.750    36.250     46.97
     338   120.000    36.250     43.58
     339   120.250    36.250     39.89
     340   120.500    36.250     35.99
     341   120.750    36.250     31.99
     342   121.000    36.250     27.96
     343   121.250    36.250     24.00
     344   121.500    36.250     20.18
     345   121.750    36.250     16.58
     346   122.000    36.250     13.26
     347   122.250    36.250     10.27
     348   122.500    36.250      7.62
     349   122.750    36.250      5.34
     350   123.000    36.250      3.43
     351   114.500    36.500     11.51
     352   114.750    36.500     13.77
     353   115.000    36.500     16.49
     354   115.250    36.500     19.62
     355   115.500    36.500     23.06
     356   115.750    36.500     26.71
     357   116.000    36.500     30.48
     358   116.250    36.500     34.25
     359   116.500    36.500     37.92
     360   116.750    36.500     41.39
     361   117.000    36.500     44.55
     362   117.250    36.500     47.31
     363   117.500    36.500     49.60
     364   117.750    36.500     51.34
     365   118.000    36.500     52.50
     366   118.250    36.500     53.03
     367   118.500    36.500     52.93
     368   118.750    36.500     52.19
     369   119.000    36.500     50.84
     370   119.250    36.500     48.92
     371   119.500    36.500     46.47
     372   119.750    36.500     43.57
     373   120.000    36.500     40.28
     374   120.250    36.500     36.71
     375   120.500    36.500     32.92
     376   120.750    36.500     29.04
     377   121.000    36.500     25.14
     378   121.250    36.500     21.30
     379   121.500    36.500     17.61
     380   121.750    36.500     14.15
     381   122.000    36.500     10.97
     382   122.250    36.500      8.10
     383   122.500    36.500      5.59
     384   122.750    36.500      3.45
     385   123.000    36.500      1.67
     386   114.500    36.750      7.44
     387   114.750    36.750      9.59
     388   115.000    36.750     12.23
     389   115.250    36.750     15.28
     390   115.500    36.750     18.64
     391   115.750    36.750     22.25
     392   116.000    36.750     25.98
     393   116.250    36.750     29.74
     394   116.500    36.750     33.40
     395   116.750    36.750     36.87
     396   117.000    36.750     40.05
     397   117.250    36.750     42.85
     398   117.500    36.750     45.18
     399   117.750    36.750     46.98
     400   118.000    36.750     48.20
     401   118.250    36.750     48.82
     402   118.500    36.750     48.79
     403   118.750    36.750     48.14
     404   119.000    36.750     46.89
     405   119.250    36.750     45.07
     406   119.500    36.750     42.73
     407   119.750    36.750     39.93
     408   120.000    36.750     36.76
     409   120.250    36.750     33.31
     410   120.500    36.750     29.65
     411   120.750    36.750     25.90
     412   121.000    36.750     22.13
     413   121.250    36.750     18.44
     414   121.500    36.750     14.89
     415   121.750    36.750     11.56
     416   122.000    36.750      8.53
     417   122.250    36.750      5.81
     418   122.500    36.750      3.44
     419   122.750    36.750      1.44
     420   123.000    36.750     -0.20
     421   114.500    37.000      3.80
     422   114.750    37.000      5.83
     423   115.000    37.000      8.35
     424   115.250    37.000     11.29
     425   115.500    37.000     14.56
     426   115.750    37.000     18.07
     427   116.000    37.000     21.73
     428   116.250    37.000     25.42
     429   116.500    37.000     29.04
     430   116.750    37.000     32.48
     431   117.000    37.000     35.65
     432   117.250    37.000     38.45
     433   117.500    37.000     40.79
     434   117.750    37.000     42.62
     435   118.000    37.000     43.88
     436   118.250    37.000     44.54
     437   118.500    37.000     44.59
     438   118.750    37.000     44.02
     439   119.000    37.000     42.84
     440   119.250    37.000     41.12
     441   119.500    37.000     38.89
     442   119.750    37.000     36.20
     443   120.000    37.000     33.16
     444   120.250    37.000     29.83
     445   120.500    37.000     26.31
     446   120.750    37.000     22.70
     447   121.000    37.000     19.07
     448   121.250    37.000     15.52
     449   121.500    37.000     12.13
     450   121.750    37.000      8.95
     451   122.000    37.000      6.06
     452   122.250    37.000      3.50
     453   122.500    37.000      1.27
     454   122.750    37.000     -0.59
     455   123.000    37.000     -2.09
     456   114.500    37.250      0.61
     457   114.750    37.250      2.49
     458   115.000    37.250      4.87
     459   115.250    37.250      7.67
     460   115.500    37.250     10.82
     461   115.750    37.250     14.22
     462   116.000    37.250     17.77
     463   116.250    37.250     21.36
     464   116.500    37.250     24.91
     465   116.750    37.250     28.28
     466   117.000    37.250     31.40
     467   117.250    37.250     34.17
     468   117.500    37.250     36.50
     469   117.750    37.250     38.33
     470   118.000    37.250     39.62
     471   118.250    37.250     40.32
     472   118.500    37.250     40.42
     473   118.750    37.250     39.92
     474   119.000    37.250     38.83
     475   119.250    37.250     37.20
     476   119.500    37.250     35.07
     477   119.750    37.250     32.51
     478   120.000    37.250     29.59
     479   120.250    37.250     26.40
     480   120.500    37.250     23.03
     481   120.750    37.250     19.56
     482   121.000    37.250     16.09
     483   121.250    37.250     12.69
     484   121.500    37.250      9.45
     485   121.750    37.250      6.43
     486   122.000    37.250      3.69
     487   122.250    37.250      1.27
     488   122.500    37.250     -0.81
     489   122.750    37.250     -2.55
     490   123.000    37.250     -3.93
     491   114.500    37.500     -2.17
     492   114.750    37.500     -0.44
     493   115.000    37.500      1.79
     494   115.250    37.500      4.44
     495   115.500    37.500      7.45
     496   115.750    37.500     10.71
     497   116.000    37.500     14.12
     498   116.250    37.500     17.61
     499   116.500    37.500     21.04
     500   116.750    37.500     24.34
     501   117.000    37.500     27.39
     502   117.250    37.500     30.10
     503   117.500    37.500     32.40
     504   117.750    37.500     34.23
     505   118.000    37.500     35.52
     506   118.250    37.500     36.25
     507   118.500    37.500     36.39
     508   118.750    37.500     35.96
     509   119.000    37.500     34.96
     510   119.250    37.500     33.42
     511   119.500    37.500     31.40
     512   119.750    37.500     28.97
     513   120.000    37.500     26.19
     514   120.250    37.500     23.14
     515   120.500    37.500     19.92
     516   120.750    37.500     16.60
     517   121.000    37.500     13.29
     518   121.250    37.500     10.05
     519   121.500    37.500      6.96
     520   121.750    37.500      4.10
     521   122.000    37.500      1.50
     522   122.250    37.500     -0.78
     523   122.500    37.500     -2.72
     524   122.750    37.500     -4.34
     525   123.000    37.500     -5.60
     526   114.500    37.750     -4.54
     527   114.750    37.750     -2.95
     528   115.000    37.750     -0.89
     529   115.250    37.750      1.60
     530   115.500    37.750      4.44
     531   115.750    37.750      7.54
     532   116.000    37.750     10.82
     533   116.250    37.750     14.17
     534   116.500    37.750     17.48
     535   116.750    37.750     20.68
     536   117.000    37.750     23.64
     537   117.250    37.750     26.29
     538   117.500    37.750     28.55
     539   117.750    37.750     30.35
     540   118.000    37.750     31.65
     541   118.250    37.750     32.40
     542   118.500    37.750     32.59
     543   118.750    37.750     32.22
     544   119.000    37.750     31.30
     545   119.250    37.750     29.88
     546   119.500    37.750     27.98
     547   119.750    37.750     25.68
     548   120.000    37.750     23.05
     549   120.250    37.750     20.16
     550   120.500    37.750     17.09
     551   120.750    37.750     13.94
     552   121.000    37.750     10.78
     553   121.250    37.750      7.70
     554   121.500    37.750      4.78
     555   121.750    37.750      2.06
     556   122.000    37.750     -0.40
     557   122.250    37.750     -2.56
     558   122.500    37.750     -4.39
     559   122.750    37.750     -5.89
     560   123.000    37.750     -7.07
     561   114.500    38.000     -6.53
     562   114.750    38.000     -5.11
     563   115.000    38.000     -3.20
     564   115.250    38.000     -0.88
     565   115.500    38.000      1.79
     566   115.750    38.000      4.73
     567   116.000    38.000      7.85
     568   116.250    38.000     11.05
     569   116.500    38.000     14.24
     570   116.750    38.000     17.32
     571   117.000    38.000     20.19
     572   117.250    38.000     22.77
     573   117.500    38.000     24.98
     574   117.750    38.000     26.76
     575   118.000    38.000     28.05
     576   118.250    38.000     28.83
     577   118.500    38.000     29.08
     578   118.750    38.000     28.78
     579   119.000    38.000     27.96
     580   119.250    38.000     26.64
     581   119.500    38.000     24.89
     582   119.750    38.000     22.73
     583   120.000    38.000     20.25
     584   120.250    38.000     17.53
     585   120.500    38.000     14.62
     586   120.750    38.000     11.65
     587   121.000    38.000      8.66
     588   121.250    38.000      5.74
     589   121.500    38.000      2.96
     590   121.750    38.000      0.39
     591   122.000    38.000     -1.95
     592   122.250    38.000     -3.98
     593   122.500    38.000     -5.72
     594   122.750    38.000     -7.14
     595   123.000    38.000     -8.26
     596   114.500    38.250     -8.21
     597   114.750    38.250     -6.93
     598   115.000    38.250     -5.19
     599   115.250    38.250     -3.03
     600   115.500    38.250     -0.53
     601   115.750    38.250      2.24
     602   116.000    38.250      5.20
     603   116.250    38.250      8.26
     604   116.500    38.250     11.31
     605   116.750    38.250     14.27
     606   117.000    38.250     17.04
     607   117.250    38.250     19.55
     608   117.500    38.250     21.72
     609   117.750    38.250     23.48
     610   118.000    38.250     24.79
     611   118.250    38.250     25.60
     612   118.500    38.250     25.90
     613   118.750    38.250     25.68
     614   119.000    38.250     24.98
     615   119.250    38.250     23.78
     616   119.500    38.250     22.17
     617   119.750    38.250     20.17
     618   120.000    38.250     17.85
     619   120.250    38.250     15.30
     620   120.500    38.250     12.59
     621   120.750    38.250      9.78
     622   121.000    38.250      6.96
     623   121.250    38.250      4.20
     624   121.500    38.250      1.58
     625   121.750    38.250     -0.87
     626   122.000    38.250     -3.07
     627   122.250    38.250     -5.03
     628   122.500    38.250     -6.68
     629   122.750    38.250     -8.05
     630   123.000    38.250     -9.14
     631   114.500    38.500     -9.60
     632   114.750    38.500     -8.47
     633   115.000    38.500     -6.89
     634   115.250    38.500     -4.91
     635   115.500    38.500     -2.56
     636   115.750    38.500      0.05
     637   116.000    38.500      2.85
     638   116.250    38.500      5.75
     639   116.500    38.500      8.68
     640   116.750    38.500     11.52
     641   117.000    38.500     14.20
     642   117.250    38.500     16.64
     643   117.500    38.500     18.77
     644   117.750    38.500     20.52
     645   118.000    38.500     21.84
     646   118.250    38.500     22.70
     647   118.500    38.500     23.07
     648   118.750    38.500     22.96
     649   119.000    38.500     22.37
     650   119.250    38.500     21.32
     651   119.500    38.500     19.86
     652   119.750    38.500     18.03
     653   120.000    38.500     15.91
     654   120.250    38.500     13.55
     655   120.500    38.500     11.02
     656   120.750    38.500      8.39
     657   121.000    38.500      5.74
     658   121.250    38.500      3.15
     659   121.500    38.500      0.67
     660   121.750    38.500     -1.66
     661   122.000    38.500     -3.77
     662   122.250    38.500     -5.63
     663   122.500    38.500     -7.25
     664   122.750    38.500     -8.59
     665   123.000    38.500     -9.68
