# Supplementary material for: The analysis on groundwater storage variations from GRACE/GRACE-FO in recent 20 years driven by influencing factors and prediction in Shandong Province, China
Source: Sci Rep. 2024 Mar 9;14:5819. doi: 10.1038/s41598-024-55588-3 (PMC10925065; doi:10.1038/s41598-024-55588-3)
Supplement: Supplementary file 1 — Supplementary Information. [file 41598_2024_55588_MOESM1_ESM.zip › data/GWS derived from GRACE/gws201602.txt]

       1   114.500    34.000    -29.81
       2   114.750    34.000    -28.18
       3   115.000    34.000    -25.98
       4   115.250    34.000    -23.24
       5   115.500    34.000    -20.00
       6   115.750    34.000    -16.32
       7   116.000    34.000    -12.25
       8   116.250    34.000     -7.87
       9   116.500    34.000     -3.25
      10   116.750    34.000      1.51
      11   117.000    34.000      6.35
      12   117.250    34.000     11.18
      13   117.500    34.000     15.92
      14   117.750    34.000     20.49
      15   118.000    34.000     24.83
      16   118.250    34.000     28.90
      17   118.500    34.000     32.64
      18   118.750    34.000     36.02
      19   119.000    34.000     39.03
      20   119.250    34.000     41.63
      21   119.500    34.000     43.86
      22   119.750    34.000     45.71
      23   120.000    34.000     47.18
      24   120.250    34.000     48.34
      25   120.500    34.000     49.18
      26   120.750    34.000     49.76
      27   121.000    34.000     50.10
      28   121.250    34.000     50.24
      29   121.500    34.000     50.22
      30   121.750    34.000     50.05
      31   122.000    34.000     49.76
      32   122.250    34.000     49.35
      33   122.500    34.000     48.84
      34   122.750    34.000     48.23
      35   123.000    34.000     47.50
      36   114.500    34.250    -33.54
      37   114.750    34.250    -31.24
      38   115.000    34.250    -28.38
      39   115.250    34.250    -25.01
      40   115.500    34.250    -21.14
      41   115.750    34.250    -16.88
      42   116.000    34.250    -12.28
      43   116.250    34.250     -7.41
      44   116.500    34.250     -2.36
      45   116.750    34.250      2.78
      46   117.000    34.250      7.93
      47   117.250    34.250     13.02
      48   117.500    34.250     17.94
      49   117.750    34.250     22.66
      50   118.000    34.250     27.10
      51   118.250    34.250     31.21
      52   118.500    34.250     34.97
      53   118.750    34.250     38.34
      54   119.000    34.250     41.30
      55   119.250    34.250     43.86
      56   119.500    34.250     46.04
      57   119.750    34.250     47.82
      58   120.000    34.250     49.28
      59   120.250    34.250     50.40
      60   120.500    34.250     51.26
      61   120.750    34.250     51.88
      62   121.000    34.250     52.28
      63   121.250    34.250     52.53
      64   121.500    34.250     52.62
      65   121.750    34.250     52.61
      66   122.000    34.250     52.50
      67   122.250    34.250     52.29
      68   122.500    34.250     51.99
      69   122.750    34.250     51.58
      70   123.000    34.250     51.06
      71   114.500    34.500    -37.24
      72   114.750    34.500    -34.34
      73   115.000    34.500    -30.89
      74   115.250    34.500    -26.94
      75   115.500    34.500    -22.53
      76   115.750    34.500    -17.76
      77   116.000    34.500    -12.69
      78   116.250    34.500     -7.39
      79   116.500    34.500     -1.97
      80   116.750    34.500      3.49
      81   117.000    34.500      8.90
      82   117.250    34.500     14.19
      83   117.500    34.500     19.28
      84   117.750    34.500     24.11
      85   118.000    34.500     28.62
      86   118.250    34.500     32.76
      87   118.500    34.500     36.50
      88   118.750    34.500     39.84
      89   119.000    34.500     42.77
      90   119.250    34.500     45.29
      91   119.500    34.500     47.42
      92   119.750    34.500     49.18
      93   120.000    34.500     50.62
      94   120.250    34.500     51.76
      95   120.500    34.500     52.64
      96   120.750    34.500     53.32
      97   121.000    34.500     53.82
      98   121.250    34.500     54.19
      99   121.500    34.500     54.45
     100   121.750    34.500     54.63
     101   122.000    34.500     54.74
     102   122.250    34.500     54.75
     103   122.500    34.500     54.71
     104   122.750    34.500     54.54
     105   123.000    34.500     54.26
     106   114.500    34.750    -40.82
     107   114.750    34.750    -37.41
     108   115.000    34.750    -33.45
     109   115.250    34.750    -29.00
     110   115.500    34.750    -24.14
     111   115.750    34.750    -18.94
     112   116.000    34.750    -13.47
     113   116.250    34.750     -7.83
     114   116.500    34.750     -2.10
     115   116.750    34.750      3.61
     116   117.000    34.750      9.22
     117   117.250    34.750     14.67
     118   117.500    34.750     19.87
     119   117.750    34.750     24.77
     120   118.000    34.750     29.30
     121   118.250    34.750     33.45
     122   118.500    34.750     37.18
     123   118.750    34.750     40.49
     124   119.000    34.750     43.37
     125   119.250    34.750     45.84
     126   119.500    34.750     47.93
     127   119.750    34.750     49.67
     128   120.000    34.750     51.11
     129   120.250    34.750     52.27
     130   120.500    34.750     53.21
     131   120.750    34.750     53.99
     132   121.000    34.750     54.62
     133   121.250    34.750     55.15
     134   121.500    34.750     55.60
     135   121.750    34.750     56.00
     136   122.000    34.750     56.34
     137   122.250    34.750     56.63
     138   122.500    34.750     56.85
     139   122.750    34.750     56.98
     140   123.000    34.750     56.96
     141   114.500    35.000    -44.21
     142   114.750    35.000    -40.37
     143   115.000    35.000    -35.98
     144   115.250    35.000    -31.15
     145   115.500    35.000    -25.91
     146   115.750    35.000    -20.37
     147   116.000    35.000    -14.59
     148   116.250    35.000     -8.68
     149   116.500    35.000     -2.75
     150   116.750    35.000      3.15
     151   117.000    35.000      8.90
     152   117.250    35.000     14.45
     153   117.500    35.000     19.71
     154   117.750    35.000     24.63
     155   118.000    35.000     29.16
     156   118.250    35.000     33.28
     157   118.500    35.000     36.97
     158   118.750    35.000     40.22
     159   119.000    35.000     43.05
     160   119.250    35.000     45.47
     161   119.500    35.000     47.53
     162   119.750    35.000     49.26
     163   120.000    35.000     50.71
     164   120.250    35.000     51.91
     165   120.500    35.000     52.93
     166   120.750    35.000     53.81
     167   121.000    35.000     54.59
     168   121.250    35.000     55.30
     169   121.500    35.000     55.97
     170   121.750    35.000     56.61
     171   122.000    35.000     57.24
     172   122.250    35.000     57.82
     173   122.500    35.000     58.34
     174   122.750    35.000     58.77
     175   123.000    35.000     59.08
     176   114.500    35.250    -47.29
     177   114.750    35.250    -43.13
     178   115.000    35.250    -38.44
     179   115.250    35.250    -33.30
     180   115.500    35.250    -27.78
     181   115.750    35.250    -22.00
     182   116.000    35.250    -16.01
     183   116.250    35.250     -9.93
     184   116.500    35.250     -3.84
     185   116.750    35.250      2.15
     186   117.000    35.250      7.98
     187   117.250    35.250     13.55
     188   117.500    35.250     18.81
     189   117.750    35.250     23.71
     190   118.000    35.250     28.20
     191   118.250    35.250     32.26
     192   118.500    35.250     35.88
     193   118.750    35.250     39.07
     194   119.000    35.250     41.83
     195   119.250    35.250     44.20
     196   119.500    35.250     46.22
     197   119.750    35.250     47.94
     198   120.000    35.250     49.40
     199   120.250    35.250     50.66
     200   120.500    35.250     51.77
     201   120.750    35.250     52.78
     202   121.000    35.250     53.71
     203   121.250    35.250     54.63
     204   121.500    35.250     55.53
     205   121.750    35.250     56.45
     206   122.000    35.250     57.36
     207   122.250    35.250     58.25
     208   122.500    35.250     59.11
     209   122.750    35.250     59.87
     210   123.000    35.250     60.50
     211   114.500    35.500    -50.00
     212   114.750    35.500    -45.62
     213   115.000    35.500    -40.71
     214   115.250    35.500    -35.38
     215   115.500    35.500    -29.70
     216   115.750    35.500    -23.75
     217   116.000    35.500    -17.65
     218   116.250    35.500    -11.48
     219   116.500    35.500     -5.34
     220   116.750    35.500      0.69
     221   117.000    35.500      6.50
     222   117.250    35.500     12.04
     223   117.500    35.500     17.25
     224   117.750    35.500     22.08
     225   118.000    35.500     26.48
     226   118.250    35.500     30.44
     227   118.500    35.500     33.97
     228   118.750    35.500     37.05
     229   119.000    35.500     39.74
     230   119.250    35.500     42.05
     231   119.500    35.500     44.03
     232   119.750    35.500     45.73
     233   120.000    35.500     47.22
     234   120.250    35.500     48.54
     235   120.500    35.500     49.74
     236   120.750    35.500     50.88
     237   121.000    35.500     52.00
     238   121.250    35.500     53.13
     239   121.500    35.500     54.28
     240   121.750    35.500     55.47
     241   122.000    35.500     56.69
     242   122.250    35.500     57.91
     243   122.500    35.500     59.11
     244   122.750    35.500     60.23
     245   123.000    35.500     61.20
     246   114.500    35.750    -52.27
     247   114.750    35.750    -47.75
     248   115.000    35.750    -42.74
     249   115.250    35.750    -37.30
     250   115.500    35.750    -31.55
     251   115.750    35.750    -25.56
     252   116.000    35.750    -19.43
     253   116.250    35.750    -13.27
     254   116.500    35.750     -7.15
     255   116.750    35.750     -1.18
     256   117.000    35.750      4.56
     257   117.250    35.750     10.01
     258   117.500    35.750     15.11
     259   117.750    35.750     19.80
     260   118.000    35.750     24.07
     261   118.250    35.750     27.91
     262   118.500    35.750     31.31
     263   118.750    35.750     34.28
     264   119.000    35.750     36.86
     265   119.250    35.750     39.10
     266   119.500    35.750     41.03
     267   119.750    35.750     42.72
     268   120.000    35.750     44.22
     269   120.250    35.750     45.59
     270   120.500    35.750     46.90
     271   120.750    35.750     48.18
     272   121.000    35.750     49.47
     273   121.250    35.750     50.82
     274   121.500    35.750     52.22
     275   121.750    35.750     53.71
     276   122.000    35.750     55.24
     277   122.250    35.750     56.80
     278   122.500    35.750     58.34
     279   122.750    35.750     59.81
     280   123.000    35.750     61.15
     281   114.500    36.000    -53.99
     282   114.750    36.000    -49.45
     283   115.000    36.000    -44.42
     284   115.250    36.000    -38.99
     285   115.500    36.000    -33.27
     286   115.750    36.000    -27.32
     287   116.000    36.000    -21.27
     288   116.250    36.000    -15.19
     289   116.500    36.000     -9.18
     290   116.750    36.000     -3.34
     291   117.000    36.000      2.25
     292   117.250    36.000      7.55
     293   117.500    36.000     12.48
     294   117.750    36.000     17.00
     295   118.000    36.000     21.10
     296   118.250    36.000     24.77
     297   118.500    36.000     28.01
     298   118.750    36.000     30.84
     299   119.000    36.000     33.31
     300   119.250    36.000     35.46
     301   119.500    36.000     37.33
     302   119.750    36.000     38.99
     303   120.000    36.000     40.50
     304   120.250    36.000     41.93
     305   120.500    36.000     43.33
     306   120.750    36.000     44.74
     307   121.000    36.000     46.21
     308   121.250    36.000     47.78
     309   121.500    36.000     49.43
     310   121.750    36.000     51.19
     311   122.000    36.000     53.04
     312   122.250    36.000     54.93
     313   122.500    36.000     56.82
     314   122.750    36.000     58.66
     315   123.000    36.000     60.36
     316   114.500    36.250    -55.14
     317   114.750    36.250    -50.66
     318   115.000    36.250    -45.71
     319   115.250    36.250    -40.39
     320   115.500    36.250    -34.77
     321   115.750    36.250    -28.96
     322   116.000    36.250    -23.05
     323   116.250    36.250    -17.15
     324   116.500    36.250    -11.33
     325   116.750    36.250     -5.69
     326   117.000    36.250     -0.30
     327   117.250    36.250      4.78
     328   117.500    36.250      9.48
     329   117.750    36.250     13.80
     330   118.000    36.250     17.68
     331   118.250    36.250     21.15
     332   118.500    36.250     24.20
     333   118.750    36.250     26.88
     334   119.000    36.250     29.21
     335   119.250    36.250     31.24
     336   119.500    36.250     33.05
     337   119.750    36.250     34.67
     338   120.000    36.250     36.19
     339   120.250    36.250     37.66
     340   120.500    36.250     39.14
     341   120.750    36.250     40.68
     342   121.000    36.250     42.31
     343   121.250    36.250     44.08
     344   121.500    36.250     45.98
     345   121.750    36.250     48.02
     346   122.000    36.250     50.16
     347   122.250    36.250     52.38
     348   122.500    36.250     54.60
     349   122.750    36.250     56.80
     350   123.000    36.250     58.84
     351   114.500    36.500    -55.66
     352   114.750    36.500    -51.32
     353   115.000    36.500    -46.54
     354   115.250    36.500    -41.40
     355   115.500    36.500    -35.99
     356   115.750    36.500    -30.39
     357   116.000    36.500    -24.72
     358   116.250    36.500    -19.05
     359   116.500    36.500    -13.49
     360   116.750    36.500     -8.11
     361   117.000    36.500     -2.98
     362   117.250    36.500      1.81
     363   117.500    36.500      6.26
     364   117.750    36.500     10.31
     365   118.000    36.500     13.95
     366   118.250    36.500     17.19
     367   118.500    36.500     20.04
     368   118.750    36.500     22.53
     369   119.000    36.500     24.71
     370   119.250    36.500     26.62
     371   119.500    36.500     28.33
     372   119.750    36.500     29.91
     373   120.000    36.500     31.42
     374   120.250    36.500     32.92
     375   120.500    36.500     34.47
     376   120.750    36.500     36.11
     377   121.000    36.500     37.91
     378   121.250    36.500     39.86
     379   121.500    36.500     41.98
     380   121.750    36.500     44.27
     381   122.000    36.500     46.68
     382   122.250    36.500     49.20
     383   122.500    36.500     51.75
     384   122.750    36.500     54.27
     385   123.000    36.500     56.66
     386   114.500    36.750    -55.55
     387   114.750    36.750    -51.43
     388   115.000    36.750    -46.89
     389   115.250    36.750    -42.00
     390   115.500    36.750    -36.86
     391   115.750    36.750    -31.55
     392   116.000    36.750    -26.17
     393   116.250    36.750    -20.81
     394   116.500    36.750    -15.56
     395   116.750    36.750    -10.50
     396   117.000    36.750     -5.70
     397   117.250    36.750     -1.20
     398   117.500    36.750      2.94
     399   117.750    36.750      6.70
     400   118.000    36.750     10.06
     401   118.250    36.750     13.05
     402   118.500    36.750     15.67
     403   118.750    36.750     17.96
     404   119.000    36.750     19.96
     405   119.250    36.750     21.74
     406   119.500    36.750     23.34
     407   119.750    36.750     24.86
     408   120.000    36.750     26.34
     409   120.250    36.750     27.86
     410   120.500    36.750     29.46
     411   120.750    36.750     31.21
     412   121.000    36.750     33.12
     413   121.250    36.750     35.23
     414   121.500    36.750     37.55
     415   121.750    36.750     40.06
     416   122.000    36.750     42.73
     417   122.250    36.750     45.52
     418   122.500    36.750     48.36
     419   122.750    36.750     51.18
     420   123.000    36.750     53.88
     421   114.500    37.000    -54.79
     422   114.750    37.000    -50.97
     423   115.000    37.000    -46.72
     424   115.250    37.000    -42.15
     425   115.500    37.000    -37.34
     426   115.750    37.000    -32.37
     427   116.000    37.000    -27.34
     428   116.250    37.000    -22.34
     429   116.500    37.000    -17.45
     430   116.750    37.000    -12.75
     431   117.000    37.000     -8.30
     432   117.250    37.000     -4.15
     433   117.500    37.000     -0.36
     434   117.750    37.000      3.09
     435   118.000    37.000      6.16
     436   118.250    37.000      8.87
     437   118.500    37.000     11.23
     438   118.750    37.000     13.31
     439   119.000    37.000     15.13
     440   119.250    37.000     16.76
     441   119.500    37.000     18.25
     442   119.750    37.000     19.68
     443   120.000    37.000     21.13
     444   120.250    37.000     22.63
     445   120.500    37.000     24.27
     446   120.750    37.000     26.09
     447   121.000    37.000     28.10
     448   121.250    37.000     30.35
     449   121.500    37.000     32.82
     450   121.750    37.000     35.52
     451   122.000    37.000     38.40
     452   122.250    37.000     41.42
     453   122.500    37.000     44.51
     454   122.750    37.000     47.60
     455   123.000    37.000     50.57
     456   114.500    37.250    -53.44
     457   114.750    37.250    -49.93
     458   115.000    37.250    -46.05
     459   115.250    37.250    -41.84
     460   115.500    37.250    -37.41
     461   115.750    37.250    -32.82
     462   116.000    37.250    -28.20
     463   116.250    37.250    -23.59
     464   116.500    37.250    -19.09
     465   116.750    37.250    -14.79
     466   117.000    37.250    -10.73
     467   117.250    37.250     -6.95
     468   117.500    37.250     -3.50
     469   117.750    37.250     -0.39
     470   118.000    37.250      2.36
     471   118.250    37.250      4.78
     472   118.500    37.250      6.90
     473   118.750    37.250      8.74
     474   119.000    37.250     10.36
     475   119.250    37.250     11.83
     476   119.500    37.250     13.20
     477   119.750    37.250     14.54
     478   120.000    37.250     15.92
     479   120.250    37.250     17.41
     480   120.500    37.250     19.06
     481   120.750    37.250     20.91
     482   121.000    37.250     23.00
     483   121.250    37.250     25.34
     484   121.500    37.250     27.94
     485   121.750    37.250     30.78
     486   122.000    37.250     33.83
     487   122.250    37.250     37.05
     488   122.500    37.250     40.34
     489   122.750    37.250     43.64
     490   123.000    37.250     46.85
     491   114.500    37.500    -51.52
     492   114.750    37.500    -48.40
     493   115.000    37.500    -44.88
     494   115.250    37.500    -41.07
     495   115.500    37.500    -37.06
     496   115.750    37.500    -32.89
     497   116.000    37.500    -28.69
     498   116.250    37.500    -24.50
     499   116.500    37.500    -20.44
     500   116.750    37.500    -16.53
     501   117.000    37.500    -12.87
     502   117.250    37.500     -9.49
     503   117.500    37.500     -6.40
     504   117.750    37.500     -3.64
     505   118.000    37.500     -1.20
     506   118.250    37.500      0.93
     507   118.500    37.500      2.78
     508   118.750    37.500      4.39
     509   119.000    37.500      5.82
     510   119.250    37.500      7.11
     511   119.500    37.500      8.35
     512   119.750    37.500      9.58
     513   120.000    37.500     10.90
     514   120.250    37.500     12.34
     515   120.500    37.500     13.97
     516   120.750    37.500     15.82
     517   121.000    37.500     17.95
     518   121.250    37.500     20.36
     519   121.500    37.500     23.04
     520   121.750    37.500     25.98
     521   122.000    37.500     29.15
     522   122.250    37.500     32.49
     523   122.500    37.500     35.94
     524   122.750    37.500     39.41
     525   123.000    37.500     42.79
     526   114.500    37.750    -49.13
     527   114.750    37.750    -46.38
     528   115.000    37.750    -43.28
     529   115.250    37.750    -39.89
     530   115.500    37.750    -36.30
     531   115.750    37.750    -32.58
     532   116.000    37.750    -28.81
     533   116.250    37.750    -25.07
     534   116.500    37.750    -21.43
     535   116.750    37.750    -17.95
     536   117.000    37.750    -14.69
     537   117.250    37.750    -11.69
     538   117.500    37.750     -8.97
     539   117.750    37.750     -6.55
     540   118.000    37.750     -4.43
     541   118.250    37.750     -2.59
     542   118.500    37.750     -1.01
     543   118.750    37.750      0.38
     544   119.000    37.750      1.60
     545   119.250    37.750      2.72
     546   119.500    37.750      3.82
     547   119.750    37.750      4.94
     548   120.000    37.750      6.17
     549   120.250    37.750      7.54
     550   120.500    37.750      9.14
     551   120.750    37.750     10.98
     552   121.000    37.750     13.11
     553   121.250    37.750     15.53
     554   121.500    37.750     18.25
     555   121.750    37.750     21.25
     556   122.000    37.750     24.48
     557   122.250    37.750     27.90
     558   122.500    37.750     31.44
     559   122.750    37.750     35.01
     560   123.000    37.750     38.50
     561   114.500    38.000    -46.32
     562   114.750    38.000    -43.97
     563   115.000    38.000    -41.29
     564   115.250    38.000    -38.34
     565   115.500    38.000    -35.18
     566   115.750    38.000    -31.90
     567   116.000    38.000    -28.58
     568   116.250    38.000    -25.27
     569   116.500    38.000    -22.06
     570   116.750    38.000    -19.01
     571   117.000    38.000    -16.15
     572   117.250    38.000    -13.53
     573   117.500    38.000    -11.17
     574   117.750    38.000     -9.08
     575   118.000    38.000     -7.26
     576   118.250    38.000     -5.70
     577   118.500    38.000     -4.37
     578   118.750    38.000     -3.21
     579   119.000    38.000     -2.18
     580   119.250    38.000     -1.21
     581   119.500    38.000     -0.26
     582   119.750    38.000      0.74
     583   120.000    38.000      1.86
     584   120.250    38.000      3.16
     585   120.500    38.000      4.69
     586   120.750    38.000      6.49
     587   121.000    38.000      8.59
     588   121.250    38.000     10.99
     589   121.500    38.000     13.70
     590   121.750    38.000     16.69
     591   122.000    38.000     19.94
     592   122.250    38.000     23.38
     593   122.500    38.000     26.94
     594   122.750    38.000     30.54
     595   123.000    38.000     34.10
     596   114.500    38.250    -43.21
     597   114.750    38.250    -41.27
     598   115.000    38.250    -39.00
     599   115.250    38.250    -36.47
     600   115.500    38.250    -33.75
     601   115.750    38.250    -30.91
     602   116.000    38.250    -28.02
     603   116.250    38.250    -25.15
     604   116.500    38.250    -22.35
     605   116.750    38.250    -19.69
     606   117.000    38.250    -17.21
     607   117.250    38.250    -14.96
     608   117.500    38.250    -12.94
     609   117.750    38.250    -11.16
     610   118.000    38.250     -9.64
     611   118.250    38.250     -8.34
     612   118.500    38.250     -7.24
     613   118.750    38.250     -6.28
     614   119.000    38.250     -5.44
     615   119.250    38.250     -4.64
     616   119.500    38.250     -3.83
     617   119.750    38.250     -2.94
     618   120.000    38.250     -1.93
     619   120.250    38.250     -0.71
     620   120.500    38.250      0.74
     621   120.750    38.250      2.46
     622   121.000    38.250      4.49
     623   121.250    38.250      6.83
     624   121.500    38.250      9.49
     625   121.750    38.250     12.43
     626   122.000    38.250     15.63
     627   122.250    38.250     19.04
     628   122.500    38.250     22.56
     629   122.750    38.250     26.14
     630   123.000    38.250     29.67
     631   114.500    38.500    -39.92
     632   114.750    38.500    -38.35
     633   115.000    38.500    -36.48
     634   115.250    38.500    -34.37
     635   115.500    38.500    -32.07
     636   115.750    38.500    -29.65
     637   116.000    38.500    -27.18
     638   116.250    38.500    -24.70
     639   116.500    38.500    -22.30
     640   116.750    38.500    -20.02
     641   117.000    38.500    -17.91
     642   117.250    38.500    -15.98
     643   117.500    38.500    -14.28
     644   117.750    38.500    -12.79
     645   118.000    38.500    -11.53
     646   118.250    38.500    -10.46
     647   118.500    38.500     -9.57
     648   118.750    38.500     -8.81
     649   119.000    38.500     -8.13
     650   119.250    38.500     -7.48
     651   119.500    38.500     -6.79
     652   119.750    38.500     -6.03
     653   120.000    38.500     -5.12
     654   120.250    38.500     -4.01
     655   120.500    38.500     -2.66
     656   120.750    38.500     -1.02
     657   121.000    38.500      0.92
     658   121.250    38.500      3.16
     659   121.500    38.500      5.72
     660   121.750    38.500      8.57
     661   122.000    38.500     11.67
     662   122.250    38.500     14.96
     663   122.500    38.500     18.39
     664   122.750    38.500     21.87
     665   123.000    38.500     25.31
