# Supplementary material for: The analysis on groundwater storage variations from GRACE/GRACE-FO in recent 20 years driven by influencing factors and prediction in Shandong Province, China
Source: Sci Rep. 2024 Mar 9;14:5819. doi: 10.1038/s41598-024-55588-3 (PMC10925065; doi:10.1038/s41598-024-55588-3)
Supplement: Supplementary file 1 — Supplementary Information. [file 41598_2024_55588_MOESM1_ESM.zip › data/GWS derived from GRACE/gws201612.txt]

       1   114.500    34.000   -166.96
       2   114.750    34.000   -165.85
       3   115.000    34.000   -164.02
       4   115.250    34.000   -161.48
       5   115.500    34.000   -158.26
       6   115.750    34.000   -154.37
       7   116.000    34.000   -149.86
       8   116.250    34.000   -144.77
       9   116.500    34.000   -139.15
      10   116.750    34.000   -133.06
      11   117.000    34.000   -126.57
      12   117.250    34.000   -119.76
      13   117.500    34.000   -112.69
      14   117.750    34.000   -105.45
      15   118.000    34.000    -98.11
      16   118.250    34.000    -90.76
      17   118.500    34.000    -83.45
      18   118.750    34.000    -76.28
      19   119.000    34.000    -69.28
      20   119.250    34.000    -62.52
      21   119.500    34.000    -56.06
      22   119.750    34.000    -49.92
      23   120.000    34.000    -44.14
      24   120.250    34.000    -38.76
      25   120.500    34.000    -33.77
      26   120.750    34.000    -29.18
      27   121.000    34.000    -24.99
      28   121.250    34.000    -21.21
      29   121.500    34.000    -17.78
      30   121.750    34.000    -14.72
      31   122.000    34.000    -11.98
      32   122.250    34.000     -9.53
      33   122.500    34.000     -7.36
      34   122.750    34.000     -5.41
      35   123.000    34.000     -3.66
      36   114.500    34.250   -166.50
      37   114.750    34.250   -165.20
      38   115.000    34.250   -163.21
      39   115.250    34.250   -160.53
      40   115.500    34.250   -157.19
      41   115.750    34.250   -153.22
      42   116.000    34.250   -148.64
      43   116.250    34.250   -143.52
      44   116.500    34.250   -137.91
      45   116.750    34.250   -131.87
      46   117.000    34.250   -125.46
      47   117.250    34.250   -118.78
      48   117.500    34.250   -111.87
      49   117.750    34.250   -104.82
      50   118.000    34.250    -97.70
      51   118.250    34.250    -90.59
      52   118.500    34.250    -83.55
      53   118.750    34.250    -76.64
      54   119.000    34.250    -69.93
      55   119.250    34.250    -63.47
      56   119.500    34.250    -57.28
      57   119.750    34.250    -51.41
      58   120.000    34.250    -45.89
      59   120.250    34.250    -40.72
      60   120.500    34.250    -35.92
      61   120.750    34.250    -31.50
      62   121.000    34.250    -27.43
      63   121.250    34.250    -23.72
      64   121.500    34.250    -20.34
      65   121.750    34.250    -17.28
      66   122.000    34.250    -14.50
      67   122.250    34.250    -11.98
      68   122.500    34.250     -9.68
      69   122.750    34.250     -7.60
      70   123.000    34.250     -5.67
      71   114.500    34.500   -165.28
      72   114.750    34.500   -163.83
      73   115.000    34.500   -161.70
      74   115.250    34.500   -158.90
      75   115.500    34.500   -155.45
      76   115.750    34.500   -151.41
      77   116.000    34.500   -146.79
      78   116.250    34.500   -141.68
      79   116.500    34.500   -136.10
      80   116.750    34.500   -130.14
      81   117.000    34.500   -123.85
      82   117.250    34.500   -117.31
      83   117.500    34.500   -110.60
      84   117.750    34.500   -103.77
      85   118.000    34.500    -96.92
      86   118.250    34.500    -90.08
      87   118.500    34.500    -83.35
      88   118.750    34.500    -76.75
      89   119.000    34.500    -70.36
      90   119.250    34.500    -64.22
      91   119.500    34.500    -58.34
      92   119.750    34.500    -52.77
      93   120.000    34.500    -47.53
      94   120.250    34.500    -42.61
      95   120.500    34.500    -38.04
      96   120.750    34.500    -33.79
      97   121.000    34.500    -29.87
      98   121.250    34.500    -26.25
      99   121.500    34.500    -22.93
     100   121.750    34.500    -19.87
     101   122.000    34.500    -17.05
     102   122.250    34.500    -14.45
     103   122.500    34.500    -12.05
     104   122.750    34.500     -9.81
     105   123.000    34.500     -7.71
     106   114.500    34.750   -163.40
     107   114.750    34.750   -161.80
     108   115.000    34.750   -159.55
     109   115.250    34.750   -156.64
     110   115.500    34.750   -153.13
     111   115.750    34.750   -149.03
     112   116.000    34.750   -144.40
     113   116.250    34.750   -139.30
     114   116.500    34.750   -133.79
     115   116.750    34.750   -127.93
     116   117.000    34.750   -121.78
     117   117.250    34.750   -115.42
     118   117.500    34.750   -108.93
     119   117.750    34.750   -102.36
     120   118.000    34.750    -95.79
     121   118.250    34.750    -89.27
     122   118.500    34.750    -82.86
     123   118.750    34.750    -76.61
     124   119.000    34.750    -70.57
     125   119.250    34.750    -64.78
     126   119.500    34.750    -59.25
     127   119.750    34.750    -54.01
     128   120.000    34.750    -49.06
     129   120.250    34.750    -44.42
     130   120.500    34.750    -40.08
     131   120.750    34.750    -36.03
     132   121.000    34.750    -32.27
     133   121.250    34.750    -28.77
     134   121.500    34.750    -25.50
     135   121.750    34.750    -22.45
     136   122.000    34.750    -19.60
     137   122.250    34.750    -16.92
     138   122.500    34.750    -14.39
     139   122.750    34.750    -12.00
     140   123.000    34.750     -9.71
     141   114.500    35.000   -160.92
     142   114.750    35.000   -159.20
     143   115.000    35.000   -156.84
     144   115.250    35.000   -153.85
     145   115.500    35.000   -150.27
     146   115.750    35.000   -146.14
     147   116.000    35.000   -141.52
     148   116.250    35.000   -136.46
     149   116.500    35.000   -131.03
     150   116.750    35.000   -125.29
     151   117.000    35.000   -119.31
     152   117.250    35.000   -113.16
     153   117.500    35.000   -106.90
     154   117.750    35.000   -100.62
     155   118.000    35.000    -94.35
     156   118.250    35.000    -88.16
     157   118.500    35.000    -82.11
     158   118.750    35.000    -76.23
     159   119.000    35.000    -70.57
     160   119.250    35.000    -65.14
     161   119.500    35.000    -59.97
     162   119.750    35.000    -55.07
     163   120.000    35.000    -50.46
     164   120.250    35.000    -46.10
     165   120.500    35.000    -42.02
     166   120.750    35.000    -38.19
     167   121.000    35.000    -34.59
     168   121.250    35.000    -31.20
     169   121.500    35.000    -28.00
     170   121.750    35.000    -24.97
     171   122.000    35.000    -22.08
     172   122.250    35.000    -19.32
     173   122.500    35.000    -16.66
     174   122.750    35.000    -14.11
     175   123.000    35.000    -11.62
     176   114.500    35.250   -157.95
     177   114.750    35.250   -156.12
     178   115.000    35.250   -153.66
     179   115.250    35.250   -150.59
     180   115.500    35.250   -146.97
     181   115.750    35.250   -142.83
     182   116.000    35.250   -138.23
     183   116.250    35.250   -133.23
     184   116.500    35.250   -127.89
     185   116.750    35.250   -122.29
     186   117.000    35.250   -116.48
     187   117.250    35.250   -110.55
     188   117.500    35.250   -104.55
     189   117.750    35.250    -98.55
     190   118.000    35.250    -92.61
     191   118.250    35.250    -86.78
     192   118.500    35.250    -81.10
     193   118.750    35.250    -75.60
     194   119.000    35.250    -70.33
     195   119.250    35.250    -65.29
     196   119.500    35.250    -60.49
     197   119.750    35.250    -55.96
     198   120.000    35.250    -51.68
     199   120.250    35.250    -47.63
     200   120.500    35.250    -43.81
     201   120.750    35.250    -40.20
     202   121.000    35.250    -36.77
     203   121.250    35.250    -33.50
     204   121.500    35.250    -30.38
     205   121.750    35.250    -27.36
     206   122.000    35.250    -24.44
     207   122.250    35.250    -21.59
     208   122.500    35.250    -18.81
     209   122.750    35.250    -16.08
     210   123.000    35.250    -13.39
     211   114.500    35.500   -154.56
     212   114.750    35.500   -152.64
     213   115.000    35.500   -150.10
     214   115.250    35.500   -146.98
     215   115.500    35.500   -143.31
     216   115.750    35.500   -139.16
     217   116.000    35.500   -134.59
     218   116.250    35.500   -129.66
     219   116.500    35.500   -124.43
     220   116.750    35.500   -118.97
     221   117.000    35.500   -113.36
     222   117.250    35.500   -107.65
     223   117.500    35.500   -101.92
     224   117.750    35.500    -96.22
     225   118.000    35.500    -90.61
     226   118.250    35.500    -85.13
     227   118.500    35.500    -79.82
     228   118.750    35.500    -74.73
     229   119.000    35.500    -69.85
     230   119.250    35.500    -65.20
     231   119.500    35.500    -60.79
     232   119.750    35.500    -56.63
     233   120.000    35.500    -52.68
     234   120.250    35.500    -48.94
     235   120.500    35.500    -45.40
     236   120.750    35.500    -42.00
     237   121.000    35.500    -38.76
     238   121.250    35.500    -35.62
     239   121.500    35.500    -32.56
     240   121.750    35.500    -29.57
     241   122.000    35.500    -26.61
     242   122.250    35.500    -23.67
     243   122.500    35.500    -20.76
     244   122.750    35.500    -17.85
     245   123.000    35.500    -14.95
     246   114.500    35.750   -150.87
     247   114.750    35.750   -148.86
     248   115.000    35.750   -146.23
     249   115.250    35.750   -143.05
     250   115.500    35.750   -139.37
     251   115.750    35.750   -135.22
     252   116.000    35.750   -130.68
     253   116.250    35.750   -125.82
     254   116.500    35.750   -120.69
     255   116.750    35.750   -115.39
     256   117.000    35.750   -109.96
     257   117.250    35.750   -104.48
     258   117.500    35.750    -99.02
     259   117.750    35.750    -93.62
     260   118.000    35.750    -88.34
     261   118.250    35.750    -83.22
     262   118.500    35.750    -78.30
     263   118.750    35.750    -73.59
     264   119.000    35.750    -69.10
     265   119.250    35.750    -64.85
     266   119.500    35.750    -60.82
     267   119.750    35.750    -57.02
     268   120.000    35.750    -53.42
     269   120.250    35.750    -49.98
     270   120.500    35.750    -46.71
     271   120.750    35.750    -43.56
     272   121.000    35.750    -40.48
     273   121.250    35.750    -37.47
     274   121.500    35.750    -34.49
     275   121.750    35.750    -31.51
     276   122.000    35.750    -28.52
     277   122.250    35.750    -25.50
     278   122.500    35.750    -22.46
     279   122.750    35.750    -19.37
     280   123.000    35.750    -16.26
     281   114.500    36.000   -146.96
     282   114.750    36.000   -144.85
     283   115.000    36.000   -142.16
     284   115.250    36.000   -138.92
     285   115.500    36.000   -135.20
     286   115.750    36.000   -131.06
     287   116.000    36.000   -126.55
     288   116.250    36.000   -121.76
     289   116.500    36.000   -116.75
     290   116.750    36.000   -111.58
     291   117.000    36.000   -106.34
     292   117.250    36.000   -101.09
     293   117.500    36.000    -95.89
     294   117.750    36.000    -90.79
     295   118.000    36.000    -85.83
     296   118.250    36.000    -81.06
     297   118.500    36.000    -76.49
     298   118.750    36.000    -72.16
     299   119.000    36.000    -68.07
     300   119.250    36.000    -64.20
     301   119.500    36.000    -60.55
     302   119.750    36.000    -57.11
     303   120.000    36.000    -53.84
     304   120.250    36.000    -50.72
     305   120.500    36.000    -47.71
     306   120.750    36.000    -44.78
     307   121.000    36.000    -41.89
     308   121.250    36.000    -39.01
     309   121.500    36.000    -36.10
     310   121.750    36.000    -33.14
     311   122.000    36.000    -30.13
     312   122.250    36.000    -27.03
     313   122.500    36.000    -23.84
     314   122.750    36.000    -20.58
     315   123.000    36.000    -17.26
     316   114.500    36.250   -142.92
     317   114.750    36.250   -140.72
     318   115.000    36.250   -137.94
     319   115.250    36.250   -134.65
     320   115.500    36.250   -130.90
     321   115.750    36.250   -126.75
     322   116.000    36.250   -122.27
     323   116.250    36.250   -117.54
     324   116.500    36.250   -112.62
     325   116.750    36.250   -107.60
     326   117.000    36.250   -102.53
     327   117.250    36.250    -97.50
     328   117.500    36.250    -92.54
     329   117.750    36.250    -87.72
     330   118.000    36.250    -83.06
     331   118.250    36.250    -78.63
     332   118.500    36.250    -74.43
     333   118.750    36.250    -70.45
     334   119.000    36.250    -66.73
     335   119.250    36.250    -63.23
     336   119.500    36.250    -59.95
     337   119.750    36.250    -56.85
     338   120.000    36.250    -53.92
     339   120.250    36.250    -51.09
     340   120.500    36.250    -48.34
     341   120.750    36.250    -45.63
     342   121.000    36.250    -42.92
     343   121.250    36.250    -40.16
     344   121.500    36.250    -37.33
     345   121.750    36.250    -34.41
     346   122.000    36.250    -31.37
     347   122.250    36.250    -28.20
     348   122.500    36.250    -24.88
     349   122.750    36.250    -21.45
     350   123.000    36.250    -17.92
     351   114.500    36.500   -138.85
     352   114.750    36.500   -136.53
     353   115.000    36.500   -133.67
     354   115.250    36.500   -130.31
     355   115.500    36.500   -126.51
     356   115.750    36.500   -122.35
     357   116.000    36.500   -117.88
     358   116.250    36.500   -113.20
     359   116.500    36.500   -108.37
     360   116.750    36.500   -103.47
     361   117.000    36.500    -98.56
     362   117.250    36.500    -93.72
     363   117.500    36.500    -88.99
     364   117.750    36.500    -84.43
     365   118.000    36.500    -80.07
     366   118.250    36.500    -75.95
     367   118.500    36.500    -72.07
     368   118.750    36.500    -68.45
     369   119.000    36.500    -65.07
     370   119.250    36.500    -61.93
     371   119.500    36.500    -58.98
     372   119.750    36.500    -56.23
     373   120.000    36.500    -53.59
     374   120.250    36.500    -51.05
     375   120.500    36.500    -48.56
     376   120.750    36.500    -46.07
     377   121.000    36.500    -43.53
     378   121.250    36.500    -40.90
     379   121.500    36.500    -38.16
     380   121.750    36.500    -35.26
     381   122.000    36.500    -32.20
     382   122.250    36.500    -28.96
     383   122.500    36.500    -25.54
     384   122.750    36.500    -21.96
     385   123.000    36.500    -18.22
     386   114.500    36.750   -134.80
     387   114.750    36.750   -132.37
     388   115.000    36.750   -129.41
     389   115.250    36.750   -125.96
     390   115.500    36.750   -122.11
     391   115.750    36.750   -117.91
     392   116.000    36.750   -113.45
     393   116.250    36.750   -108.80
     394   116.500    36.750   -104.04
     395   116.750    36.750    -99.24
     396   117.000    36.750    -94.47
     397   117.250    36.750    -89.80
     398   117.500    36.750    -85.27
     399   117.750    36.750    -80.95
     400   118.000    36.750    -76.85
     401   118.250    36.750    -73.01
     402   118.500    36.750    -69.44
     403   118.750    36.750    -66.13
     404   119.000    36.750    -63.08
     405   119.250    36.750    -60.27
     406   119.500    36.750    -57.65
     407   119.750    36.750    -55.20
     408   120.000    36.750    -52.86
     409   120.250    36.750    -50.60
     410   120.500    36.750    -48.35
     411   120.750    36.750    -46.06
     412   121.000    36.750    -43.70
     413   121.250    36.750    -41.20
     414   121.500    36.750    -38.54
     415   121.750    36.750    -35.68
     416   122.000    36.750    -32.61
     417   122.250    36.750    -29.31
     418   122.500    36.750    -25.79
     419   122.750    36.750    -22.07
     420   123.000    36.750    -18.16
     421   114.500    37.000   -130.84
     422   114.750    37.000   -128.28
     423   115.000    37.000   -125.20
     424   115.250    37.000   -121.66
     425   115.500    37.000   -117.74
     426   115.750    37.000   -113.50
     427   116.000    37.000   -109.02
     428   116.250    37.000   -104.38
     429   116.500    37.000    -99.66
     430   116.750    37.000    -94.93
     431   117.000    37.000    -90.28
     432   117.250    37.000    -85.75
     433   117.500    37.000    -81.40
     434   117.750    37.000    -77.27
     435   118.000    37.000    -73.41
     436   118.250    37.000    -69.83
     437   118.500    37.000    -66.53
     438   118.750    37.000    -63.52
     439   119.000    37.000    -60.77
     440   119.250    37.000    -58.24
     441   119.500    37.000    -55.94
     442   119.750    37.000    -53.77
     443   120.000    37.000    -51.71
     444   120.250    37.000    -49.70
     445   120.500    37.000    -47.68
     446   120.750    37.000    -45.59
     447   121.000    37.000    -43.40
     448   121.250    37.000    -41.03
     449   121.500    37.000    -38.46
     450   121.750    37.000    -35.65
     451   122.000    37.000    -32.58
     452   122.250    37.000    -29.25
     453   122.500    37.000    -25.66
     454   122.750    37.000    -21.81
     455   123.000    37.000    -17.75
     456   114.500    37.250   -127.03
     457   114.750    37.250   -124.32
     458   115.000    37.250   -121.11
     459   115.250    37.250   -117.47
     460   115.500    37.250   -113.45
     461   115.750    37.250   -109.14
     462   116.000    37.250   -104.62
     463   116.250    37.250    -99.97
     464   116.500    37.250    -95.27
     465   116.750    37.250    -90.60
     466   117.000    37.250    -86.02
     467   117.250    37.250    -81.61
     468   117.500    37.250    -77.41
     469   117.750    37.250    -73.45
     470   118.000    37.250    -69.79
     471   118.250    37.250    -66.43
     472   118.500    37.250    -63.37
     473   118.750    37.250    -60.61
     474   119.000    37.250    -58.12
     475   119.250    37.250    -55.88
     476   119.500    37.250    -53.83
     477   119.750    37.250    -51.94
     478   120.000    37.250    -50.13
     479   120.250    37.250    -48.36
     480   120.500    37.250    -46.56
     481   120.750    37.250    -44.67
     482   121.000    37.250    -42.63
     483   121.250    37.250    -40.39
     484   121.500    37.250    -37.92
     485   121.750    37.250    -35.18
     486   122.000    37.250    -32.13
     487   122.250    37.250    -28.78
     488   122.500    37.250    -25.13
     489   122.750    37.250    -21.20
     490   123.000    37.250    -17.01
     491   114.500    37.500   -123.41
     492   114.750    37.500   -120.54
     493   115.000    37.500   -117.17
     494   115.250    37.500   -113.39
     495   115.500    37.500   -109.26
     496   115.750    37.500   -104.87
     497   116.000    37.500   -100.29
     498   116.250    37.500    -95.61
     499   116.500    37.500    -90.91
     500   116.750    37.500    -86.26
     501   117.000    37.500    -81.75
     502   117.250    37.500    -77.41
     503   117.500    37.500    -73.32
     504   117.750    37.500    -69.51
     505   118.000    37.500    -66.01
     506   118.250    37.500    -62.83
     507   118.500    37.500    -59.98
     508   118.750    37.500    -57.44
     509   119.000    37.500    -55.19
     510   119.250    37.500    -53.18
     511   119.500    37.500    -51.38
     512   119.750    37.500    -49.72
     513   120.000    37.500    -48.15
     514   120.250    37.500    -46.60
     515   120.500    37.500    -45.01
     516   120.750    37.500    -43.30
     517   121.000    37.500    -41.43
     518   121.250    37.500    -39.33
     519   121.500    37.500    -36.97
     520   121.750    37.500    -34.29
     521   122.000    37.500    -31.29
     522   122.250    37.500    -27.95
     523   122.500    37.500    -24.27
     524   122.750    37.500    -20.28
     525   123.000    37.500    -16.01
     526   114.500    37.750   -119.99
     527   114.750    37.750   -116.94
     528   115.000    37.750   -113.41
     529   115.250    37.750   -109.48
     530   115.500    37.750   -105.22
     531   115.750    37.750   -100.73
     532   116.000    37.750    -96.07
     533   116.250    37.750    -91.33
     534   116.500    37.750    -86.60
     535   116.750    37.750    -81.95
     536   117.000    37.750    -77.46
     537   117.250    37.750    -73.19
     538   117.500    37.750    -69.17
     539   117.750    37.750    -65.47
     540   118.000    37.750    -62.10
     541   118.250    37.750    -59.08
     542   118.500    37.750    -56.39
     543   118.750    37.750    -54.03
     544   119.000    37.750    -51.98
     545   119.250    37.750    -50.18
     546   119.500    37.750    -48.60
     547   119.750    37.750    -47.15
     548   120.000    37.750    -45.80
     549   120.250    37.750    -44.45
     550   120.500    37.750    -43.05
     551   120.750    37.750    -41.53
     552   121.000    37.750    -39.81
     553   121.250    37.750    -37.87
     554   121.500    37.750    -35.61
     555   121.750    37.750    -33.03
     556   122.000    37.750    -30.10
     557   122.250    37.750    -26.79
     558   122.500    37.750    -23.13
     559   122.750    37.750    -19.12
     560   123.000    37.750    -14.79
     561   114.500    38.000   -116.79
     562   114.750    38.000   -113.54
     563   115.000    38.000   -109.83
     564   115.250    38.000   -105.74
     565   115.500    38.000   -101.34
     566   115.750    38.000    -96.73
     567   116.000    38.000    -91.97
     568   116.250    38.000    -87.16
     569   116.500    38.000    -82.38
     570   116.750    38.000    -77.71
     571   117.000    38.000    -73.22
     572   117.250    38.000    -68.97
     573   117.500    38.000    -65.01
     574   117.750    38.000    -61.37
     575   118.000    38.000    -58.10
     576   118.250    38.000    -55.20
     577   118.500    38.000    -52.65
     578   118.750    38.000    -50.45
     579   119.000    38.000    -48.56
     580   119.250    38.000    -46.94
     581   119.500    38.000    -45.54
     582   119.750    38.000    -44.28
     583   120.000    38.000    -43.11
     584   120.250    38.000    -41.96
     585   120.500    38.000    -40.75
     586   120.750    38.000    -39.40
     587   121.000    38.000    -37.85
     588   121.250    38.000    -36.05
     589   121.500    38.000    -33.93
     590   121.750    38.000    -31.46
     591   122.000    38.000    -28.62
     592   122.250    38.000    -25.38
     593   122.500    38.000    -21.77
     594   122.750    38.000    -17.77
     595   123.000    38.000    -13.43
     596   114.500    38.250   -113.80
     597   114.750    38.250   -110.34
     598   115.000    38.250   -106.45
     599   115.250    38.250   -102.19
     600   115.500    38.250    -97.64
     601   115.750    38.250    -92.88
     602   116.000    38.250    -88.02
     603   116.250    38.250    -83.12
     604   116.500    38.250    -78.27
     605   116.750    38.250    -73.56
     606   117.000    38.250    -69.04
     607   117.250    38.250    -64.79
     608   117.500    38.250    -60.86
     609   117.750    38.250    -57.28
     610   118.000    38.250    -54.07
     611   118.250    38.250    -51.25
     612   118.500    38.250    -48.80
     613   118.750    38.250    -46.73
     614   119.000    38.250    -44.98
     615   119.250    38.250    -43.50
     616   119.500    38.250    -42.26
     617   119.750    38.250    -41.17
     618   120.000    38.250    -40.18
     619   120.250    38.250    -39.20
     620   120.500    38.250    -38.15
     621   120.750    38.250    -36.98
     622   121.000    38.250    -35.60
     623   121.250    38.250    -33.96
     624   121.500    38.250    -31.99
     625   121.750    38.250    -29.65
     626   122.000    38.250    -26.92
     627   122.250    38.250    -23.79
     628   122.500    38.250    -20.25
     629   122.750    38.250    -16.33
     630   123.000    38.250    -12.03
     631   114.500    38.500   -111.01
     632   114.750    38.500   -107.34
     633   115.000    38.500   -103.25
     634   115.250    38.500    -98.82
     635   115.500    38.500    -94.12
     636   115.750    38.500    -89.23
     637   116.000    38.500    -84.24
     638   116.250    38.500    -79.24
     639   116.500    38.500    -74.31
     640   116.750    38.500    -69.54
     641   117.000    38.500    -64.98
     642   117.250    38.500    -60.72
     643   117.500    38.500    -56.78
     644   117.750    38.500    -53.21
     645   118.000    38.500    -50.05
     646   118.250    38.500    -47.28
     647   118.500    38.500    -44.92
     648   118.750    38.500    -42.92
     649   119.000    38.500    -41.28
     650   119.250    38.500    -39.93
     651   119.500    38.500    -38.82
     652   119.750    38.500    -37.88
     653   120.000    38.500    -37.04
     654   120.250    38.500    -36.23
     655   120.500    38.500    -35.35
     656   120.750    38.500    -34.35
     657   121.000    38.500    -33.13
     658   121.250    38.500    -31.66
     659   121.500    38.500    -29.85
     660   121.750    38.500    -27.67
     661   122.000    38.500    -25.09
     662   122.250    38.500    -22.10
     663   122.500    38.500    -18.69
     664   122.750    38.500    -14.86
     665   123.000    38.500    -10.66
