# Supplementary material for: The analysis on groundwater storage variations from GRACE/GRACE-FO in recent 20 years driven by influencing factors and prediction in Shandong Province, China
Source: Sci Rep. 2024 Mar 9;14:5819. doi: 10.1038/s41598-024-55588-3 (PMC10925065; doi:10.1038/s41598-024-55588-3)
Supplement: Supplementary file 1 — Supplementary Information. [file 41598_2024_55588_MOESM1_ESM.zip › data/GWS derived from GRACE/gws201703.txt]

       1   114.500    34.000    -43.11
       2   114.750    34.000    -48.71
       3   115.000    34.000    -53.68
       4   115.250    34.000    -58.04
       5   115.500    34.000    -61.75
       6   115.750    34.000    -64.85
       7   116.000    34.000    -67.36
       8   116.250    34.000    -69.32
       9   116.500    34.000    -70.79
      10   116.750    34.000    -71.83
      11   117.000    34.000    -72.52
      12   117.250    34.000    -72.90
      13   117.500    34.000    -73.05
      14   117.750    34.000    -73.05
      15   118.000    34.000    -72.93
      16   118.250    34.000    -72.73
      17   118.500    34.000    -72.51
      18   118.750    34.000    -72.27
      19   119.000    34.000    -72.02
      20   119.250    34.000    -71.75
      21   119.500    34.000    -71.45
      22   119.750    34.000    -71.08
      23   120.000    34.000    -70.59
      24   120.250    34.000    -69.93
      25   120.500    34.000    -69.04
      26   120.750    34.000    -67.87
      27   121.000    34.000    -66.35
      28   121.250    34.000    -64.43
      29   121.500    34.000    -62.04
      30   121.750    34.000    -59.18
      31   122.000    34.000    -55.77
      32   122.250    34.000    -51.83
      33   122.500    34.000    -47.35
      34   122.750    34.000    -42.34
      35   123.000    34.000    -36.84
      36   114.500    34.250    -45.77
      37   114.750    34.250    -51.04
      38   115.000    34.250    -55.75
      39   115.250    34.250    -59.91
      40   115.500    34.250    -63.51
      41   115.750    34.250    -66.58
      42   116.000    34.250    -69.14
      43   116.250    34.250    -71.24
      44   116.500    34.250    -72.93
      45   116.750    34.250    -74.27
      46   117.000    34.250    -75.32
      47   117.250    34.250    -76.13
      48   117.500    34.250    -76.78
      49   117.750    34.250    -77.29
      50   118.000    34.250    -77.72
      51   118.250    34.250    -78.09
      52   118.500    34.250    -78.43
      53   118.750    34.250    -78.73
      54   119.000    34.250    -78.98
      55   119.250    34.250    -79.18
      56   119.500    34.250    -79.28
      57   119.750    34.250    -79.23
      58   120.000    34.250    -78.98
      59   120.250    34.250    -78.49
      60   120.500    34.250    -77.66
      61   120.750    34.250    -76.45
      62   121.000    34.250    -74.78
      63   121.250    34.250    -72.62
      64   121.500    34.250    -69.91
      65   121.750    34.250    -66.62
      66   122.000    34.250    -62.72
      67   122.250    34.250    -58.22
      68   122.500    34.250    -53.12
      69   122.750    34.250    -47.45
      70   123.000    34.250    -41.27
      71   114.500    34.500    -48.24
      72   114.750    34.500    -53.17
      73   115.000    34.500    -57.60
      74   115.250    34.500    -61.56
      75   115.500    34.500    -65.04
      76   115.750    34.500    -68.05
      77   116.000    34.500    -70.65
      78   116.250    34.500    -72.88
      79   116.500    34.500    -74.77
      80   116.750    34.500    -76.40
      81   117.000    34.500    -77.79
      82   117.250    34.500    -79.03
      83   117.500    34.500    -80.13
      84   117.750    34.500    -81.15
      85   118.000    34.500    -82.11
      86   118.250    34.500    -83.03
      87   118.500    34.500    -83.91
      88   118.750    34.500    -84.73
      89   119.000    34.500    -85.49
      90   119.250    34.500    -86.12
      91   119.500    34.500    -86.61
      92   119.750    34.500    -86.88
      93   120.000    34.500    -86.86
      94   120.250    34.500    -86.52
      95   120.500    34.500    -85.74
      96   120.750    34.500    -84.49
      97   121.000    34.500    -82.70
      98   121.250    34.500    -80.30
      99   121.500    34.500    -77.27
     100   121.750    34.500    -73.57
     101   122.000    34.500    -69.19
     102   122.250    34.500    -64.13
     103   122.500    34.500    -58.43
     104   122.750    34.500    -52.12
     105   123.000    34.500    -45.28
     106   114.500    34.750    -50.52
     107   114.750    34.750    -55.09
     108   115.000    34.750    -59.25
     109   115.250    34.750    -62.98
     110   115.500    34.750    -66.32
     111   115.750    34.750    -69.27
     112   116.000    34.750    -71.89
     113   116.250    34.750    -74.22
     114   116.500    34.750    -76.31
     115   116.750    34.750    -78.20
     116   117.000    34.750    -79.93
     117   117.250    34.750    -81.55
     118   117.500    34.750    -83.11
     119   117.750    34.750    -84.61
     120   118.000    34.750    -86.08
     121   118.250    34.750    -87.51
     122   118.500    34.750    -88.91
     123   118.750    34.750    -90.24
     124   119.000    34.750    -91.46
     125   119.250    34.750    -92.53
     126   119.500    34.750    -93.39
     127   119.750    34.750    -93.96
     128   120.000    34.750    -94.17
     129   120.250    34.750    -93.96
     130   120.500    34.750    -93.24
     131   120.750    34.750    -91.95
     132   121.000    34.750    -90.02
     133   121.250    34.750    -87.40
     134   121.500    34.750    -84.06
     135   121.750    34.750    -79.97
     136   122.000    34.750    -75.13
     137   122.250    34.750    -69.56
     138   122.500    34.750    -63.29
     139   122.750    34.750    -56.38
     140   123.000    34.750    -48.90
     141   114.500    35.000    -52.57
     142   114.750    35.000    -56.80
     143   115.000    35.000    -60.68
     144   115.250    35.000    -64.18
     145   115.500    35.000    -67.37
     146   115.750    35.000    -70.26
     147   116.000    35.000    -72.89
     148   116.250    35.000    -75.31
     149   116.500    35.000    -77.56
     150   116.750    35.000    -79.68
     151   117.000    35.000    -81.73
     152   117.250    35.000    -83.72
     153   117.500    35.000    -85.68
     154   117.750    35.000    -87.64
     155   118.000    35.000    -89.59
     156   118.250    35.000    -91.52
     157   118.500    35.000    -93.39
     158   118.750    35.000    -95.20
     159   119.000    35.000    -96.87
     160   119.250    35.000    -98.34
     161   119.500    35.000    -99.54
     162   119.750    35.000   -100.40
     163   120.000    35.000   -100.83
     164   120.250    35.000   -100.75
     165   120.500    35.000   -100.08
     166   120.750    35.000    -98.76
     167   121.000    35.000    -96.70
     168   121.250    35.000    -93.88
     169   121.500    35.000    -90.25
     170   121.750    35.000    -85.80
     171   122.000    35.000    -80.53
     172   122.250    35.000    -74.47
     173   122.500    35.000    -67.67
     174   122.750    35.000    -60.20
     175   123.000    35.000    -52.14
     176   114.500    35.250    -54.40
     177   114.750    35.250    -58.30
     178   115.000    35.250    -61.88
     179   115.250    35.250    -65.17
     180   115.500    35.250    -68.21
     181   115.750    35.250    -71.01
     182   116.000    35.250    -73.64
     183   116.250    35.250    -76.12
     184   116.500    35.250    -78.52
     185   116.750    35.250    -80.86
     186   117.000    35.250    -83.17
     187   117.250    35.250    -85.50
     188   117.500    35.250    -87.85
     189   117.750    35.250    -90.22
     190   118.000    35.250    -92.62
     191   118.250    35.250    -95.00
     192   118.500    35.250    -97.33
     193   118.750    35.250    -99.58
     194   119.000    35.250   -101.66
     195   119.250    35.250   -103.51
     196   119.500    35.250   -105.04
     197   119.750    35.250   -106.16
     198   120.000    35.250   -106.80
     199   120.250    35.250   -106.84
     200   120.500    35.250   -106.23
     201   120.750    35.250   -104.86
     202   121.000    35.250   -102.70
     203   121.250    35.250    -99.69
     204   121.500    35.250    -95.80
     205   121.750    35.250    -91.02
     206   122.000    35.250    -85.36
     207   122.250    35.250    -78.86
     208   122.500    35.250    -71.57
     209   122.750    35.250    -63.58
     210   123.000    35.250    -55.00
     211   114.500    35.500    -56.02
     212   114.750    35.500    -59.58
     213   115.000    35.500    -62.88
     214   115.250    35.500    -65.95
     215   115.500    35.500    -68.83
     216   115.750    35.500    -71.54
     217   116.000    35.500    -74.15
     218   116.250    35.500    -76.68
     219   116.500    35.500    -79.20
     220   116.750    35.500    -81.72
     221   117.000    35.500    -84.29
     222   117.250    35.500    -86.91
     223   117.500    35.500    -89.60
     224   117.750    35.500    -92.35
     225   118.000    35.500    -95.15
     226   118.250    35.500    -97.94
     227   118.500    35.500   -100.69
     228   118.750    35.500   -103.33
     229   119.000    35.500   -105.80
     230   119.250    35.500   -107.99
     231   119.500    35.500   -109.83
     232   119.750    35.500   -111.19
     233   120.000    35.500   -112.02
     234   120.250    35.500   -112.19
     235   120.500    35.500   -111.61
     236   120.750    35.500   -110.24
     237   121.000    35.500   -107.98
     238   121.250    35.500   -104.80
     239   121.500    35.500   -100.67
     240   121.750    35.500    -95.60
     241   122.000    35.500    -89.59
     242   122.250    35.500    -82.70
     243   122.500    35.500    -74.99
     244   122.750    35.500    -66.55
     245   123.000    35.500    -57.49
     246   114.500    35.750    -57.41
     247   114.750    35.750    -60.65
     248   115.000    35.750    -63.68
     249   115.250    35.750    -66.53
     250   115.500    35.750    -69.24
     251   115.750    35.750    -71.86
     252   116.000    35.750    -74.43
     253   116.250    35.750    -77.00
     254   116.500    35.750    -79.60
     255   116.750    35.750    -82.28
     256   117.000    35.750    -85.06
     257   117.250    35.750    -87.94
     258   117.500    35.750    -90.94
     259   117.750    35.750    -94.02
     260   118.000    35.750    -97.17
     261   118.250    35.750   -100.32
     262   118.500    35.750   -103.45
     263   118.750    35.750   -106.45
     264   119.000    35.750   -109.25
     265   119.250    35.750   -111.76
     266   119.500    35.750   -113.86
     267   119.750    35.750   -115.46
     268   120.000    35.750   -116.45
     269   120.250    35.750   -116.73
     270   120.500    35.750   -116.22
     271   120.750    35.750   -114.83
     272   121.000    35.750   -112.49
     273   121.250    35.750   -109.18
     274   121.500    35.750   -104.86
     275   121.750    35.750    -99.53
     276   122.000    35.750    -93.23
     277   122.250    35.750    -86.00
     278   122.500    35.750    -77.92
     279   122.750    35.750    -69.08
     280   123.000    35.750    -59.62
     281   114.500    36.000    -58.57
     282   114.750    36.000    -61.51
     283   115.000    36.000    -64.28
     284   115.250    36.000    -66.92
     285   115.500    36.000    -69.47
     286   115.750    36.000    -71.98
     287   116.000    36.000    -74.50
     288   116.250    36.000    -77.08
     289   116.500    36.000    -79.76
     290   116.750    36.000    -82.55
     291   117.000    36.000    -85.50
     292   117.250    36.000    -88.60
     293   117.500    36.000    -91.85
     294   117.750    36.000    -95.21
     295   118.000    36.000    -98.66
     296   118.250    36.000   -102.14
     297   118.500    36.000   -105.59
     298   118.750    36.000   -108.91
     299   119.000    36.000   -112.00
     300   119.250    36.000   -114.78
     301   119.500    36.000   -117.12
     302   119.750    36.000   -118.91
     303   120.000    36.000   -120.06
     304   120.250    36.000   -120.45
     305   120.500    36.000   -119.99
     306   120.750    36.000   -118.59
     307   121.000    36.000   -116.21
     308   121.250    36.000   -112.79
     309   121.500    36.000   -108.31
     310   121.750    36.000   -102.79
     311   122.000    36.000    -96.24
     312   122.250    36.000    -88.73
     313   122.500    36.000    -80.34
     314   122.750    36.000    -71.19
     315   123.000    36.000    -61.39
     316   114.500    36.250    -59.52
     317   114.750    36.250    -62.18
     318   115.000    36.250    -64.70
     319   115.250    36.250    -67.13
     320   115.500    36.250    -69.52
     321   115.750    36.250    -71.93
     322   116.000    36.250    -74.38
     323   116.250    36.250    -76.95
     324   116.500    36.250    -79.66
     325   116.750    36.250    -82.55
     326   117.000    36.250    -85.63
     327   117.250    36.250    -88.90
     328   117.500    36.250    -92.35
     329   117.750    36.250    -95.95
     330   118.000    36.250    -99.65
     331   118.250    36.250   -103.39
     332   118.500    36.250   -107.10
     333   118.750    36.250   -110.68
     334   119.000    36.250   -114.03
     335   119.250    36.250   -117.03
     336   119.500    36.250   -119.58
     337   119.750    36.250   -121.56
     338   120.000    36.250   -122.84
     339   120.250    36.250   -123.32
     340   120.500    36.250   -122.92
     341   120.750    36.250   -121.54
     342   121.000    36.250   -119.12
     343   121.250    36.250   -115.63
     344   121.500    36.250   -111.04
     345   121.750    36.250   -105.36
     346   122.000    36.250    -98.62
     347   122.250    36.250    -90.91
     348   122.500    36.250    -82.28
     349   122.750    36.250    -72.87
     350   123.000    36.250    -62.82
     351   114.500    36.500    -60.26
     352   114.750    36.500    -62.67
     353   115.000    36.500    -64.95
     354   115.250    36.500    -67.19
     355   115.500    36.500    -69.42
     356   115.750    36.500    -71.71
     357   116.000    36.500    -74.09
     358   116.250    36.500    -76.62
     359   116.500    36.500    -79.34
     360   116.750    36.500    -82.28
     361   117.000    36.500    -85.45
     362   117.250    36.500    -88.85
     363   117.500    36.500    -92.45
     364   117.750    36.500    -96.23
     365   118.000    36.500   -100.12
     366   118.250    36.500   -104.07
     367   118.500    36.500   -107.99
     368   118.750    36.500   -111.78
     369   119.000    36.500   -115.33
     370   119.250    36.500   -118.53
     371   119.500    36.500   -121.25
     372   119.750    36.500   -123.37
     373   120.000    36.500   -124.78
     374   120.250    36.500   -125.36
     375   120.500    36.500   -125.01
     376   120.750    36.500   -123.65
     377   121.000    36.500   -121.22
     378   121.250    36.500   -117.69
     379   121.500    36.500   -113.02
     380   121.750    36.500   -107.24
     381   122.000    36.500   -100.39
     382   122.250    36.500    -92.52
     383   122.500    36.500    -83.74
     384   122.750    36.500    -74.16
     385   123.000    36.500    -63.92
     386   114.500    36.750    -60.81
     387   114.750    36.750    -62.98
     388   115.000    36.750    -65.06
     389   115.250    36.750    -67.10
     390   115.500    36.750    -69.18
     391   115.750    36.750    -71.34
     392   116.000    36.750    -73.63
     393   116.250    36.750    -76.11
     394   116.500    36.750    -78.82
     395   116.750    36.750    -81.77
     396   117.000    36.750    -84.99
     397   117.250    36.750    -88.46
     398   117.500    36.750    -92.17
     399   117.750    36.750    -96.07
     400   118.000    36.750   -100.10
     401   118.250    36.750   -104.21
     402   118.500    36.750   -108.28
     403   118.750    36.750   -112.23
     404   119.000    36.750   -115.94
     405   119.250    36.750   -119.28
     406   119.500    36.750   -122.13
     407   119.750    36.750   -124.38
     408   120.000    36.750   -125.89
     409   120.250    36.750   -126.53
     410   120.500    36.750   -126.26
     411   120.750    36.750   -124.93
     412   121.000    36.750   -122.52
     413   121.250    36.750   -118.98
     414   121.500    36.750   -114.28
     415   121.750    36.750   -108.45
     416   122.000    36.750   -101.54
     417   122.250    36.750    -93.59
     418   122.500    36.750    -84.72
     419   122.750    36.750    -75.04
     420   123.000    36.750    -64.70
     421   114.500    37.000    -61.17
     422   114.750    37.000    -63.13
     423   115.000    37.000    -65.01
     424   115.250    37.000    -66.88
     425   115.500    37.000    -68.81
     426   115.750    37.000    -70.84
     427   116.000    37.000    -73.04
     428   116.250    37.000    -75.45
     429   116.500    37.000    -78.11
     430   116.750    37.000    -81.05
     431   117.000    37.000    -84.27
     432   117.250    37.000    -87.77
     433   117.500    37.000    -91.53
     434   117.750    37.000    -95.50
     435   118.000    37.000    -99.62
     436   118.250    37.000   -103.81
     437   118.500    37.000   -107.99
     438   118.750    37.000   -112.04
     439   119.000    37.000   -115.86
     440   119.250    37.000   -119.30
     441   119.500    37.000   -122.25
     442   119.750    37.000   -124.59
     443   120.000    37.000   -126.18
     444   120.250    37.000   -126.90
     445   120.500    37.000   -126.68
     446   120.750    37.000   -125.41
     447   121.000    37.000   -123.04
     448   121.250    37.000   -119.52
     449   121.500    37.000   -114.84
     450   121.750    37.000   -109.02
     451   122.000    37.000   -102.09
     452   122.250    37.000    -94.14
     453   122.500    37.000    -85.25
     454   122.750    37.000    -75.56
     455   123.000    37.000    -65.19
     456   114.500    37.250    -61.37
     457   114.750    37.250    -63.13
     458   115.000    37.250    -64.84
     459   115.250    37.250    -66.55
     460   115.500    37.250    -68.33
     461   115.750    37.250    -70.24
     462   116.000    37.250    -72.33
     463   116.250    37.250    -74.65
     464   116.500    37.250    -77.24
     465   116.750    37.250    -80.13
     466   117.000    37.250    -83.32
     467   117.250    37.250    -86.81
     468   117.500    37.250    -90.56
     469   117.750    37.250    -94.55
     470   118.000    37.250    -98.70
     471   118.250    37.250   -102.94
     472   118.500    37.250   -107.15
     473   118.750    37.250   -111.26
     474   119.000    37.250   -115.14
     475   119.250    37.250   -118.64
     476   119.500    37.250   -121.65
     477   119.750    37.250   -124.06
     478   120.000    37.250   -125.71
     479   120.250    37.250   -126.50
     480   120.500    37.250   -126.33
     481   120.750    37.250   -125.12
     482   121.000    37.250   -122.81
     483   121.250    37.250   -119.35
     484   121.500    37.250   -114.72
     485   121.750    37.250   -108.96
     486   122.000    37.250   -102.09
     487   122.250    37.250    -94.20
     488   122.500    37.250    -85.37
     489   122.750    37.250    -75.73
     490   123.000    37.250    -65.43
     491   114.500    37.500    -61.39
     492   114.750    37.500    -63.00
     493   115.000    37.500    -64.56
     494   115.250    37.500    -66.13
     495   115.500    37.500    -67.77
     496   115.750    37.500    -69.55
     497   116.000    37.500    -71.53
     498   116.250    37.500    -73.74
     499   116.500    37.500    -76.25
     500   116.750    37.500    -79.05
     501   117.000    37.500    -82.17
     502   117.250    37.500    -85.61
     503   117.500    37.500    -89.32
     504   117.750    37.500    -93.27
     505   118.000    37.500    -97.40
     506   118.250    37.500   -101.62
     507   118.500    37.500   -105.84
     508   118.750    37.500   -109.94
     509   119.000    37.500   -113.83
     510   119.250    37.500   -117.36
     511   119.500    37.500   -120.40
     512   119.750    37.500   -122.83
     513   120.000    37.500   -124.52
     514   120.250    37.500   -125.37
     515   120.500    37.500   -125.27
     516   120.750    37.500   -124.12
     517   121.000    37.500   -121.89
     518   121.250    37.500   -118.53
     519   121.500    37.500   -114.00
     520   121.750    37.500   -108.35
     521   122.000    37.500   -101.60
     522   122.250    37.500    -93.82
     523   122.500    37.500    -85.12
     524   122.750    37.500    -75.61
     525   123.000    37.500    -65.45
     526   114.500    37.750    -61.25
     527   114.750    37.750    -62.74
     528   115.000    37.750    -64.17
     529   115.250    37.750    -65.61
     530   115.500    37.750    -67.13
     531   115.750    37.750    -68.79
     532   116.000    37.750    -70.65
     533   116.250    37.750    -72.75
     534   116.500    37.750    -75.15
     535   116.750    37.750    -77.85
     536   117.000    37.750    -80.87
     537   117.250    37.750    -84.22
     538   117.500    37.750    -87.85
     539   117.750    37.750    -91.72
     540   118.000    37.750    -95.76
     541   118.250    37.750    -99.92
     542   118.500    37.750   -104.09
     543   118.750    37.750   -108.15
     544   119.000    37.750   -112.00
     545   119.250    37.750   -115.51
     546   119.500    37.750   -118.55
     547   119.750    37.750   -120.98
     548   120.000    37.750   -122.71
     549   120.250    37.750   -123.59
     550   120.500    37.750   -123.55
     551   120.750    37.750   -122.49
     552   121.000    37.750   -120.36
     553   121.250    37.750   -117.10
     554   121.500    37.750   -112.72
     555   121.750    37.750   -107.22
     556   122.000    37.750   -100.65
     557   122.250    37.750    -93.05
     558   122.500    37.750    -84.55
     559   122.750    37.750    -75.25
     560   123.000    37.750    -65.28
     561   114.500    38.000    -60.96
     562   114.750    38.000    -62.35
     563   115.000    38.000    -63.67
     564   115.250    38.000    -65.01
     565   115.500    38.000    -66.43
     566   115.750    38.000    -67.97
     567   116.000    38.000    -69.71
     568   116.250    38.000    -71.70
     569   116.500    38.000    -73.98
     570   116.750    38.000    -76.56
     571   117.000    38.000    -79.46
     572   117.250    38.000    -82.67
     573   117.500    38.000    -86.18
     574   117.750    38.000    -89.92
     575   118.000    38.000    -93.86
     576   118.250    38.000    -97.91
     577   118.500    38.000   -101.98
     578   118.750    38.000   -105.95
     579   119.000    38.000   -109.73
     580   119.250    38.000   -113.18
     581   119.500    38.000   -116.18
     582   119.750    38.000   -118.60
     583   120.000    38.000   -120.33
     584   120.250    38.000   -121.25
     585   120.500    38.000   -121.27
     586   120.750    38.000   -120.30
     587   121.000    38.000   -118.29
     588   121.250    38.000   -115.18
     589   121.500    38.000   -110.97
     590   121.750    38.000   -105.66
     591   122.000    38.000    -99.31
     592   122.250    38.000    -91.96
     593   122.500    38.000    -83.72
     594   122.750    38.000    -74.69
     595   123.000    38.000    -65.01
     596   114.500    38.250    -60.51
     597   114.750    38.250    -61.84
     598   115.000    38.250    -63.09
     599   115.250    38.250    -64.35
     600   115.500    38.250    -65.67
     601   115.750    38.250    -67.11
     602   116.000    38.250    -68.76
     603   116.250    38.250    -70.62
     604   116.500    38.250    -72.76
     605   116.750    38.250    -75.21
     606   117.000    38.250    -77.96
     607   117.250    38.250    -81.03
     608   117.500    38.250    -84.38
     609   117.750    38.250    -87.98
     610   118.000    38.250    -91.76
     611   118.250    38.250    -95.66
     612   118.500    38.250    -99.59
     613   118.750    38.250   -103.44
     614   119.000    38.250   -107.10
     615   119.250    38.250   -110.46
     616   119.500    38.250   -113.40
     617   119.750    38.250   -115.78
     618   120.000    38.250   -117.50
     619   120.250    38.250   -118.45
     620   120.500    38.250   -118.52
     621   120.750    38.250   -117.65
     622   121.000    38.250   -115.76
     623   121.250    38.250   -112.83
     624   121.500    38.250   -108.83
     625   121.750    38.250   -103.77
     626   122.000    38.250    -97.67
     627   122.250    38.250    -90.62
     628   122.500    38.250    -82.69
     629   122.750    38.250    -74.00
     630   123.000    38.250    -64.66
     631   114.500    38.500    -59.89
     632   114.750    38.500    -61.19
     633   115.000    38.500    -62.41
     634   115.250    38.500    -63.61
     635   115.500    38.500    -64.87
     636   115.750    38.500    -66.24
     637   116.000    38.500    -67.77
     638   116.250    38.500    -69.52
     639   116.500    38.500    -71.54
     640   116.750    38.500    -73.83
     641   117.000    38.500    -76.43
     642   117.250    38.500    -79.33
     643   117.500    38.500    -82.50
     644   117.750    38.500    -85.92
     645   118.000    38.500    -89.52
     646   118.250    38.500    -93.24
     647   118.500    38.500    -96.99
     648   118.750    38.500   -100.68
     649   119.000    38.500   -104.21
     650   119.250    38.500   -107.45
     651   119.500    38.500   -110.30
     652   119.750    38.500   -112.62
     653   120.000    38.500   -114.32
     654   120.250    38.500   -115.28
     655   120.500    38.500   -115.41
     656   120.750    38.500   -114.64
     657   121.000    38.500   -112.90
     658   121.250    38.500   -110.15
     659   121.500    38.500   -106.39
     660   121.750    38.500   -101.60
     661   122.000    38.500    -95.82
     662   122.250    38.500    -89.11
     663   122.500    38.500    -81.56
     664   122.750    38.500    -73.24
     665   123.000    38.500    -64.30
