# Supplementary material for: The analysis on groundwater storage variations from GRACE/GRACE-FO in recent 20 years driven by influencing factors and prediction in Shandong Province, China
Source: Sci Rep. 2024 Mar 9;14:5819. doi: 10.1038/s41598-024-55588-3 (PMC10925065; doi:10.1038/s41598-024-55588-3)
Supplement: Supplementary file 1 — Supplementary Information. [file 41598_2024_55588_MOESM1_ESM.zip › data/GWS derived from GRACE/gws201704.txt]

       1   114.500    34.000    -13.64
       2   114.750    34.000    -15.55
       3   115.000    34.000    -17.13
       4   115.250    34.000    -18.40
       5   115.500    34.000    -19.38
       6   115.750    34.000    -20.13
       7   116.000    34.000    -20.70
       8   116.250    34.000    -21.14
       9   116.500    34.000    -21.53
      10   116.750    34.000    -21.93
      11   117.000    34.000    -22.40
      12   117.250    34.000    -23.00
      13   117.500    34.000    -23.78
      14   117.750    34.000    -24.81
      15   118.000    34.000    -26.09
      16   118.250    34.000    -27.66
      17   118.500    34.000    -29.54
      18   118.750    34.000    -31.69
      19   119.000    34.000    -34.12
      20   119.250    34.000    -36.78
      21   119.500    34.000    -39.62
      22   119.750    34.000    -42.59
      23   120.000    34.000    -45.62
      24   120.250    34.000    -48.63
      25   120.500    34.000    -51.56
      26   120.750    34.000    -54.29
      27   121.000    34.000    -56.78
      28   121.250    34.000    -58.94
      29   121.500    34.000    -60.71
      30   121.750    34.000    -62.02
      31   122.000    34.000    -62.83
      32   122.250    34.000    -63.12
      33   122.500    34.000    -62.86
      34   122.750    34.000    -62.07
      35   123.000    34.000    -60.73
      36   114.500    34.250    -23.99
      37   114.750    34.250    -25.41
      38   115.000    34.250    -26.46
      39   115.250    34.250    -27.21
      40   115.500    34.250    -27.68
      41   115.750    34.250    -27.94
      42   116.000    34.250    -28.05
      43   116.250    34.250    -28.06
      44   116.500    34.250    -28.08
      45   116.750    34.250    -28.15
      46   117.000    34.250    -28.35
      47   117.250    34.250    -28.74
      48   117.500    34.250    -29.38
      49   117.750    34.250    -30.29
      50   118.000    34.250    -31.52
      51   118.250    34.250    -33.08
      52   118.500    34.250    -34.98
      53   118.750    34.250    -37.19
      54   119.000    34.250    -39.67
      55   119.250    34.250    -42.41
      56   119.500    34.250    -45.33
      57   119.750    34.250    -48.35
      58   120.000    34.250    -51.43
      59   120.250    34.250    -54.44
      60   120.500    34.250    -57.33
      61   120.750    34.250    -60.01
      62   121.000    34.250    -62.38
      63   121.250    34.250    -64.37
      64   121.500    34.250    -65.93
      65   121.750    34.250    -66.98
      66   122.000    34.250    -67.50
      67   122.250    34.250    -67.44
      68   122.500    34.250    -66.82
      69   122.750    34.250    -65.62
      70   123.000    34.250    -63.87
      71   114.500    34.500    -34.49
      72   114.750    34.500    -35.40
      73   115.000    34.500    -35.93
      74   115.250    34.500    -36.15
      75   115.500    34.500    -36.12
      76   115.750    34.500    -35.89
      77   116.000    34.500    -35.53
      78   116.250    34.500    -35.14
      79   116.500    34.500    -34.78
      80   116.750    34.500    -34.54
      81   117.000    34.500    -34.48
      82   117.250    34.500    -34.66
      83   117.500    34.500    -35.13
      84   117.750    34.500    -35.95
      85   118.000    34.500    -37.13
      86   118.250    34.500    -38.68
      87   118.500    34.500    -40.59
      88   118.750    34.500    -42.85
      89   119.000    34.500    -45.40
      90   119.250    34.500    -48.19
      91   119.500    34.500    -51.17
      92   119.750    34.500    -54.25
      93   120.000    34.500    -57.34
      94   120.250    34.500    -60.36
      95   120.500    34.500    -63.21
      96   120.750    34.500    -65.80
      97   121.000    34.500    -68.05
      98   121.250    34.500    -69.88
      99   121.500    34.500    -71.22
     100   121.750    34.500    -72.00
     101   122.000    34.500    -72.22
     102   122.250    34.500    -71.82
     103   122.500    34.500    -70.82
     104   122.750    34.500    -69.25
     105   123.000    34.500    -67.10
     106   114.500    34.750    -45.01
     107   114.750    34.750    -45.42
     108   115.000    34.750    -45.44
     109   115.250    34.750    -45.15
     110   115.500    34.750    -44.61
     111   115.750    34.750    -43.90
     112   116.000    34.750    -43.10
     113   116.250    34.750    -42.30
     114   116.500    34.750    -41.58
     115   116.750    34.750    -41.03
     116   117.000    34.750    -40.71
     117   117.250    34.750    -40.69
     118   117.500    34.750    -41.02
     119   117.750    34.750    -41.73
     120   118.000    34.750    -42.86
     121   118.250    34.750    -44.38
     122   118.500    34.750    -46.31
     123   118.750    34.750    -48.60
     124   119.000    34.750    -51.20
     125   119.250    34.750    -54.05
     126   119.500    34.750    -57.08
     127   119.750    34.750    -60.19
     128   120.000    34.750    -63.30
     129   120.250    34.750    -66.30
     130   120.500    34.750    -69.10
     131   120.750    34.750    -71.61
     132   121.000    34.750    -73.73
     133   121.250    34.750    -75.37
     134   121.500    34.750    -76.49
     135   121.750    34.750    -77.02
     136   122.000    34.750    -76.94
     137   122.250    34.750    -76.22
     138   122.500    34.750    -74.86
     139   122.750    34.750    -72.89
     140   123.000    34.750    -70.35
     141   114.500    35.000    -55.46
     142   114.750    35.000    -55.37
     143   115.000    35.000    -54.89
     144   115.250    35.000    -54.10
     145   115.500    35.000    -53.07
     146   115.750    35.000    -51.89
     147   116.000    35.000    -50.66
     148   116.250    35.000    -49.47
     149   116.500    35.000    -48.40
     150   116.750    35.000    -47.55
     151   117.000    35.000    -46.98
     152   117.250    35.000    -46.76
     153   117.500    35.000    -46.94
     154   117.750    35.000    -47.55
     155   118.000    35.000    -48.61
     156   118.250    35.000    -50.11
     157   118.500    35.000    -52.04
     158   118.750    35.000    -54.35
     159   119.000    35.000    -56.99
     160   119.250    35.000    -59.88
     161   119.500    35.000    -62.94
     162   119.750    35.000    -66.07
     163   120.000    35.000    -69.18
     164   120.250    35.000    -72.16
     165   120.500    35.000    -74.90
     166   120.750    35.000    -77.31
     167   121.000    35.000    -79.28
     168   121.250    35.000    -80.76
     169   121.500    35.000    -81.67
     170   121.750    35.000    -81.94
     171   122.000    35.000    -81.56
     172   122.250    35.000    -80.52
     173   122.500    35.000    -78.82
     174   122.750    35.000    -76.50
     175   123.000    35.000    -73.59
     176   114.500    35.250    -65.70
     177   114.750    35.250    -65.12
     178   115.000    35.250    -64.16
     179   115.250    35.250    -62.89
     180   115.500    35.250    -61.39
     181   115.750    35.250    -59.77
     182   116.000    35.250    -58.13
     183   116.250    35.250    -56.56
     184   116.500    35.250    -55.16
     185   116.750    35.250    -54.01
     186   117.000    35.250    -53.19
     187   117.250    35.250    -52.78
     188   117.500    35.250    -52.81
     189   117.750    35.250    -53.31
     190   118.000    35.250    -54.30
     191   118.250    35.250    -55.76
     192   118.500    35.250    -57.68
     193   118.750    35.250    -59.99
     194   119.000    35.250    -62.65
     195   119.250    35.250    -65.55
     196   119.500    35.250    -68.63
     197   119.750    35.250    -71.77
     198   120.000    35.250    -74.86
     199   120.250    35.250    -77.79
     200   120.500    35.250    -80.47
     201   120.750    35.250    -82.77
     202   121.000    35.250    -84.62
     203   121.250    35.250    -85.93
     204   121.500    35.250    -86.61
     205   121.750    35.250    -86.65
     206   122.000    35.250    -86.00
     207   122.250    35.250    -84.65
     208   122.500    35.250    -82.63
     209   122.750    35.250    -79.95
     210   123.000    35.250    -76.71
     211   114.500    35.500    -75.58
     212   114.750    35.500    -74.56
     213   115.000    35.500    -73.14
     214   115.250    35.500    -71.41
     215   115.500    35.500    -69.47
     216   115.750    35.500    -67.43
     217   116.000    35.500    -65.39
     218   116.250    35.500    -63.46
     219   116.500    35.500    -61.72
     220   116.750    35.500    -60.30
     221   117.000    35.500    -59.24
     222   117.250    35.500    -58.63
     223   117.500    35.500    -58.51
     224   117.750    35.500    -58.89
     225   118.000    35.500    -59.79
     226   118.250    35.500    -61.21
     227   118.500    35.500    -63.09
     228   118.750    35.500    -65.39
     229   119.000    35.500    -68.04
     230   119.250    35.500    -70.95
     231   119.500    35.500    -74.02
     232   119.750    35.500    -77.15
     233   120.000    35.500    -80.21
     234   120.250    35.500    -83.09
     235   120.500    35.500    -85.69
     236   120.750    35.500    -87.89
     237   121.000    35.500    -89.60
     238   121.250    35.500    -90.73
     239   121.500    35.500    -91.22
     240   121.750    35.500    -91.02
     241   122.000    35.500    -90.11
     242   122.250    35.500    -88.49
     243   122.500    35.500    -86.17
     244   122.750    35.500    -83.20
     245   123.000    35.500    -79.62
     246   114.500    35.750    -84.96
     247   114.750    35.750    -83.53
     248   115.000    35.750    -81.68
     249   115.250    35.750    -79.52
     250   115.500    35.750    -77.18
     251   115.750    35.750    -74.74
     252   116.000    35.750    -72.32
     253   116.250    35.750    -70.05
     254   116.500    35.750    -68.02
     255   116.750    35.750    -66.31
     256   117.000    35.750    -65.03
     257   117.250    35.750    -64.22
     258   117.500    35.750    -63.93
     259   117.750    35.750    -64.19
     260   118.000    35.750    -64.99
     261   118.250    35.750    -66.33
     262   118.500    35.750    -68.17
     263   118.750    35.750    -70.42
     264   119.000    35.750    -73.05
     265   119.250    35.750    -75.94
     266   119.500    35.750    -78.98
     267   119.750    35.750    -82.07
     268   120.000    35.750    -85.09
     269   120.250    35.750    -87.90
     270   120.500    35.750    -90.41
     271   120.750    35.750    -92.50
     272   121.000    35.750    -94.07
     273   121.250    35.750    -95.04
     274   121.500    35.750    -95.35
     275   121.750    35.750    -94.94
     276   122.000    35.750    -93.79
     277   122.250    35.750    -91.92
     278   122.500    35.750    -89.33
     279   122.750    35.750    -86.08
     280   123.000    35.750    -82.24
     281   114.500    36.000    -93.74
     282   114.750    36.000    -91.92
     283   115.000    36.000    -89.67
     284   115.250    36.000    -87.13
     285   115.500    36.000    -84.39
     286   115.750    36.000    -81.58
     287   116.000    36.000    -78.83
     288   116.250    36.000    -76.23
     289   116.500    36.000    -73.91
     290   116.750    36.000    -71.94
     291   117.000    36.000    -70.42
     292   117.250    36.000    -69.41
     293   117.500    36.000    -68.95
     294   117.750    36.000    -69.06
     295   118.000    36.000    -69.75
     296   118.250    36.000    -71.00
     297   118.500    36.000    -72.75
     298   118.750    36.000    -74.96
     299   119.000    36.000    -77.53
     300   119.250    36.000    -80.37
     301   119.500    36.000    -83.36
     302   119.750    36.000    -86.39
     303   120.000    36.000    -89.34
     304   120.250    36.000    -92.09
     305   120.500    36.000    -94.50
     306   120.750    36.000    -96.48
     307   121.000    36.000    -97.92
     308   121.250    36.000    -98.74
     309   121.500    36.000    -98.87
     310   121.750    36.000    -98.27
     311   122.000    36.000    -96.92
     312   122.250    36.000    -94.82
     313   122.500    36.000    -92.00
     314   122.750    36.000    -88.52
     315   123.000    36.000    -84.43
     316   114.500    36.250   -101.75
     317   114.750    36.250    -99.58
     318   115.000    36.250    -96.98
     319   115.250    36.250    -94.08
     320   115.500    36.250    -91.01
     321   115.750    36.250    -87.86
     322   116.000    36.250    -84.78
     323   116.250    36.250    -81.88
     324   116.500    36.250    -79.27
     325   116.750    36.250    -77.05
     326   117.000    36.250    -75.30
     327   117.250    36.250    -74.09
     328   117.500    36.250    -73.45
     329   117.750    36.250    -73.41
     330   118.000    36.250    -73.96
     331   118.250    36.250    -75.09
     332   118.500    36.250    -76.75
     333   118.750    36.250    -78.87
     334   119.000    36.250    -81.36
     335   119.250    36.250    -84.12
     336   119.500    36.250    -87.03
     337   119.750    36.250    -89.99
     338   120.000    36.250    -92.86
     339   120.250    36.250    -95.51
     340   120.500    36.250    -97.82
     341   120.750    36.250    -99.69
     342   121.000    36.250   -100.99
     343   121.250    36.250   -101.67
     344   121.500    36.250   -101.65
     345   121.750    36.250   -100.89
     346   122.000    36.250    -99.36
     347   122.250    36.250    -97.08
     348   122.500    36.250    -94.07
     349   122.750    36.250    -90.40
     350   123.000    36.250    -86.12
     351   114.500    36.500   -108.90
     352   114.750    36.500   -106.42
     353   115.000    36.500   -103.51
     354   115.250    36.500   -100.30
     355   115.500    36.500    -96.90
     356   115.750    36.500    -93.46
     357   116.000    36.500    -90.08
     358   116.250    36.500    -86.90
     359   116.500    36.500    -84.02
     360   116.750    36.500    -81.55
     361   117.000    36.500    -79.58
     362   117.250    36.500    -78.15
     363   117.500    36.500    -77.32
     364   117.750    36.500    -77.11
     365   118.000    36.500    -77.51
     366   118.250    36.500    -78.50
     367   118.500    36.500    -80.03
     368   118.750    36.500    -82.03
     369   119.000    36.500    -84.41
     370   119.250    36.500    -87.06
     371   119.500    36.500    -89.88
     372   119.750    36.500    -92.74
     373   120.000    36.500    -95.51
     374   120.250    36.500    -98.05
     375   120.500    36.500   -100.25
     376   120.750    36.500   -102.00
     377   121.000    36.500   -103.18
     378   121.250    36.500   -103.73
     379   121.500    36.500   -103.59
     380   121.750    36.500   -102.68
     381   122.000    36.500   -101.01
     382   122.250    36.500    -98.58
     383   122.500    36.500    -95.43
     384   122.750    36.500    -91.61
     385   123.000    36.500    -87.20
     386   114.500    36.750   -115.05
     387   114.750    36.750   -112.32
     388   115.000    36.750   -109.15
     389   115.250    36.750   -105.66
     390   115.500    36.750   -101.99
     391   115.750    36.750    -98.27
     392   116.000    36.750    -94.63
     393   116.250    36.750    -91.18
     394   116.500    36.750    -88.06
     395   116.750    36.750    -85.34
     396   117.000    36.750    -83.14
     397   117.250    36.750    -81.50
     398   117.500    36.750    -80.47
     399   117.750    36.750    -80.07
     400   118.000    36.750    -80.30
     401   118.250    36.750    -81.12
     402   118.500    36.750    -82.50
     403   118.750    36.750    -84.35
     404   119.000    36.750    -86.59
     405   119.250    36.750    -89.12
     406   119.500    36.750    -91.80
     407   119.750    36.750    -94.54
     408   120.000    36.750    -97.19
     409   120.250    36.750    -99.61
     410   120.500    36.750   -101.70
     411   120.750    36.750   -103.33
     412   121.000    36.750   -104.40
     413   121.250    36.750   -104.84
     414   121.500    36.750   -104.57
     415   121.750    36.750   -103.56
     416   122.000    36.750   -101.78
     417   122.250    36.750    -99.25
     418   122.500    36.750    -96.00
     419   122.750    36.750    -92.08
     420   123.000    36.750    -87.58
     421   114.500    37.000   -120.17
     422   114.750    37.000   -117.22
     423   115.000    37.000   -113.82
     424   115.250    37.000   -110.10
     425   115.500    37.000   -106.19
     426   115.750    37.000   -102.23
     427   116.000    37.000    -98.34
     428   116.250    37.000    -94.66
     429   116.500    37.000    -91.30
     430   116.750    37.000    -88.36
     431   117.000    37.000    -85.93
     432   117.250    37.000    -84.07
     433   117.500    37.000    -82.82
     434   117.750    37.000    -82.22
     435   118.000    37.000    -82.25
     436   118.250    37.000    -82.88
     437   118.500    37.000    -84.07
     438   118.750    37.000    -85.75
     439   119.000    37.000    -87.82
     440   119.250    37.000    -90.19
     441   119.500    37.000    -92.73
     442   119.750    37.000    -95.32
     443   120.000    37.000    -97.82
     444   120.250    37.000   -100.13
     445   120.500    37.000   -102.10
     446   120.750    37.000   -103.60
     447   121.000    37.000   -104.58
     448   121.250    37.000   -104.92
     449   121.500    37.000   -104.56
     450   121.750    37.000   -103.46
     451   122.000    37.000   -101.61
     452   122.250    37.000    -99.02
     453   122.500    37.000    -95.71
     454   122.750    37.000    -91.74
     455   123.000    37.000    -87.20
     456   114.500    37.250   -124.16
     457   114.750    37.250   -121.05
     458   115.000    37.250   -117.47
     459   115.250    37.250   -113.55
     460   115.500    37.250   -109.45
     461   115.750    37.250   -105.28
     462   116.000    37.250   -101.18
     463   116.250    37.250    -97.28
     464   116.500    37.250    -93.70
     465   116.750    37.250    -90.54
     466   117.000    37.250    -87.88
     467   117.250    37.250    -85.80
     468   117.500    37.250    -84.33
     469   117.750    37.250    -83.50
     470   118.000    37.250    -83.31
     471   118.250    37.250    -83.73
     472   118.500    37.250    -84.72
     473   118.750    37.250    -86.19
     474   119.000    37.250    -88.07
     475   119.250    37.250    -90.26
     476   119.500    37.250    -92.62
     477   119.750    37.250    -95.04
     478   120.000    37.250    -97.40
     479   120.250    37.250    -99.55
     480   120.500    37.250   -101.38
     481   120.750    37.250   -102.79
     482   121.000    37.250   -103.66
     483   121.250    37.250   -103.91
     484   121.500    37.250   -103.49
     485   121.750    37.250   -102.34
     486   122.000    37.250   -100.45
     487   122.250    37.250    -97.84
     488   122.500    37.250    -94.52
     489   122.750    37.250    -90.56
     490   123.000    37.250    -86.04
     491   114.500    37.500   -127.02
     492   114.750    37.500   -123.78
     493   115.000    37.500   -120.06
     494   115.250    37.500   -116.00
     495   115.500    37.500   -111.74
     496   115.750    37.500   -107.40
     497   116.000    37.500   -103.11
     498   116.250    37.500    -99.02
     499   116.500    37.500    -95.23
     500   116.750    37.500    -91.86
     501   117.000    37.500    -88.98
     502   117.250    37.500    -86.67
     503   117.500    37.500    -84.97
     504   117.750    37.500    -83.90
     505   118.000    37.500    -83.48
     506   118.250    37.500    -83.66
     507   118.500    37.500    -84.41
     508   118.750    37.500    -85.66
     509   119.000    37.500    -87.32
     510   119.250    37.500    -89.29
     511   119.500    37.500    -91.45
     512   119.750    37.500    -93.68
     513   120.000    37.500    -95.87
     514   120.250    37.500    -97.87
     515   120.500    37.500    -99.57
     516   120.750    37.500   -100.86
     517   121.000    37.500   -101.65
     518   121.250    37.500   -101.84
     519   121.500    37.500   -101.36
     520   121.750    37.500   -100.19
     521   122.000    37.500    -98.30
     522   122.250    37.500    -95.70
     523   122.500    37.500    -92.42
     524   122.750    37.500    -88.52
     525   123.000    37.500    -84.07
     526   114.500    37.750   -128.72
     527   114.750    37.750   -125.40
     528   115.000    37.750   -121.60
     529   115.250    37.750   -117.43
     530   115.500    37.750   -113.04
     531   115.750    37.750   -108.55
     532   116.000    37.750   -104.12
     533   116.250    37.750    -99.86
     534   116.500    37.750    -95.88
     535   116.750    37.750    -92.31
     536   117.000    37.750    -89.21
     537   117.250    37.750    -86.67
     538   117.500    37.750    -84.73
     539   117.750    37.750    -83.42
     540   118.000    37.750    -82.75
     541   118.250    37.750    -82.67
     542   118.500    37.750    -83.17
     543   118.750    37.750    -84.16
     544   119.000    37.750    -85.57
     545   119.250    37.750    -87.31
     546   119.500    37.750    -89.25
     547   119.750    37.750    -91.29
     548   120.000    37.750    -93.28
     549   120.250    37.750    -95.12
     550   120.500    37.750    -96.69
     551   120.750    37.750    -97.87
     552   121.000    37.750    -98.57
     553   121.250    37.750    -98.70
     554   121.500    37.750    -98.21
     555   121.750    37.750    -97.04
     556   122.000    37.750    -95.18
     557   122.250    37.750    -92.64
     558   122.500    37.750    -89.45
     559   122.750    37.750    -85.65
     560   123.000    37.750    -81.31
     561   114.500    38.000   -129.29
     562   114.750    38.000   -125.94
     563   115.000    38.000   -122.09
     564   115.250    38.000   -117.86
     565   115.500    38.000   -113.39
     566   115.750    38.000   -108.80
     567   116.000    38.000   -104.23
     568   116.250    38.000    -99.83
     569   116.500    38.000    -95.69
     570   116.750    38.000    -91.92
     571   117.000    38.000    -88.62
     572   117.250    38.000    -85.85
     573   117.500    38.000    -83.67
     574   117.750    38.000    -82.10
     575   118.000    38.000    -81.15
     576   118.250    38.000    -80.81
     577   118.500    38.000    -81.03
     578   118.750    38.000    -81.76
     579   119.000    38.000    -82.90
     580   119.250    38.000    -84.39
     581   119.500    38.000    -86.08
     582   119.750    38.000    -87.90
     583   120.000    38.000    -89.70
     584   120.250    38.000    -91.37
     585   120.500    38.000    -92.79
     586   120.750    38.000    -93.87
     587   121.000    38.000    -94.48
     588   121.250    38.000    -94.58
     589   121.500    38.000    -94.07
     590   121.750    38.000    -92.94
     591   122.000    38.000    -91.15
     592   122.250    38.000    -88.71
     593   122.500    38.000    -85.63
     594   122.750    38.000    -81.98
     595   123.000    38.000    -77.82
     596   114.500    38.250   -128.77
     597   114.750    38.250   -125.43
     598   115.000    38.250   -121.58
     599   115.250    38.250   -117.33
     600   115.500    38.250   -112.81
     601   115.750    38.250   -108.16
     602   116.000    38.250   -103.50
     603   116.250    38.250    -98.97
     604   116.500    38.250    -94.68
     605   116.750    38.250    -90.74
     606   117.000    38.250    -87.24
     607   117.250    38.250    -84.26
     608   117.500    38.250    -81.83
     609   117.750    38.250    -80.01
     610   118.000    38.250    -78.79
     611   118.250    38.250    -78.15
     612   118.500    38.250    -78.08
     613   118.750    38.250    -78.53
     614   119.000    38.250    -79.38
     615   119.250    38.250    -80.59
     616   119.500    38.250    -82.03
     617   119.750    38.250    -83.61
     618   120.000    38.250    -85.21
     619   120.250    38.250    -86.70
     620   120.500    38.250    -87.98
     621   120.750    38.250    -88.94
     622   121.000    38.250    -89.50
     623   121.250    38.250    -89.56
     624   121.500    38.250    -89.07
     625   121.750    38.250    -87.99
     626   122.000    38.250    -86.29
     627   122.250    38.250    -83.98
     628   122.500    38.250    -81.06
     629   122.750    38.250    -77.60
     630   123.000    38.250    -73.65
     631   114.500    38.500   -127.23
     632   114.750    38.500   -123.95
     633   115.000    38.500   -120.14
     634   115.250    38.500   -115.91
     635   115.500    38.500   -111.39
     636   115.750    38.500   -106.71
     637   116.000    38.500   -101.99
     638   116.250    38.500    -97.37
     639   116.500    38.500    -92.96
     640   116.750    38.500    -88.85
     641   117.000    38.500    -85.17
     642   117.250    38.500    -81.97
     643   117.500    38.500    -79.31
     644   117.750    38.500    -77.22
     645   118.000    38.500    -75.72
     646   118.250    38.500    -74.80
     647   118.500    38.500    -74.43
     648   118.750    38.500    -74.57
     649   119.000    38.500    -75.13
     650   119.250    38.500    -76.05
     651   119.500    38.500    -77.23
     652   119.750    38.500    -78.56
     653   120.000    38.500    -79.93
     654   120.250    38.500    -81.24
     655   120.500    38.500    -82.38
     656   120.750    38.500    -83.23
     657   121.000    38.500    -83.73
     658   121.250    38.500    -83.77
     659   121.500    38.500    -83.31
     660   121.750    38.500    -82.30
     661   122.000    38.500    -80.71
     662   122.250    38.500    -78.56
     663   122.500    38.500    -75.83
     664   122.750    38.500    -72.60
     665   123.000    38.500    -68.90
