# Supplementary material for: The analysis on groundwater storage variations from GRACE/GRACE-FO in recent 20 years driven by influencing factors and prediction in Shandong Province, China
Source: Sci Rep. 2024 Mar 9;14:5819. doi: 10.1038/s41598-024-55588-3 (PMC10925065; doi:10.1038/s41598-024-55588-3)
Supplement: Supplementary file 1 — Supplementary Information. [file 41598_2024_55588_MOESM1_ESM.zip › data/GWS derived from GRACE/gws201706.txt]

       1   114.500    34.000    -64.80
       2   114.750    34.000    -57.56
       3   115.000    34.000    -49.53
       4   115.250    34.000    -40.83
       5   115.500    34.000    -31.60
       6   115.750    34.000    -21.97
       7   116.000    34.000    -12.10
       8   116.250    34.000     -2.14
       9   116.500    34.000      7.73
      10   116.750    34.000     17.33
      11   117.000    34.000     26.53
      12   117.250    34.000     35.15
      13   117.500    34.000     43.06
      14   117.750    34.000     50.14
      15   118.000    34.000     56.27
      16   118.250    34.000     61.37
      17   118.500    34.000     65.38
      18   118.750    34.000     68.25
      19   119.000    34.000     69.99
      20   119.250    34.000     70.59
      21   119.500    34.000     70.12
      22   119.750    34.000     68.64
      23   120.000    34.000     66.24
      24   120.250    34.000     63.00
      25   120.500    34.000     59.08
      26   120.750    34.000     54.61
      27   121.000    34.000     49.72
      28   121.250    34.000     44.57
      29   121.500    34.000     39.30
      30   121.750    34.000     34.07
      31   122.000    34.000     28.99
      32   122.250    34.000     24.18
      33   122.500    34.000     19.76
      34   122.750    34.000     15.79
      35   123.000    34.000     12.35
      36   114.500    34.250    -73.87
      37   114.750    34.250    -66.48
      38   115.000    34.250    -58.24
      39   115.250    34.250    -49.28
      40   115.500    34.250    -39.77
      41   115.750    34.250    -29.83
      42   116.000    34.250    -19.65
      43   116.250    34.250     -9.38
      44   116.500    34.250      0.79
      45   116.750    34.250     10.69
      46   117.000    34.250     20.14
      47   117.250    34.250     29.00
      48   117.500    34.250     37.12
      49   117.750    34.250     44.35
      50   118.000    34.250     50.59
      51   118.250    34.250     55.77
      52   118.500    34.250     59.80
      53   118.750    34.250     62.68
      54   119.000    34.250     64.38
      55   119.250    34.250     64.94
      56   119.500    34.250     64.40
      57   119.750    34.250     62.83
      58   120.000    34.250     60.34
      59   120.250    34.250     57.06
      60   120.500    34.250     53.10
      61   120.750    34.250     48.61
      62   121.000    34.250     43.76
      63   121.250    34.250     38.69
      64   121.500    34.250     33.56
      65   121.750    34.250     28.51
      66   122.000    34.250     23.68
      67   122.250    34.250     19.19
      68   122.500    34.250     15.13
      69   122.750    34.250     11.59
      70   123.000    34.250      8.62
      71   114.500    34.500    -82.50
      72   114.750    34.500    -75.01
      73   115.000    34.500    -66.64
      74   115.250    34.500    -57.53
      75   115.500    34.500    -47.82
      76   115.750    34.500    -37.69
      77   116.000    34.500    -27.29
      78   116.250    34.500    -16.82
      79   116.500    34.500     -6.46
      80   116.750    34.500      3.63
      81   117.000    34.500     13.26
      82   117.250    34.500     22.25
      83   117.500    34.500     30.47
      84   117.750    34.500     37.78
      85   118.000    34.500     44.07
      86   118.250    34.500     49.25
      87   118.500    34.500     53.27
      88   118.750    34.500     56.11
      89   119.000    34.500     57.74
      90   119.250    34.500     58.23
      91   119.500    34.500     57.61
      92   119.750    34.500     55.98
      93   120.000    34.500     53.44
      94   120.250    34.500     50.13
      95   120.500    34.500     46.17
      96   120.750    34.500     41.73
      97   121.000    34.500     36.97
      98   121.250    34.500     32.04
      99   121.500    34.500     27.11
     100   121.750    34.500     22.33
     101   122.000    34.500     17.83
     102   122.250    34.500     13.74
     103   122.500    34.500     10.13
     104   122.750    34.500      7.10
     105   123.000    34.500      4.68
     106   114.500    34.750    -90.58
     107   114.750    34.750    -83.06
     108   115.000    34.750    -74.64
     109   115.250    34.750    -65.47
     110   115.500    34.750    -55.67
     111   115.750    34.750    -45.43
     112   116.000    34.750    -34.93
     113   116.250    34.750    -24.35
     114   116.500    34.750    -13.88
     115   116.750    34.750     -3.71
     116   117.000    34.750      5.99
     117   117.250    34.750     15.03
     118   117.500    34.750     23.27
     119   117.750    34.750     30.58
     120   118.000    34.750     36.84
     121   118.250    34.750     41.97
     122   118.500    34.750     45.93
     123   118.750    34.750     48.68
     124   119.000    34.750     50.24
     125   119.250    34.750     50.64
     126   119.500    34.750     49.94
     127   119.750    34.750     48.25
     128   120.000    34.750     45.68
     129   120.250    34.750     42.35
     130   120.500    34.750     38.44
     131   120.750    34.750     34.09
     132   121.000    34.750     29.48
     133   121.250    34.750     24.76
     134   121.500    34.750     20.10
     135   121.750    34.750     15.66
     136   122.000    34.750     11.56
     137   122.250    34.750      7.93
     138   122.500    34.750      4.86
     139   122.750    34.750      2.40
     140   123.000    34.750      0.61
     141   114.500    35.000    -98.02
     142   114.750    35.000    -90.56
     143   115.000    35.000    -82.16
     144   115.250    35.000    -72.99
     145   115.500    35.000    -63.19
     146   115.750    35.000    -52.94
     147   116.000    35.000    -42.41
     148   116.250    35.000    -31.81
     149   116.500    35.000    -21.33
     150   116.750    35.000    -11.17
     151   117.000    35.000     -1.50
     152   117.250    35.000      7.50
     153   117.500    35.000     15.69
     154   117.750    35.000     22.93
     155   118.000    35.000     29.10
     156   118.250    35.000     34.13
     157   118.500    35.000     37.97
     158   118.750    35.000     40.61
     159   119.000    35.000     42.05
     160   119.250    35.000     42.35
     161   119.500    35.000     41.58
     162   119.750    35.000     39.83
     163   120.000    35.000     37.24
     164   120.250    35.000     33.94
     165   120.500    35.000     30.10
     166   120.750    35.000     25.88
     167   121.000    35.000     21.46
     168   121.250    35.000     17.01
     169   121.500    35.000     12.68
     170   121.750    35.000      8.64
     171   122.000    35.000      5.01
     172   122.250    35.000      1.91
     173   122.500    35.000     -0.58
     174   122.750    35.000     -2.40
     175   123.000    35.000     -3.51
     176   114.500    35.250   -104.75
     177   114.750    35.250    -97.39
     178   115.000    35.250    -89.09
     179   115.250    35.250    -79.99
     180   115.500    35.250    -70.25
     181   115.750    35.250    -60.06
     182   116.000    35.250    -49.60
     183   116.250    35.250    -39.08
     184   116.500    35.250    -28.68
     185   116.750    35.250    -18.60
     186   117.000    35.250     -9.03
     187   117.250    35.250     -0.14
     188   117.500    35.250      7.91
     189   117.750    35.250     15.01
     190   118.000    35.250     21.04
     191   118.250    35.250     25.91
     192   118.500    35.250     29.60
     193   118.750    35.250     32.10
     194   119.000    35.250     33.41
     195   119.250    35.250     33.60
     196   119.500    35.250     32.73
     197   119.750    35.250     30.94
     198   120.000    35.250     28.34
     199   120.250    35.250     25.09
     200   120.500    35.250     21.35
     201   120.750    35.250     17.30
     202   121.000    35.250     13.12
     203   121.250    35.250      8.97
     204   121.500    35.250      5.03
     205   121.750    35.250      1.43
     206   122.000    35.250     -1.68
     207   122.250    35.250     -4.20
     208   122.500    35.250     -6.04
     209   122.750    35.250     -7.17
     210   123.000    35.250     -7.56
     211   114.500    35.500   -110.71
     212   114.750    35.500   -103.49
     213   115.000    35.500    -95.32
     214   115.250    35.500    -86.36
     215   115.500    35.500    -76.76
     216   115.750    35.500    -66.70
     217   116.000    35.500    -56.38
     218   116.250    35.500    -45.99
     219   116.500    35.500    -35.74
     220   116.750    35.500    -25.83
     221   117.000    35.500    -16.43
     222   117.250    35.500     -7.72
     223   117.500    35.500      0.14
     224   117.750    35.500      7.04
     225   118.000    35.500     12.87
     226   118.250    35.500     17.56
     227   118.500    35.500     21.05
     228   118.750    35.500     23.38
     229   119.000    35.500     24.54
     230   119.250    35.500     24.60
     231   119.500    35.500     23.65
     232   119.750    35.500     21.81
     233   120.000    35.500     19.23
     234   120.250    35.500     16.04
     235   120.500    35.500     12.44
     236   120.750    35.500      8.59
     237   121.000    35.500      4.67
     238   121.250    35.500      0.86
     239   121.500    35.500     -2.67
     240   121.750    35.500     -5.77
     241   122.000    35.500     -8.32
     242   122.250    35.500    -10.22
     243   122.500    35.500    -11.40
     244   122.750    35.500    -11.80
     245   123.000    35.500    -11.42
     246   114.500    35.750   -115.81
     247   114.750    35.750   -108.78
     248   115.000    35.750   -100.80
     249   115.250    35.750    -92.01
     250   115.500    35.750    -82.58
     251   115.750    35.750    -72.72
     252   116.000    35.750    -62.59
     253   116.250    35.750    -52.41
     254   116.500    35.750    -42.37
     255   116.750    35.750    -32.68
     256   117.000    35.750    -23.51
     257   117.250    35.750    -15.04
     258   117.500    35.750     -7.42
     259   117.750    35.750     -0.76
     260   118.000    35.750      4.82
     261   118.250    35.750      9.28
     262   118.500    35.750     12.57
     263   118.750    35.750     14.69
     264   119.000    35.750     15.68
     265   119.250    35.750     15.61
     266   119.500    35.750     14.58
     267   119.750    35.750     12.71
     268   120.000    35.750     10.15
     269   120.250    35.750      7.04
     270   120.500    35.750      3.59
     271   120.750    35.750     -0.04
     272   121.000    35.750     -3.66
     273   121.250    35.750     -7.10
     274   121.500    35.750    -10.18
     275   121.750    35.750    -12.78
     276   122.000    35.750    -14.75
     277   122.250    35.750    -16.01
     278   122.500    35.750    -16.48
     279   122.750    35.750    -16.15
     280   123.000    35.750    -14.99
     281   114.500    36.000   -120.02
     282   114.750    36.000   -113.19
     283   115.000    36.000   -105.41
     284   115.250    36.000    -96.84
     285   115.500    36.000    -87.64
     286   115.750    36.000    -78.01
     287   116.000    36.000    -68.13
     288   116.250    36.000    -58.20
     289   116.500    36.000    -48.42
     290   116.750    36.000    -39.01
     291   117.000    36.000    -30.11
     292   117.250    36.000    -21.93
     293   117.500    36.000    -14.58
     294   117.750    36.000     -8.21
     295   118.000    36.000     -2.90
     296   118.250    36.000      1.30
     297   118.500    36.000      4.36
     298   118.750    36.000      6.28
     299   119.000    36.000      7.10
     300   119.250    36.000      6.90
     301   119.500    36.000      5.79
     302   119.750    36.000      3.88
     303   120.000    36.000      1.35
     304   120.250    36.000     -1.66
     305   120.500    36.000     -4.95
     306   120.750    36.000     -8.34
     307   121.000    36.000    -11.64
     308   121.250    36.000    -14.69
     309   121.500    36.000    -17.31
     310   121.750    36.000    -19.37
     311   122.000    36.000    -20.76
     312   122.250    36.000    -21.37
     313   122.500    36.000    -21.14
     314   122.750    36.000    -20.06
     315   123.000    36.000    -18.13
     316   114.500    36.250   -123.30
     317   114.750    36.250   -116.68
     318   115.000    36.250   -109.13
     319   115.250    36.250   -100.79
     320   115.500    36.250    -91.86
     321   115.750    36.250    -82.48
     322   116.000    36.250    -72.88
     323   116.250    36.250    -63.24
     324   116.500    36.250    -53.77
     325   116.750    36.250    -44.66
     326   117.000    36.250    -36.08
     327   117.250    36.250    -28.21
     328   117.500    36.250    -21.18
     329   117.750    36.250    -15.11
     330   118.000    36.250    -10.08
     331   118.250    36.250     -6.16
     332   118.500    36.250     -3.35
     333   118.750    36.250     -1.65
     334   119.000    36.250     -1.00
     335   119.250    36.250     -1.33
     336   119.500    36.250     -2.52
     337   119.750    36.250     -4.44
     338   120.000    36.250     -6.94
     339   120.250    36.250     -9.82
     340   120.500    36.250    -12.94
     341   120.750    36.250    -16.07
     342   121.000    36.250    -19.05
     343   121.250    36.250    -21.71
     344   121.500    36.250    -23.86
     345   121.750    36.250    -25.39
     346   122.000    36.250    -26.18
     347   122.250    36.250    -26.13
     348   122.500    36.250    -25.22
     349   122.750    36.250    -23.41
     350   123.000    36.250    -20.73
     351   114.500    36.500   -125.61
     352   114.750    36.500   -119.22
     353   115.000    36.500   -111.90
     354   115.250    36.500   -103.82
     355   115.500    36.500    -95.15
     356   115.750    36.500    -86.07
     357   116.000    36.500    -76.76
     358   116.250    36.500    -67.44
     359   116.500    36.500    -58.30
     360   116.750    36.500    -49.51
     361   117.000    36.500    -41.27
     362   117.250    36.500    -33.73
     363   117.500    36.500    -27.03
     364   117.750    36.500    -21.28
     365   118.000    36.500    -16.56
     366   118.250    36.500    -12.92
     367   118.500    36.500    -10.36
     368   118.750    36.500     -8.87
     369   119.000    36.500     -8.39
     370   119.250    36.500     -8.84
     371   119.500    36.500    -10.10
     372   119.750    36.500    -12.03
     373   120.000    36.500    -14.47
     374   120.250    36.500    -17.25
     375   120.500    36.500    -20.17
     376   120.750    36.500    -23.04
     377   121.000    36.500    -25.69
     378   121.250    36.500    -27.94
     379   121.500    36.500    -29.64
     380   121.750    36.500    -30.64
     381   122.000    36.500    -30.85
     382   122.250    36.500    -30.18
     383   122.500    36.500    -28.59
     384   122.750    36.500    -26.09
     385   123.000    36.500    -22.69
     386   114.500    36.750   -126.97
     387   114.750    36.750   -120.79
     388   115.000    36.750   -113.71
     389   115.250    36.750   -105.89
     390   115.500    36.750    -97.49
     391   115.750    36.750    -88.71
     392   116.000    36.750    -79.72
     393   116.250    36.750    -70.73
     394   116.500    36.750    -61.91
     395   116.750    36.750    -53.48
     396   117.000    36.750    -45.58
     397   117.250    36.750    -38.39
     398   117.500    36.750    -32.03
     399   117.750    36.750    -26.59
     400   118.000    36.750    -22.17
     401   118.250    36.750    -18.80
     402   118.500    36.750    -16.49
     403   118.750    36.750    -15.21
     404   119.000    36.750    -14.89
     405   119.250    36.750    -15.45
     406   119.500    36.750    -16.77
     407   119.750    36.750    -18.70
     408   120.000    36.750    -21.07
     409   120.250    36.750    -23.72
     410   120.500    36.750    -26.44
     411   120.750    36.750    -29.05
     412   121.000    36.750    -31.38
     413   121.250    36.750    -33.24
     414   121.500    36.750    -34.48
     415   121.750    36.750    -34.98
     416   122.000    36.750    -34.63
     417   122.250    36.750    -33.36
     418   122.500    36.750    -31.14
     419   122.750    36.750    -27.98
     420   123.000    36.750    -23.91
     421   114.500    37.000   -127.39
     422   114.750    37.000   -121.41
     423   115.000    37.000   -114.56
     424   115.250    37.000   -107.00
     425   115.500    37.000    -98.89
     426   115.750    37.000    -90.40
     427   116.000    37.000    -81.72
     428   116.250    37.000    -73.05
     429   116.500    37.000    -64.58
     430   116.750    37.000    -56.49
     431   117.000    37.000    -48.94
     432   117.250    37.000    -42.08
     433   117.500    37.000    -36.05
     434   117.750    37.000    -30.94
     435   118.000    37.000    -26.81
     436   118.250    37.000    -23.70
     437   118.500    37.000    -21.62
     438   118.750    37.000    -20.52
     439   119.000    37.000    -20.36
     440   119.250    37.000    -21.02
     441   119.500    37.000    -22.38
     442   119.750    37.000    -24.29
     443   120.000    37.000    -26.59
     444   120.250    37.000    -29.10
     445   120.500    37.000    -31.62
     446   120.750    37.000    -33.97
     447   121.000    37.000    -35.97
     448   121.250    37.000    -37.45
     449   121.500    37.000    -38.27
     450   121.750    37.000    -38.28
     451   122.000    37.000    -37.42
     452   122.250    37.000    -35.60
     453   122.500    37.000    -32.80
     454   122.750    37.000    -29.02
     455   123.000    37.000    -24.34
     456   114.500    37.250   -126.89
     457   114.750    37.250   -121.11
     458   115.000    37.250   -114.48
     459   115.250    37.250   -107.16
     460   115.500    37.250    -99.31
     461   115.750    37.250    -91.12
     462   116.000    37.250    -82.76
     463   116.250    37.250    -74.41
     464   116.500    37.250    -66.27
     465   116.750    37.250    -58.51
     466   117.000    37.250    -51.30
     467   117.250    37.250    -44.78
     468   117.500    37.250    -39.05
     469   117.750    37.250    -34.24
     470   118.000    37.250    -30.39
     471   118.250    37.250    -27.52
     472   118.500    37.250    -25.66
     473   118.750    37.250    -24.74
     474   119.000    37.250    -24.69
     475   119.250    37.250    -25.42
     476   119.500    37.250    -26.81
     477   119.750    37.250    -28.68
     478   120.000    37.250    -30.89
     479   120.250    37.250    -33.26
     480   120.500    37.250    -35.58
     481   120.750    37.250    -37.67
     482   121.000    37.250    -39.36
     483   121.250    37.250    -40.49
     484   121.500    37.250    -40.89
     485   121.750    37.250    -40.47
     486   122.000    37.250    -39.12
     487   122.250    37.250    -36.80
     488   122.500    37.250    -33.47
     489   122.750    37.250    -29.17
     490   123.000    37.250    -23.95
     491   114.500    37.500   -125.54
     492   114.750    37.500   -119.93
     493   115.000    37.500   -113.51
     494   115.250    37.500   -106.43
     495   115.500    37.500    -98.83
     496   115.750    37.500    -90.91
     497   116.000    37.500    -82.84
     498   116.250    37.500    -74.81
     499   116.500    37.500    -66.98
     500   116.750    37.500    -59.55
     501   117.000    37.500    -52.65
     502   117.250    37.500    -46.43
     503   117.500    37.500    -41.01
     504   117.750    37.500    -36.48
     505   118.000    37.500    -32.87
     506   118.250    37.500    -30.23
     507   118.500    37.500    -28.54
     508   118.750    37.500    -27.76
     509   119.000    37.500    -27.82
     510   119.250    37.500    -28.61
     511   119.500    37.500    -29.98
     512   119.750    37.500    -31.82
     513   120.000    37.500    -33.93
     514   120.250    37.500    -36.14
     515   120.500    37.500    -38.26
     516   120.750    37.500    -40.10
     517   121.000    37.500    -41.49
     518   121.250    37.500    -42.28
     519   121.500    37.500    -42.32
     520   121.750    37.500    -41.50
     521   122.000    37.500    -39.72
     522   122.250    37.500    -36.95
     523   122.500    37.500    -33.16
     524   122.750    37.500    -28.41
     525   123.000    37.500    -22.71
     526   114.500    37.750   -123.40
     527   114.750    37.750   -117.95
     528   115.000    37.750   -111.72
     529   115.250    37.750   -104.85
     530   115.500    37.750    -97.50
     531   115.750    37.750    -89.83
     532   116.000    37.750    -82.05
     533   116.250    37.750    -74.30
     534   116.500    37.750    -66.77
     535   116.750    37.750    -59.63
     536   117.000    37.750    -53.03
     537   117.250    37.750    -47.10
     538   117.500    37.750    -41.94
     539   117.750    37.750    -37.64
     540   118.000    37.750    -34.26
     541   118.250    37.750    -31.81
     542   118.500    37.750    -30.27
     543   118.750    37.750    -29.61
     544   119.000    37.750    -29.73
     545   119.250    37.750    -30.53
     546   119.500    37.750    -31.90
     547   119.750    37.750    -33.67
     548   120.000    37.750    -35.67
     549   120.250    37.750    -37.71
     550   120.500    37.750    -39.63
     551   120.750    37.750    -41.23
     552   121.000    37.750    -42.35
     553   121.250    37.750    -42.83
     554   121.500    37.750    -42.53
     555   121.750    37.750    -41.35
     556   122.000    37.750    -39.21
     557   122.250    37.750    -36.05
     558   122.500    37.750    -31.89
     559   122.750    37.750    -26.74
     560   123.000    37.750    -20.69
     561   114.500    38.000   -120.55
     562   114.750    38.000   -115.24
     563   115.000    38.000   -109.18
     564   115.250    38.000   -102.51
     565   115.500    38.000    -95.38
     566   115.750    38.000    -87.97
     567   116.000    38.000    -80.43
     568   116.250    38.000    -72.96
     569   116.500    38.000    -65.71
     570   116.750    38.000    -58.83
     571   117.000    38.000    -52.49
     572   117.250    38.000    -46.81
     573   117.500    38.000    -41.90
     574   117.750    38.000    -37.81
     575   118.000    38.000    -34.61
     576   118.250    38.000    -32.30
     577   118.500    38.000    -30.88
     578   118.750    38.000    -30.30
     579   119.000    38.000    -30.46
     580   119.250    38.000    -31.26
     581   119.500    38.000    -32.57
     582   119.750    38.000    -34.25
     583   120.000    38.000    -36.12
     584   120.250    38.000    -38.00
     585   120.500    38.000    -39.72
     586   120.750    38.000    -41.09
     587   121.000    38.000    -41.95
     588   121.250    38.000    -42.14
     589   121.500    38.000    -41.55
     590   121.750    38.000    -40.07
     591   122.000    38.000    -37.61
     592   122.250    38.000    -34.15
     593   122.500    38.000    -29.68
     594   122.750    38.000    -24.24
     595   123.000    38.000    -17.90
     596   114.500    38.250   -117.09
     597   114.750    38.250   -111.90
     598   115.000    38.250   -106.00
     599   115.250    38.250    -99.52
     600   115.500    38.250    -92.60
     601   115.750    38.250    -85.41
     602   116.000    38.250    -78.10
     603   116.250    38.250    -70.87
     604   116.500    38.250    -63.86
     605   116.750    38.250    -57.24
     606   117.000    38.250    -51.13
     607   117.250    38.250    -45.66
     608   117.500    38.250    -40.94
     609   117.750    38.250    -37.03
     610   118.000    38.250    -33.98
     611   118.250    38.250    -31.78
     612   118.500    38.250    -30.44
     613   118.750    38.250    -29.89
     614   119.000    38.250    -30.05
     615   119.250    38.250    -30.82
     616   119.500    38.250    -32.06
     617   119.750    38.250    -33.64
     618   120.000    38.250    -35.36
     619   120.250    38.250    -37.07
     620   120.500    38.250    -38.58
     621   120.750    38.250    -39.74
     622   121.000    38.250    -40.36
     623   121.250    38.250    -40.31
     624   121.500    38.250    -39.46
     625   121.750    38.250    -37.72
     626   122.000    38.250    -35.02
     627   122.250    38.250    -31.32
     628   122.500    38.250    -26.62
     629   122.750    38.250    -20.98
     630   123.000    38.250    -14.45
     631   114.500    38.500   -113.10
     632   114.750    38.500   -108.03
     633   115.000    38.500   -102.28
     634   115.250    38.500    -95.97
     635   115.500    38.500    -89.24
     636   115.750    38.500    -82.25
     637   116.000    38.500    -75.17
     638   116.250    38.500    -68.15
     639   116.500    38.500    -61.36
     640   116.750    38.500    -54.95
     641   117.000    38.500    -49.04
     642   117.250    38.500    -43.76
     643   117.500    38.500    -39.20
     644   117.750    38.500    -35.43
     645   118.000    38.500    -32.48
     646   118.250    38.500    -30.35
     647   118.500    38.500    -29.05
     648   118.750    38.500    -28.50
     649   119.000    38.500    -28.64
     650   119.250    38.500    -29.34
     651   119.500    38.500    -30.48
     652   119.750    38.500    -31.92
     653   120.000    38.500    -33.49
     654   120.250    38.500    -35.01
     655   120.500    38.500    -36.34
     656   120.750    38.500    -37.28
     657   121.000    38.500    -37.68
     658   121.250    38.500    -37.43
     659   121.500    38.500    -36.36
     660   121.750    38.500    -34.42
     661   122.000    38.500    -31.52
     662   122.250    38.500    -27.65
     663   122.500    38.500    -22.82
     664   122.750    38.500    -17.05
     665   123.000    38.500    -10.43
