# Supplementary material for: The analysis on groundwater storage variations from GRACE/GRACE-FO in recent 20 years driven by influencing factors and prediction in Shandong Province, China
Source: Sci Rep. 2024 Mar 9;14:5819. doi: 10.1038/s41598-024-55588-3 (PMC10925065; doi:10.1038/s41598-024-55588-3)
Supplement: Supplementary file 1 — Supplementary Information. [file 41598_2024_55588_MOESM1_ESM.zip › data/GWS derived from GRACE/gws201807.txt]

       1   114.500    34.000    -31.25
       2   114.750    34.000    -32.15
       3   115.000    34.000    -32.83
       4   115.250    34.000    -33.30
       5   115.500    34.000    -33.55
       6   115.750    34.000    -33.58
       7   116.000    34.000    -33.41
       8   116.250    34.000    -33.06
       9   116.500    34.000    -32.52
      10   116.750    34.000    -31.83
      11   117.000    34.000    -31.01
      12   117.250    34.000    -30.06
      13   117.500    34.000    -29.06
      14   117.750    34.000    -27.98
      15   118.000    34.000    -26.89
      16   118.250    34.000    -25.81
      17   118.500    34.000    -24.77
      18   118.750    34.000    -23.79
      19   119.000    34.000    -22.91
      20   119.250    34.000    -22.15
      21   119.500    34.000    -21.53
      22   119.750    34.000    -21.07
      23   120.000    34.000    -20.80
      24   120.250    34.000    -20.73
      25   120.500    34.000    -20.85
      26   120.750    34.000    -21.20
      27   121.000    34.000    -21.75
      28   121.250    34.000    -22.51
      29   121.500    34.000    -23.47
      30   121.750    34.000    -24.62
      31   122.000    34.000    -25.95
      32   122.250    34.000    -27.43
      33   122.500    34.000    -29.05
      34   122.750    34.000    -30.77
      35   123.000    34.000    -32.57
      36   114.500    34.250    -45.79
      37   114.750    34.250    -46.51
      38   115.000    34.250    -46.98
      39   115.250    34.250    -47.19
      40   115.500    34.250    -47.16
      41   115.750    34.250    -46.90
      42   116.000    34.250    -46.40
      43   116.250    34.250    -45.69
      44   116.500    34.250    -44.77
      45   116.750    34.250    -43.69
      46   117.000    34.250    -42.46
      47   117.250    34.250    -41.10
      48   117.500    34.250    -39.67
      49   117.750    34.250    -38.17
      50   118.000    34.250    -36.66
      51   118.250    34.250    -35.14
      52   118.500    34.250    -33.68
      53   118.750    34.250    -32.30
      54   119.000    34.250    -31.00
      55   119.250    34.250    -29.85
      56   119.500    34.250    -28.85
      57   119.750    34.250    -28.01
      58   120.000    34.250    -27.38
      59   120.250    34.250    -26.95
      60   120.500    34.250    -26.73
      61   120.750    34.250    -26.74
      62   121.000    34.250    -26.97
      63   121.250    34.250    -27.41
      64   121.500    34.250    -28.07
      65   121.750    34.250    -28.93
      66   122.000    34.250    -29.98
      67   122.250    34.250    -31.21
      68   122.500    34.250    -32.58
      69   122.750    34.250    -34.07
      70   123.000    34.250    -35.66
      71   114.500    34.500    -59.62
      72   114.750    34.500    -60.11
      73   115.000    34.500    -60.34
      74   115.250    34.500    -60.28
      75   115.500    34.500    -59.94
      76   115.750    34.500    -59.36
      77   116.000    34.500    -58.52
      78   116.250    34.500    -57.45
      79   116.500    34.500    -56.17
      80   116.750    34.500    -54.70
      81   117.000    34.500    -53.08
      82   117.250    34.500    -51.34
      83   117.500    34.500    -49.52
      84   117.750    34.500    -47.64
      85   118.000    34.500    -45.73
      86   118.250    34.500    -43.85
      87   118.500    34.500    -42.03
      88   118.750    34.500    -40.27
      89   119.000    34.500    -38.65
      90   119.250    34.500    -37.15
      91   119.500    34.500    -35.82
      92   119.750    34.500    -34.68
      93   120.000    34.500    -33.73
      94   120.250    34.500    -33.01
      95   120.500    34.500    -32.52
      96   120.750    34.500    -32.24
      97   121.000    34.500    -32.19
      98   121.250    34.500    -32.38
      99   121.500    34.500    -32.78
     100   121.750    34.500    -33.39
     101   122.000    34.500    -34.20
     102   122.250    34.500    -35.19
     103   122.500    34.500    -36.35
     104   122.750    34.500    -37.63
     105   123.000    34.500    -39.04
     106   114.500    34.750    -72.57
     107   114.750    34.750    -72.81
     108   115.000    34.750    -72.75
     109   115.250    34.750    -72.40
     110   115.500    34.750    -71.75
     111   115.750    34.750    -70.84
     112   116.000    34.750    -69.65
     113   116.250    34.750    -68.23
     114   116.500    34.750    -66.58
     115   116.750    34.750    -64.76
     116   117.000    34.750    -62.78
     117   117.250    34.750    -60.68
     118   117.500    34.750    -58.50
     119   117.750    34.750    -56.28
     120   118.000    34.750    -54.05
     121   118.250    34.750    -51.84
     122   118.500    34.750    -49.71
     123   118.750    34.750    -47.66
     124   119.000    34.750    -45.75
     125   119.250    34.750    -43.99
     126   119.500    34.750    -42.40
     127   119.750    34.750    -41.02
     128   120.000    34.750    -39.84
     129   120.250    34.750    -38.88
     130   120.500    34.750    -38.16
     131   120.750    34.750    -37.67
     132   121.000    34.750    -37.41
     133   121.250    34.750    -37.37
     134   121.500    34.750    -37.57
     135   121.750    34.750    -37.98
     136   122.000    34.750    -38.58
     137   122.250    34.750    -39.38
     138   122.500    34.750    -40.34
     139   122.750    34.750    -41.46
     140   123.000    34.750    -42.70
     141   114.500    35.000    -84.49
     142   114.750    35.000    -84.46
     143   115.000    35.000    -84.11
     144   115.250    35.000    -83.44
     145   115.500    35.000    -82.47
     146   115.750    35.000    -81.21
     147   116.000    35.000    -79.68
     148   116.250    35.000    -77.92
     149   116.500    35.000    -75.92
     150   116.750    35.000    -73.77
     151   117.000    35.000    -71.45
     152   117.250    35.000    -69.04
     153   117.500    35.000    -66.55
     154   117.750    35.000    -64.04
     155   118.000    35.000    -61.53
     156   118.250    35.000    -59.06
     157   118.500    35.000    -56.69
     158   118.750    35.000    -54.42
     159   119.000    35.000    -52.29
     160   119.250    35.000    -50.33
     161   119.500    35.000    -48.55
     162   119.750    35.000    -46.99
     163   120.000    35.000    -45.64
     164   120.250    35.000    -44.52
     165   120.500    35.000    -43.63
     166   120.750    35.000    -42.99
     167   121.000    35.000    -42.57
     168   121.250    35.000    -42.38
     169   121.500    35.000    -42.42
     170   121.750    35.000    -42.66
     171   122.000    35.000    -43.10
     172   122.250    35.000    -43.73
     173   122.500    35.000    -44.53
     174   122.750    35.000    -45.49
     175   123.000    35.000    -46.59
     176   114.500    35.250    -95.31
     177   114.750    35.250    -94.97
     178   115.000    35.250    -94.30
     179   115.250    35.250    -93.31
     180   115.500    35.250    -92.00
     181   115.750    35.250    -90.41
     182   116.000    35.250    -88.55
     183   116.250    35.250    -86.45
     184   116.500    35.250    -84.14
     185   116.750    35.250    -81.67
     186   117.000    35.250    -79.07
     187   117.250    35.250    -76.37
     188   117.500    35.250    -73.63
     189   117.750    35.250    -70.86
     190   118.000    35.250    -68.13
     191   118.250    35.250    -65.47
     192   118.500    35.250    -62.91
     193   118.750    35.250    -60.48
     194   119.000    35.250    -58.21
     195   119.250    35.250    -56.12
     196   119.500    35.250    -54.22
     197   119.750    35.250    -52.55
     198   120.000    35.250    -51.11
     199   120.250    35.250    -49.88
     200   120.500    35.250    -48.90
     201   120.750    35.250    -48.16
     202   121.000    35.250    -47.63
     203   121.250    35.250    -47.34
     204   121.500    35.250    -47.26
     205   121.750    35.250    -47.38
     206   122.000    35.250    -47.71
     207   122.250    35.250    -48.21
     208   122.500    35.250    -48.87
     209   122.750    35.250    -49.70
     210   123.000    35.250    -50.67
     211   114.500    35.500   -104.93
     212   114.750    35.500   -104.28
     213   115.000    35.500   -103.28
     214   115.250    35.500   -101.96
     215   115.500    35.500   -100.32
     216   115.750    35.500    -98.40
     217   116.000    35.500    -96.21
     218   116.250    35.500    -93.80
     219   116.500    35.500    -91.20
     220   116.750    35.500    -88.45
     221   117.000    35.500    -85.58
     222   117.250    35.500    -82.65
     223   117.500    35.500    -79.69
     224   117.750    35.500    -76.75
     225   118.000    35.500    -73.85
     226   118.250    35.500    -71.05
     227   118.500    35.500    -68.37
     228   118.750    35.500    -65.84
     229   119.000    35.500    -63.48
     230   119.250    35.500    -61.33
     231   119.500    35.500    -59.39
     232   119.750    35.500    -57.68
     233   120.000    35.500    -56.19
     234   120.250    35.500    -54.94
     235   120.500    35.500    -53.92
     236   120.750    35.500    -53.13
     237   121.000    35.500    -52.56
     238   121.250    35.500    -52.21
     239   121.500    35.500    -52.06
     240   121.750    35.500    -52.10
     241   122.000    35.500    -52.34
     242   122.250    35.500    -52.74
     243   122.500    35.500    -53.30
     244   122.750    35.500    -54.01
     245   123.000    35.500    -54.87
     246   114.500    35.750   -113.32
     247   114.750    35.750   -112.34
     248   115.000    35.750   -111.01
     249   115.250    35.750   -109.36
     250   115.500    35.750   -107.41
     251   115.750    35.750   -105.16
     252   116.000    35.750   -102.68
     253   116.250    35.750    -99.97
     254   116.500    35.750    -97.10
     255   116.750    35.750    -94.10
     256   117.000    35.750    -91.02
     257   117.250    35.750    -87.89
     258   117.500    35.750    -84.77
     259   117.750    35.750    -81.69
     260   118.000    35.750    -78.68
     261   118.250    35.750    -75.79
     262   118.500    35.750    -73.05
     263   118.750    35.750    -70.49
     264   119.000    35.750    -68.12
     265   119.250    35.750    -65.96
     266   119.500    35.750    -64.03
     267   119.750    35.750    -62.33
     268   120.000    35.750    -60.86
     269   120.250    35.750    -59.63
     270   120.500    35.750    -58.63
     271   120.750    35.750    -57.85
     272   121.000    35.750    -57.28
     273   121.250    35.750    -56.92
     274   121.500    35.750    -56.75
     275   121.750    35.750    -56.75
     276   122.000    35.750    -56.93
     277   122.250    35.750    -57.25
     278   122.500    35.750    -57.72
     279   122.750    35.750    -58.35
     280   123.000    35.750    -59.10
     281   114.500    36.000   -120.48
     282   114.750    36.000   -119.17
     283   115.000    36.000   -117.52
     284   115.250    36.000   -115.54
     285   115.500    36.000   -113.27
     286   115.750    36.000   -110.73
     287   116.000    36.000   -107.96
     288   116.250    36.000   -105.00
     289   116.500    36.000   -101.89
     290   116.750    36.000    -98.68
     291   117.000    36.000    -95.41
     292   117.250    36.000    -92.12
     293   117.500    36.000    -88.88
     294   117.750    36.000    -85.71
     295   118.000    36.000    -82.65
     296   118.250    36.000    -79.72
     297   118.500    36.000    -76.98
     298   118.750    36.000    -74.43
     299   119.000    36.000    -72.10
     300   119.250    36.000    -69.99
     301   119.500    36.000    -68.13
     302   119.750    36.000    -66.49
     303   120.000    36.000    -65.10
     304   120.250    36.000    -63.94
     305   120.500    36.000    -63.00
     306   120.750    36.000    -62.28
     307   121.000    36.000    -61.75
     308   121.250    36.000    -61.41
     309   121.500    36.000    -61.25
     310   121.750    36.000    -61.24
     311   122.000    36.000    -61.38
     312   122.250    36.000    -61.66
     313   122.500    36.000    -62.07
     314   122.750    36.000    -62.61
     315   123.000    36.000    -63.27
     316   114.500    36.250   -126.42
     317   114.750    36.250   -124.80
     318   115.000    36.250   -122.83
     319   115.250    36.250   -120.54
     320   115.500    36.250   -117.96
     321   115.750    36.250   -115.15
     322   116.000    36.250   -112.12
     323   116.250    36.250   -108.92
     324   116.500    36.250   -105.60
     325   116.750    36.250   -102.21
     326   117.000    36.250    -98.79
     327   117.250    36.250    -95.41
     328   117.500    36.250    -92.08
     329   117.750    36.250    -88.87
     330   118.000    36.250    -85.79
     331   118.250    36.250    -82.88
     332   118.500    36.250    -80.17
     333   118.750    36.250    -77.69
     334   119.000    36.250    -75.44
     335   119.250    36.250    -73.44
     336   119.500    36.250    -71.68
     337   119.750    36.250    -70.16
     338   120.000    36.250    -68.88
     339   120.250    36.250    -67.83
     340   120.500    36.250    -67.00
     341   120.750    36.250    -66.36
     342   121.000    36.250    -65.91
     343   121.250    36.250    -65.62
     344   121.500    36.250    -65.49
     345   121.750    36.250    -65.50
     346   122.000    36.250    -65.64
     347   122.250    36.250    -65.88
     348   122.500    36.250    -66.25
     349   122.750    36.250    -66.71
     350   123.000    36.250    -67.29
     351   114.500    36.500   -131.20
     352   114.750    36.500   -129.27
     353   115.000    36.500   -127.00
     354   115.250    36.500   -124.42
     355   115.500    36.500   -121.57
     356   115.750    36.500   -118.49
     357   116.000    36.500   -115.23
     358   116.250    36.500   -111.82
     359   116.500    36.500   -108.33
     360   116.750    36.500   -104.80
     361   117.000    36.500   -101.28
     362   117.250    36.500    -97.81
     363   117.500    36.500    -94.44
     364   117.750    36.500    -91.21
     365   118.000    36.500    -88.16
     366   118.250    36.500    -85.31
     367   118.500    36.500    -82.68
     368   118.750    36.500    -80.30
     369   119.000    36.500    -78.17
     370   119.250    36.500    -76.30
     371   119.500    36.500    -74.68
     372   119.750    36.500    -73.32
     373   120.000    36.500    -72.18
     374   120.250    36.500    -71.28
     375   120.500    36.500    -70.57
     376   120.750    36.500    -70.04
     377   121.000    36.500    -69.70
     378   121.250    36.500    -69.48
     379   121.500    36.500    -69.41
     380   121.750    36.500    -69.44
     381   122.000    36.500    -69.59
     382   122.250    36.500    -69.82
     383   122.500    36.500    -70.13
     384   122.750    36.500    -70.54
     385   123.000    36.500    -71.03
     386   114.500    36.750   -134.89
     387   114.750    36.750   -132.68
     388   115.000    36.750   -130.12
     389   115.250    36.750   -127.28
     390   115.500    36.750   -124.17
     391   115.750    36.750   -120.86
     392   116.000    36.750   -117.39
     393   116.250    36.750   -113.81
     394   116.500    36.750   -110.17
     395   116.750    36.750   -106.53
     396   117.000    36.750   -102.93
     397   117.250    36.750    -99.42
     398   117.500    36.750    -96.05
     399   117.750    36.750    -92.84
     400   118.000    36.750    -89.84
     401   118.250    36.750    -87.08
     402   118.500    36.750    -84.56
     403   118.750    36.750    -82.30
     404   119.000    36.750    -80.32
     405   119.250    36.750    -78.61
     406   119.500    36.750    -77.16
     407   119.750    36.750    -75.96
     408   120.000    36.750    -74.99
     409   120.250    36.750    -74.24
     410   120.500    36.750    -73.68
     411   120.750    36.750    -73.30
     412   121.000    36.750    -73.06
     413   121.250    36.750    -72.94
     414   121.500    36.750    -72.93
     415   121.750    36.750    -73.01
     416   122.000    36.750    -73.16
     417   122.250    36.750    -73.38
     418   122.500    36.750    -73.66
     419   122.750    36.750    -74.00
     420   123.000    36.750    -74.41
     421   114.500    37.000   -137.59
     422   114.750    37.000   -135.09
     423   115.000    37.000   -132.29
     424   115.250    37.000   -129.20
     425   115.500    37.000   -125.88
     426   115.750    37.000   -122.36
     427   116.000    37.000   -118.72
     428   116.250    37.000   -114.99
     429   116.500    37.000   -111.24
     430   116.750    37.000   -107.52
     431   117.000    37.000   -103.86
     432   117.250    37.000   -100.34
     433   117.500    37.000    -96.99
     434   117.750    37.000    -93.83
     435   118.000    37.000    -90.91
     436   118.250    37.000    -88.25
     437   118.500    37.000    -85.86
     438   118.750    37.000    -83.76
     439   119.000    37.000    -81.94
     440   119.250    37.000    -80.40
     441   119.500    37.000    -79.13
     442   119.750    37.000    -78.11
     443   120.000    37.000    -77.32
     444   120.250    37.000    -76.74
     445   120.500    37.000    -76.33
     446   120.750    37.000    -76.08
     447   121.000    37.000    -75.95
     448   121.250    37.000    -75.93
     449   121.500    37.000    -75.99
     450   121.750    37.000    -76.11
     451   122.000    37.000    -76.28
     452   122.250    37.000    -76.49
     453   122.500    37.000    -76.72
     454   122.750    37.000    -77.01
     455   123.000    37.000    -77.32
     456   114.500    37.250   -139.37
     457   114.750    37.250   -136.65
     458   115.000    37.250   -133.62
     459   115.250    37.250   -130.32
     460   115.500    37.250   -126.80
     461   115.750    37.250   -123.12
     462   116.000    37.250   -119.34
     463   116.250    37.250   -115.50
     464   116.500    37.250   -111.66
     465   116.750    37.250   -107.88
     466   117.000    37.250   -104.20
     467   117.250    37.250   -100.69
     468   117.500    37.250    -97.37
     469   117.750    37.250    -94.29
     470   118.000    37.250    -91.46
     471   118.250    37.250    -88.92
     472   118.500    37.250    -86.67
     473   118.750    37.250    -84.72
     474   119.000    37.250    -83.08
     475   119.250    37.250    -81.71
     476   119.500    37.250    -80.62
     477   119.750    37.250    -79.78
     478   120.000    37.250    -79.16
     479   120.250    37.250    -78.74
     480   120.500    37.250    -78.48
     481   120.750    37.250    -78.36
     482   121.000    37.250    -78.35
     483   121.250    37.250    -78.42
     484   121.500    37.250    -78.53
     485   121.750    37.250    -78.69
     486   122.000    37.250    -78.87
     487   122.250    37.250    -79.06
     488   122.500    37.250    -79.26
     489   122.750    37.250    -79.47
     490   123.000    37.250    -79.71
     491   114.500    37.500   -140.35
     492   114.750    37.500   -137.44
     493   115.000    37.500   -134.22
     494   115.250    37.500   -130.75
     495   115.500    37.500   -127.08
     496   115.750    37.500   -123.26
     497   116.000    37.500   -119.37
     498   116.250    37.500   -115.45
     499   116.500    37.500   -111.55
     500   116.750    37.500   -107.74
     501   117.000    37.500   -104.07
     502   117.250    37.500   -100.59
     503   117.500    37.500    -97.32
     504   117.750    37.500    -94.32
     505   118.000    37.500    -91.59
     506   118.250    37.500    -89.17
     507   118.500    37.500    -87.06
     508   118.750    37.500    -85.27
     509   119.000    37.500    -83.78
     510   119.250    37.500    -82.59
     511   119.500    37.500    -81.67
     512   119.750    37.500    -80.99
     513   120.000    37.500    -80.54
     514   120.250    37.500    -80.27
     515   120.500    37.500    -80.15
     516   120.750    37.500    -80.14
     517   121.000    37.500    -80.23
     518   121.250    37.500    -80.37
     519   121.500    37.500    -80.53
     520   121.750    37.500    -80.71
     521   122.000    37.500    -80.89
     522   122.250    37.500    -81.05
     523   122.500    37.500    -81.20
     524   122.750    37.500    -81.34
     525   123.000    37.500    -81.48
     526   114.500    37.750   -140.65
     527   114.750    37.750   -137.57
     528   115.000    37.750   -134.21
     529   115.250    37.750   -130.61
     530   115.500    37.750   -126.82
     531   115.750    37.750   -122.92
     532   116.000    37.750   -118.94
     533   116.250    37.750   -114.96
     534   116.500    37.750   -111.04
     535   116.750    37.750   -107.22
     536   117.000    37.750   -103.57
     537   117.250    37.750   -100.13
     538   117.500    37.750    -96.93
     539   117.750    37.750    -94.02
     540   118.000    37.750    -91.40
     541   118.250    37.750    -89.10
     542   118.500    37.750    -87.13
     543   118.750    37.750    -85.48
     544   119.000    37.750    -84.14
     545   119.250    37.750    -83.10
     546   119.500    37.750    -82.32
     547   119.750    37.750    -81.80
     548   120.000    37.750    -81.48
     549   120.250    37.750    -81.33
     550   120.500    37.750    -81.32
     551   120.750    37.750    -81.41
     552   121.000    37.750    -81.56
     553   121.250    37.750    -81.76
     554   121.500    37.750    -81.96
     555   121.750    37.750    -82.14
     556   122.000    37.750    -82.29
     557   122.250    37.750    -82.42
     558   122.500    37.750    -82.51
     559   122.750    37.750    -82.57
     560   123.000    37.750    -82.61
     561   114.500    38.000   -140.36
     562   114.750    38.000   -137.18
     563   115.000    38.000   -133.71
     564   115.250    38.000   -130.02
     565   115.500    38.000   -126.16
     566   115.750    38.000   -122.19
     567   116.000    38.000   -118.17
     568   116.250    38.000   -114.17
     569   116.500    38.000   -110.25
     570   116.750    38.000   -106.45
     571   117.000    38.000   -102.84
     572   117.250    38.000    -99.45
     573   117.500    38.000    -96.33
     574   117.750    38.000    -93.50
     575   118.000    38.000    -90.98
     576   118.250    38.000    -88.80
     577   118.500    38.000    -86.95
     578   118.750    38.000    -85.42
     579   119.000    38.000    -84.21
     580   119.250    38.000    -83.29
     581   119.500    38.000    -82.64
     582   119.750    38.000    -82.23
     583   120.000    38.000    -82.02
     584   120.250    38.000    -81.96
     585   120.500    38.000    -82.02
     586   120.750    38.000    -82.18
     587   121.000    38.000    -82.37
     588   121.250    38.000    -82.59
     589   121.500    38.000    -82.79
     590   121.750    38.000    -82.96
     591   122.000    38.000    -83.08
     592   122.250    38.000    -83.15
     593   122.500    38.000    -83.16
     594   122.750    38.000    -83.13
     595   123.000    38.000    -83.07
     596   114.500    38.250   -139.58
     597   114.750    38.250   -136.33
     598   115.000    38.250   -132.81
     599   115.250    38.250   -129.08
     600   115.500    38.250   -125.19
     601   115.750    38.250   -121.20
     602   116.000    38.250   -117.18
     603   116.250    38.250   -113.19
     604   116.500    38.250   -109.28
     605   116.750    38.250   -105.53
     606   117.000    38.250   -101.96
     607   117.250    38.250    -98.64
     608   117.500    38.250    -95.60
     609   117.750    38.250    -92.85
     610   118.000    38.250    -90.43
     611   118.250    38.250    -88.34
     612   118.500    38.250    -86.59
     613   118.750    38.250    -85.17
     614   119.000    38.250    -84.06
     615   119.250    38.250    -83.24
     616   119.500    38.250    -82.68
     617   119.750    38.250    -82.34
     618   120.000    38.250    -82.20
     619   120.250    38.250    -82.19
     620   120.500    38.250    -82.30
     621   120.750    38.250    -82.47
     622   121.000    38.250    -82.68
     623   121.250    38.250    -82.88
     624   121.500    38.250    -83.06
     625   121.750    38.250    -83.19
     626   122.000    38.250    -83.24
     627   122.250    38.250    -83.23
     628   122.500    38.250    -83.16
     629   122.750    38.250    -83.02
     630   123.000    38.250    -82.85
     631   114.500    38.500   -138.40
     632   114.750    38.500   -135.14
     633   115.000    38.500   -131.62
     634   115.250    38.500   -127.89
     635   115.500    38.500   -124.01
     636   115.750    38.500   -120.04
     637   116.000    38.500   -116.05
     638   116.250    38.500   -112.10
     639   116.500    38.500   -108.25
     640   116.750    38.500   -104.55
     641   117.000    38.500   -101.05
     642   117.250    38.500    -97.80
     643   117.500    38.500    -94.83
     644   117.750    38.500    -92.17
     645   118.000    38.500    -89.83
     646   118.250    38.500    -87.82
     647   118.500    38.500    -86.15
     648   118.750    38.500    -84.80
     649   119.000    38.500    -83.76
     650   119.250    38.500    -83.00
     651   119.500    38.500    -82.48
     652   119.750    38.500    -82.18
     653   120.000    38.500    -82.07
     654   120.250    38.500    -82.08
     655   120.500    38.500    -82.18
     656   120.750    38.500    -82.34
     657   121.000    38.500    -82.51
     658   121.250    38.500    -82.67
     659   121.500    38.500    -82.78
     660   121.750    38.500    -82.83
     661   122.000    38.500    -82.81
     662   122.250    38.500    -82.70
     663   122.500    38.500    -82.52
     664   122.750    38.500    -82.27
     665   123.000    38.500    -81.97
