# Supplementary material for: The analysis on groundwater storage variations from GRACE/GRACE-FO in recent 20 years driven by influencing factors and prediction in Shandong Province, China
Source: Sci Rep. 2024 Mar 9;14:5819. doi: 10.1038/s41598-024-55588-3 (PMC10925065; doi:10.1038/s41598-024-55588-3)
Supplement: Supplementary file 1 — Supplementary Information. [file 41598_2024_55588_MOESM1_ESM.zip › data/GWS derived from GRACE/gws201810.txt]

       1   114.500    34.000   -102.06
       2   114.750    34.000   -106.67
       3   115.000    34.000   -110.84
       4   115.250    34.000   -114.51
       5   115.500    34.000   -117.63
       6   115.750    34.000   -120.14
       7   116.000    34.000   -122.00
       8   116.250    34.000   -123.15
       9   116.500    34.000   -123.58
      10   116.750    34.000   -123.26
      11   117.000    34.000   -122.18
      12   117.250    34.000   -120.33
      13   117.500    34.000   -117.74
      14   117.750    34.000   -114.41
      15   118.000    34.000   -110.39
      16   118.250    34.000   -105.71
      17   118.500    34.000   -100.41
      18   118.750    34.000    -94.57
      19   119.000    34.000    -88.24
      20   119.250    34.000    -81.51
      21   119.500    34.000    -74.44
      22   119.750    34.000    -67.13
      23   120.000    34.000    -59.68
      24   120.250    34.000    -52.14
      25   120.500    34.000    -44.64
      26   120.750    34.000    -37.24
      27   121.000    34.000    -30.06
      28   121.250    34.000    -23.16
      29   121.500    34.000    -16.63
      30   121.750    34.000    -10.55
      31   122.000    34.000     -4.99
      32   122.250    34.000     -0.01
      33   122.500    34.000      4.33
      34   122.750    34.000      7.98
      35   123.000    34.000     10.92
      36   114.500    34.250   -112.21
      37   114.750    34.250   -116.81
      38   115.000    34.250   -120.97
      39   115.250    34.250   -124.59
      40   115.500    34.250   -127.62
      41   115.750    34.250   -130.01
      42   116.000    34.250   -131.72
      43   116.250    34.250   -132.68
      44   116.500    34.250   -132.89
      45   116.750    34.250   -132.30
      46   117.000    34.250   -130.92
      47   117.250    34.250   -128.75
      48   117.500    34.250   -125.79
      49   117.750    34.250   -122.08
      50   118.000    34.250   -117.62
      51   118.250    34.250   -112.49
      52   118.500    34.250   -106.72
      53   118.750    34.250   -100.39
      54   119.000    34.250    -93.56
      55   119.250    34.250    -86.30
      56   119.500    34.250    -78.71
      57   119.750    34.250    -70.86
      58   120.000    34.250    -62.86
      59   120.250    34.250    -54.79
      60   120.500    34.250    -46.75
      61   120.750    34.250    -38.84
      62   121.000    34.250    -31.14
      63   121.250    34.250    -23.75
      64   121.500    34.250    -16.75
      65   121.750    34.250    -10.23
      66   122.000    34.250     -4.26
      67   122.250    34.250      1.09
      68   122.500    34.250      5.77
      69   122.750    34.250      9.71
      70   123.000    34.250     12.89
      71   114.500    34.500   -122.00
      72   114.750    34.500   -126.58
      73   115.000    34.500   -130.69
      74   115.250    34.500   -134.23
      75   115.500    34.500   -137.17
      76   115.750    34.500   -139.45
      77   116.000    34.500   -141.00
      78   116.250    34.500   -141.79
      79   116.500    34.500   -141.79
      80   116.750    34.500   -140.97
      81   117.000    34.500   -139.33
      82   117.250    34.500   -136.88
      83   117.500    34.500   -133.60
      84   117.750    34.500   -129.56
      85   118.000    34.500   -124.76
      86   118.250    34.500   -119.25
      87   118.500    34.500   -113.09
      88   118.750    34.500   -106.35
      89   119.000    34.500    -99.10
      90   119.250    34.500    -91.42
      91   119.500    34.500    -83.38
      92   119.750    34.500    -75.09
      93   120.000    34.500    -66.63
      94   120.250    34.500    -58.11
      95   120.500    34.500    -49.61
      96   120.750    34.500    -41.24
      97   121.000    34.500    -33.10
      98   121.250    34.500    -25.27
      99   121.500    34.500    -17.85
     100   121.750    34.500    -10.92
     101   122.000    34.500     -4.57
     102   122.250    34.500      1.15
     103   122.500    34.500      6.17
     104   122.750    34.500     10.41
     105   123.000    34.500     13.86
     106   114.500    34.750   -131.24
     107   114.750    34.750   -135.76
     108   115.000    34.750   -139.81
     109   115.250    34.750   -143.27
     110   115.500    34.750   -146.11
     111   115.750    34.750   -148.25
     112   116.000    34.750   -149.65
     113   116.250    34.750   -150.29
     114   116.500    34.750   -150.10
     115   116.750    34.750   -149.09
     116   117.000    34.750   -147.25
     117   117.250    34.750   -144.56
     118   117.500    34.750   -141.05
     119   117.750    34.750   -136.73
     120   118.000    34.750   -131.67
     121   118.250    34.750   -125.87
     122   118.500    34.750   -119.42
     123   118.750    34.750   -112.36
     124   119.000    34.750   -104.79
     125   119.250    34.750    -96.78
     126   119.500    34.750    -88.40
     127   119.750    34.750    -79.76
     128   120.000    34.750    -70.94
     129   120.250    34.750    -62.05
     130   120.500    34.750    -53.18
     131   120.750    34.750    -44.45
     132   121.000    34.750    -35.92
     133   121.250    34.750    -27.72
     134   121.500    34.750    -19.93
     135   121.750    34.750    -12.62
     136   122.000    34.750     -5.91
     137   122.250    34.750      0.16
     138   122.500    34.750      5.49
     139   122.750    34.750     10.06
     140   123.000    34.750     13.77
     141   114.500    35.000   -139.74
     142   114.750    35.000   -144.21
     143   115.000    35.000   -148.16
     144   115.250    35.000   -151.52
     145   115.500    35.000   -154.24
     146   115.750    35.000   -156.26
     147   116.000    35.000   -157.54
     148   116.250    35.000   -158.03
     149   116.500    35.000   -157.70
     150   116.750    35.000   -156.53
     151   117.000    35.000   -154.52
     152   117.250    35.000   -151.65
     153   117.500    35.000   -147.96
     154   117.750    35.000   -143.47
     155   118.000    35.000   -138.20
     156   118.250    35.000   -132.22
     157   118.500    35.000   -125.57
     158   118.750    35.000   -118.30
     159   119.000    35.000   -110.52
     160   119.250    35.000   -102.27
     161   119.500    35.000    -93.66
     162   119.750    35.000    -84.77
     163   120.000    35.000    -75.70
     164   120.250    35.000    -66.55
     165   120.500    35.000    -57.41
     166   120.750    35.000    -48.38
     167   121.000    35.000    -39.56
     168   121.250    35.000    -31.05
     169   121.500    35.000    -22.94
     170   121.750    35.000    -15.32
     171   122.000    35.000     -8.28
     172   122.250    35.000     -1.89
     173   122.500    35.000      3.77
     174   122.750    35.000      8.64
     175   123.000    35.000     12.67
     176   114.500    35.250   -147.38
     177   114.750    35.250   -151.75
     178   115.000    35.250   -155.59
     179   115.250    35.250   -158.84
     180   115.500    35.250   -161.44
     181   115.750    35.250   -163.36
     182   116.000    35.250   -164.51
     183   116.250    35.250   -164.87
     184   116.500    35.250   -164.42
     185   116.750    35.250   -163.13
     186   117.000    35.250   -161.00
     187   117.250    35.250   -158.03
     188   117.500    35.250   -154.23
     189   117.750    35.250   -149.64
     190   118.000    35.250   -144.26
     191   118.250    35.250   -138.18
     192   118.500    35.250   -131.42
     193   118.750    35.250   -124.05
     194   119.000    35.250   -116.15
     195   119.250    35.250   -107.80
     196   119.500    35.250    -99.06
     197   119.750    35.250    -90.05
     198   120.000    35.250    -80.83
     199   120.250    35.250    -71.51
     200   120.500    35.250    -62.19
     201   120.750    35.250    -52.97
     202   121.000    35.250    -43.94
     203   121.250    35.250    -35.19
     204   121.500    35.250    -26.83
     205   121.750    35.250    -18.94
     206   122.000    35.250    -11.61
     207   122.250    35.250     -4.92
     208   122.500    35.250      1.05
     209   122.750    35.250      6.23
     210   123.000    35.250     10.57
     211   114.500    35.500   -154.02
     212   114.750    35.500   -158.27
     213   115.000    35.500   -161.99
     214   115.250    35.500   -165.13
     215   115.500    35.500   -167.61
     216   115.750    35.500   -169.40
     217   116.000    35.500   -170.44
     218   116.250    35.500   -170.71
     219   116.500    35.500   -170.17
     220   116.750    35.500   -168.80
     221   117.000    35.500   -166.61
     222   117.250    35.500   -163.59
     223   117.500    35.500   -159.74
     224   117.750    35.500   -155.11
     225   118.000    35.500   -149.73
     226   118.250    35.500   -143.63
     227   118.500    35.500   -136.88
     228   118.750    35.500   -129.51
     229   119.000    35.500   -121.60
     230   119.250    35.500   -113.25
     231   119.500    35.500   -104.51
     232   119.750    35.500    -95.46
     233   120.000    35.500    -86.20
     234   120.250    35.500    -76.83
     235   120.500    35.500    -67.44
     236   120.750    35.500    -58.11
     237   121.000    35.500    -48.95
     238   121.250    35.500    -40.04
     239   121.500    35.500    -31.49
     240   121.750    35.500    -23.39
     241   122.000    35.500    -15.82
     242   122.250    35.500     -8.87
     243   122.500    35.500     -2.60
     244   122.750    35.500      2.89
     245   123.000    35.500      7.57
     246   114.500    35.750   -159.60
     247   114.750    35.750   -163.70
     248   115.000    35.750   -167.29
     249   115.250    35.750   -170.28
     250   115.500    35.750   -172.64
     251   115.750    35.750   -174.33
     252   116.000    35.750   -175.27
     253   116.250    35.750   -175.47
     254   116.500    35.750   -174.86
     255   116.750    35.750   -173.46
     256   117.000    35.750   -171.25
     257   117.250    35.750   -168.23
     258   117.500    35.750   -164.42
     259   117.750    35.750   -159.84
     260   118.000    35.750   -154.51
     261   118.250    35.750   -148.50
     262   118.500    35.750   -141.83
     263   118.750    35.750   -134.57
     264   119.000    35.750   -126.77
     265   119.250    35.750   -118.51
     266   119.500    35.750   -109.86
     267   119.750    35.750   -100.90
     268   120.000    35.750    -91.72
     269   120.250    35.750    -82.38
     270   120.500    35.750    -73.01
     271   120.750    35.750    -63.67
     272   121.000    35.750    -54.46
     273   121.250    35.750    -45.48
     274   121.500    35.750    -36.80
     275   121.750    35.750    -28.55
     276   122.000    35.750    -20.78
     277   122.250    35.750    -13.59
     278   122.500    35.750     -7.06
     279   122.750    35.750     -1.26
     280   123.000    35.750      3.75
     281   114.500    36.000   -164.05
     282   114.750    36.000   -167.99
     283   115.000    36.000   -171.42
     284   115.250    36.000   -174.29
     285   115.500    36.000   -176.53
     286   115.750    36.000   -178.10
     287   116.000    36.000   -178.96
     288   116.250    36.000   -179.09
     289   116.500    36.000   -178.46
     290   116.750    36.000   -177.06
     291   117.000    36.000   -174.87
     292   117.250    36.000   -171.91
     293   117.500    36.000   -168.20
     294   117.750    36.000   -163.72
     295   118.000    36.000   -158.54
     296   118.250    36.000   -152.69
     297   118.500    36.000   -146.20
     298   118.750    36.000   -139.13
     299   119.000    36.000   -131.54
     300   119.250    36.000   -123.48
     301   119.500    36.000   -115.03
     302   119.750    36.000   -106.25
     303   120.000    36.000    -97.23
     304   120.250    36.000    -88.04
     305   120.500    36.000    -78.78
     306   120.750    36.000    -69.52
     307   121.000    36.000    -60.34
     308   121.250    36.000    -51.36
     309   121.500    36.000    -42.64
     310   121.750    36.000    -34.27
     311   122.000    36.000    -26.35
     312   122.250    36.000    -18.96
     313   122.500    36.000    -12.18
     314   122.750    36.000     -6.09
     315   123.000    36.000     -0.75
     316   114.500    36.250   -167.37
     317   114.750    36.250   -171.14
     318   115.000    36.250   -174.40
     319   115.250    36.250   -177.11
     320   115.500    36.250   -179.22
     321   115.750    36.250   -180.70
     322   116.000    36.250   -181.49
     323   116.250    36.250   -181.58
     324   116.500    36.250   -180.94
     325   116.750    36.250   -179.58
     326   117.000    36.250   -177.46
     327   117.250    36.250   -174.61
     328   117.500    36.250   -171.03
     329   117.750    36.250   -166.74
     330   118.000    36.250   -161.78
     331   118.250    36.250   -156.16
     332   118.500    36.250   -149.93
     333   118.750    36.250   -143.14
     334   119.000    36.250   -135.83
     335   119.250    36.250   -128.06
     336   119.500    36.250   -119.90
     337   119.750    36.250   -111.39
     338   120.000    36.250   -102.63
     339   120.250    36.250    -93.68
     340   120.500    36.250    -84.62
     341   120.750    36.250    -75.52
     342   121.000    36.250    -66.46
     343   121.250    36.250    -57.53
     344   121.500    36.250    -48.82
     345   121.750    36.250    -40.42
     346   122.000    36.250    -32.39
     347   122.250    36.250    -24.84
     348   122.500    36.250    -17.84
     349   122.750    36.250    -11.46
     350   123.000    36.250     -5.79
     351   114.500    36.500   -169.58
     352   114.750    36.500   -173.16
     353   115.000    36.500   -176.26
     354   115.250    36.500   -178.81
     355   115.500    36.500   -180.80
     356   115.750    36.500   -182.17
     357   116.000    36.500   -182.90
     358   116.250    36.500   -182.96
     359   116.500    36.500   -182.34
     360   116.750    36.500   -181.03
     361   117.000    36.500   -179.02
     362   117.250    36.500   -176.32
     363   117.500    36.500   -172.93
     364   117.750    36.500   -168.87
     365   118.000    36.500   -164.18
     366   118.250    36.500   -158.87
     367   118.500    36.500   -152.96
     368   118.750    36.500   -146.52
     369   119.000    36.500   -139.58
     370   119.250    36.500   -132.18
     371   119.500    36.500   -124.38
     372   119.750    36.500   -116.24
     373   120.000    36.500   -107.82
     374   120.250    36.500    -99.18
     375   120.500    36.500    -90.39
     376   120.750    36.500    -81.53
     377   121.000    36.500    -72.65
     378   121.250    36.500    -63.86
     379   121.500    36.500    -55.21
     380   121.750    36.500    -46.81
     381   122.000    36.500    -38.72
     382   122.250    36.500    -31.04
     383   122.500    36.500    -23.85
     384   122.750    36.500    -17.21
     385   123.000    36.500    -11.22
     386   114.500    36.750   -170.73
     387   114.750    36.750   -174.11
     388   115.000    36.750   -177.03
     389   115.250    36.750   -179.43
     390   115.500    36.750   -181.28
     391   115.750    36.750   -182.57
     392   116.000    36.750   -183.24
     393   116.250    36.750   -183.30
     394   116.500    36.750   -182.71
     395   116.750    36.750   -181.49
     396   117.000    36.750   -179.61
     397   117.250    36.750   -177.09
     398   117.500    36.750   -173.93
     399   117.750    36.750   -170.15
     400   118.000    36.750   -165.77
     401   118.250    36.750   -160.81
     402   118.500    36.750   -155.30
     403   118.750    36.750   -149.25
     404   119.000    36.750   -142.73
     405   119.250    36.750   -135.78
     406   119.500    36.750   -128.41
     407   119.750    36.750   -120.70
     408   120.000    36.750   -112.69
     409   120.250    36.750   -104.43
     410   120.500    36.750    -95.98
     411   120.750    36.750    -87.40
     412   121.000    36.750    -78.78
     413   121.250    36.750    -70.17
     414   121.500    36.750    -61.65
     415   121.750    36.750    -53.30
     416   122.000    36.750    -45.19
     417   122.250    36.750    -37.42
     418   122.500    36.750    -30.05
     419   122.750    36.750    -23.17
     420   123.000    36.750    -16.87
     421   114.500    37.000   -170.91
     422   114.750    37.000   -174.10
     423   115.000    37.000   -176.83
     424   115.250    37.000   -179.07
     425   115.500    37.000   -180.81
     426   115.750    37.000   -182.00
     427   116.000    37.000   -182.63
     428   116.250    37.000   -182.68
     429   116.500    37.000   -182.15
     430   116.750    37.000   -181.02
     431   117.000    37.000   -179.29
     432   117.250    37.000   -176.98
     433   117.500    37.000   -174.09
     434   117.750    37.000   -170.61
     435   118.000    37.000   -166.58
     436   118.250    37.000   -162.01
     437   118.500    37.000   -156.92
     438   118.750    37.000   -151.34
     439   119.000    37.000   -145.29
     440   119.250    37.000   -138.82
     441   119.500    37.000   -131.94
     442   119.750    37.000   -124.70
     443   120.000    37.000   -117.14
     444   120.250    37.000   -109.31
     445   120.500    37.000   -101.26
     446   120.750    37.000    -93.03
     447   121.000    37.000    -84.71
     448   121.250    37.000    -76.34
     449   121.500    37.000    -67.98
     450   121.750    37.000    -59.72
     451   122.000    37.000    -51.64
     452   122.250    37.000    -43.81
     453   122.500    37.000    -36.30
     454   122.750    37.000    -29.19
     455   123.000    37.000    -22.59
     456   114.500    37.250   -170.24
     457   114.750    37.250   -173.22
     458   115.000    37.250   -175.78
     459   115.250    37.250   -177.87
     460   115.500    37.250   -179.48
     461   115.750    37.250   -180.59
     462   116.000    37.250   -181.17
     463   116.250    37.250   -181.23
     464   116.500    37.250   -180.76
     465   116.750    37.250   -179.75
     466   117.000    37.250   -178.20
     467   117.250    37.250   -176.10
     468   117.500    37.250   -173.48
     469   117.750    37.250   -170.34
     470   118.000    37.250   -166.67
     471   118.250    37.250   -162.52
     472   118.500    37.250   -157.89
     473   118.750    37.250   -152.79
     474   119.000    37.250   -147.24
     475   119.250    37.250   -141.28
     476   119.500    37.250   -134.92
     477   119.750    37.250   -128.19
     478   120.000    37.250   -121.14
     479   120.250    37.250   -113.77
     480   120.500    37.250   -106.15
     481   120.750    37.250    -98.32
     482   121.000    37.250    -90.32
     483   121.250    37.250    -82.22
     484   121.500    37.250    -74.07
     485   121.750    37.250    -65.95
     486   122.000    37.250    -57.92
     487   122.250    37.250    -50.05
     488   122.500    37.250    -42.43
     489   122.750    37.250    -35.14
     490   123.000    37.250    -28.26
     491   114.500    37.500   -168.83
     492   114.750    37.500   -171.62
     493   115.000    37.500   -174.00
     494   115.250    37.500   -175.94
     495   115.500    37.500   -177.44
     496   115.750    37.500   -178.48
     497   116.000    37.500   -179.03
     498   116.250    37.500   -179.11
     499   116.500    37.500   -178.70
     500   116.750    37.500   -177.80
     501   117.000    37.500   -176.43
     502   117.250    37.500   -174.56
     503   117.500    37.500   -172.22
     504   117.750    37.500   -169.41
     505   118.000    37.500   -166.14
     506   118.250    37.500   -162.40
     507   118.500    37.500   -158.24
     508   118.750    37.500   -153.64
     509   119.000    37.500   -148.61
     510   119.250    37.500   -143.18
     511   119.500    37.500   -137.35
     512   119.750    37.500   -131.16
     513   120.000    37.500   -124.61
     514   120.250    37.500   -117.74
     515   120.500    37.500   -110.58
     516   120.750    37.500   -103.16
     517   121.000    37.500    -95.53
     518   121.250    37.500    -87.73
     519   121.500    37.500    -79.81
     520   121.750    37.500    -71.85
     521   122.000    37.500    -63.89
     522   122.250    37.500    -56.02
     523   122.500    37.500    -48.33
     524   122.750    37.500    -40.87
     525   123.000    37.500    -33.73
     526   114.500    37.750   -166.84
     527   114.750    37.750   -169.45
     528   115.000    37.750   -171.66
     529   115.250    37.750   -173.47
     530   115.500    37.750   -174.86
     531   115.750    37.750   -175.82
     532   116.000    37.750   -176.36
     533   116.250    37.750   -176.45
     534   116.500    37.750   -176.11
     535   116.750    37.750   -175.34
     536   117.000    37.750   -174.13
     537   117.250    37.750   -172.49
     538   117.500    37.750   -170.44
     539   117.750    37.750   -167.96
     540   118.000    37.750   -165.06
     541   118.250    37.750   -161.76
     542   118.500    37.750   -158.06
     543   118.750    37.750   -153.94
     544   119.000    37.750   -149.43
     545   119.250    37.750   -144.54
     546   119.500    37.750   -139.25
     547   119.750    37.750   -133.59
     548   120.000    37.750   -127.56
     549   120.250    37.750   -121.19
     550   120.500    37.750   -114.49
     551   120.750    37.750   -107.50
     552   121.000    37.750   -100.24
     553   121.250    37.750    -92.75
     554   121.500    37.750    -85.09
     555   121.750    37.750    -77.31
     556   122.000    37.750    -69.46
     557   122.250    37.750    -61.62
     558   122.500    37.750    -53.86
     559   122.750    37.750    -46.26
     560   123.000    37.750    -38.90
     561   114.500    38.000   -164.40
     562   114.750    38.000   -166.84
     563   115.000    38.000   -168.91
     564   115.250    38.000   -170.60
     565   115.500    38.000   -171.90
     566   115.750    38.000   -172.80
     567   116.000    38.000   -173.31
     568   116.250    38.000   -173.43
     569   116.500    38.000   -173.16
     570   116.750    38.000   -172.51
     571   117.000    38.000   -171.47
     572   117.250    38.000   -170.05
     573   117.500    38.000   -168.27
     574   117.750    38.000   -166.11
     575   118.000    38.000   -163.58
     576   118.250    38.000   -160.69
     577   118.500    38.000   -157.43
     578   118.750    38.000   -153.79
     579   119.000    38.000   -149.78
     580   119.250    38.000   -145.39
     581   119.500    38.000   -140.63
     582   119.750    38.000   -135.48
     583   120.000    38.000   -129.98
     584   120.250    38.000   -124.09
     585   120.500    38.000   -117.85
     586   120.750    38.000   -111.28
     587   121.000    38.000   -104.41
     588   121.250    38.000    -97.24
     589   121.500    38.000    -89.85
     590   121.750    38.000    -82.26
     591   122.000    38.000    -74.54
     592   122.250    38.000    -66.74
     593   122.500    38.000    -58.95
     594   122.750    38.000    -51.24
     595   123.000    38.000    -43.69
     596   114.500    38.250   -161.66
     597   114.750    38.250   -163.97
     598   115.000    38.250   -165.91
     599   115.250    38.250   -167.49
     600   115.500    38.250   -168.72
     601   115.750    38.250   -169.56
     602   116.000    38.250   -170.06
     603   116.250    38.250   -170.20
     604   116.500    38.250   -170.00
     605   116.750    38.250   -169.47
     606   117.000    38.250   -168.59
     607   117.250    38.250   -167.38
     608   117.500    38.250   -165.85
     609   117.750    38.250   -163.99
     610   118.000    38.250   -161.81
     611   118.250    38.250   -159.30
     612   118.500    38.250   -156.45
     613   118.750    38.250   -153.26
     614   119.000    38.250   -149.71
     615   119.250    38.250   -145.81
     616   119.500    38.250   -141.54
     617   119.750    38.250   -136.89
     618   120.000    38.250   -131.86
     619   120.250    38.250   -126.45
     620   120.500    38.250   -120.66
     621   120.750    38.250   -114.50
     622   121.000    38.250   -107.98
     623   121.250    38.250   -101.14
     624   121.500    38.250    -94.01
     625   121.750    38.250    -86.62
     626   122.000    38.250    -79.04
     627   122.250    38.250    -71.31
     628   122.500    38.250    -63.52
     629   122.750    38.250    -55.73
     630   123.000    38.250    -48.02
     631   114.500    38.500   -158.78
     632   114.750    38.500   -160.97
     633   115.000    38.500   -162.81
     634   115.250    38.500   -164.31
     635   115.500    38.500   -165.46
     636   115.750    38.500   -166.28
     637   116.000    38.500   -166.77
     638   116.250    38.500   -166.95
     639   116.500    38.500   -166.81
     640   116.750    38.500   -166.38
     641   117.000    38.500   -165.65
     642   117.250    38.500   -164.63
     643   117.500    38.500   -163.33
     644   117.750    38.500   -161.74
     645   118.000    38.500   -159.87
     646   118.250    38.500   -157.71
     647   118.500    38.500   -155.23
     648   118.750    38.500   -152.44
     649   119.000    38.500   -149.32
     650   119.250    38.500   -145.87
     651   119.500    38.500   -142.04
     652   119.750    38.500   -137.84
     653   120.000    38.500   -133.26
     654   120.250    38.500   -128.28
     655   120.500    38.500   -122.90
     656   120.750    38.500   -117.12
     657   121.000    38.500   -110.95
     658   121.250    38.500   -104.42
     659   121.500    38.500    -97.54
     660   121.750    38.500    -90.37
     661   122.000    38.500    -82.93
     662   122.250    38.500    -75.28
     663   122.500    38.500    -67.51
     664   122.750    38.500    -59.67
     665   123.000    38.500    -51.84
