# Supplementary material for: The analysis on groundwater storage variations from GRACE/GRACE-FO in recent 20 years driven by influencing factors and prediction in Shandong Province, China
Source: Sci Rep. 2024 Mar 9;14:5819. doi: 10.1038/s41598-024-55588-3 (PMC10925065; doi:10.1038/s41598-024-55588-3)
Supplement: Supplementary file 1 — Supplementary Information. [file 41598_2024_55588_MOESM1_ESM.zip › data/GWS derived from GRACE/gws201908.txt]

       1   114.500    34.000   -121.41
       2   114.750    34.000   -124.64
       3   115.000    34.000   -127.87
       4   115.250    34.000   -130.97
       5   115.500    34.000   -133.85
       6   115.750    34.000   -136.38
       7   116.000    34.000   -138.45
       8   116.250    34.000   -139.95
       9   116.500    34.000   -140.79
      10   116.750    34.000   -140.88
      11   117.000    34.000   -140.17
      12   117.250    34.000   -138.59
      13   117.500    34.000   -136.13
      14   117.750    34.000   -132.79
      15   118.000    34.000   -128.60
      16   118.250    34.000   -123.62
      17   118.500    34.000   -117.89
      18   118.750    34.000   -111.53
      19   119.000    34.000   -104.66
      20   119.250    34.000    -97.40
      21   119.500    34.000    -89.90
      22   119.750    34.000    -82.33
      23   120.000    34.000    -74.84
      24   120.250    34.000    -67.59
      25   120.500    34.000    -60.75
      26   120.750    34.000    -54.46
      27   121.000    34.000    -48.87
      28   121.250    34.000    -44.11
      29   121.500    34.000    -40.28
      30   121.750    34.000    -37.47
      31   122.000    34.000    -35.73
      32   122.250    34.000    -35.13
      33   122.500    34.000    -35.64
      34   122.750    34.000    -37.26
      35   123.000    34.000    -39.96
      36   114.500    34.250   -136.48
      37   114.750    34.250   -139.98
      38   115.000    34.250   -143.38
      39   115.250    34.250   -146.57
      40   115.500    34.250   -149.43
      41   115.750    34.250   -151.87
      42   116.000    34.250   -153.75
      43   116.250    34.250   -154.98
      44   116.500    34.250   -155.46
      45   116.750    34.250   -155.12
      46   117.000    34.250   -153.90
      47   117.250    34.250   -151.74
      48   117.500    34.250   -148.66
      49   117.750    34.250   -144.66
      50   118.000    34.250   -139.77
      51   118.250    34.250   -134.04
      52   118.500    34.250   -127.56
      53   118.750    34.250   -120.45
      54   119.000    34.250   -112.82
      55   119.250    34.250   -104.83
      56   119.500    34.250    -96.60
      57   119.750    34.250    -88.33
      58   120.000    34.250    -80.17
      59   120.250    34.250    -72.29
      60   120.500    34.250    -64.85
      61   120.750    34.250    -58.03
      62   121.000    34.250    -51.96
      63   121.250    34.250    -46.75
      64   121.500    34.250    -42.55
      65   121.750    34.250    -39.41
      66   122.000    34.250    -37.41
      67   122.250    34.250    -36.58
      68   122.500    34.250    -36.94
      69   122.750    34.250    -38.46
      70   123.000    34.250    -41.13
      71   114.500    34.500   -150.94
      72   114.750    34.500   -154.66
      73   115.000    34.500   -158.19
      74   115.250    34.500   -161.43
      75   115.500    34.500   -164.27
      76   115.750    34.500   -166.58
      77   116.000    34.500   -168.26
      78   116.250    34.500   -169.21
      79   116.500    34.500   -169.33
      80   116.750    34.500   -168.56
      81   117.000    34.500   -166.85
      82   117.250    34.500   -164.17
      83   117.500    34.500   -160.50
      84   117.750    34.500   -155.87
      85   118.000    34.500   -150.33
      86   118.250    34.500   -143.94
      87   118.500    34.500   -136.80
      88   118.750    34.500   -129.00
      89   119.000    34.500   -120.71
      90   119.250    34.500   -112.06
      91   119.500    34.500   -103.20
      92   119.750    34.500    -94.31
      93   120.000    34.500    -85.58
      94   120.250    34.500    -77.15
      95   120.500    34.500    -69.21
      96   120.750    34.500    -61.91
      97   121.000    34.500    -55.41
      98   121.250    34.500    -49.82
      99   121.500    34.500    -45.27
     100   121.750    34.500    -41.84
     101   122.000    34.500    -39.58
     102   122.250    34.500    -38.54
     103   122.500    34.500    -38.74
     104   122.750    34.500    -40.15
     105   123.000    34.500    -42.74
     106   114.500    34.750   -164.56
     107   114.750    34.750   -168.44
     108   115.000    34.750   -172.06
     109   115.250    34.750   -175.32
     110   115.500    34.750   -178.09
     111   115.750    34.750   -180.25
     112   116.000    34.750   -181.71
     113   116.250    34.750   -182.36
     114   116.500    34.750   -182.13
     115   116.750    34.750   -180.94
     116   117.000    34.750   -178.77
     117   117.250    34.750   -175.58
     118   117.500    34.750   -171.37
     119   117.750    34.750   -166.18
     120   118.000    34.750   -160.07
     121   118.250    34.750   -153.09
     122   118.500    34.750   -145.36
     123   118.750    34.750   -136.98
     124   119.000    34.750   -128.12
     125   119.250    34.750   -118.91
     126   119.500    34.750   -109.51
     127   119.750    34.750   -100.12
     128   120.000    34.750    -90.91
     129   120.250    34.750    -82.03
     130   120.500    34.750    -73.66
     131   120.750    34.750    -65.98
     132   121.000    34.750    -59.11
     133   121.250    34.750    -53.20
     134   121.500    34.750    -48.34
     135   121.750    34.750    -44.64
     136   122.000    34.750    -42.15
     137   122.250    34.750    -40.92
     138   122.500    34.750    -40.94
     139   122.750    34.750    -42.22
     140   123.000    34.750    -44.71
     141   114.500    35.000   -177.07
     142   114.750    35.000   -181.08
     143   115.000    35.000   -184.73
     144   115.250    35.000   -187.95
     145   115.500    35.000   -190.61
     146   115.750    35.000   -192.60
     147   116.000    35.000   -193.81
     148   116.250    35.000   -194.17
     149   116.500    35.000   -193.58
     150   116.750    35.000   -192.00
     151   117.000    35.000   -189.39
     152   117.250    35.000   -185.74
     153   117.500    35.000   -181.05
     154   117.750    35.000   -175.37
     155   118.000    35.000   -168.74
     156   118.250    35.000   -161.26
     157   118.500    35.000   -153.03
     158   118.750    35.000   -144.18
     159   119.000    35.000   -134.84
     160   119.250    35.000   -125.18
     161   119.500    35.000   -115.37
     162   119.750    35.000   -105.57
     163   120.000    35.000    -95.96
     164   120.250    35.000    -86.73
     165   120.500    35.000    -78.04
     166   120.750    35.000    -70.05
     167   121.000    35.000    -62.89
     168   121.250    35.000    -56.71
     169   121.500    35.000    -51.61
     170   121.750    35.000    -47.68
     171   122.000    35.000    -44.98
     172   122.250    35.000    -43.55
     173   122.500    35.000    -43.40
     174   122.750    35.000    -44.52
     175   123.000    35.000    -46.89
     176   114.500    35.250   -188.27
     177   114.750    35.250   -192.32
     178   115.000    35.250   -195.96
     179   115.250    35.250   -199.10
     180   115.500    35.250   -201.60
     181   115.750    35.250   -203.38
     182   116.000    35.250   -204.33
     183   116.250    35.250   -204.39
     184   116.500    35.250   -203.45
     185   116.750    35.250   -201.49
     186   117.000    35.250   -198.48
     187   117.250    35.250   -194.41
     188   117.500    35.250   -189.30
     189   117.750    35.250   -183.19
     190   118.000    35.250   -176.14
     191   118.250    35.250   -168.24
     192   118.500    35.250   -159.61
     193   118.750    35.250   -150.38
     194   119.000    35.250   -140.69
     195   119.250    35.250   -130.69
     196   119.500    35.250   -120.57
     197   119.750    35.250   -110.47
     198   120.000    35.250   -100.60
     199   120.250    35.250    -91.11
     200   120.500    35.250    -82.18
     201   120.750    35.250    -73.96
     202   121.000    35.250    -66.60
     203   121.250    35.250    -60.22
     204   121.500    35.250    -54.92
     205   121.750    35.250    -50.79
     206   122.000    35.250    -47.90
     207   122.250    35.250    -46.29
     208   122.500    35.250    -45.96
     209   122.750    35.250    -46.91
     210   123.000    35.250    -49.10
     211   114.500    35.500   -197.94
     212   114.750    35.500   -201.98
     213   115.000    35.500   -205.55
     214   115.250    35.500   -208.55
     215   115.500    35.500   -210.86
     216   115.750    35.500   -212.41
     217   116.000    35.500   -213.08
     218   116.250    35.500   -212.81
     219   116.500    35.500   -211.55
     220   116.750    35.500   -209.23
     221   117.000    35.500   -205.85
     222   117.250    35.500   -201.41
     223   117.500    35.500   -195.93
     224   117.750    35.500   -189.45
     225   118.000    35.500   -182.06
     226   118.250    35.500   -173.85
     227   118.500    35.500   -164.93
     228   118.750    35.500   -155.42
     229   119.000    35.500   -145.48
     230   119.250    35.500   -135.26
     231   119.500    35.500   -124.93
     232   119.750    35.500   -114.66
     233   120.000    35.500   -104.62
     234   120.250    35.500    -94.98
     235   120.500    35.500    -85.92
     236   120.750    35.500    -77.56
     237   121.000    35.500    -70.05
     238   121.250    35.500    -63.53
     239   121.500    35.500    -58.09
     240   121.750    35.500    -53.81
     241   122.000    35.500    -50.77
     242   122.250    35.500    -48.97
     243   122.500    35.500    -48.45
     244   122.750    35.500    -49.22
     245   123.000    35.500    -51.21
     246   114.500    35.750   -205.94
     247   114.750    35.750   -209.90
     248   115.000    35.750   -213.33
     249   115.250    35.750   -216.15
     250   115.500    35.750   -218.23
     251   115.750    35.750   -219.50
     252   116.000    35.750   -219.88
     253   116.250    35.750   -219.29
     254   116.500    35.750   -217.69
     255   116.750    35.750   -215.05
     256   117.000    35.750   -211.33
     257   117.250    35.750   -206.57
     258   117.500    35.750   -200.78
     259   117.750    35.750   -194.03
     260   118.000    35.750   -186.39
     261   118.250    35.750   -177.95
     262   118.500    35.750   -168.82
     263   118.750    35.750   -159.15
     264   119.000    35.750   -149.07
     265   119.250    35.750   -138.74
     266   119.500    35.750   -128.32
     267   119.750    35.750   -117.98
     268   120.000    35.750   -107.88
     269   120.250    35.750    -98.21
     270   120.500    35.750    -89.09
     271   120.750    35.750    -80.67
     272   121.000    35.750    -73.12
     273   121.250    35.750    -66.51
     274   121.500    35.750    -60.98
     275   121.750    35.750    -56.58
     276   122.000    35.750    -53.39
     277   122.250    35.750    -51.42
     278   122.500    35.750    -50.72
     279   122.750    35.750    -51.27
     280   123.000    35.750    -53.03
     281   114.500    36.000   -212.16
     282   114.750    36.000   -215.96
     283   115.000    36.000   -219.20
     284   115.250    36.000   -221.77
     285   115.500    36.000   -223.59
     286   115.750    36.000   -224.56
     287   116.000    36.000   -224.63
     288   116.250    36.000   -223.72
     289   116.500    36.000   -221.79
     290   116.750    36.000   -218.83
     291   117.000    36.000   -214.82
     292   117.250    36.000   -209.79
     293   117.500    36.000   -203.77
     294   117.750    36.000   -196.81
     295   118.000    36.000   -188.98
     296   118.250    36.000   -180.42
     297   118.500    36.000   -171.19
     298   118.750    36.000   -161.46
     299   119.000    36.000   -151.35
     300   119.250    36.000   -141.02
     301   119.500    36.000   -130.62
     302   119.750    36.000   -120.32
     303   120.000    36.000   -110.27
     304   120.250    36.000   -100.64
     305   120.500    36.000    -91.56
     306   120.750    36.000    -83.18
     307   121.000    36.000    -75.63
     308   121.250    36.000    -69.01
     309   121.500    36.000    -63.42
     310   121.750    36.000    -58.95
     311   122.000    36.000    -55.62
     312   122.250    36.000    -53.51
     313   122.500    36.000    -52.61
     314   122.750    36.000    -52.92
     315   123.000    36.000    -54.41
     316   114.500    36.250   -216.53
     317   114.750    36.250   -220.11
     318   115.000    36.250   -223.09
     319   115.250    36.250   -225.37
     320   115.500    36.250   -226.88
     321   115.750    36.250   -227.53
     322   116.000    36.250   -227.26
     323   116.250    36.250   -226.03
     324   116.500    36.250   -223.80
     325   116.750    36.250   -220.55
     326   117.000    36.250   -216.29
     327   117.250    36.250   -211.03
     328   117.500    36.250   -204.82
     329   117.750    36.250   -197.73
     330   118.000    36.250   -189.83
     331   118.250    36.250   -181.20
     332   118.500    36.250   -171.98
     333   118.750    36.250   -162.29
     334   119.000    36.250   -152.25
     335   119.250    36.250   -142.02
     336   119.500    36.250   -131.75
     337   119.750    36.250   -121.59
     338   120.000    36.250   -111.68
     339   120.250    36.250   -102.20
     340   120.500    36.250    -93.25
     341   120.750    36.250    -84.97
     342   121.000    36.250    -77.49
     343   121.250    36.250    -70.91
     344   121.500    36.250    -65.31
     345   121.750    36.250    -60.78
     346   122.000    36.250    -57.36
     347   122.250    36.250    -55.09
     348   122.500    36.250    -53.98
     349   122.750    36.250    -54.04
     350   123.000    36.250    -55.24
     351   114.500    36.500   -219.03
     352   114.750    36.500   -222.33
     353   115.000    36.500   -224.99
     354   115.250    36.500   -226.94
     355   115.500    36.500   -228.09
     356   115.750    36.500   -228.40
     357   116.000    36.500   -227.80
     358   116.250    36.500   -226.25
     359   116.500    36.500   -223.72
     360   116.750    36.500   -220.22
     361   117.000    36.500   -215.74
     362   117.250    36.500   -210.31
     363   117.500    36.500   -203.98
     364   117.750    36.500   -196.82
     365   118.000    36.500   -188.90
     366   118.250    36.500   -180.32
     367   118.500    36.500   -171.19
     368   118.750    36.500   -161.63
     369   119.000    36.500   -151.77
     370   119.250    36.500   -141.74
     371   119.500    36.500   -131.69
     372   119.750    36.500   -121.77
     373   120.000    36.500   -112.10
     374   120.250    36.500   -102.83
     375   120.500    36.500    -94.08
     376   120.750    36.500    -85.98
     377   121.000    36.500    -78.63
     378   121.250    36.500    -72.14
     379   121.500    36.500    -66.58
     380   121.750    36.500    -62.02
     381   122.000    36.500    -58.51
     382   122.250    36.500    -56.08
     383   122.500    36.500    -54.76
     384   122.750    36.500    -54.55
     385   123.000    36.500    -55.42
     386   114.500    36.750   -219.71
     387   114.750    36.750   -222.66
     388   115.000    36.750   -224.96
     389   115.250    36.750   -226.53
     390   115.500    36.750   -227.32
     391   115.750    36.750   -227.26
     392   116.000    36.750   -226.31
     393   116.250    36.750   -224.44
     394   116.500    36.750   -221.64
     395   116.750    36.750   -217.91
     396   117.000    36.750   -213.25
     397   117.250    36.750   -207.70
     398   117.500    36.750   -201.31
     399   117.750    36.750   -194.15
     400   118.000    36.750   -186.30
     401   118.250    36.750   -177.84
     402   118.500    36.750   -168.89
     403   118.750    36.750   -159.54
     404   119.000    36.750   -149.94
     405   119.250    36.750   -140.22
     406   119.500    36.750   -130.47
     407   119.750    36.750   -120.86
     408   120.000    36.750   -111.51
     409   120.250    36.750   -102.54
     410   120.500    36.750    -94.06
     411   120.750    36.750    -86.20
     412   121.000    36.750    -79.04
     413   121.250    36.750    -72.67
     414   121.500    36.750    -67.18
     415   121.750    36.750    -62.61
     416   122.000    36.750    -59.03
     417   122.250    36.750    -56.44
     418   122.500    36.750    -54.90
     419   122.750    36.750    -54.39
     420   123.000    36.750    -54.90
     421   114.500    37.000   -218.64
     422   114.750    37.000   -221.20
     423   115.000    37.000   -223.08
     424   115.250    37.000   -224.25
     425   115.500    37.000   -224.64
     426   115.750    37.000   -224.21
     427   116.000    37.000   -222.92
     428   116.250    37.000   -220.75
     429   116.500    37.000   -217.69
     430   116.750    37.000   -213.76
     431   117.000    37.000   -208.96
     432   117.250    37.000   -203.35
     433   117.500    37.000   -196.97
     434   117.750    37.000   -189.87
     435   118.000    37.000   -182.15
     436   118.250    37.000   -173.88
     437   118.500    37.000   -165.19
     438   118.750    37.000   -156.14
     439   119.000    37.000   -146.88
     440   119.250    37.000   -137.53
     441   119.500    37.000   -128.18
     442   119.750    37.000   -118.96
     443   120.000    37.000   -109.99
     444   120.250    37.000   -101.38
     445   120.500    37.000    -93.24
     446   120.750    37.000    -85.66
     447   121.000    37.000    -78.72
     448   121.250    37.000    -72.52
     449   121.500    37.000    -67.11
     450   121.750    37.000    -62.56
     451   122.000    37.000    -58.91
     452   122.250    37.000    -56.17
     453   122.500    37.000    -54.39
     454   122.750    37.000    -53.57
     455   123.000    37.000    -53.69
     456   114.500    37.250   -215.95
     457   114.750    37.250   -218.07
     458   115.000    37.250   -219.53
     459   115.250    37.250   -220.26
     460   115.500    37.250   -220.25
     461   115.750    37.250   -219.44
     462   116.000    37.250   -217.81
     463   116.250    37.250   -215.35
     464   116.500    37.250   -212.07
     465   116.750    37.250   -207.97
     466   117.000    37.250   -203.08
     467   117.250    37.250   -197.45
     468   117.500    37.250   -191.12
     469   117.750    37.250   -184.15
     470   118.000    37.250   -176.63
     471   118.250    37.250   -168.63
     472   118.500    37.250   -160.26
     473   118.750    37.250   -151.59
     474   119.000    37.250   -142.74
     475   119.250    37.250   -133.82
     476   119.500    37.250   -124.93
     477   119.750    37.250   -116.17
     478   120.000    37.250   -107.65
     479   120.250    37.250    -99.46
     480   120.500    37.250    -91.69
     481   120.750    37.250    -84.43
     482   121.000    37.250    -77.76
     483   121.250    37.250    -71.75
     484   121.500    37.250    -66.45
     485   121.750    37.250    -61.92
     486   122.000    37.250    -58.20
     487   122.250    37.250    -55.32
     488   122.500    37.250    -53.29
     489   122.750    37.250    -52.13
     490   123.000    37.250    -51.85
     491   114.500    37.500   -211.81
     492   114.750    37.500   -213.46
     493   115.000    37.500   -214.46
     494   115.250    37.500   -214.77
     495   115.500    37.500   -214.34
     496   115.750    37.500   -213.16
     497   116.000    37.500   -211.21
     498   116.250    37.500   -208.49
     499   116.500    37.500   -205.02
     500   116.750    37.500   -200.79
     501   117.000    37.500   -195.85
     502   117.250    37.500   -190.25
     503   117.500    37.500   -184.02
     504   117.750    37.500   -177.25
     505   118.000    37.500   -169.98
     506   118.250    37.500   -162.31
     507   118.500    37.500   -154.31
     508   118.750    37.500   -146.09
     509   119.000    37.500   -137.72
     510   119.250    37.500   -129.30
     511   119.500    37.500   -120.92
     512   119.750    37.500   -112.66
     513   120.000    37.500   -104.63
     514   120.250    37.500    -96.91
     515   120.500    37.500    -89.55
     516   120.750    37.500    -82.65
     517   121.000    37.500    -76.27
     518   121.250    37.500    -70.47
     519   121.500    37.500    -65.29
     520   121.750    37.500    -60.79
     521   122.000    37.500    -57.00
     522   122.250    37.500    -53.95
     523   122.500    37.500    -51.67
     524   122.750    37.500    -50.17
     525   123.000    37.500    -49.46
     526   114.500    37.750   -206.41
     527   114.750    37.750   -207.60
     528   115.000    37.750   -208.14
     529   115.250    37.750   -208.00
     530   115.500    37.750   -207.17
     531   115.750    37.750   -205.64
     532   116.000    37.750   -203.40
     533   116.250    37.750   -200.44
     534   116.500    37.750   -196.80
     535   116.750    37.750   -192.49
     536   117.000    37.750   -187.55
     537   117.250    37.750   -182.03
     538   117.500    37.750   -175.96
     539   117.750    37.750   -169.43
     540   118.000    37.750   -162.48
     541   118.250    37.750   -155.19
     542   118.500    37.750   -147.64
     543   118.750    37.750   -139.90
     544   119.000    37.750   -132.05
     545   119.250    37.750   -124.18
     546   119.500    37.750   -116.35
     547   119.750    37.750   -108.65
     548   120.000    37.750   -101.15
     549   120.250    37.750    -93.91
     550   120.500    37.750    -86.99
     551   120.750    37.750    -80.47
     552   121.000    37.750    -74.40
     553   121.250    37.750    -68.82
     554   121.500    37.750    -63.77
     555   121.750    37.750    -59.31
     556   122.000    37.750    -55.45
     557   122.250    37.750    -52.23
     558   122.500    37.750    -49.68
     559   122.750    37.750    -47.81
     560   123.000    37.750    -46.65
     561   114.500    38.000   -199.97
     562   114.750    38.000   -200.68
     563   115.000    38.000   -200.77
     564   115.250    38.000   -200.22
     565   115.500    38.000   -199.01
     566   115.750    38.000   -197.15
     567   116.000    38.000   -194.65
     568   116.250    38.000   -191.50
     569   116.500    38.000   -187.74
     570   116.750    38.000   -183.38
     571   117.000    38.000   -178.49
     572   117.250    38.000   -173.09
     573   117.500    38.000   -167.24
     574   117.750    38.000   -161.00
     575   118.000    38.000   -154.42
     576   118.250    38.000   -147.56
     577   118.500    38.000   -140.49
     578   118.750    38.000   -133.30
     579   119.000    38.000   -126.02
     580   119.250    38.000   -118.73
     581   119.500    38.000   -111.49
     582   119.750    38.000   -104.36
     583   120.000    38.000    -97.41
     584   120.250    38.000    -90.68
     585   120.500    38.000    -84.23
     586   120.750    38.000    -78.10
     587   121.000    38.000    -72.33
     588   121.250    38.000    -66.98
     589   121.500    38.000    -62.06
     590   121.750    38.000    -57.62
     591   122.000    38.000    -53.69
     592   122.250    38.000    -50.30
     593   122.500    38.000    -47.47
     594   122.750    38.000    -45.23
     595   123.000    38.000    -43.60
     596   114.500    38.250   -192.71
     597   114.750    38.250   -192.98
     598   115.000    38.250   -192.64
     599   115.250    38.250   -191.69
     600   115.500    38.250   -190.15
     601   115.750    38.250   -188.00
     602   116.000    38.250   -185.27
     603   116.250    38.250   -181.96
     604   116.500    38.250   -178.13
     605   116.750    38.250   -173.80
     606   117.000    38.250   -169.00
     607   117.250    38.250   -163.78
     608   117.500    38.250   -158.19
     609   117.750    38.250   -152.28
     610   118.000    38.250   -146.11
     611   118.250    38.250   -139.73
     612   118.500    38.250   -133.19
     613   118.750    38.250   -126.55
     614   119.000    38.250   -119.87
     615   119.250    38.250   -113.19
     616   119.500    38.250   -106.56
     617   119.750    38.250   -100.03
     618   120.000    38.250    -93.65
     619   120.250    38.250    -87.45
     620   120.500    38.250    -81.46
     621   120.750    38.250    -75.72
     622   121.000    38.250    -70.28
     623   121.250    38.250    -65.14
     624   121.500    38.250    -60.35
     625   121.750    38.250    -55.94
     626   122.000    38.250    -51.93
     627   122.250    38.250    -48.35
     628   122.500    38.250    -45.24
     629   122.750    38.250    -42.62
     630   123.000    38.250    -40.52
     631   114.500    38.500   -184.88
     632   114.750    38.500   -184.72
     633   115.000    38.500   -183.99
     634   115.250    38.500   -182.69
     635   115.500    38.500   -180.85
     636   115.750    38.500   -178.46
     637   116.000    38.500   -175.56
     638   116.250    38.500   -172.16
     639   116.500    38.500   -168.31
     640   116.750    38.500   -164.03
     641   117.000    38.500   -159.38
     642   117.250    38.500   -154.39
     643   117.500    38.500   -149.11
     644   117.750    38.500   -143.58
     645   118.000    38.500   -137.86
     646   118.250    38.500   -131.99
     647   118.500    38.500   -126.01
     648   118.750    38.500   -119.97
     649   119.000    38.500   -113.89
     650   119.250    38.500   -107.85
     651   119.500    38.500   -101.85
     652   119.750    38.500    -95.92
     653   120.000    38.500    -90.10
     654   120.250    38.500    -84.42
     655   120.500    38.500    -78.90
     656   120.750    38.500    -73.55
     657   121.000    38.500    -68.42
     658   121.250    38.500    -63.50
     659   121.500    38.500    -58.83
     660   121.750    38.500    -54.44
     661   122.000    38.500    -50.35
     662   122.250    38.500    -46.58
     663   122.500    38.500    -43.17
     664   122.750    38.500    -40.16
     665   123.000    38.500    -37.59
