# Supplementary material for: The analysis on groundwater storage variations from GRACE/GRACE-FO in recent 20 years driven by influencing factors and prediction in Shandong Province, China
Source: Sci Rep. 2024 Mar 9;14:5819. doi: 10.1038/s41598-024-55588-3 (PMC10925065; doi:10.1038/s41598-024-55588-3)
Supplement: Supplementary file 1 — Supplementary Information. [file 41598_2024_55588_MOESM1_ESM.zip › data/GWS derived from GRACE/gws201909.txt]

       1   114.500    34.000    -46.76
       2   114.750    34.000    -48.17
       3   115.000    34.000    -50.10
       4   115.250    34.000    -52.43
       5   115.500    34.000    -55.10
       6   115.750    34.000    -58.00
       7   116.000    34.000    -61.03
       8   116.250    34.000    -64.08
       9   116.500    34.000    -67.04
      10   116.750    34.000    -69.81
      11   117.000    34.000    -72.30
      12   117.250    34.000    -74.41
      13   117.500    34.000    -76.07
      14   117.750    34.000    -77.22
      15   118.000    34.000    -77.81
      16   118.250    34.000    -77.83
      17   118.500    34.000    -77.26
      18   118.750    34.000    -76.11
      19   119.000    34.000    -74.41
      20   119.250    34.000    -72.22
      21   119.500    34.000    -69.58
      22   119.750    34.000    -66.59
      23   120.000    34.000    -63.33
      24   120.250    34.000    -59.89
      25   120.500    34.000    -56.39
      26   120.750    34.000    -52.94
      27   121.000    34.000    -49.63
      28   121.250    34.000    -46.58
      29   121.500    34.000    -43.90
      30   121.750    34.000    -41.66
      31   122.000    34.000    -39.97
      32   122.250    34.000    -38.88
      33   122.500    34.000    -38.45
      34   122.750    34.000    -38.72
      35   123.000    34.000    -39.74
      36   114.500    34.250    -58.57
      37   114.750    34.250    -60.19
      38   115.000    34.250    -62.26
      39   115.250    34.250    -64.69
      40   115.500    34.250    -67.40
      41   115.750    34.250    -70.27
      42   116.000    34.250    -73.23
      43   116.250    34.250    -76.13
      44   116.500    34.250    -78.91
      45   116.750    34.250    -81.43
      46   117.000    34.250    -83.61
      47   117.250    34.250    -85.38
      48   117.500    34.250    -86.64
      49   117.750    34.250    -87.36
      50   118.000    34.250    -87.50
      51   118.250    34.250    -87.01
      52   118.500    34.250    -85.93
      53   118.750    34.250    -84.25
      54   119.000    34.250    -82.01
      55   119.250    34.250    -79.28
      56   119.500    34.250    -76.10
      57   119.750    34.250    -72.57
      58   120.000    34.250    -68.80
      59   120.250    34.250    -64.86
      60   120.500    34.250    -60.88
      61   120.750    34.250    -56.97
      62   121.000    34.250    -53.26
      63   121.250    34.250    -49.83
      64   121.500    34.250    -46.80
      65   121.750    34.250    -44.28
      66   122.000    34.250    -42.33
      67   122.250    34.250    -41.04
      68   122.500    34.250    -40.47
      69   122.750    34.250    -40.65
      70   123.000    34.250    -41.61
      71   114.500    34.500    -70.62
      72   114.750    34.500    -72.42
      73   115.000    34.500    -74.62
      74   115.250    34.500    -77.12
      75   115.500    34.500    -79.84
      76   115.750    34.500    -82.67
      77   116.000    34.500    -85.52
      78   116.250    34.500    -88.28
      79   116.500    34.500    -90.84
      80   116.750    34.500    -93.10
      81   117.000    34.500    -94.98
      82   117.250    34.500    -96.39
      83   117.500    34.500    -97.27
      84   117.750    34.500    -97.57
      85   118.000    34.500    -97.25
      86   118.250    34.500    -96.31
      87   118.500    34.500    -94.74
      88   118.750    34.500    -92.56
      89   119.000    34.500    -89.84
      90   119.250    34.500    -86.60
      91   119.500    34.500    -82.93
      92   119.750    34.500    -78.92
      93   120.000    34.500    -74.68
      94   120.250    34.500    -70.29
      95   120.500    34.500    -65.89
      96   120.750    34.500    -61.58
      97   121.000    34.500    -57.49
      98   121.250    34.500    -53.72
      99   121.500    34.500    -50.39
     100   121.750    34.500    -47.59
     101   122.000    34.500    -45.41
     102   122.250    34.500    -43.94
     103   122.500    34.500    -43.21
     104   122.750    34.500    -43.28
     105   123.000    34.500    -44.18
     106   114.500    34.750    -82.66
     107   114.750    34.750    -84.62
     108   115.000    34.750    -86.91
     109   115.250    34.750    -89.46
     110   115.500    34.750    -92.16
     111   115.750    34.750    -94.93
     112   116.000    34.750    -97.66
     113   116.250    34.750   -100.23
     114   116.500    34.750   -102.57
     115   116.750    34.750   -104.57
     116   117.000    34.750   -106.14
     117   117.250    34.750   -107.20
     118   117.500    34.750   -107.71
     119   117.750    34.750   -107.61
     120   118.000    34.750   -106.88
     121   118.250    34.750   -105.50
     122   118.500    34.750   -103.49
     123   118.750    34.750   -100.87
     124   119.000    34.750    -97.69
     125   119.250    34.750    -94.02
     126   119.500    34.750    -89.91
     127   119.750    34.750    -85.49
     128   120.000    34.750    -80.83
     129   120.250    34.750    -76.06
     130   120.500    34.750    -71.28
     131   120.750    34.750    -66.63
     132   121.000    34.750    -62.20
     133   121.250    34.750    -58.13
     134   121.500    34.750    -54.53
     135   121.750    34.750    -51.49
     136   122.000    34.750    -49.09
     137   122.250    34.750    -47.43
     138   122.500    34.750    -46.56
     139   122.750    34.750    -46.51
     140   123.000    34.750    -47.34
     141   114.500    35.000    -94.42
     142   114.750    35.000    -96.51
     143   115.000    35.000    -98.87
     144   115.250    35.000   -101.43
     145   115.500    35.000   -104.09
     146   115.750    35.000   -106.77
     147   116.000    35.000   -109.35
     148   116.250    35.000   -111.74
     149   116.500    35.000   -113.84
     150   116.750    35.000   -115.57
     151   117.000    35.000   -116.82
     152   117.250    35.000   -117.57
     153   117.500    35.000   -117.72
     154   117.750    35.000   -117.25
     155   118.000    35.000   -116.13
     156   118.250    35.000   -114.35
     157   118.500    35.000   -111.95
     158   118.750    35.000   -108.94
     159   119.000    35.000   -105.38
     160   119.250    35.000   -101.31
     161   119.500    35.000    -96.85
     162   119.750    35.000    -92.07
     163   120.000    35.000    -87.07
     164   120.250    35.000    -81.97
     165   120.500    35.000    -76.88
     166   120.750    35.000    -71.93
     167   121.000    35.000    -67.25
     168   121.250    35.000    -62.92
     169   121.500    35.000    -59.07
     170   121.750    35.000    -55.81
     171   122.000    35.000    -53.22
     172   122.250    35.000    -51.39
     173   122.500    35.000    -50.36
     174   122.750    35.000    -50.20
     175   123.000    35.000    -50.92
     176   114.500    35.250   -105.67
     177   114.750    35.250   -107.84
     178   115.000    35.250   -110.23
     179   115.250    35.250   -112.77
     180   115.500    35.250   -115.37
     181   115.750    35.250   -117.91
     182   116.000    35.250   -120.33
     183   116.250    35.250   -122.51
     184   116.500    35.250   -124.36
     185   116.750    35.250   -125.82
     186   117.000    35.250   -126.78
     187   117.250    35.250   -127.20
     188   117.500    35.250   -127.02
     189   117.750    35.250   -126.20
     190   118.000    35.250   -124.74
     191   118.250    35.250   -122.63
     192   118.500    35.250   -119.89
     193   118.750    35.250   -116.55
     194   119.000    35.250   -112.65
     195   119.250    35.250   -108.30
     196   119.500    35.250   -103.53
     197   119.750    35.250    -98.46
     198   120.000    35.250    -93.20
     199   120.250    35.250    -87.84
     200   120.500    35.250    -82.51
     201   120.750    35.250    -77.34
     202   121.000    35.250    -72.42
     203   121.250    35.250    -67.89
     204   121.500    35.250    -63.85
     205   121.750    35.250    -60.40
     206   122.000    35.250    -57.63
     207   122.250    35.250    -55.63
     208   122.500    35.250    -54.46
     209   122.750    35.250    -54.15
     210   123.000    35.250    -54.75
     211   114.500    35.500   -116.12
     212   114.750    35.500   -118.35
     213   115.000    35.500   -120.73
     214   115.250    35.500   -123.21
     215   115.500    35.500   -125.70
     216   115.750    35.500   -128.09
     217   116.000    35.500   -130.32
     218   116.250    35.500   -132.27
     219   116.500    35.500   -133.88
     220   116.750    35.500   -135.06
     221   117.000    35.500   -135.73
     222   117.250    35.500   -135.85
     223   117.500    35.500   -135.36
     224   117.750    35.500   -134.24
     225   118.000    35.500   -132.48
     226   118.250    35.500   -130.08
     227   118.500    35.500   -127.05
     228   118.750    35.500   -123.45
     229   119.000    35.500   -119.31
     230   119.250    35.500   -114.71
     231   119.500    35.500   -109.72
     232   119.750    35.500   -104.45
     233   120.000    35.500    -98.99
     234   120.250    35.500    -93.45
     235   120.500    35.500    -87.95
     236   120.750    35.500    -82.61
     237   121.000    35.500    -77.54
     238   121.250    35.500    -72.84
     239   121.500    35.500    -68.65
     240   121.750    35.500    -65.05
     241   122.000    35.500    -62.12
     242   122.250    35.500    -59.96
     243   122.500    35.500    -58.62
     244   122.750    35.500    -58.16
     245   123.000    35.500    -58.61
     246   114.500    35.750   -125.57
     247   114.750    35.750   -127.79
     248   115.000    35.750   -130.12
     249   115.250    35.750   -132.51
     250   115.500    35.750   -134.84
     251   115.750    35.750   -137.07
     252   116.000    35.750   -139.07
     253   116.250    35.750   -140.79
     254   116.500    35.750   -142.14
     255   116.750    35.750   -143.04
     256   117.000    35.750   -143.43
     257   117.250    35.750   -143.27
     258   117.500    35.750   -142.51
     259   117.750    35.750   -141.13
     260   118.000    35.750   -139.11
     261   118.250    35.750   -136.48
     262   118.500    35.750   -133.23
     263   118.750    35.750   -129.42
     264   119.000    35.750   -125.11
     265   119.250    35.750   -120.35
     266   119.500    35.750   -115.22
     267   119.750    35.750   -109.82
     268   120.000    35.750   -104.24
     269   120.250    35.750    -98.60
     270   120.500    35.750    -93.00
     271   120.750    35.750    -87.56
     272   121.000    35.750    -82.38
     273   121.250    35.750    -77.58
     274   121.500    35.750    -73.26
     275   121.750    35.750    -69.54
     276   122.000    35.750    -66.48
     277   122.250    35.750    -64.17
     278   122.500    35.750    -62.67
     279   122.750    35.750    -62.04
     280   123.000    35.750    -62.31
     281   114.500    36.000   -133.80
     282   114.750    36.000   -135.97
     283   115.000    36.000   -138.20
     284   115.250    36.000   -140.44
     285   115.500    36.000   -142.60
     286   115.750    36.000   -144.61
     287   116.000    36.000   -146.38
     288   116.250    36.000   -147.84
     289   116.500    36.000   -148.93
     290   116.750    36.000   -149.56
     291   117.000    36.000   -149.69
     292   117.250    36.000   -149.26
     293   117.500    36.000   -148.26
     294   117.750    36.000   -146.66
     295   118.000    36.000   -144.44
     296   118.250    36.000   -141.62
     297   118.500    36.000   -138.22
     298   118.750    36.000   -134.29
     299   119.000    36.000   -129.86
     300   119.250    36.000   -125.02
     301   119.500    36.000   -119.83
     302   119.750    36.000   -114.38
     303   120.000    36.000   -108.77
     304   120.250    36.000   -103.09
     305   120.500    36.000    -97.46
     306   120.750    36.000    -91.98
     307   121.000    36.000    -86.76
     308   121.250    36.000    -81.90
     309   121.500    36.000    -77.52
     310   121.750    36.000    -73.70
     311   122.000    36.000    -70.52
     312   122.250    36.000    -68.07
     313   122.500    36.000    -66.41
     314   122.750    36.000    -65.60
     315   123.000    36.000    -65.65
     316   114.500    36.250   -140.64
     317   114.750    36.250   -142.71
     318   115.000    36.250   -144.79
     319   115.250    36.250   -146.84
     320   115.500    36.250   -148.79
     321   115.750    36.250   -150.55
     322   116.000    36.250   -152.07
     323   116.250    36.250   -153.26
     324   116.500    36.250   -154.08
     325   116.750    36.250   -154.45
     326   117.000    36.250   -154.32
     327   117.250    36.250   -153.67
     328   117.500    36.250   -152.45
     329   117.750    36.250   -150.66
     330   118.000    36.250   -148.29
     331   118.250    36.250   -145.35
     332   118.500    36.250   -141.86
     333   118.750    36.250   -137.87
     334   119.000    36.250   -133.42
     335   119.250    36.250   -128.56
     336   119.500    36.250   -123.39
     337   119.750    36.250   -117.97
     338   120.000    36.250   -112.40
     339   120.250    36.250   -106.76
     340   120.500    36.250   -101.17
     341   120.750    36.250    -95.71
     342   121.000    36.250    -90.51
     343   121.250    36.250    -85.66
     344   121.500    36.250    -81.24
     345   121.750    36.250    -77.35
     346   122.000    36.250    -74.08
     347   122.250    36.250    -71.49
     348   122.500    36.250    -69.66
     349   122.750    36.250    -68.65
     350   123.000    36.250    -68.47
     351   114.500    36.500   -145.98
     352   114.750    36.500   -147.87
     353   115.000    36.500   -149.77
     354   115.250    36.500   -151.59
     355   115.500    36.500   -153.28
     356   115.750    36.500   -154.78
     357   116.000    36.500   -156.02
     358   116.250    36.500   -156.94
     359   116.500    36.500   -157.47
     360   116.750    36.500   -157.59
     361   117.000    36.500   -157.23
     362   117.250    36.500   -156.37
     363   117.500    36.500   -154.97
     364   117.750    36.500   -153.04
     365   118.000    36.500   -150.56
     366   118.250    36.500   -147.55
     367   118.500    36.500   -144.05
     368   118.750    36.500   -140.06
     369   119.000    36.500   -135.64
     370   119.250    36.500   -130.86
     371   119.500    36.500   -125.77
     372   119.750    36.500   -120.46
     373   120.000    36.500   -115.00
     374   120.250    36.500   -109.48
     375   120.500    36.500   -103.99
     376   120.750    36.500    -98.64
     377   121.000    36.500    -93.50
     378   121.250    36.500    -88.68
     379   121.500    36.500    -84.27
     380   121.750    36.500    -80.34
     381   122.000    36.500    -76.99
     382   122.250    36.500    -74.29
     383   122.500    36.500    -72.30
     384   122.750    36.500    -71.06
     385   123.000    36.500    -70.63
     386   114.500    36.750   -149.73
     387   114.750    36.750   -151.42
     388   115.000    36.750   -153.07
     389   115.250    36.750   -154.62
     390   115.500    36.750   -156.03
     391   115.750    36.750   -157.23
     392   116.000    36.750   -158.17
     393   116.250    36.750   -158.80
     394   116.500    36.750   -159.07
     395   116.750    36.750   -158.93
     396   117.000    36.750   -158.36
     397   117.250    36.750   -157.31
     398   117.500    36.750   -155.77
     399   117.750    36.750   -153.74
     400   118.000    36.750   -151.20
     401   118.250    36.750   -148.19
     402   118.500    36.750   -144.71
     403   118.750    36.750   -140.79
     404   119.000    36.750   -136.49
     405   119.250    36.750   -131.84
     406   119.500    36.750   -126.92
     407   119.750    36.750   -121.78
     408   120.000    36.750   -116.50
     409   120.250    36.750   -111.17
     410   120.500    36.750   -105.85
     411   120.750    36.750   -100.65
     412   121.000    36.750    -95.62
     413   121.250    36.750    -90.90
     414   121.500    36.750    -86.52
     415   121.750    36.750    -82.59
     416   122.000    36.750    -79.19
     417   122.250    36.750    -76.36
     418   122.500    36.750    -74.20
     419   122.750    36.750    -72.73
     420   123.000    36.750    -72.02
     421   114.500    37.000   -151.87
     422   114.750    37.000   -153.30
     423   115.000    37.000   -154.66
     424   115.250    37.000   -155.92
     425   115.500    37.000   -157.01
     426   115.750    37.000   -157.89
     427   116.000    37.000   -158.52
     428   116.250    37.000   -158.86
     429   116.500    37.000   -158.86
     430   116.750    37.000   -158.48
     431   117.000    37.000   -157.71
     432   117.250    37.000   -156.50
     433   117.500    37.000   -154.86
     434   117.750    37.000   -152.76
     435   118.000    37.000   -150.23
     436   118.250    37.000   -147.25
     437   118.500    37.000   -143.86
     438   118.750    37.000   -140.08
     439   119.000    37.000   -135.95
     440   119.250    37.000   -131.52
     441   119.500    37.000   -126.81
     442   119.750    37.000   -121.92
     443   120.000    37.000   -116.89
     444   120.250    37.000   -111.80
     445   120.500    37.000   -106.71
     446   120.750    37.000   -101.70
     447   121.000    37.000    -96.86
     448   121.250    37.000    -92.24
     449   121.500    37.000    -87.95
     450   121.750    37.000    -84.03
     451   122.000    37.000    -80.59
     452   122.250    37.000    -77.66
     453   122.500    37.000    -75.32
     454   122.750    37.000    -73.62
     455   123.000    37.000    -72.60
     456   114.500    37.250   -152.44
     457   114.750    37.250   -153.57
     458   115.000    37.250   -154.60
     459   115.250    37.250   -155.52
     460   115.500    37.250   -156.28
     461   115.750    37.250   -156.82
     462   116.000    37.250   -157.14
     463   116.250    37.250   -157.18
     464   116.500    37.250   -156.91
     465   116.750    37.250   -156.31
     466   117.000    37.250   -155.36
     467   117.250    37.250   -154.03
     468   117.500    37.250   -152.31
     469   117.750    37.250   -150.20
     470   118.000    37.250   -147.70
     471   118.250    37.250   -144.82
     472   118.500    37.250   -141.58
     473   118.750    37.250   -137.98
     474   119.000    37.250   -134.08
     475   119.250    37.250   -129.90
     476   119.500    37.250   -125.50
     477   119.750    37.250   -120.90
     478   120.000    37.250   -116.18
     479   120.250    37.250   -111.38
     480   120.500    37.250   -106.57
     481   120.750    37.250   -101.82
     482   121.000    37.250    -97.18
     483   121.250    37.250    -92.74
     484   121.500    37.250    -88.54
     485   121.750    37.250    -84.67
     486   122.000    37.250    -81.19
     487   122.250    37.250    -78.17
     488   122.500    37.250    -75.66
     489   122.750    37.250    -73.71
     490   123.000    37.250    -72.38
     491   114.500    37.500   -151.52
     492   114.750    37.500   -152.30
     493   115.000    37.500   -152.99
     494   115.250    37.500   -153.55
     495   115.500    37.500   -153.94
     496   115.750    37.500   -154.15
     497   116.000    37.500   -154.14
     498   116.250    37.500   -153.89
     499   116.500    37.500   -153.38
     500   116.750    37.500   -152.57
     501   117.000    37.500   -151.46
     502   117.250    37.500   -150.03
     503   117.500    37.500   -148.27
     504   117.750    37.500   -146.18
     505   118.000    37.500   -143.76
     506   118.250    37.500   -141.01
     507   118.500    37.500   -137.96
     508   118.750    37.500   -134.61
     509   119.000    37.500   -130.99
     510   119.250    37.500   -127.14
     511   119.500    37.500   -123.07
     512   119.750    37.500   -118.83
     513   120.000    37.500   -114.46
     514   120.250    37.500   -110.01
     515   120.500    37.500   -105.52
     516   120.750    37.500   -101.06
     517   121.000    37.500    -96.67
     518   121.250    37.500    -92.42
     519   121.500    37.500    -88.35
     520   121.750    37.500    -84.55
     521   122.000    37.500    -81.06
     522   122.250    37.500    -77.94
     523   122.500    37.500    -75.26
     524   122.750    37.500    -73.06
     525   123.000    37.500    -71.40
     526   114.500    37.750   -149.21
     527   114.750    37.750   -149.64
     528   115.000    37.750   -149.96
     529   115.250    37.750   -150.14
     530   115.500    37.750   -150.17
     531   115.750    37.750   -150.04
     532   116.000    37.750   -149.71
     533   116.250    37.750   -149.18
     534   116.500    37.750   -148.42
     535   116.750    37.750   -147.42
     536   117.000    37.750   -146.18
     537   117.250    37.750   -144.68
     538   117.500    37.750   -142.91
     539   117.750    37.750   -140.87
     540   118.000    37.750   -138.58
     541   118.250    37.750   -136.02
     542   118.500    37.750   -133.20
     543   118.750    37.750   -130.14
     544   119.000    37.750   -126.86
     545   119.250    37.750   -123.36
     546   119.500    37.750   -119.68
     547   119.750    37.750   -115.84
     548   120.000    37.750   -111.86
     549   120.250    37.750   -107.80
     550   120.500    37.750   -103.68
     551   120.750    37.750    -99.54
     552   121.000    37.750    -95.42
     553   121.250    37.750    -91.39
     554   121.500    37.750    -87.48
     555   121.750    37.750    -83.76
     556   122.000    37.750    -80.27
     557   122.250    37.750    -77.07
     558   122.500    37.750    -74.22
     559   122.750    37.750    -71.77
     560   123.000    37.750    -69.77
     561   114.500    38.000   -145.71
     562   114.750    38.000   -145.76
     563   115.000    38.000   -145.68
     564   115.250    38.000   -145.50
     565   115.500    38.000   -145.17
     566   115.750    38.000   -144.69
     567   116.000    38.000   -144.06
     568   116.250    38.000   -143.25
     569   116.500    38.000   -142.28
     570   116.750    38.000   -141.12
     571   117.000    38.000   -139.77
     572   117.250    38.000   -138.23
     573   117.500    38.000   -136.49
     574   117.750    38.000   -134.55
     575   118.000    38.000   -132.40
     576   118.250    38.000   -130.06
     577   118.500    38.000   -127.52
     578   118.750    38.000   -124.79
     579   119.000    38.000   -121.87
     580   119.250    38.000   -118.77
     581   119.500    38.000   -115.52
     582   119.750    38.000   -112.11
     583   120.000    38.000   -108.57
     584   120.250    38.000   -104.93
     585   120.500    38.000   -101.19
     586   120.750    38.000    -97.41
     587   121.000    38.000    -93.59
     588   121.250    38.000    -89.80
     589   121.500    38.000    -86.07
     590   121.750    38.000    -82.44
     591   122.000    38.000    -78.96
     592   122.250    38.000    -75.69
     593   122.500    38.000    -72.68
     594   122.750    38.000    -69.98
     595   123.000    38.000    -67.65
     596   114.500    38.250   -141.17
     597   114.750    38.250   -140.84
     598   115.000    38.250   -140.40
     599   115.250    38.250   -139.84
     600   115.500    38.250   -139.16
     601   115.750    38.250   -138.35
     602   116.000    38.250   -137.43
     603   116.250    38.250   -136.39
     604   116.500    38.250   -135.22
     605   116.750    38.250   -133.92
     606   117.000    38.250   -132.50
     607   117.250    38.250   -130.94
     608   117.500    38.250   -129.26
     609   117.750    38.250   -127.44
     610   118.000    38.250   -125.49
     611   118.250    38.250   -123.40
     612   118.500    38.250   -121.17
     613   118.750    38.250   -118.80
     614   119.000    38.250   -116.28
     615   119.250    38.250   -113.62
     616   119.500    38.250   -110.81
     617   119.750    38.250   -107.86
     618   120.000    38.250   -104.77
     619   120.250    38.250   -101.57
     620   120.500    38.250    -98.25
     621   120.750    38.250    -94.84
     622   121.000    38.250    -91.35
     623   121.250    38.250    -87.81
     624   121.500    38.250    -84.27
     625   121.750    38.250    -80.74
     626   122.000    38.250    -77.30
     627   122.250    38.250    -73.95
     628   122.500    38.250    -70.79
     629   122.750    38.250    -67.85
     630   123.000    38.250    -65.17
     631   114.500    38.500   -135.85
     632   114.750    38.500   -135.14
     633   115.000    38.500   -134.33
     634   115.250    38.500   -133.42
     635   115.500    38.500   -132.41
     636   115.750    38.500   -131.30
     637   116.000    38.500   -130.12
     638   116.250    38.500   -128.86
     639   116.500    38.500   -127.52
     640   116.750    38.500   -126.13
     641   117.000    38.500   -124.65
     642   117.250    38.500   -123.12
     643   117.500    38.500   -121.53
     644   117.750    38.500   -119.87
     645   118.000    38.500   -118.14
     646   118.250    38.500   -116.33
     647   118.500    38.500   -114.43
     648   118.750    38.500   -112.44
     649   119.000    38.500   -110.35
     650   119.250    38.500   -108.13
     651   119.500    38.500   -105.79
     652   119.750    38.500   -103.33
     653   120.000    38.500   -100.72
     654   120.250    38.500    -97.96
     655   120.500    38.500    -95.07
     656   120.750    38.500    -92.04
     657   121.000    38.500    -88.88
     658   121.250    38.500    -85.62
     659   121.500    38.500    -82.27
     660   121.750    38.500    -78.87
     661   122.000    38.500    -75.45
     662   122.250    38.500    -72.06
     663   122.500    38.500    -68.75
     664   122.750    38.500    -65.57
     665   123.000    38.500    -62.58
