# Supplementary material for: The analysis on groundwater storage variations from GRACE/GRACE-FO in recent 20 years driven by influencing factors and prediction in Shandong Province, China
Source: Sci Rep. 2024 Mar 9;14:5819. doi: 10.1038/s41598-024-55588-3 (PMC10925065; doi:10.1038/s41598-024-55588-3)
Supplement: Supplementary file 1 — Supplementary Information. [file 41598_2024_55588_MOESM1_ESM.zip › data/GWS derived from GRACE/gws201910.txt]

       1   114.500    34.000    -32.36
       2   114.750    34.000    -32.86
       3   115.000    34.000    -33.68
       4   115.250    34.000    -34.78
       5   115.500    34.000    -36.10
       6   115.750    34.000    -37.58
       7   116.000    34.000    -39.16
       8   116.250    34.000    -40.78
       9   116.500    34.000    -42.38
      10   116.750    34.000    -43.89
      11   117.000    34.000    -45.26
      12   117.250    34.000    -46.44
      13   117.500    34.000    -47.40
      14   117.750    34.000    -48.09
      15   118.000    34.000    -48.49
      16   118.250    34.000    -48.58
      17   118.500    34.000    -48.36
      18   118.750    34.000    -47.82
      19   119.000    34.000    -46.96
      20   119.250    34.000    -45.83
      21   119.500    34.000    -44.43
      22   119.750    34.000    -42.80
      23   120.000    34.000    -40.98
      24   120.250    34.000    -39.02
      25   120.500    34.000    -36.97
      26   120.750    34.000    -34.88
      27   121.000    34.000    -32.80
      28   121.250    34.000    -30.78
      29   121.500    34.000    -28.88
      30   121.750    34.000    -27.15
      31   122.000    34.000    -25.65
      32   122.250    34.000    -24.39
      33   122.500    34.000    -23.45
      34   122.750    34.000    -22.82
      35   123.000    34.000    -22.56
      36   114.500    34.250    -44.79
      37   114.750    34.250    -45.21
      38   115.000    34.250    -45.91
      39   115.250    34.250    -46.84
      40   115.500    34.250    -47.96
      41   115.750    34.250    -49.20
      42   116.000    34.250    -50.52
      43   116.250    34.250    -51.82
      44   116.500    34.250    -53.08
      45   116.750    34.250    -54.23
      46   117.000    34.250    -55.22
      47   117.250    34.250    -55.99
      48   117.500    34.250    -56.52
      49   117.750    34.250    -56.77
      50   118.000    34.250    -56.71
      51   118.250    34.250    -56.33
      52   118.500    34.250    -55.64
      53   118.750    34.250    -54.62
      54   119.000    34.250    -53.30
      55   119.250    34.250    -51.71
      56   119.500    34.250    -49.86
      57   119.750    34.250    -47.79
      58   120.000    34.250    -45.55
      59   120.250    34.250    -43.18
      60   120.500    34.250    -40.75
      61   120.750    34.250    -38.28
      62   121.000    34.250    -35.86
      63   121.250    34.250    -33.54
      64   121.500    34.250    -31.35
      65   121.750    34.250    -29.38
      66   122.000    34.250    -27.64
      67   122.250    34.250    -26.21
      68   122.500    34.250    -25.10
      69   122.750    34.250    -24.38
      70   123.000    34.250    -24.04
      71   114.500    34.500    -57.47
      72   114.750    34.500    -57.81
      73   115.000    34.500    -58.38
      74   115.250    34.500    -59.15
      75   115.500    34.500    -60.05
      76   115.750    34.500    -61.04
      77   116.000    34.500    -62.07
      78   116.250    34.500    -63.06
      79   116.500    34.500    -63.98
      80   116.750    34.500    -64.74
      81   117.000    34.500    -65.34
      82   117.250    34.500    -65.69
      83   117.500    34.500    -65.79
      84   117.750    34.500    -65.60
      85   118.000    34.500    -65.10
      86   118.250    34.500    -64.28
      87   118.500    34.500    -63.13
      88   118.750    34.500    -61.67
      89   119.000    34.500    -59.92
      90   119.250    34.500    -57.88
      91   119.500    34.500    -55.61
      92   119.750    34.500    -53.14
      93   120.000    34.500    -50.52
      94   120.250    34.500    -47.77
      95   120.500    34.500    -44.98
      96   120.750    34.500    -42.19
      97   121.000    34.500    -39.45
      98   121.250    34.500    -36.83
      99   121.500    34.500    -34.38
     100   121.750    34.500    -32.16
     101   122.000    34.500    -30.21
     102   122.250    34.500    -28.59
     103   122.500    34.500    -27.34
     104   122.750    34.500    -26.49
     105   123.000    34.500    -26.07
     106   114.500    34.750    -70.14
     107   114.750    34.750    -70.39
     108   115.000    34.750    -70.84
     109   115.250    34.750    -71.42
     110   115.500    34.750    -72.12
     111   115.750    34.750    -72.86
     112   116.000    34.750    -73.58
     113   116.250    34.750    -74.26
     114   116.500    34.750    -74.81
     115   116.750    34.750    -75.22
     116   117.000    34.750    -75.41
     117   117.250    34.750    -75.36
     118   117.500    34.750    -75.03
     119   117.750    34.750    -74.42
     120   118.000    34.750    -73.49
     121   118.250    34.750    -72.24
     122   118.500    34.750    -70.68
     123   118.750    34.750    -68.80
     124   119.000    34.750    -66.64
     125   119.250    34.750    -64.22
     126   119.500    34.750    -61.58
     127   119.750    34.750    -58.74
     128   120.000    34.750    -55.76
     129   120.250    34.750    -52.69
     130   120.500    34.750    -49.58
     131   120.750    34.750    -46.49
     132   121.000    34.750    -43.47
     133   121.250    34.750    -40.59
     134   121.500    34.750    -37.89
     135   121.750    34.750    -35.44
     136   122.000    34.750    -33.29
     137   122.250    34.750    -31.50
     138   122.500    34.750    -30.09
     139   122.750    34.750    -29.11
     140   123.000    34.750    -28.59
     141   114.500    35.000    -82.52
     142   114.750    35.000    -82.69
     143   115.000    35.000    -83.01
     144   115.250    35.000    -83.42
     145   115.500    35.000    -83.89
     146   115.750    35.000    -84.36
     147   116.000    35.000    -84.80
     148   116.250    35.000    -85.13
     149   116.500    35.000    -85.35
     150   116.750    35.000    -85.38
     151   117.000    35.000    -85.17
     152   117.250    35.000    -84.73
     153   117.500    35.000    -84.01
     154   117.750    35.000    -83.00
     155   118.000    35.000    -81.67
     156   118.250    35.000    -80.03
     157   118.500    35.000    -78.08
     158   118.750    35.000    -75.84
     159   119.000    35.000    -73.33
     160   119.250    35.000    -70.57
     161   119.500    35.000    -67.59
     162   119.750    35.000    -64.44
     163   120.000    35.000    -61.16
     164   120.250    35.000    -57.81
     165   120.500    35.000    -54.42
     166   120.750    35.000    -51.08
     167   121.000    35.000    -47.82
     168   121.250    35.000    -44.70
     169   121.500    35.000    -41.80
     170   121.750    35.000    -39.14
     171   122.000    35.000    -36.80
     172   122.250    35.000    -34.83
     173   122.500    35.000    -33.26
     174   122.750    35.000    -32.14
     175   123.000    35.000    -31.50
     176   114.500    35.250    -94.36
     177   114.750    35.250    -94.45
     178   115.000    35.250    -94.62
     179   115.250    35.250    -94.85
     180   115.500    35.250    -95.09
     181   115.750    35.250    -95.30
     182   116.000    35.250    -95.44
     183   116.250    35.250    -95.46
     184   116.500    35.250    -95.31
     185   116.750    35.250    -94.98
     186   117.000    35.250    -94.41
     187   117.250    35.250    -93.60
     188   117.500    35.250    -92.50
     189   117.750    35.250    -91.11
     190   118.000    35.250    -89.42
     191   118.250    35.250    -87.43
     192   118.500    35.250    -85.16
     193   118.750    35.250    -82.59
     194   119.000    35.250    -79.78
     195   119.250    35.250    -76.72
     196   119.500    35.250    -73.47
     197   119.750    35.250    -70.08
     198   120.000    35.250    -66.55
     199   120.250    35.250    -62.97
     200   120.500    35.250    -59.38
     201   120.750    35.250    -55.82
     202   121.000    35.250    -52.35
     203   121.250    35.250    -49.04
     204   121.500    35.250    -45.95
     205   121.750    35.250    -43.11
     206   122.000    35.250    -40.60
     207   122.250    35.250    -38.46
     208   122.500    35.250    -36.73
     209   122.750    35.250    -35.45
     210   123.000    35.250    -34.68
     211   114.500    35.500   -105.41
     212   114.750    35.500   -105.40
     213   115.000    35.500   -105.42
     214   115.250    35.500   -105.46
     215   115.500    35.500   -105.47
     216   115.750    35.500   -105.41
     217   116.000    35.500   -105.25
     218   116.250    35.500   -104.94
     219   116.500    35.500   -104.47
     220   116.750    35.500   -103.78
     221   117.000    35.500   -102.87
     222   117.250    35.500   -101.70
     223   117.500    35.500   -100.27
     224   117.750    35.500    -98.54
     225   118.000    35.500    -96.54
     226   118.250    35.500    -94.25
     227   118.500    35.500    -91.68
     228   118.750    35.500    -88.86
     229   119.000    35.500    -85.79
     230   119.250    35.500    -82.52
     231   119.500    35.500    -79.06
     232   119.750    35.500    -75.46
     233   120.000    35.500    -71.77
     234   120.250    35.500    -68.02
     235   120.500    35.500    -64.25
     236   120.750    35.500    -60.54
     237   121.000    35.500    -56.93
     238   121.250    35.500    -53.46
     239   121.500    35.500    -50.20
     240   121.750    35.500    -47.21
     241   122.000    35.500    -44.55
     242   122.250    35.500    -42.24
     243   122.500    35.500    -40.34
     244   122.750    35.500    -38.91
     245   123.000    35.500    -37.98
     246   114.500    35.750   -115.43
     247   114.750    35.750   -115.31
     248   115.000    35.750   -115.18
     249   115.250    35.750   -115.02
     250   115.500    35.750   -114.79
     251   115.750    35.750   -114.46
     252   116.000    35.750   -114.01
     253   116.250    35.750   -113.39
     254   116.500    35.750   -112.59
     255   116.750    35.750   -111.58
     256   117.000    35.750   -110.34
     257   117.250    35.750   -108.85
     258   117.500    35.750   -107.10
     259   117.750    35.750   -105.09
     260   118.000    35.750   -102.81
     261   118.250    35.750   -100.28
     262   118.500    35.750    -97.48
     263   118.750    35.750    -94.45
     264   119.000    35.750    -91.21
     265   119.250    35.750    -87.77
     266   119.500    35.750    -84.17
     267   119.750    35.750    -80.45
     268   120.000    35.750    -76.63
     269   120.250    35.750    -72.77
     270   120.500    35.750    -68.91
     271   120.750    35.750    -65.09
     272   121.000    35.750    -61.37
     273   121.250    35.750    -57.78
     274   121.500    35.750    -54.41
     275   121.750    35.750    -51.29
     276   122.000    35.750    -48.47
     277   122.250    35.750    -46.02
     278   122.500    35.750    -43.95
     279   122.750    35.750    -42.35
     280   123.000    35.750    -41.24
     281   114.500    36.000   -124.22
     282   114.750    36.000   -123.99
     283   115.000    36.000   -123.69
     284   115.250    36.000   -123.32
     285   115.500    36.000   -122.84
     286   115.750    36.000   -122.24
     287   116.000    36.000   -121.49
     288   116.250    36.000   -120.58
     289   116.500    36.000   -119.46
     290   116.750    36.000   -118.14
     291   117.000    36.000   -116.61
     292   117.250    36.000   -114.83
     293   117.500    36.000   -112.82
     294   117.750    36.000   -110.56
     295   118.000    36.000   -108.06
     296   118.250    36.000   -105.33
     297   118.500    36.000   -102.37
     298   118.750    36.000    -99.20
     299   119.000    36.000    -95.84
     300   119.250    36.000    -92.31
     301   119.500    36.000    -88.63
     302   119.750    36.000    -84.85
     303   120.000    36.000    -80.98
     304   120.250    36.000    -77.08
     305   120.500    36.000    -73.17
     306   120.750    36.000    -69.29
     307   121.000    36.000    -65.51
     308   121.250    36.000    -61.87
     309   121.500    36.000    -58.40
     310   121.750    36.000    -55.17
     311   122.000    36.000    -52.23
     312   122.250    36.000    -49.63
     313   122.500    36.000    -47.40
     314   122.750    36.000    -45.62
     315   123.000    36.000    -44.30
     316   114.500    36.250   -131.62
     317   114.750    36.250   -131.25
     318   115.000    36.250   -130.77
     319   115.250    36.250   -130.17
     320   115.500    36.250   -129.46
     321   115.750    36.250   -128.58
     322   116.000    36.250   -127.55
     323   116.250    36.250   -126.33
     324   116.500    36.250   -124.93
     325   116.750    36.250   -123.33
     326   117.000    36.250   -121.52
     327   117.250    36.250   -119.50
     328   117.500    36.250   -117.26
     329   117.750    36.250   -114.80
     330   118.000    36.250   -112.14
     331   118.250    36.250   -109.26
     332   118.500    36.250   -106.21
     333   118.750    36.250   -102.96
     334   119.000    36.250    -99.54
     335   119.250    36.250    -95.99
     336   119.500    36.250    -92.30
     337   119.750    36.250    -88.52
     338   120.000    36.250    -84.67
     339   120.250    36.250    -80.78
     340   120.500    36.250    -76.88
     341   120.750    36.250    -73.02
     342   121.000    36.250    -69.22
     343   121.250    36.250    -65.55
     344   121.500    36.250    -62.04
     345   121.750    36.250    -58.72
     346   122.000    36.250    -55.67
     347   122.250    36.250    -52.93
     348   122.500    36.250    -50.53
     349   122.750    36.250    -48.55
     350   123.000    36.250    -47.01
     351   114.500    36.500   -137.52
     352   114.750    36.500   -136.98
     353   115.000    36.500   -136.31
     354   115.250    36.500   -135.49
     355   115.500    36.500   -134.51
     356   115.750    36.500   -133.37
     357   116.000    36.500   -132.05
     358   116.250    36.500   -130.57
     359   116.500    36.500   -128.89
     360   116.750    36.500   -127.03
     361   117.000    36.500   -124.98
     362   117.250    36.500   -122.74
     363   117.500    36.500   -120.32
     364   117.750    36.500   -117.72
     365   118.000    36.500   -114.93
     366   118.250    36.500   -111.98
     367   118.500    36.500   -108.88
     368   118.750    36.500   -105.62
     369   119.000    36.500   -102.22
     370   119.250    36.500    -98.70
     371   119.500    36.500    -95.07
     372   119.750    36.500    -91.36
     373   120.000    36.500    -87.59
     374   120.250    36.500    -83.78
     375   120.500    36.500    -79.95
     376   120.750    36.500    -76.14
     377   121.000    36.500    -72.38
     378   121.250    36.500    -68.71
     379   121.500    36.500    -65.17
     380   121.750    36.500    -61.80
     381   122.000    36.500    -58.66
     382   122.250    36.500    -55.78
     383   122.500    36.500    -53.22
     384   122.750    36.500    -51.03
     385   123.000    36.500    -49.25
     386   114.500    36.750   -141.83
     387   114.750    36.750   -141.12
     388   115.000    36.750   -140.22
     389   115.250    36.750   -139.17
     390   115.500    36.750   -137.93
     391   115.750    36.750   -136.53
     392   116.000    36.750   -134.94
     393   116.250    36.750   -133.18
     394   116.500    36.750   -131.26
     395   116.750    36.750   -129.17
     396   117.000    36.750   -126.91
     397   117.250    36.750   -124.50
     398   117.500    36.750   -121.94
     399   117.750    36.750   -119.23
     400   118.000    36.750   -116.40
     401   118.250    36.750   -113.41
     402   118.500    36.750   -110.32
     403   118.750    36.750   -107.11
     404   119.000    36.750   -103.79
     405   119.250    36.750   -100.37
     406   119.500    36.750    -96.86
     407   119.750    36.750    -93.29
     408   120.000    36.750    -89.65
     409   120.250    36.750    -85.97
     410   120.500    36.750    -82.26
     411   120.750    36.750    -78.56
     412   121.000    36.750    -74.88
     413   121.250    36.750    -71.25
     414   121.500    36.750    -67.72
     415   121.750    36.750    -64.32
     416   122.000    36.750    -61.09
     417   122.250    36.750    -58.10
     418   122.500    36.750    -55.37
     419   122.750    36.750    -52.96
     420   123.000    36.750    -50.92
     421   114.500    37.000   -144.53
     422   114.750    37.000   -143.62
     423   115.000    37.000   -142.51
     424   115.250    37.000   -141.20
     425   115.500    37.000   -139.71
     426   115.750    37.000   -138.03
     427   116.000    37.000   -136.20
     428   116.250    37.000   -134.19
     429   116.500    37.000   -132.04
     430   116.750    37.000   -129.75
     431   117.000    37.000   -127.31
     432   117.250    37.000   -124.77
     433   117.500    37.000   -122.11
     434   117.750    37.000   -119.35
     435   118.000    37.000   -116.49
     436   118.250    37.000   -113.55
     437   118.500    37.000   -110.53
     438   118.750    37.000   -107.41
     439   119.000    37.000   -104.23
     440   119.250    37.000   -100.98
     441   119.500    37.000    -97.65
     442   119.750    37.000    -94.27
     443   120.000    37.000    -90.82
     444   120.250    37.000    -87.32
     445   120.500    37.000    -83.79
     446   120.750    37.000    -80.22
     447   121.000    37.000    -76.66
     448   121.250    37.000    -73.11
     449   121.500    37.000    -69.62
     450   121.750    37.000    -66.21
     451   122.000    37.000    -62.93
     452   122.250    37.000    -59.81
     453   122.500    37.000    -56.91
     454   122.750    37.000    -54.27
     455   123.000    37.000    -51.97
     456   114.500    37.250   -145.64
     457   114.750    37.250   -144.51
     458   115.000    37.250   -143.18
     459   115.250    37.250   -141.62
     460   115.500    37.250   -139.87
     461   115.750    37.250   -137.94
     462   116.000    37.250   -135.86
     463   116.250    37.250   -133.63
     464   116.500    37.250   -131.27
     465   116.750    37.250   -128.80
     466   117.000    37.250   -126.23
     467   117.250    37.250   -123.59
     468   117.500    37.250   -120.88
     469   117.750    37.250   -118.11
     470   118.000    37.250   -115.29
     471   118.250    37.250   -112.43
     472   118.500    37.250   -109.52
     473   118.750    37.250   -106.57
     474   119.000    37.250   -103.58
     475   119.250    37.250   -100.54
     476   119.500    37.250    -97.45
     477   119.750    37.250    -94.29
     478   120.000    37.250    -91.09
     479   120.250    37.250    -87.82
     480   120.500    37.250    -84.49
     481   120.750    37.250    -81.13
     482   121.000    37.250    -77.71
     483   121.250    37.250    -74.28
     484   121.500    37.250    -70.84
     485   121.750    37.250    -67.44
     486   122.000    37.250    -64.11
     487   122.250    37.250    -60.88
     488   122.500    37.250    -57.82
     489   122.750    37.250    -54.96
     490   123.000    37.250    -52.36
     491   114.500    37.500   -145.23
     492   114.750    37.500   -143.89
     493   115.000    37.500   -142.30
     494   115.250    37.500   -140.50
     495   115.500    37.500   -138.50
     496   115.750    37.500   -136.33
     497   116.000    37.500   -134.02
     498   116.250    37.500   -131.58
     499   116.500    37.500   -129.05
     500   116.750    37.500   -126.44
     501   117.000    37.500   -123.77
     502   117.250    37.500   -121.07
     503   117.500    37.500   -118.34
     504   117.750    37.500   -115.61
     505   118.000    37.500   -112.87
     506   118.250    37.500   -110.13
     507   118.500    37.500   -107.40
     508   118.750    37.500   -104.66
     509   119.000    37.500   -101.90
     510   119.250    37.500    -99.12
     511   119.500    37.500    -96.31
     512   119.750    37.500    -93.44
     513   120.000    37.500    -90.52
     514   120.250    37.500    -87.52
     515   120.500    37.500    -84.45
     516   120.750    37.500    -81.29
     517   121.000    37.500    -78.06
     518   121.250    37.500    -74.77
     519   121.500    37.500    -71.42
     520   121.750    37.500    -68.04
     521   122.000    37.500    -64.67
     522   122.250    37.500    -61.35
     523   122.500    37.500    -58.11
     524   122.750    37.500    -55.03
     525   123.000    37.500    -52.15
     526   114.500    37.750   -143.42
     527   114.750    37.750   -141.84
     528   115.000    37.750   -140.02
     529   115.250    37.750   -137.97
     530   115.500    37.750   -135.74
     531   115.750    37.750   -133.34
     532   116.000    37.750   -130.82
     533   116.250    37.750   -128.20
     534   116.500    37.750   -125.52
     535   116.750    37.750   -122.80
     536   117.000    37.750   -120.06
     537   117.250    37.750   -117.34
     538   117.500    37.750   -114.64
     539   117.750    37.750   -111.99
     540   118.000    37.750   -109.38
     541   118.250    37.750   -106.81
     542   118.500    37.750   -104.28
     543   118.750    37.750   -101.79
     544   119.000    37.750    -99.32
     545   119.250    37.750    -96.83
     546   119.500    37.750    -94.34
     547   119.750    37.750    -91.79
     548   120.000    37.750    -89.18
     549   120.250    37.750    -86.50
     550   120.500    37.750    -83.71
     551   120.750    37.750    -80.80
     552   121.000    37.750    -77.78
     553   121.250    37.750    -74.65
     554   121.500    37.750    -71.40
     555   121.750    37.750    -68.06
     556   122.000    37.750    -64.67
     557   122.250    37.750    -61.26
     558   122.500    37.750    -57.87
     559   122.750    37.750    -54.55
     560   123.000    37.750    -51.38
     561   114.500    38.000   -140.33
     562   114.750    38.000   -138.53
     563   115.000    38.000   -136.48
     564   115.250    38.000   -134.20
     565   115.500    38.000   -131.74
     566   115.750    38.000   -129.14
     567   116.000    38.000   -126.44
     568   116.250    38.000   -123.66
     569   116.500    38.000   -120.86
     570   116.750    38.000   -118.07
     571   117.000    38.000   -115.31
     572   117.250    38.000   -112.60
     573   117.500    38.000   -109.98
     574   117.750    38.000   -107.43
     575   118.000    38.000   -104.98
     576   118.250    38.000   -102.62
     577   118.500    38.000   -100.34
     578   118.750    38.000    -98.14
     579   119.000    38.000    -95.98
     580   119.250    38.000    -93.83
     581   119.500    38.000    -91.68
     582   119.750    38.000    -89.49
     583   120.000    38.000    -87.24
     584   120.250    38.000    -84.88
     585   120.500    38.000    -82.38
     586   120.750    38.000    -79.75
     587   121.000    38.000    -76.96
     588   121.250    38.000    -74.00
     589   121.500    38.000    -70.88
     590   121.750    38.000    -67.60
     591   122.000    38.000    -64.20
     592   122.250    38.000    -60.72
     593   122.500    38.000    -57.17
     594   122.750    38.000    -53.64
     595   123.000    38.000    -50.18
     596   114.500    38.250   -136.15
     597   114.750    38.250   -134.13
     598   115.000    38.250   -131.85
     599   115.250    38.250   -129.37
     600   115.500    38.250   -126.71
     601   115.750    38.250   -123.94
     602   116.000    38.250   -121.08
     603   116.250    38.250   -118.19
     604   116.500    38.250   -115.32
     605   116.750    38.250   -112.48
     606   117.000    38.250   -109.72
     607   117.250    38.250   -107.07
     608   117.500    38.250   -104.54
     609   117.750    38.250   -102.15
     610   118.000    38.250    -99.90
     611   118.250    38.250    -97.78
     612   118.500    38.250    -95.79
     613   118.750    38.250    -93.89
     614   119.000    38.250    -92.07
     615   119.250    38.250    -90.29
     616   119.500    38.250    -88.51
     617   119.750    38.250    -86.70
     618   120.000    38.250    -84.80
     619   120.250    38.250    -82.80
     620   120.500    38.250    -80.64
     621   120.750    38.250    -78.29
     622   121.000    38.250    -75.74
     623   121.250    38.250    -72.98
     624   121.500    38.250    -69.99
     625   121.750    38.250    -66.79
     626   122.000    38.250    -63.40
     627   122.250    38.250    -59.83
     628   122.500    38.250    -56.15
     629   122.750    38.250    -52.42
     630   123.000    38.250    -48.66
     631   114.500    38.500   -131.06
     632   114.750    38.500   -128.84
     633   115.000    38.500   -126.37
     634   115.250    38.500   -123.70
     635   115.500    38.500   -120.89
     636   115.750    38.500   -117.96
     637   116.000    38.500   -114.99
     638   116.250    38.500   -112.02
     639   116.500    38.500   -109.09
     640   116.750    38.500   -106.25
     641   117.000    38.500   -103.54
     642   117.250    38.500   -100.98
     643   117.500    38.500    -98.59
     644   117.750    38.500    -96.38
     645   118.000    38.500    -94.36
     646   118.250    38.500    -92.50
     647   118.500    38.500    -90.82
     648   118.750    38.500    -89.27
     649   119.000    38.500    -87.81
     650   119.250    38.500    -86.40
     651   119.500    38.500    -85.02
     652   119.750    38.500    -83.59
     653   120.000    38.500    -82.08
     654   120.250    38.500    -80.44
     655   120.500    38.500    -78.60
     656   120.750    38.500    -76.57
     657   121.000    38.500    -74.28
     658   121.250    38.500    -71.72
     659   121.500    38.500    -68.88
     660   121.750    38.500    -65.76
     661   122.000    38.500    -62.38
     662   122.250    38.500    -58.78
     663   122.500    38.500    -54.97
     664   122.750    38.500    -51.03
     665   123.000    38.500    -47.03
