# Supplementary material for: The analysis on groundwater storage variations from GRACE/GRACE-FO in recent 20 years driven by influencing factors and prediction in Shandong Province, China
Source: Sci Rep. 2024 Mar 9;14:5819. doi: 10.1038/s41598-024-55588-3 (PMC10925065; doi:10.1038/s41598-024-55588-3)
Supplement: Supplementary file 1 — Supplementary Information. [file 41598_2024_55588_MOESM1_ESM.zip › data/GWS derived from GRACE/gws201911.txt]

       1   114.500    34.000    -59.91
       2   114.750    34.000    -59.06
       3   115.000    34.000    -58.23
       4   115.250    34.000    -57.40
       5   115.500    34.000    -56.54
       6   115.750    34.000    -55.61
       7   116.000    34.000    -54.62
       8   116.250    34.000    -53.54
       9   116.500    34.000    -52.36
      10   116.750    34.000    -51.08
      11   117.000    34.000    -49.69
      12   117.250    34.000    -48.20
      13   117.500    34.000    -46.63
      14   117.750    34.000    -44.98
      15   118.000    34.000    -43.29
      16   118.250    34.000    -41.57
      17   118.500    34.000    -39.84
      18   118.750    34.000    -38.12
      19   119.000    34.000    -36.46
      20   119.250    34.000    -34.86
      21   119.500    34.000    -33.35
      22   119.750    34.000    -31.94
      23   120.000    34.000    -30.65
      24   120.250    34.000    -29.49
      25   120.500    34.000    -28.45
      26   120.750    34.000    -27.56
      27   121.000    34.000    -26.80
      28   121.250    34.000    -26.17
      29   121.500    34.000    -25.66
      30   121.750    34.000    -25.26
      31   122.000    34.000    -24.96
      32   122.250    34.000    -24.75
      33   122.500    34.000    -24.61
      34   122.750    34.000    -24.54
      35   123.000    34.000    -24.51
      36   114.500    34.250    -71.14
      37   114.750    34.250    -70.01
      38   115.000    34.250    -68.88
      39   115.250    34.250    -67.72
      40   115.500    34.250    -66.52
      41   115.750    34.250    -65.24
      42   116.000    34.250    -63.88
      43   116.250    34.250    -62.41
      44   116.500    34.250    -60.84
      45   116.750    34.250    -59.16
      46   117.000    34.250    -57.38
      47   117.250    34.250    -55.49
      48   117.500    34.250    -53.53
      49   117.750    34.250    -51.50
      50   118.000    34.250    -49.42
      51   118.250    34.250    -47.32
      52   118.500    34.250    -45.22
      53   118.750    34.250    -43.16
      54   119.000    34.250    -41.14
      55   119.250    34.250    -39.21
      56   119.500    34.250    -37.37
      57   119.750    34.250    -35.65
      58   120.000    34.250    -34.05
      59   120.250    34.250    -32.59
      60   120.500    34.250    -31.29
      61   120.750    34.250    -30.12
      62   121.000    34.250    -29.10
      63   121.250    34.250    -28.23
      64   121.500    34.250    -27.49
      65   121.750    34.250    -26.88
      66   122.000    34.250    -26.38
      67   122.250    34.250    -25.99
      68   122.500    34.250    -25.69
      69   122.750    34.250    -25.48
      70   123.000    34.250    -25.34
      71   114.500    34.500    -82.10
      72   114.750    34.500    -80.72
      73   115.000    34.500    -79.31
      74   115.250    34.500    -77.85
      75   115.500    34.500    -76.31
      76   115.750    34.500    -74.70
      77   116.000    34.500    -72.98
      78   116.250    34.500    -71.15
      79   116.500    34.500    -69.22
      80   116.750    34.500    -67.17
      81   117.000    34.500    -65.01
      82   117.250    34.500    -62.76
      83   117.500    34.500    -60.43
      84   117.750    34.500    -58.04
      85   118.000    34.500    -55.62
      86   118.250    34.500    -53.19
      87   118.500    34.500    -50.77
      88   118.750    34.500    -48.38
      89   119.000    34.500    -46.07
      90   119.250    34.500    -43.84
      91   119.500    34.500    -41.73
      92   119.750    34.500    -39.73
      93   120.000    34.500    -37.88
      94   120.250    34.500    -36.16
      95   120.500    34.500    -34.61
      96   120.750    34.500    -33.20
      97   121.000    34.500    -31.95
      98   121.250    34.500    -30.85
      99   121.500    34.500    -29.89
     100   121.750    34.500    -29.06
     101   122.000    34.500    -28.36
     102   122.250    34.500    -27.78
     103   122.500    34.500    -27.30
     104   122.750    34.500    -26.93
     105   123.000    34.500    -26.65
     106   114.500    34.750    -92.56
     107   114.750    34.750    -90.95
     108   115.000    34.750    -89.28
     109   115.250    34.750    -87.53
     110   115.500    34.750    -85.71
     111   115.750    34.750    -83.77
     112   116.000    34.750    -81.73
     113   116.250    34.750    -79.56
     114   116.500    34.750    -77.28
     115   116.750    34.750    -74.89
     116   117.000    34.750    -72.40
     117   117.250    34.750    -69.82
     118   117.500    34.750    -67.17
     119   117.750    34.750    -64.47
     120   118.000    34.750    -61.75
     121   118.250    34.750    -59.02
     122   118.500    34.750    -56.34
     123   118.750    34.750    -53.69
     124   119.000    34.750    -51.13
     125   119.250    34.750    -48.66
     126   119.500    34.750    -46.32
     127   119.750    34.750    -44.10
     128   120.000    34.750    -42.03
     129   120.250    34.750    -40.11
     130   120.500    34.750    -38.35
     131   120.750    34.750    -36.73
     132   121.000    34.750    -35.28
     133   121.250    34.750    -33.96
     134   121.500    34.750    -32.80
     135   121.750    34.750    -31.77
     136   122.000    34.750    -30.87
     137   122.250    34.750    -30.08
     138   122.500    34.750    -29.42
     139   122.750    34.750    -28.86
     140   123.000    34.750    -28.42
     141   114.500    35.000   -102.28
     142   114.750    35.000   -100.47
     143   115.000    35.000    -98.57
     144   115.250    35.000    -96.57
     145   115.500    35.000    -94.46
     146   115.750    35.000    -92.24
     147   116.000    35.000    -89.89
     148   116.250    35.000    -87.42
     149   116.500    35.000    -84.84
     150   116.750    35.000    -82.15
     151   117.000    35.000    -79.35
     152   117.250    35.000    -76.49
     153   117.500    35.000    -73.56
     154   117.750    35.000    -70.61
     155   118.000    35.000    -67.65
     156   118.250    35.000    -64.69
     157   118.500    35.000    -61.79
     158   118.750    35.000    -58.94
     159   119.000    35.000    -56.20
     160   119.250    35.000    -53.54
     161   119.500    35.000    -51.03
     162   119.750    35.000    -48.65
     163   120.000    35.000    -46.41
     164   120.250    35.000    -44.33
     165   120.500    35.000    -42.40
     166   120.750    35.000    -40.62
     167   121.000    35.000    -38.99
     168   121.250    35.000    -37.51
     169   121.500    35.000    -36.16
     170   121.750    35.000    -34.94
     171   122.000    35.000    -33.83
     172   122.250    35.000    -32.85
     173   122.500    35.000    -31.98
     174   122.750    35.000    -31.22
     175   123.000    35.000    -30.58
     176   114.500    35.250   -111.06
     177   114.750    35.250   -109.07
     178   115.000    35.250   -106.97
     179   115.250    35.250   -104.74
     180   115.500    35.250   -102.39
     181   115.750    35.250    -99.91
     182   116.000    35.250    -97.29
     183   116.250    35.250    -94.56
     184   116.500    35.250    -91.70
     185   116.750    35.250    -88.75
     186   117.000    35.250    -85.71
     187   117.250    35.250    -82.60
     188   117.500    35.250    -79.45
     189   117.750    35.250    -76.29
     190   118.000    35.250    -73.13
     191   118.250    35.250    -70.02
     192   118.500    35.250    -66.96
     193   118.750    35.250    -63.98
     194   119.000    35.250    -61.11
     195   119.250    35.250    -58.35
     196   119.500    35.250    -55.72
     197   119.750    35.250    -53.23
     198   120.000    35.250    -50.90
     199   120.250    35.250    -48.71
     200   120.500    35.250    -46.67
     201   120.750    35.250    -44.77
     202   121.000    35.250    -43.00
     203   121.250    35.250    -41.37
     204   121.500    35.250    -39.86
     205   121.750    35.250    -38.46
     206   122.000    35.250    -37.16
     207   122.250    35.250    -35.98
     208   122.500    35.250    -34.90
     209   122.750    35.250    -33.91
     210   123.000    35.250    -33.05
     211   114.500    35.500   -118.72
     212   114.750    35.500   -116.59
     213   115.000    35.500   -114.31
     214   115.250    35.500   -111.88
     215   115.500    35.500   -109.31
     216   115.750    35.500   -106.60
     217   116.000    35.500   -103.75
     218   116.250    35.500   -100.79
     219   116.500    35.500    -97.70
     220   116.750    35.500    -94.53
     221   117.000    35.500    -91.29
     222   117.250    35.500    -87.99
     223   117.500    35.500    -84.68
     224   117.750    35.500    -81.36
     225   118.000    35.500    -78.09
     226   118.250    35.500    -74.85
     227   118.500    35.500    -71.71
     228   118.750    35.500    -68.66
     229   119.000    35.500    -65.73
     230   119.250    35.500    -62.92
     231   119.500    35.500    -60.25
     232   119.750    35.500    -57.73
     233   120.000    35.500    -55.34
     234   120.250    35.500    -53.10
     235   120.500    35.500    -51.00
     236   120.750    35.500    -49.02
     237   121.000    35.500    -47.17
     238   121.250    35.500    -45.41
     239   121.500    35.500    -43.76
     240   121.750    35.500    -42.21
     241   122.000    35.500    -40.73
     242   122.250    35.500    -39.35
     243   122.500    35.500    -38.05
     244   122.750    35.500    -36.84
     245   123.000    35.500    -35.72
     246   114.500    35.750   -125.12
     247   114.750    35.750   -122.86
     248   115.000    35.750   -120.44
     249   115.250    35.750   -117.83
     250   115.500    35.750   -115.08
     251   115.750    35.750   -112.17
     252   116.000    35.750   -109.12
     253   116.250    35.750   -105.96
     254   116.500    35.750   -102.70
     255   116.750    35.750    -99.35
     256   117.000    35.750    -95.94
     257   117.250    35.750    -92.51
     258   117.500    35.750    -89.09
     259   117.750    35.750    -85.69
     260   118.000    35.750    -82.34
     261   118.250    35.750    -79.07
     262   118.500    35.750    -75.89
     263   118.750    35.750    -72.84
     264   119.000    35.750    -69.91
     265   119.250    35.750    -67.13
     266   119.500    35.750    -64.49
     267   119.750    35.750    -61.99
     268   120.000    35.750    -59.63
     269   120.250    35.750    -57.39
     270   120.500    35.750    -55.28
     271   120.750    35.750    -53.27
     272   121.000    35.750    -51.36
     273   121.250    35.750    -49.53
     274   121.500    35.750    -47.77
     275   121.750    35.750    -46.08
     276   122.000    35.750    -44.43
     277   122.250    35.750    -42.85
     278   122.500    35.750    -41.31
     279   122.750    35.750    -39.85
     280   123.000    35.750    -38.47
     281   114.500    36.000   -130.15
     282   114.750    36.000   -127.79
     283   115.000    36.000   -125.23
     284   115.250    36.000   -122.49
     285   115.500    36.000   -119.58
     286   115.750    36.000   -116.49
     287   116.000    36.000   -113.29
     288   116.250    36.000   -109.96
     289   116.500    36.000   -106.54
     290   116.750    36.000   -103.07
     291   117.000    36.000    -99.56
     292   117.250    36.000    -96.05
     293   117.500    36.000    -92.56
     294   117.750    36.000    -89.13
     295   118.000    36.000    -85.78
     296   118.250    36.000    -82.53
     297   118.500    36.000    -79.40
     298   118.750    36.000    -76.41
     299   119.000    36.000    -73.55
     300   119.250    36.000    -70.85
     301   119.500    36.000    -68.30
     302   119.750    36.000    -65.88
     303   120.000    36.000    -63.60
     304   120.250    36.000    -61.42
     305   120.500    36.000    -59.35
     306   120.750    36.000    -57.36
     307   121.000    36.000    -55.44
     308   121.250    36.000    -53.56
     309   121.500    36.000    -51.72
     310   121.750    36.000    -49.91
     311   122.000    36.000    -48.11
     312   122.250    36.000    -46.33
     313   122.500    36.000    -44.57
     314   122.750    36.000    -42.85
     315   123.000    36.000    -41.17
     316   114.500    36.250   -133.76
     317   114.750    36.250   -131.31
     318   115.000    36.250   -128.64
     319   115.250    36.250   -125.77
     320   115.500    36.250   -122.72
     321   115.750    36.250   -119.50
     322   116.000    36.250   -116.16
     323   116.250    36.250   -112.71
     324   116.500    36.250   -109.19
     325   116.750    36.250   -105.63
     326   117.000    36.250   -102.06
     327   117.250    36.250    -98.51
     328   117.500    36.250    -95.03
     329   117.750    36.250    -91.61
     330   118.000    36.250    -88.31
     331   118.250    36.250    -85.14
     332   118.500    36.250    -82.12
     333   118.750    36.250    -79.25
     334   119.000    36.250    -76.53
     335   119.250    36.250    -73.98
     336   119.500    36.250    -71.57
     337   119.750    36.250    -69.30
     338   120.000    36.250    -67.14
     339   120.250    36.250    -65.09
     340   120.500    36.250    -63.11
     341   120.750    36.250    -61.18
     342   121.000    36.250    -59.29
     343   121.250    36.250    -57.40
     344   121.500    36.250    -55.51
     345   121.750    36.250    -53.60
     346   122.000    36.250    -51.65
     347   122.250    36.250    -49.69
     348   122.500    36.250    -47.69
     349   122.750    36.250    -45.69
     350   123.000    36.250    -43.71
     351   114.500    36.500   -135.93
     352   114.750    36.500   -133.40
     353   115.000    36.500   -130.64
     354   115.250    36.500   -127.66
     355   115.500    36.500   -124.49
     356   115.750    36.500   -121.17
     357   116.000    36.500   -117.72
     358   116.250    36.500   -114.19
     359   116.500    36.500   -110.59
     360   116.750    36.500   -106.99
     361   117.000    36.500   -103.40
     362   117.250    36.500    -99.86
     363   117.500    36.500    -96.41
     364   117.750    36.500    -93.08
     365   118.000    36.500    -89.89
     366   118.250    36.500    -86.86
     367   118.500    36.500    -83.99
     368   118.750    36.500    -81.30
     369   119.000    36.500    -78.78
     370   119.250    36.500    -76.43
     371   119.500    36.500    -74.23
     372   119.750    36.500    -72.15
     373   120.000    36.500    -70.18
     374   120.250    36.500    -68.30
     375   120.500    36.500    -66.45
     376   120.750    36.500    -64.63
     377   121.000    36.500    -62.80
     378   121.250    36.500    -60.93
     379   121.500    36.500    -59.01
     380   121.750    36.500    -57.01
     381   122.000    36.500    -54.94
     382   122.250    36.500    -52.78
     383   122.500    36.500    -50.57
     384   122.750    36.500    -48.29
     385   123.000    36.500    -45.99
     386   114.500    36.750   -136.68
     387   114.750    36.750   -134.09
     388   115.000    36.750   -131.24
     389   115.250    36.750   -128.16
     390   115.500    36.750   -124.91
     391   115.750    36.750   -121.50
     392   116.000    36.750   -117.98
     393   116.250    36.750   -114.38
     394   116.500    36.750   -110.76
     395   116.750    36.750   -107.14
     396   117.000    36.750   -103.57
     397   117.250    36.750   -100.09
     398   117.500    36.750    -96.74
     399   117.750    36.750    -93.52
     400   118.000    36.750    -90.49
     401   118.250    36.750    -87.64
     402   118.500    36.750    -84.99
     403   118.750    36.750    -82.53
     404   119.000    36.750    -80.26
     405   119.250    36.750    -78.16
     406   119.500    36.750    -76.21
     407   119.750    36.750    -74.37
     408   120.000    36.750    -72.64
     409   120.250    36.750    -70.96
     410   120.500    36.750    -69.30
     411   120.750    36.750    -67.61
     412   121.000    36.750    -65.88
     413   121.250    36.750    -64.06
     414   121.500    36.750    -62.13
     415   121.750    36.750    -60.07
     416   122.000    36.750    -57.89
     417   122.250    36.750    -55.56
     418   122.500    36.750    -53.10
     419   122.750    36.750    -50.55
     420   123.000    36.750    -47.91
     421   114.500    37.000   -136.09
     422   114.750    37.000   -133.43
     423   115.000    37.000   -130.50
     424   115.250    37.000   -127.36
     425   115.500    37.000   -124.03
     426   115.750    37.000   -120.55
     427   116.000    37.000   -116.98
     428   116.250    37.000   -113.35
     429   116.500    37.000   -109.72
     430   116.750    37.000   -106.13
     431   117.000    37.000   -102.62
     432   117.250    37.000    -99.24
     433   117.500    37.000    -96.01
     434   117.750    37.000    -92.97
     435   118.000    37.000    -90.13
     436   118.250    37.000    -87.52
     437   118.500    37.000    -85.12
     438   118.750    37.000    -82.93
     439   119.000    37.000    -80.95
     440   119.250    37.000    -79.15
     441   119.500    37.000    -77.49
     442   119.750    37.000    -75.95
     443   120.000    37.000    -74.49
     444   120.250    37.000    -73.05
     445   120.500    37.000    -71.59
     446   120.750    37.000    -70.08
     447   121.000    37.000    -68.48
     448   121.250    37.000    -66.72
     449   121.500    37.000    -64.81
     450   121.750    37.000    -62.71
     451   122.000    37.000    -60.42
     452   122.250    37.000    -57.92
     453   122.500    37.000    -55.24
     454   122.750    37.000    -52.40
     455   123.000    37.000    -49.42
     456   114.500    37.250   -134.25
     457   114.750    37.250   -131.53
     458   115.000    37.250   -128.55
     459   115.250    37.250   -125.34
     460   115.500    37.250   -121.94
     461   115.750    37.250   -118.43
     462   116.000    37.250   -114.83
     463   116.250    37.250   -111.19
     464   116.500    37.250   -107.59
     465   116.750    37.250   -104.06
     466   117.000    37.250   -100.64
     467   117.250    37.250    -97.38
     468   117.500    37.250    -94.33
     469   117.750    37.250    -91.48
     470   118.000    37.250    -88.88
     471   118.250    37.250    -86.53
     472   118.500    37.250    -84.42
     473   118.750    37.250    -82.55
     474   119.000    37.250    -80.89
     475   119.250    37.250    -79.43
     476   119.500    37.250    -78.10
     477   119.750    37.250    -76.88
     478   120.000    37.250    -75.72
     479   120.250    37.250    -74.55
     480   120.500    37.250    -73.34
     481   120.750    37.250    -72.03
     482   121.000    37.250    -70.56
     483   121.250    37.250    -68.91
     484   121.500    37.250    -67.03
     485   121.750    37.250    -64.90
     486   122.000    37.250    -62.52
     487   122.250    37.250    -59.86
     488   122.500    37.250    -56.96
     489   122.750    37.250    -53.83
     490   123.000    37.250    -50.50
     491   114.500    37.500   -131.29
     492   114.750    37.500   -128.52
     493   115.000    37.500   -125.49
     494   115.250    37.500   -122.22
     495   115.500    37.500   -118.79
     496   115.750    37.500   -115.25
     497   116.000    37.500   -111.64
     498   116.250    37.500   -108.03
     499   116.500    37.500   -104.48
     500   116.750    37.500   -101.03
     501   117.000    37.500    -97.73
     502   117.250    37.500    -94.63
     503   117.500    37.500    -91.77
     504   117.750    37.500    -89.16
     505   118.000    37.500    -86.82
     506   118.250    37.500    -84.77
     507   118.500    37.500    -82.98
     508   118.750    37.500    -81.45
     509   119.000    37.500    -80.15
     510   119.250    37.500    -79.04
     511   119.500    37.500    -78.08
     512   119.750    37.500    -77.20
     513   120.000    37.500    -76.36
     514   120.250    37.500    -75.50
     515   120.500    37.500    -74.55
     516   120.750    37.500    -73.45
     517   121.000    37.500    -72.15
     518   121.250    37.500    -70.61
     519   121.500    37.500    -68.78
     520   121.750    37.500    -66.63
     521   122.000    37.500    -64.17
     522   122.250    37.500    -61.36
     523   122.500    37.500    -58.24
     524   122.750    37.500    -54.82
     525   123.000    37.500    -51.15
     526   114.500    37.750   -127.38
     527   114.750    37.750   -124.57
     528   115.000    37.750   -121.49
     529   115.250    37.750   -118.19
     530   115.500    37.750   -114.74
     531   115.750    37.750   -111.18
     532   116.000    37.750   -107.59
     533   116.250    37.750   -104.03
     534   116.500    37.750   -100.55
     535   116.750    37.750    -97.21
     536   117.000    37.750    -94.06
     537   117.250    37.750    -91.14
     538   117.500    37.750    -88.50
     539   117.750    37.750    -86.15
     540   118.000    37.750    -84.11
     541   118.250    37.750    -82.36
     542   118.500    37.750    -80.92
     543   118.750    37.750    -79.76
     544   119.000    37.750    -78.83
     545   119.250    37.750    -78.10
     546   119.500    37.750    -77.51
     547   119.750    37.750    -76.99
     548   120.000    37.750    -76.50
     549   120.250    37.750    -75.94
     550   120.500    37.750    -75.27
     551   120.750    37.750    -74.40
     552   121.000    37.750    -73.29
     553   121.250    37.750    -71.87
     554   121.500    37.750    -70.09
     555   121.750    37.750    -67.95
     556   122.000    37.750    -65.41
     557   122.250    37.750    -62.46
     558   122.500    37.750    -59.13
     559   122.750    37.750    -55.45
     560   123.000    37.750    -51.44
     561   114.500    38.000   -122.70
     562   114.750    38.000   -119.84
     563   115.000    38.000   -116.73
     564   115.250    38.000   -113.41
     565   115.500    38.000   -109.94
     566   115.750    38.000   -106.40
     567   116.000    38.000   -102.86
     568   116.250    38.000    -99.35
     569   116.500    38.000    -95.97
     570   116.750    38.000    -92.76
     571   117.000    38.000    -89.78
     572   117.250    38.000    -87.07
     573   117.500    38.000    -84.67
     574   117.750    38.000    -82.60
     575   118.000    38.000    -80.86
     576   118.250    38.000    -79.47
     577   118.500    38.000    -78.38
     578   118.750    38.000    -77.59
     579   119.000    38.000    -77.04
     580   119.250    38.000    -76.70
     581   119.500    38.000    -76.49
     582   119.750    38.000    -76.35
     583   120.000    38.000    -76.20
     584   120.250    38.000    -75.97
     585   120.500    38.000    -75.58
     586   120.750    38.000    -74.95
     587   121.000    38.000    -74.02
     588   121.250    38.000    -72.74
     589   121.500    38.000    -71.05
     590   121.750    38.000    -68.91
     591   122.000    38.000    -66.29
     592   122.250    38.000    -63.22
     593   122.500    38.000    -59.70
     594   122.750    38.000    -55.74
     595   123.000    38.000    -51.40
     596   114.500    38.250   -117.40
     597   114.750    38.250   -114.52
     598   115.000    38.250   -111.39
     599   115.250    38.250   -108.07
     600   115.500    38.250   -104.62
     601   115.750    38.250   -101.11
     602   116.000    38.250    -97.62
     603   116.250    38.250    -94.21
     604   116.500    38.250    -90.95
     605   116.750    38.250    -87.89
     606   117.000    38.250    -85.10
     607   117.250    38.250    -82.62
     608   117.500    38.250    -80.48
     609   117.750    38.250    -78.69
     610   118.000    38.250    -77.27
     611   118.250    38.250    -76.22
     612   118.500    38.250    -75.50
     613   118.750    38.250    -75.09
     614   119.000    38.250    -74.94
     615   119.250    38.250    -74.99
     616   119.500    38.250    -75.17
     617   119.750    38.250    -75.40
     618   120.000    38.250    -75.60
     619   120.250    38.250    -75.69
     620   120.500    38.250    -75.58
     621   120.750    38.250    -75.21
     622   121.000    38.250    -74.46
     623   121.250    38.250    -73.32
     624   121.500    38.250    -71.70
     625   121.750    38.250    -69.57
     626   122.000    38.250    -66.92
     627   122.250    38.250    -63.73
     628   122.500    38.250    -60.02
     629   122.750    38.250    -55.81
     630   123.000    38.250    -51.17
     631   114.500    38.500   -111.68
     632   114.750    38.500   -108.80
     633   115.000    38.500   -105.67
     634   115.250    38.500   -102.36
     635   115.500    38.500    -98.95
     636   115.750    38.500    -95.49
     637   116.000    38.500    -92.09
     638   116.250    38.500    -88.79
     639   116.500    38.500    -85.67
     640   116.750    38.500    -82.78
     641   117.000    38.500    -80.20
     642   117.250    38.500    -77.96
     643   117.500    38.500    -76.08
     644   117.750    38.500    -74.60
     645   118.000    38.500    -73.52
     646   118.250    38.500    -72.81
     647   118.500    38.500    -72.47
     648   118.750    38.500    -72.43
     649   119.000    38.500    -72.67
     650   119.250    38.500    -73.10
     651   119.500    38.500    -73.67
     652   119.750    38.500    -74.26
     653   120.000    38.500    -74.82
     654   120.250    38.500    -75.22
     655   120.500    38.500    -75.40
     656   120.750    38.500    -75.26
     657   121.000    38.500    -74.72
     658   121.250    38.500    -73.70
     659   121.500    38.500    -72.17
     660   121.750    38.500    -70.07
     661   122.000    38.500    -67.37
     662   122.250    38.500    -64.09
     663   122.500    38.500    -60.21
     664   122.750    38.500    -55.77
     665   123.000    38.500    -50.84
