# Supplementary material for: The analysis on groundwater storage variations from GRACE/GRACE-FO in recent 20 years driven by influencing factors and prediction in Shandong Province, China
Source: Sci Rep. 2024 Mar 9;14:5819. doi: 10.1038/s41598-024-55588-3 (PMC10925065; doi:10.1038/s41598-024-55588-3)
Supplement: Supplementary file 1 — Supplementary Information. [file 41598_2024_55588_MOESM1_ESM.zip › data/GWS derived from GRACE/gws202001.txt]

       1   114.500    34.000    -44.23
       2   114.750    34.000    -39.22
       3   115.000    34.000    -34.14
       4   115.250    34.000    -28.99
       5   115.500    34.000    -23.79
       6   115.750    34.000    -18.55
       7   116.000    34.000    -13.28
       8   116.250    34.000     -8.00
       9   116.500    34.000     -2.73
      10   116.750    34.000      2.51
      11   117.000    34.000      7.69
      12   117.250    34.000     12.77
      13   117.500    34.000     17.73
      14   117.750    34.000     22.53
      15   118.000    34.000     27.13
      16   118.250    34.000     31.49
      17   118.500    34.000     35.58
      18   118.750    34.000     39.37
      19   119.000    34.000     42.82
      20   119.250    34.000     45.90
      21   119.500    34.000     48.60
      22   119.750    34.000     50.89
      23   120.000    34.000     52.76
      24   120.250    34.000     54.19
      25   120.500    34.000     55.20
      26   120.750    34.000     55.75
      27   121.000    34.000     55.89
      28   121.250    34.000     55.60
      29   121.500    34.000     54.91
      30   121.750    34.000     53.82
      31   122.000    34.000     52.37
      32   122.250    34.000     50.59
      33   122.500    34.000     48.48
      34   122.750    34.000     46.10
      35   123.000    34.000     43.46
      36   114.500    34.250    -54.67
      37   114.750    34.250    -49.13
      38   115.000    34.250    -43.50
      39   115.250    34.250    -37.80
      40   115.500    34.250    -32.04
      41   115.750    34.250    -26.24
      42   116.000    34.250    -20.42
      43   116.250    34.250    -14.61
      44   116.500    34.250     -8.82
      45   116.750    34.250     -3.11
      46   117.000    34.250      2.52
      47   117.250    34.250      8.01
      48   117.500    34.250     13.35
      49   117.750    34.250     18.46
      50   118.000    34.250     23.35
      51   118.250    34.250     27.96
      52   118.500    34.250     32.26
      53   118.750    34.250     36.21
      54   119.000    34.250     39.80
      55   119.250    34.250     42.99
      56   119.500    34.250     45.77
      57   119.750    34.250     48.12
      58   120.000    34.250     50.04
      59   120.250    34.250     51.50
      60   120.500    34.250     52.53
      61   120.750    34.250     53.12
      62   121.000    34.250     53.28
      63   121.250    34.250     53.02
      64   121.500    34.250     52.37
      65   121.750    34.250     51.34
      66   122.000    34.250     49.96
      67   122.250    34.250     48.25
      68   122.500    34.250     46.23
      69   122.750    34.250     43.94
      70   123.000    34.250     41.41
      71   114.500    34.500    -64.56
      72   114.750    34.500    -58.54
      73   115.000    34.500    -52.42
      74   115.250    34.500    -46.21
      75   115.500    34.500    -39.93
      76   115.750    34.500    -33.62
      77   116.000    34.500    -27.30
      78   116.250    34.500    -21.01
      79   116.500    34.500    -14.78
      80   116.750    34.500     -8.63
      81   117.000    34.500     -2.61
      82   117.250    34.500      3.24
      83   117.500    34.500      8.88
      84   117.750    34.500     14.28
      85   118.000    34.500     19.40
      86   118.250    34.500     24.19
      87   118.500    34.500     28.65
      88   118.750    34.500     32.72
      89   119.000    34.500     36.40
      90   119.250    34.500     39.65
      91   119.500    34.500     42.46
      92   119.750    34.500     44.84
      93   120.000    34.500     46.76
      94   120.250    34.500     48.23
      95   120.500    34.500     49.26
      96   120.750    34.500     49.86
      97   121.000    34.500     50.03
      98   121.250    34.500     49.79
      99   121.500    34.500     49.18
     100   121.750    34.500     48.20
     101   122.000    34.500     46.89
     102   122.250    34.500     45.27
     103   122.500    34.500     43.35
     104   122.750    34.500     41.18
     105   123.000    34.500     38.76
     106   114.500    34.750    -73.72
     107   114.750    34.750    -67.29
     108   115.000    34.750    -60.71
     109   115.250    34.750    -54.06
     110   115.500    34.750    -47.32
     111   115.750    34.750    -40.56
     112   116.000    34.750    -33.80
     113   116.250    34.750    -27.09
     114   116.500    34.750    -20.45
     115   116.750    34.750    -13.94
     116   117.000    34.750     -7.59
     117   117.250    34.750     -1.44
     118   117.500    34.750      4.45
     119   117.750    34.750     10.06
     120   118.000    34.750     15.35
     121   118.250    34.750     20.28
     122   118.500    34.750     24.83
     123   118.750    34.750     28.97
     124   119.000    34.750     32.68
     125   119.250    34.750     35.94
     126   119.500    34.750     38.75
     127   119.750    34.750     41.10
     128   120.000    34.750     42.99
     129   120.250    34.750     44.43
     130   120.500    34.750     45.43
     131   120.750    34.750     46.01
     132   121.000    34.750     46.17
     133   121.250    34.750     45.95
     134   121.500    34.750     45.37
     135   121.750    34.750     44.45
     136   122.000    34.750     43.20
     137   122.250    34.750     41.67
     138   122.500    34.750     39.87
     139   122.750    34.750     37.83
     140   123.000    34.750     35.57
     141   114.500    35.000    -81.98
     142   114.750    35.000    -75.18
     143   115.000    35.000    -68.23
     144   115.250    35.000    -61.18
     145   115.500    35.000    -54.06
     146   115.750    35.000    -46.90
     147   116.000    35.000    -39.78
     148   116.250    35.000    -32.70
     149   116.500    35.000    -25.74
     150   116.750    35.000    -18.93
     151   117.000    35.000    -12.31
     152   117.250    35.000     -5.93
     153   117.500    35.000      0.15
     154   117.750    35.000      5.91
     155   118.000    35.000     11.31
     156   118.250    35.000     16.32
     157   118.500    35.000     20.91
     158   118.750    35.000     25.05
     159   119.000    35.000     28.74
     160   119.250    35.000     31.96
     161   119.500    35.000     34.71
     162   119.750    35.000     37.00
     163   120.000    35.000     38.81
     164   120.250    35.000     40.19
     165   120.500    35.000     41.13
     166   120.750    35.000     41.67
     167   121.000    35.000     41.80
     168   121.250    35.000     41.58
     169   121.500    35.000     41.01
     170   121.750    35.000     40.13
     171   122.000    35.000     38.97
     172   122.250    35.000     37.53
     173   122.500    35.000     35.85
     174   122.750    35.000     33.97
     175   123.000    35.000     31.87
     176   114.500    35.250    -89.18
     177   114.750    35.250    -82.08
     178   115.000    35.250    -74.82
     179   115.250    35.250    -67.44
     180   115.500    35.250    -60.00
     181   115.750    35.250    -52.53
     182   116.000    35.250    -45.09
     183   116.250    35.250    -37.73
     184   116.500    35.250    -30.50
     185   116.750    35.250    -23.45
     186   117.000    35.250    -16.64
     187   117.250    35.250    -10.11
     188   117.500    35.250     -3.89
     189   117.750    35.250      1.95
     190   118.000    35.250      7.40
     191   118.250    35.250     12.41
     192   118.500    35.250     16.98
     193   118.750    35.250     21.06
     194   119.000    35.250     24.67
     195   119.250    35.250     27.81
     196   119.500    35.250     30.45
     197   119.750    35.250     32.62
     198   120.000    35.250     34.33
     199   120.250    35.250     35.60
     200   120.500    35.250     36.45
     201   120.750    35.250     36.91
     202   121.000    35.250     37.00
     203   121.250    35.250     36.76
     204   121.500    35.250     36.20
     205   121.750    35.250     35.35
     206   122.000    35.250     34.26
     207   122.250    35.250     32.93
     208   122.500    35.250     31.38
     209   122.750    35.250     29.65
     210   123.000    35.250     27.75
     211   114.500    35.500    -95.20
     212   114.750    35.500    -87.87
     213   115.000    35.500    -80.37
     214   115.250    35.500    -72.74
     215   115.500    35.500    -65.04
     216   115.750    35.500    -57.31
     217   116.000    35.500    -49.63
     218   116.250    35.500    -42.06
     219   116.500    35.500    -34.63
     220   116.750    35.500    -27.42
     221   117.000    35.500    -20.48
     222   117.250    35.500    -13.85
     223   117.500    35.500     -7.58
     224   117.750    35.500     -1.72
     225   118.000    35.500      3.70
     226   118.250    35.500      8.68
     227   118.500    35.500     13.15
     228   118.750    35.500     17.13
     229   119.000    35.500     20.62
     230   119.250    35.500     23.60
     231   119.500    35.500     26.08
     232   119.750    35.500     28.10
     233   120.000    35.500     29.66
     234   120.250    35.500     30.79
     235   120.500    35.500     31.52
     236   120.750    35.500     31.86
     237   121.000    35.500     31.88
     238   121.250    35.500     31.59
     239   121.500    35.500     31.02
     240   121.750    35.500     30.22
     241   122.000    35.500     29.18
     242   122.250    35.500     27.95
     243   122.500    35.500     26.56
     244   122.750    35.500     25.00
     245   123.000    35.500     23.29
     246   114.500    35.750    -99.95
     247   114.750    35.750    -92.45
     248   115.000    35.750    -84.77
     249   115.250    35.750    -76.95
     250   115.500    35.750    -69.06
     251   115.750    35.750    -61.16
     252   116.000    35.750    -53.31
     253   116.250    35.750    -45.58
     254   116.500    35.750    -38.03
     255   116.750    35.750    -30.72
     256   117.000    35.750    -23.72
     257   117.250    35.750    -17.06
     258   117.500    35.750    -10.80
     259   117.750    35.750     -4.98
     260   118.000    35.750      0.37
     261   118.250    35.750      5.22
     262   118.500    35.750      9.56
     263   118.750    35.750     13.38
     264   119.000    35.750     16.67
     265   119.250    35.750     19.45
     266   119.500    35.750     21.74
     267   119.750    35.750     23.55
     268   120.000    35.750     24.92
     269   120.250    35.750     25.87
     270   120.500    35.750     26.43
     271   120.750    35.750     26.66
     272   121.000    35.750     26.58
     273   121.250    35.750     26.22
     274   121.500    35.750     25.63
     275   121.750    35.750     24.83
     276   122.000    35.750     23.86
     277   122.250    35.750     22.74
     278   122.500    35.750     21.48
     279   122.750    35.750     20.11
     280   123.000    35.750     18.62
     281   114.500    36.000   -103.38
     282   114.750    36.000    -95.78
     283   115.000    36.000    -87.97
     284   115.250    36.000    -80.03
     285   115.500    36.000    -72.01
     286   115.750    36.000    -64.00
     287   116.000    36.000    -56.04
     288   116.250    36.000    -48.23
     289   116.500    36.000    -40.61
     290   116.750    36.000    -33.27
     291   117.000    36.000    -26.26
     292   117.250    36.000    -19.64
     293   117.500    36.000    -13.45
     294   117.750    36.000     -7.73
     295   118.000    36.000     -2.53
     296   118.250    36.000      2.16
     297   118.500    36.000      6.30
     298   118.750    36.000      9.90
     299   119.000    36.000     12.96
     300   119.250    36.000     15.50
     301   119.500    36.000     17.55
     302   119.750    36.000     19.11
     303   120.000    36.000     20.24
     304   120.250    36.000     20.98
     305   120.500    36.000     21.35
     306   120.750    36.000     21.41
     307   121.000    36.000     21.20
     308   121.250    36.000     20.77
     309   121.500    36.000     20.13
     310   121.750    36.000     19.34
     311   122.000    36.000     18.43
     312   122.250    36.000     17.41
     313   122.500    36.000     16.29
     314   122.750    36.000     15.10
     315   123.000    36.000     13.83
     316   114.500    36.250   -105.47
     317   114.750    36.250    -97.81
     318   115.000    36.250    -89.95
     319   115.250    36.250    -81.93
     320   115.500    36.250    -73.85
     321   115.750    36.250    -65.77
     322   116.000    36.250    -57.77
     323   116.250    36.250    -49.93
     324   116.500    36.250    -42.32
     325   116.750    36.250    -35.00
     326   117.000    36.250    -28.06
     327   117.250    36.250    -21.52
     328   117.500    36.250    -15.46
     329   117.750    36.250     -9.90
     330   118.000    36.250     -4.88
     331   118.250    36.250     -0.42
     332   118.500    36.250      3.48
     333   118.750    36.250      6.82
     334   119.000    36.250      9.60
     335   119.250    36.250     11.85
     336   119.500    36.250     13.60
     337   119.750    36.250     14.88
     338   120.000    36.250     15.75
     339   120.250    36.250     16.23
     340   120.500    36.250     16.39
     341   120.750    36.250     16.26
     342   121.000    36.250     15.90
     343   121.250    36.250     15.36
     344   121.500    36.250     14.67
     345   121.750    36.250     13.88
     346   122.000    36.250     13.00
     347   122.250    36.250     12.06
     348   122.500    36.250     11.10
     349   122.750    36.250     10.09
     350   123.000    36.250      9.07
     351   114.500    36.500   -106.23
     352   114.750    36.500    -98.58
     353   115.000    36.500    -90.69
     354   115.250    36.500    -82.66
     355   115.500    36.500    -74.57
     356   115.750    36.500    -66.47
     357   116.000    36.500    -58.49
     358   116.250    36.500    -50.68
     359   116.500    36.500    -43.11
     360   116.750    36.500    -35.87
     361   117.000    36.500    -29.03
     362   117.250    36.500    -22.64
     363   117.500    36.500    -16.75
     364   117.750    36.500    -11.40
     365   118.000    36.500     -6.62
     366   118.250    36.500     -2.42
     367   118.500    36.500      1.18
     368   118.750    36.500      4.21
     369   119.000    36.500      6.67
     370   119.250    36.500      8.60
     371   119.500    36.500     10.03
     372   119.750    36.500     10.99
     373   120.000    36.500     11.55
     374   120.250    36.500     11.76
     375   120.500    36.500     11.66
     376   120.750    36.500     11.33
     377   121.000    36.500     10.80
     378   121.250    36.500     10.13
     379   121.500    36.500      9.36
     380   121.750    36.500      8.54
     381   122.000    36.500      7.70
     382   122.250    36.500      6.85
     383   122.500    36.500      6.02
     384   122.750    36.500      5.21
     385   123.000    36.500      4.42
     386   114.500    36.750   -105.73
     387   114.750    36.750    -98.11
     388   115.000    36.750    -90.26
     389   115.250    36.750    -82.25
     390   115.500    36.750    -74.18
     391   115.750    36.750    -66.13
     392   116.000    36.750    -58.19
     393   116.250    36.750    -50.44
     394   116.500    36.750    -42.98
     395   116.750    36.750    -35.87
     396   117.000    36.750    -29.19
     397   117.250    36.750    -22.98
     398   117.500    36.750    -17.31
     399   117.750    36.750    -12.21
     400   118.000    36.750     -7.70
     401   118.250    36.750     -3.81
     402   118.500    36.750     -0.53
     403   118.750    36.750      2.16
     404   119.000    36.750      4.26
     405   119.250    36.750      5.83
     406   119.500    36.750      6.90
     407   119.750    36.750      7.52
     408   120.000    36.750      7.75
     409   120.250    36.750      7.64
     410   120.500    36.750      7.28
     411   120.750    36.750      6.71
     412   121.000    36.750      5.98
     413   121.250    36.750      5.16
     414   121.500    36.750      4.30
     415   121.750    36.750      3.45
     416   122.000    36.750      2.63
     417   122.250    36.750      1.85
     418   122.500    36.750      1.16
     419   122.750    36.750      0.54
     420   123.000    36.750      0.00
     421   114.500    37.000   -104.04
     422   114.750    37.000    -96.49
     423   115.000    37.000    -88.69
     424   115.250    37.000    -80.75
     425   115.500    37.000    -72.74
     426   115.750    37.000    -64.77
     427   116.000    37.000    -56.91
     428   116.250    37.000    -49.29
     429   116.500    37.000    -41.96
     430   116.750    37.000    -35.01
     431   117.000    37.000    -28.51
     432   117.250    37.000    -22.53
     433   117.500    37.000    -17.12
     434   117.750    37.000    -12.30
     435   118.000    37.000     -8.11
     436   118.250    37.000     -4.54
     437   118.500    37.000     -1.62
     438   118.750    37.000      0.69
     439   119.000    37.000      2.42
     440   119.250    37.000      3.60
     441   119.500    37.000      4.28
     442   119.750    37.000      4.53
     443   120.000    37.000      4.41
     444   120.250    37.000      3.98
     445   120.500    37.000      3.31
     446   120.750    37.000      2.48
     447   121.000    37.000      1.54
     448   121.250    37.000      0.57
     449   121.500    37.000     -0.40
     450   121.750    37.000     -1.31
     451   122.000    37.000     -2.13
     452   122.250    37.000     -2.83
     453   122.500    37.000     -3.40
     454   122.750    37.000     -3.84
     455   123.000    37.000     -4.14
     456   114.500    37.250   -101.29
     457   114.750    37.250    -93.82
     458   115.000    37.250    -86.11
     459   115.250    37.250    -78.25
     460   115.500    37.250    -70.33
     461   115.750    37.250    -62.47
     462   116.000    37.250    -54.74
     463   116.250    37.250    -47.26
     464   116.500    37.250    -40.09
     465   116.750    37.250    -33.34
     466   117.000    37.250    -27.06
     467   117.250    37.250    -21.34
     468   117.500    37.250    -16.20
     469   117.750    37.250    -11.69
     470   118.000    37.250     -7.83
     471   118.250    37.250     -4.64
     472   118.500    37.250     -2.09
     473   118.750    37.250     -0.17
     474   119.000    37.250      1.16
     475   119.250    37.250      1.93
     476   119.500    37.250      2.22
     477   119.750    37.250      2.08
     478   120.000    37.250      1.57
     479   120.250    37.250      0.80
     480   120.500    37.250     -0.18
     481   120.750    37.250     -1.29
     482   121.000    37.250     -2.46
     483   121.250    37.250     -3.61
     484   121.500    37.250     -4.71
     485   121.750    37.250     -5.68
     486   122.000    37.250     -6.51
     487   122.250    37.250     -7.16
     488   122.500    37.250     -7.61
     489   122.750    37.250     -7.86
     490   123.000    37.250     -7.93
     491   114.500    37.500    -97.58
     492   114.750    37.500    -90.22
     493   115.000    37.500    -82.62
     494   115.250    37.500    -74.86
     495   115.500    37.500    -67.06
     496   115.750    37.500    -59.32
     497   116.000    37.500    -51.74
     498   116.250    37.500    -44.42
     499   116.500    37.500    -37.45
     500   116.750    37.500    -30.91
     501   117.000    37.500    -24.88
     502   117.250    37.500    -19.43
     503   117.500    37.500    -14.60
     504   117.750    37.500    -10.41
     505   118.000    37.500     -6.92
     506   118.250    37.500     -4.09
     507   118.500    37.500     -1.95
     508   118.750    37.500     -0.43
     509   119.000    37.500      0.47
     510   119.250    37.500      0.82
     511   119.500    37.500      0.69
     512   119.750    37.500      0.15
     513   120.000    37.500     -0.73
     514   120.250    37.500     -1.86
     515   120.500    37.500     -3.18
     516   120.750    37.500     -4.58
     517   121.000    37.500     -5.98
     518   121.250    37.500     -7.33
     519   121.500    37.500     -8.57
     520   121.750    37.500     -9.62
     521   122.000    37.500    -10.47
     522   122.250    37.500    -11.07
     523   122.500    37.500    -11.42
     524   122.750    37.500    -11.51
     525   123.000    37.500    -11.35
     526   114.500    37.750    -93.09
     527   114.750    37.750    -85.84
     528   115.000    37.750    -78.35
     529   115.250    37.750    -70.71
     530   115.500    37.750    -63.05
     531   115.750    37.750    -55.46
     532   116.000    37.750    -48.04
     533   116.250    37.750    -40.90
     534   116.500    37.750    -34.14
     535   116.750    37.750    -27.84
     536   117.000    37.750    -22.07
     537   117.250    37.750    -16.90
     538   117.500    37.750    -12.38
     539   117.750    37.750     -8.55
     540   118.000    37.750     -5.42
     541   118.250    37.750     -2.98
     542   118.500    37.750     -1.24
     543   118.750    37.750     -0.15
     544   119.000    37.750      0.34
     545   119.250    37.750      0.27
     546   119.500    37.750     -0.29
     547   119.750    37.750     -1.25
     548   120.000    37.750     -2.51
     549   120.250    37.750     -4.02
     550   120.500    37.750     -5.67
     551   120.750    37.750     -7.36
     552   121.000    37.750     -9.03
     553   121.250    37.750    -10.58
     554   121.500    37.750    -11.97
     555   121.750    37.750    -13.12
     556   122.000    37.750    -14.00
     557   122.250    37.750    -14.58
     558   122.500    37.750    -14.84
     559   122.750    37.750    -14.78
     560   123.000    37.750    -14.40
     561   114.500    38.000    -87.96
     562   114.750    38.000    -80.83
     563   115.000    38.000    -73.46
     564   115.250    38.000    -65.96
     565   115.500    38.000    -58.44
     566   115.750    38.000    -51.00
     567   116.000    38.000    -43.77
     568   116.250    38.000    -36.83
     569   116.500    38.000    -30.28
     570   116.750    38.000    -24.22
     571   117.000    38.000    -18.74
     572   117.250    38.000    -13.86
     573   117.500    38.000     -9.68
     574   117.750    38.000     -6.19
     575   118.000    38.000     -3.42
     576   118.250    38.000     -1.38
     577   118.500    38.000     -0.04
     578   118.750    38.000      0.63
     579   119.000    38.000      0.69
     580   119.250    38.000      0.19
     581   119.500    38.000     -0.79
     582   119.750    38.000     -2.16
     583   120.000    38.000     -3.82
     584   120.250    38.000     -5.70
     585   120.500    38.000     -7.68
     586   120.750    38.000     -9.68
     587   121.000    38.000    -11.61
     588   121.250    38.000    -13.38
     589   121.500    38.000    -14.94
     590   121.750    38.000    -16.19
     591   122.000    38.000    -17.12
     592   122.250    38.000    -17.69
     593   122.500    38.000    -17.88
     594   122.750    38.000    -17.68
     595   123.000    38.000    -17.12
     596   114.500    38.250    -82.36
     597   114.750    38.250    -75.34
     598   115.000    38.250    -68.10
     599   115.250    38.250    -60.74
     600   115.500    38.250    -53.37
     601   115.750    38.250    -46.10
     602   116.000    38.250    -39.05
     603   116.250    38.250    -32.32
     604   116.500    38.250    -26.00
     605   116.750    38.250    -20.21
     606   117.000    38.250    -14.99
     607   117.250    38.250    -10.43
     608   117.500    38.250     -6.56
     609   117.750    38.250     -3.42
     610   118.000    38.250     -1.04
     611   118.250    38.250      0.62
     612   118.500    38.250      1.55
     613   118.750    38.250      1.81
     614   119.000    38.250      1.45
     615   119.250    38.250      0.52
     616   119.500    38.250     -0.87
     617   119.750    38.250     -2.64
     618   120.000    38.250     -4.71
     619   120.250    38.250     -6.94
     620   120.500    38.250     -9.28
     621   120.750    38.250    -11.58
     622   121.000    38.250    -13.77
     623   121.250    38.250    -15.77
     624   121.500    38.250    -17.50
     625   121.750    38.250    -18.87
     626   122.000    38.250    -19.88
     627   122.250    38.250    -20.45
     628   122.500    38.250    -20.59
     629   122.750    38.250    -20.28
     630   123.000    38.250    -19.54
     631   114.500    38.500    -76.44
     632   114.750    38.500    -69.54
     633   115.000    38.500    -62.43
     634   115.250    38.500    -55.21
     635   115.500    38.500    -47.99
     636   115.750    38.500    -40.90
     637   116.000    38.500    -34.05
     638   116.250    38.500    -27.53
     639   116.500    38.500    -21.45
     640   116.750    38.500    -15.91
     641   117.000    38.500    -10.98
     642   117.250    38.500     -6.72
     643   117.500    38.500     -3.18
     644   117.750    38.500     -0.40
     645   118.000    38.500      1.63
     646   118.250    38.500      2.90
     647   118.500    38.500      3.43
     648   118.750    38.500      3.29
     649   119.000    38.500      2.51
     650   119.250    38.500      1.18
     651   119.500    38.500     -0.62
     652   119.750    38.500     -2.80
     653   120.000    38.500     -5.24
     654   120.250    38.500     -7.85
     655   120.500    38.500    -10.51
     656   120.750    38.500    -13.11
     657   121.000    38.500    -15.58
     658   121.250    38.500    -17.81
     659   121.500    38.500    -19.71
     660   121.750    38.500    -21.23
     661   122.000    38.500    -22.31
     662   122.250    38.500    -22.91
     663   122.500    38.500    -23.01
     664   122.750    38.500    -22.63
     665   123.000    38.500    -21.74
