# Supplementary material for: The analysis on groundwater storage variations from GRACE/GRACE-FO in recent 20 years driven by influencing factors and prediction in Shandong Province, China
Source: Sci Rep. 2024 Mar 9;14:5819. doi: 10.1038/s41598-024-55588-3 (PMC10925065; doi:10.1038/s41598-024-55588-3)
Supplement: Supplementary file 1 — Supplementary Information. [file 41598_2024_55588_MOESM1_ESM.zip › data/GWS derived from GRACE/gws202003.txt]

       1   114.500    34.000   -142.56
       2   114.750    34.000   -142.36
       3   115.000    34.000   -141.70
       4   115.250    34.000   -140.57
       5   115.500    34.000   -138.94
       6   115.750    34.000   -136.82
       7   116.000    34.000   -134.19
       8   116.250    34.000   -131.09
       9   116.500    34.000   -127.51
      10   116.750    34.000   -123.49
      11   117.000    34.000   -119.07
      12   117.250    34.000   -114.27
      13   117.500    34.000   -109.16
      14   117.750    34.000   -103.77
      15   118.000    34.000    -98.16
      16   118.250    34.000    -92.41
      17   118.500    34.000    -86.55
      18   118.750    34.000    -80.64
      19   119.000    34.000    -74.72
      20   119.250    34.000    -68.86
      21   119.500    34.000    -63.10
      22   119.750    34.000    -57.46
      23   120.000    34.000    -51.98
      24   120.250    34.000    -46.68
      25   120.500    34.000    -41.57
      26   120.750    34.000    -36.68
      27   121.000    34.000    -32.00
      28   121.250    34.000    -27.52
      29   121.500    34.000    -23.25
      30   121.750    34.000    -19.18
      31   122.000    34.000    -15.29
      32   122.250    34.000    -11.58
      33   122.500    34.000     -8.05
      34   122.750    34.000     -4.66
      35   123.000    34.000     -1.43
      36   114.500    34.250   -152.66
      37   114.750    34.250   -152.17
      38   115.000    34.250   -151.23
      39   115.250    34.250   -149.83
      40   115.500    34.250   -147.96
      41   115.750    34.250   -145.61
      42   116.000    34.250   -142.80
      43   116.250    34.250   -139.52
      44   116.500    34.250   -135.83
      45   116.750    34.250   -131.71
      46   117.000    34.250   -127.24
      47   117.250    34.250   -122.41
      48   117.500    34.250   -117.30
      49   117.750    34.250   -111.95
      50   118.000    34.250   -106.39
      51   118.250    34.250   -100.69
      52   118.500    34.250    -94.88
      53   118.750    34.250    -89.01
      54   119.000    34.250    -83.14
      55   119.250    34.250    -77.28
      56   119.500    34.250    -71.49
      57   119.750    34.250    -65.79
      58   120.000    34.250    -60.20
      59   120.250    34.250    -54.74
      60   120.500    34.250    -49.42
      61   120.750    34.250    -44.25
      62   121.000    34.250    -39.24
      63   121.250    34.250    -34.40
      64   121.500    34.250    -29.71
      65   121.750    34.250    -25.16
      66   122.000    34.250    -20.77
      67   122.250    34.250    -16.53
      68   122.500    34.250    -12.43
      69   122.750    34.250     -8.50
      70   123.000    34.250     -4.70
      71   114.500    34.500   -161.97
      72   114.750    34.500   -161.26
      73   115.000    34.500   -160.10
      74   115.250    34.500   -158.49
      75   115.500    34.500   -156.43
      76   115.750    34.500   -153.91
      77   116.000    34.500   -150.96
      78   116.250    34.500   -147.59
      79   116.500    34.500   -143.83
      80   116.750    34.500   -139.69
      81   117.000    34.500   -135.20
      82   117.250    34.500   -130.41
      83   117.500    34.500   -125.36
      84   117.750    34.500   -120.07
      85   118.000    34.500   -114.61
      86   118.250    34.500   -109.00
      87   118.500    34.500   -103.27
      88   118.750    34.500    -97.49
      89   119.000    34.500    -91.67
      90   119.250    34.500    -85.85
      91   119.500    34.500    -80.05
      92   119.750    34.500    -74.30
      93   120.000    34.500    -68.61
      94   120.250    34.500    -63.00
      95   120.500    34.500    -57.48
      96   120.750    34.500    -52.06
      97   121.000    34.500    -46.74
      98   121.250    34.500    -41.51
      99   121.500    34.500    -36.39
     100   121.750    34.500    -31.39
     101   122.000    34.500    -26.50
     102   122.250    34.500    -21.73
     103   122.500    34.500    -17.09
     104   122.750    34.500    -12.59
     105   123.000    34.500     -8.25
     106   114.500    34.750   -170.37
     107   114.750    34.750   -169.48
     108   115.000    34.750   -168.15
     109   115.250    34.750   -166.38
     110   115.500    34.750   -164.19
     111   115.750    34.750   -161.57
     112   116.000    34.750   -158.55
     113   116.250    34.750   -155.14
     114   116.500    34.750   -151.37
     115   116.750    34.750   -147.24
     116   117.000    34.750   -142.81
     117   117.250    34.750   -138.10
     118   117.500    34.750   -133.15
     119   117.750    34.750   -127.99
     120   118.000    34.750   -122.65
     121   118.250    34.750   -117.16
     122   118.500    34.750   -111.57
     123   118.750    34.750   -105.90
     124   119.000    34.750   -100.16
     125   119.250    34.750    -94.40
     126   119.500    34.750    -88.62
     127   119.750    34.750    -82.84
     128   120.000    34.750    -77.08
     129   120.250    34.750    -71.34
     130   120.500    34.750    -65.63
     131   120.750    34.750    -59.96
     132   121.000    34.750    -54.33
     133   121.250    34.750    -48.75
     134   121.500    34.750    -43.24
     135   121.750    34.750    -37.78
     136   122.000    34.750    -32.40
     137   122.250    34.750    -27.12
     138   122.500    34.750    -21.95
     139   122.750    34.750    -16.91
     140   123.000    34.750    -12.04
     141   114.500    35.000   -177.71
     142   114.750    35.000   -176.70
     143   115.000    35.000   -175.25
     144   115.250    35.000   -173.39
     145   115.500    35.000   -171.13
     146   115.750    35.000   -168.46
     147   116.000    35.000   -165.42
     148   116.250    35.000   -162.03
     149   116.500    35.000   -158.29
     150   116.750    35.000   -154.24
     151   117.000    35.000   -149.91
     152   117.250    35.000   -145.32
     153   117.500    35.000   -140.52
     154   117.750    35.000   -135.51
     155   118.000    35.000   -130.34
     156   118.250    35.000   -125.02
     157   118.500    35.000   -119.59
     158   118.750    35.000   -114.06
     159   119.000    35.000   -108.44
     160   119.250    35.000   -102.76
     161   119.500    35.000    -97.03
     162   119.750    35.000    -91.25
     163   120.000    35.000    -85.43
     164   120.250    35.000    -79.60
     165   120.500    35.000    -73.72
     166   120.750    35.000    -67.83
     167   121.000    35.000    -61.93
     168   121.250    35.000    -56.01
     169   121.500    35.000    -50.11
     170   121.750    35.000    -44.23
     171   122.000    35.000    -38.40
     172   122.250    35.000    -32.62
     173   122.500    35.000    -26.94
     174   122.750    35.000    -21.38
     175   123.000    35.000    -15.99
     176   114.500    35.250   -183.90
     177   114.750    35.250   -182.81
     178   115.000    35.250   -181.30
     179   115.250    35.250   -179.40
     180   115.500    35.250   -177.11
     181   115.750    35.250   -174.46
     182   116.000    35.250   -171.44
     183   116.250    35.250   -168.11
     184   116.500    35.250   -164.46
     185   116.750    35.250   -160.53
     186   117.000    35.250   -156.35
     187   117.250    35.250   -151.93
     188   117.500    35.250   -147.30
     189   117.750    35.250   -142.50
     190   118.000    35.250   -137.52
     191   118.250    35.250   -132.41
     192   118.500    35.250   -127.16
     193   118.750    35.250   -121.81
     194   119.000    35.250   -116.34
     195   119.250    35.250   -110.77
     196   119.500    35.250   -105.11
     197   119.750    35.250    -99.36
     198   120.000    35.250    -93.53
     199   120.250    35.250    -87.61
     200   120.500    35.250    -81.61
     201   120.750    35.250    -75.53
     202   121.000    35.250    -69.38
     203   121.250    35.250    -63.16
     204   121.500    35.250    -56.92
     205   121.750    35.250    -50.64
     206   122.000    35.250    -44.37
     207   122.250    35.250    -38.14
     208   122.500    35.250    -31.98
     209   122.750    35.250    -25.93
     210   123.000    35.250    -20.06
     211   114.500    35.500   -188.86
     212   114.750    35.500   -187.74
     213   115.000    35.500   -186.23
     214   115.250    35.500   -184.33
     215   115.500    35.500   -182.07
     216   115.750    35.500   -179.46
     217   116.000    35.500   -176.53
     218   116.250    35.500   -173.28
     219   116.500    35.500   -169.77
     220   116.750    35.500   -166.00
     221   117.000    35.500   -161.99
     222   117.250    35.500   -157.77
     223   117.500    35.500   -153.37
     224   117.750    35.500   -148.79
     225   118.000    35.500   -144.05
     226   118.250    35.500   -139.16
     227   118.500    35.500   -134.14
     228   118.750    35.500   -128.99
     229   119.000    35.500   -123.69
     230   119.250    35.500   -118.28
     231   119.500    35.500   -112.72
     232   119.750    35.500   -107.03
     233   120.000    35.500   -101.21
     234   120.250    35.500    -95.25
     235   120.500    35.500    -89.14
     236   120.750    35.500    -82.91
     237   121.000    35.500    -76.55
     238   121.250    35.500    -70.08
     239   121.500    35.500    -63.52
     240   121.750    35.500    -56.89
     241   122.000    35.500    -50.23
     242   122.250    35.500    -43.58
     243   122.500    35.500    -36.98
     244   122.750    35.500    -30.49
     245   123.000    35.500    -24.15
     246   114.500    35.750   -192.55
     247   114.750    35.750   -191.45
     248   115.000    35.750   -189.97
     249   115.250    35.750   -188.12
     250   115.500    35.750   -185.91
     251   115.750    35.750   -183.39
     252   116.000    35.750   -180.56
     253   116.250    35.750   -177.46
     254   116.500    35.750   -174.11
     255   116.750    35.750   -170.53
     256   117.000    35.750   -166.73
     257   117.250    35.750   -162.74
     258   117.500    35.750   -158.59
     259   117.750    35.750   -154.26
     260   118.000    35.750   -149.78
     261   118.250    35.750   -145.15
     262   118.500    35.750   -140.37
     263   118.750    35.750   -135.44
     264   119.000    35.750   -130.35
     265   119.250    35.750   -125.12
     266   119.500    35.750   -119.70
     267   119.750    35.750   -114.10
     268   120.000    35.750   -108.32
     269   120.250    35.750   -102.35
     270   120.500    35.750    -96.20
     271   120.750    35.750    -89.86
     272   121.000    35.750    -83.33
     273   121.250    35.750    -76.64
     274   121.500    35.750    -69.81
     275   121.750    35.750    -62.88
     276   122.000    35.750    -55.87
     277   122.250    35.750    -48.84
     278   122.500    35.750    -41.84
     279   122.750    35.750    -34.93
     280   123.000    35.750    -28.18
     281   114.500    36.000   -194.96
     282   114.750    36.000   -193.91
     283   115.000    36.000   -192.49
     284   115.250    36.000   -190.72
     285   115.500    36.000   -188.61
     286   115.750    36.000   -186.20
     287   116.000    36.000   -183.52
     288   116.250    36.000   -180.58
     289   116.500    36.000   -177.41
     290   116.750    36.000   -174.04
     291   117.000    36.000   -170.47
     292   117.250    36.000   -166.74
     293   117.500    36.000   -162.84
     294   117.750    36.000   -158.79
     295   118.000    36.000   -154.60
     296   118.250    36.000   -150.24
     297   118.500    36.000   -145.73
     298   118.750    36.000   -141.06
     299   119.000    36.000   -136.20
     300   119.250    36.000   -131.15
     301   119.500    36.000   -125.91
     302   119.750    36.000   -120.44
     303   120.000    36.000   -114.75
     304   120.250    36.000   -108.81
     305   120.500    36.000   -102.63
     306   120.750    36.000    -96.22
     307   121.000    36.000    -89.57
     308   121.250    36.000    -82.72
     309   121.500    36.000    -75.68
     310   121.750    36.000    -68.48
     311   122.000    36.000    -61.18
     312   122.250    36.000    -53.81
     313   122.500    36.000    -46.46
     314   122.750    36.000    -39.19
     315   123.000    36.000    -32.06
     316   114.500    36.250   -196.12
     317   114.750    36.250   -195.14
     318   115.000    36.250   -193.81
     319   115.250    36.250   -192.13
     320   115.500    36.250   -190.14
     321   115.750    36.250   -187.87
     322   116.000    36.250   -185.35
     323   116.250    36.250   -182.59
     324   116.500    36.250   -179.63
     325   116.750    36.250   -176.48
     326   117.000    36.250   -173.16
     327   117.250    36.250   -169.69
     328   117.500    36.250   -166.07
     329   117.750    36.250   -162.31
     330   118.000    36.250   -158.40
     331   118.250    36.250   -154.34
     332   118.500    36.250   -150.11
     333   118.750    36.250   -145.71
     334   119.000    36.250   -141.11
     335   119.250    36.250   -136.29
     336   119.500    36.250   -131.24
     337   119.750    36.250   -125.93
     338   120.000    36.250   -120.35
     339   120.250    36.250   -114.49
     340   120.500    36.250   -108.34
     341   120.750    36.250   -101.91
     342   121.000    36.250    -95.20
     343   121.250    36.250    -88.21
     344   121.500    36.250    -81.01
     345   121.750    36.250    -73.61
     346   122.000    36.250    -66.05
     347   122.250    36.250    -58.42
     348   122.500    36.250    -50.76
     349   122.750    36.250    -43.16
     350   123.000    36.250    -35.68
     351   114.500    36.500   -196.05
     352   114.750    36.500   -195.18
     353   115.000    36.500   -193.94
     354   115.250    36.500   -192.38
     355   115.500    36.500   -190.53
     356   115.750    36.500   -188.41
     357   116.000    36.500   -186.04
     358   116.250    36.500   -183.48
     359   116.500    36.500   -180.73
     360   116.750    36.500   -177.82
     361   117.000    36.500   -174.75
     362   117.250    36.500   -171.55
     363   117.500    36.500   -168.21
     364   117.750    36.500   -164.74
     365   118.000    36.500   -161.13
     366   118.250    36.500   -157.38
     367   118.500    36.500   -153.44
     368   118.750    36.500   -149.33
     369   119.000    36.500   -144.99
     370   119.250    36.500   -140.43
     371   119.500    36.500   -135.59
     372   119.750    36.500   -130.48
     373   120.000    36.500   -125.05
     374   120.250    36.500   -119.30
     375   120.500    36.500   -113.23
     376   120.750    36.500   -106.81
     377   121.000    36.500   -100.07
     378   121.250    36.500    -93.04
     379   121.500    36.500    -85.71
     380   121.750    36.500    -78.16
     381   122.000    36.500    -70.42
     382   122.250    36.500    -62.56
     383   122.500    36.500    -54.64
     384   122.750    36.500    -46.76
     385   123.000    36.500    -39.00
     386   114.500    36.750   -194.84
     387   114.750    36.750   -194.07
     388   115.000    36.750   -192.95
     389   115.250    36.750   -191.52
     390   115.500    36.750   -189.79
     391   115.750    36.750   -187.83
     392   116.000    36.750   -185.64
     393   116.250    36.750   -183.27
     394   116.500    36.750   -180.73
     395   116.750    36.750   -178.04
     396   117.000    36.750   -175.23
     397   117.250    36.750   -172.30
     398   117.500    36.750   -169.24
     399   117.750    36.750   -166.07
     400   118.000    36.750   -162.76
     401   118.250    36.750   -159.30
     402   118.500    36.750   -155.68
     403   118.750    36.750   -151.86
     404   119.000    36.750   -147.81
     405   119.250    36.750   -143.50
     406   119.500    36.750   -138.92
     407   119.750    36.750   -134.01
     408   120.000    36.750   -128.78
     409   120.250    36.750   -123.18
     410   120.500    36.750   -117.21
     411   120.750    36.750   -110.88
     412   121.000    36.750   -104.16
     413   121.250    36.750    -97.11
     414   121.500    36.750    -89.74
     415   121.750    36.750    -82.08
     416   122.000    36.750    -74.21
     417   122.250    36.750    -66.17
     418   122.500    36.750    -58.05
     419   122.750    36.750    -49.93
     420   123.000    36.750    -41.91
     421   114.500    37.000   -192.57
     422   114.750    37.000   -191.91
     423   115.000    37.000   -190.90
     424   115.250    37.000   -189.59
     425   115.500    37.000   -188.01
     426   115.750    37.000   -186.20
     427   116.000    37.000   -184.18
     428   116.250    37.000   -181.98
     429   116.500    37.000   -179.65
     430   116.750    37.000   -177.19
     431   117.000    37.000   -174.61
     432   117.250    37.000   -171.95
     433   117.500    37.000   -169.16
     434   117.750    37.000   -166.28
     435   118.000    37.000   -163.27
     436   118.250    37.000   -160.12
     437   118.500    37.000   -156.80
     438   118.750    37.000   -153.28
     439   119.000    37.000   -149.52
     440   119.250    37.000   -145.51
     441   119.500    37.000   -141.18
     442   119.750    37.000   -136.52
     443   120.000    37.000   -131.50
     444   120.250    37.000   -126.08
     445   120.500    37.000   -120.27
     446   120.750    37.000   -114.04
     447   121.000    37.000   -107.41
     448   121.250    37.000   -100.40
     449   121.500    37.000    -93.01
     450   121.750    37.000    -85.32
     451   122.000    37.000    -77.36
     452   122.250    37.000    -69.20
     453   122.500    37.000    -60.93
     454   122.750    37.000    -52.62
     455   123.000    37.000    -44.40
     456   114.500    37.250   -189.35
     457   114.750    37.250   -188.80
     458   115.000    37.250   -187.91
     459   115.250    37.250   -186.71
     460   115.500    37.250   -185.26
     461   115.750    37.250   -183.59
     462   116.000    37.250   -181.72
     463   116.250    37.250   -179.70
     464   116.500    37.250   -177.56
     465   116.750    37.250   -175.31
     466   117.000    37.250   -172.97
     467   117.250    37.250   -170.53
     468   117.500    37.250   -168.02
     469   117.750    37.250   -165.41
     470   118.000    37.250   -162.69
     471   118.250    37.250   -159.84
     472   118.500    37.250   -156.82
     473   118.750    37.250   -153.60
     474   119.000    37.250   -150.15
     475   119.250    37.250   -146.43
     476   119.500    37.250   -142.38
     477   119.750    37.250   -137.98
     478   120.000    37.250   -133.21
     479   120.250    37.250   -128.01
     480   120.500    37.250   -122.38
     481   120.750    37.250   -116.31
     482   121.000    37.250   -109.80
     483   121.250    37.250   -102.86
     484   121.500    37.250    -95.53
     485   121.750    37.250    -87.84
     486   122.000    37.250    -79.86
     487   122.250    37.250    -71.63
     488   122.500    37.250    -63.25
     489   122.750    37.250    -54.81
     490   123.000    37.250    -46.41
     491   114.500    37.500   -185.30
     492   114.750    37.500   -184.85
     493   115.000    37.500   -184.05
     494   115.250    37.500   -182.97
     495   115.500    37.500   -181.63
     496   115.750    37.500   -180.08
     497   116.000    37.500   -178.36
     498   116.250    37.500   -176.50
     499   116.500    37.500   -174.52
     500   116.750    37.500   -172.47
     501   117.000    37.500   -170.33
     502   117.250    37.500   -168.13
     503   117.500    37.500   -165.87
     504   117.750    37.500   -163.52
     505   118.000    37.500   -161.07
     506   118.250    37.500   -158.50
     507   118.500    37.500   -155.78
     508   118.750    37.500   -152.87
     509   119.000    37.500   -149.72
     510   119.250    37.500   -146.30
     511   119.500    37.500   -142.54
     512   119.750    37.500   -138.42
     513   120.000    37.500   -133.91
     514   120.250    37.500   -128.96
     515   120.500    37.500   -123.56
     516   120.750    37.500   -117.68
     517   121.000    37.500   -111.33
     518   121.250    37.500   -104.53
     519   121.500    37.500    -97.29
     520   121.750    37.500    -89.66
     521   122.000    37.500    -81.69
     522   122.250    37.500    -73.45
     523   122.500    37.500    -65.01
     524   122.750    37.500    -56.47
     525   123.000    37.500    -47.94
     526   114.500    37.750   -180.56
     527   114.750    37.750   -180.18
     528   115.000    37.750   -179.48
     529   115.250    37.750   -178.48
     530   115.500    37.750   -177.24
     531   115.750    37.750   -175.80
     532   116.000    37.750   -174.21
     533   116.250    37.750   -172.48
     534   116.500    37.750   -170.66
     535   116.750    37.750   -168.77
     536   117.000    37.750   -166.83
     537   117.250    37.750   -164.83
     538   117.500    37.750   -162.79
     539   117.750    37.750   -160.69
     540   118.000    37.750   -158.50
     541   118.250    37.750   -156.21
     542   118.500    37.750   -153.77
     543   118.750    37.750   -151.15
     544   119.000    37.750   -148.30
     545   119.250    37.750   -145.18
     546   119.500    37.750   -141.72
     547   119.750    37.750   -137.90
     548   120.000    37.750   -133.67
     549   120.250    37.750   -128.99
     550   120.500    37.750   -123.83
     551   120.750    37.750   -118.19
     552   121.000    37.750   -112.04
     553   121.250    37.750   -105.42
     554   121.500    37.750    -98.32
     555   121.750    37.750    -90.79
     556   122.000    37.750    -82.88
     557   122.250    37.750    -74.66
     558   122.500    37.750    -66.22
     559   122.750    37.750    -57.63
     560   123.000    37.750    -49.01
     561   114.500    38.000   -175.23
     562   114.750    38.000   -174.94
     563   115.000    38.000   -174.29
     564   115.250    38.000   -173.37
     565   115.500    38.000   -172.21
     566   115.750    38.000   -170.86
     567   116.000    38.000   -169.37
     568   116.250    38.000   -167.76
     569   116.500    38.000   -166.07
     570   116.750    38.000   -164.33
     571   117.000    38.000   -162.55
     572   117.250    38.000   -160.74
     573   117.500    38.000   -158.89
     574   117.750    38.000   -157.02
     575   118.000    38.000   -155.07
     576   118.250    38.000   -153.04
     577   118.500    38.000   -150.88
     578   118.750    38.000   -148.54
     579   119.000    38.000   -145.98
     580   119.250    38.000   -143.16
     581   119.500    38.000   -140.02
     582   119.750    38.000   -136.49
     583   120.000    38.000   -132.56
     584   120.250    38.000   -128.17
     585   120.500    38.000   -123.29
     586   120.750    38.000   -117.91
     587   121.000    38.000   -112.00
     588   121.250    38.000   -105.57
     589   121.500    38.000    -98.66
     590   121.750    38.000    -91.27
     591   122.000    38.000    -83.49
     592   122.250    38.000    -75.34
     593   122.500    38.000    -66.92
     594   122.750    38.000    -58.33
     595   123.000    38.000    -49.66
     596   114.500    38.250   -169.47
     597   114.750    38.250   -169.22
     598   115.000    38.250   -168.63
     599   115.250    38.250   -167.77
     600   115.500    38.250   -166.67
     601   115.750    38.250   -165.39
     602   116.000    38.250   -163.98
     603   116.250    38.250   -162.45
     604   116.500    38.250   -160.87
     605   116.750    38.250   -159.25
     606   117.000    38.250   -157.61
     607   117.250    38.250   -155.98
     608   117.500    38.250   -154.31
     609   117.750    38.250   -152.63
     610   118.000    38.250   -150.91
     611   118.250    38.250   -149.11
     612   118.500    38.250   -147.21
     613   118.750    38.250   -145.14
     614   119.000    38.250   -142.88
     615   119.250    38.250   -140.35
     616   119.500    38.250   -137.51
     617   119.750    38.250   -134.30
     618   120.000    38.250   -130.68
     619   120.250    38.250   -126.59
     620   120.500    38.250   -122.01
     621   120.750    38.250   -116.91
     622   121.000    38.250   -111.26
     623   121.250    38.250   -105.09
     624   121.500    38.250    -98.38
     625   121.750    38.250    -91.19
     626   122.000    38.250    -83.56
     627   122.250    38.250    -75.53
     628   122.500    38.250    -67.18
     629   122.750    38.250    -58.62
     630   123.000    38.250    -49.93
     631   114.500    38.500   -163.37
     632   114.750    38.500   -163.15
     633   115.000    38.500   -162.61
     634   115.250    38.500   -161.78
     635   115.500    38.500   -160.74
     636   115.750    38.500   -159.51
     637   116.000    38.500   -158.15
     638   116.250    38.500   -156.71
     639   116.500    38.500   -155.21
     640   116.750    38.500   -153.69
     641   117.000    38.500   -152.18
     642   117.250    38.500   -150.67
     643   117.500    38.500   -149.17
     644   117.750    38.500   -147.68
     645   118.000    38.500   -146.15
     646   118.250    38.500   -144.57
     647   118.500    38.500   -142.91
     648   118.750    38.500   -141.11
     649   119.000    38.500   -139.12
     650   119.250    38.500   -136.89
     651   119.500    38.500   -134.34
     652   119.750    38.500   -131.45
     653   120.000    38.500   -128.13
     654   120.250    38.500   -124.37
     655   120.500    38.500   -120.10
     656   120.750    38.500   -115.30
     657   121.000    38.500   -109.94
     658   121.250    38.500   -104.04
     659   121.500    38.500    -97.59
     660   121.750    38.500    -90.61
     661   122.000    38.500    -83.16
     662   122.250    38.500    -75.28
     663   122.500    38.500    -67.06
     664   122.750    38.500    -58.56
     665   123.000    38.500    -49.89
