# Supplementary material for: The analysis on groundwater storage variations from GRACE/GRACE-FO in recent 20 years driven by influencing factors and prediction in Shandong Province, China
Source: Sci Rep. 2024 Mar 9;14:5819. doi: 10.1038/s41598-024-55588-3 (PMC10925065; doi:10.1038/s41598-024-55588-3)
Supplement: Supplementary file 1 — Supplementary Information. [file 41598_2024_55588_MOESM1_ESM.zip › data/GWS derived from GRACE/gws202004.txt]

       1   114.500    34.000   -115.62
       2   114.750    34.000   -111.32
       3   115.000    34.000   -106.65
       4   115.250    34.000   -101.69
       5   115.500    34.000    -96.44
       6   115.750    34.000    -90.97
       7   116.000    34.000    -85.32
       8   116.250    34.000    -79.56
       9   116.500    34.000    -73.74
      10   116.750    34.000    -67.94
      11   117.000    34.000    -62.23
      12   117.250    34.000    -56.68
      13   117.500    34.000    -51.35
      14   117.750    34.000    -46.31
      15   118.000    34.000    -41.63
      16   118.250    34.000    -37.37
      17   118.500    34.000    -33.56
      18   118.750    34.000    -30.25
      19   119.000    34.000    -27.46
      20   119.250    34.000    -25.20
      21   119.500    34.000    -23.49
      22   119.750    34.000    -22.31
      23   120.000    34.000    -21.62
      24   120.250    34.000    -21.41
      25   120.500    34.000    -21.64
      26   120.750    34.000    -22.24
      27   121.000    34.000    -23.15
      28   121.250    34.000    -24.32
      29   121.500    34.000    -25.67
      30   121.750    34.000    -27.12
      31   122.000    34.000    -28.63
      32   122.250    34.000    -30.12
      33   122.500    34.000    -31.52
      34   122.750    34.000    -32.79
      35   123.000    34.000    -33.88
      36   114.500    34.250   -121.59
      37   114.750    34.250   -116.93
      38   115.000    34.250   -111.92
      39   115.250    34.250   -106.62
      40   115.500    34.250   -101.07
      41   115.750    34.250    -95.34
      42   116.000    34.250    -89.46
      43   116.250    34.250    -83.52
      44   116.500    34.250    -77.58
      45   116.750    34.250    -71.71
      46   117.000    34.250    -65.97
      47   117.250    34.250    -60.44
      48   117.500    34.250    -55.17
      49   117.750    34.250    -50.26
      50   118.000    34.250    -45.73
      51   118.250    34.250    -41.63
      52   118.500    34.250    -38.01
      53   118.750    34.250    -34.90
      54   119.000    34.250    -32.31
      55   119.250    34.250    -30.24
      56   119.500    34.250    -28.70
      57   119.750    34.250    -27.65
      58   120.000    34.250    -27.08
      59   120.250    34.250    -26.94
      60   120.500    34.250    -27.17
      61   120.750    34.250    -27.74
      62   121.000    34.250    -28.56
      63   121.250    34.250    -29.58
      64   121.500    34.250    -30.73
      65   121.750    34.250    -31.95
      66   122.000    34.250    -33.17
      67   122.250    34.250    -34.33
      68   122.500    34.250    -35.38
      69   122.750    34.250    -36.27
      70   123.000    34.250    -36.96
      71   114.500    34.500   -126.73
      72   114.750    34.500   -121.76
      73   115.000    34.500   -116.46
      74   115.250    34.500   -110.89
      75   115.500    34.500   -105.11
      76   115.750    34.500    -99.17
      77   116.000    34.500    -93.13
      78   116.250    34.500    -87.07
      79   116.500    34.500    -81.05
      80   116.750    34.500    -75.15
      81   117.000    34.500    -69.43
      82   117.250    34.500    -63.97
      83   117.500    34.500    -58.81
      84   117.750    34.500    -54.03
      85   118.000    34.500    -49.66
      86   118.250    34.500    -45.76
      87   118.500    34.500    -42.35
      88   118.750    34.500    -39.44
      89   119.000    34.500    -37.04
      90   119.250    34.500    -35.17
      91   119.500    34.500    -33.78
      92   119.750    34.500    -32.87
      93   120.000    34.500    -32.39
      94   120.250    34.500    -32.29
      95   120.500    34.500    -32.53
      96   120.750    34.500    -33.03
      97   121.000    34.500    -33.75
      98   121.250    34.500    -34.61
      99   121.500    34.500    -35.55
     100   121.750    34.500    -36.50
     101   122.000    34.500    -37.42
     102   122.250    34.500    -38.25
     103   122.500    34.500    -38.93
     104   122.750    34.500    -39.44
     105   123.000    34.500    -39.74
     106   114.500    34.750   -131.01
     107   114.750    34.750   -125.79
     108   115.000    34.750   -120.27
     109   115.250    34.750   -114.50
     110   115.500    34.750   -108.53
     111   115.750    34.750   -102.44
     112   116.000    34.750    -96.30
     113   116.250    34.750    -90.16
     114   116.500    34.750    -84.13
     115   116.750    34.750    -78.25
     116   117.000    34.750    -72.59
     117   117.250    34.750    -67.22
     118   117.500    34.750    -62.21
     119   117.750    34.750    -57.59
     120   118.000    34.750    -53.41
     121   118.250    34.750    -49.71
     122   118.500    34.750    -46.50
     123   118.750    34.750    -43.81
     124   119.000    34.750    -41.62
     125   119.250    34.750    -39.92
     126   119.500    34.750    -38.69
     127   119.750    34.750    -37.90
     128   120.000    34.750    -37.50
     129   120.250    34.750    -37.43
     130   120.500    34.750    -37.65
     131   120.750    34.750    -38.09
     132   121.000    34.750    -38.68
     133   121.250    34.750    -39.37
     134   121.500    34.750    -40.09
     135   121.750    34.750    -40.77
     136   122.000    34.750    -41.37
     137   122.250    34.750    -41.86
     138   122.500    34.750    -42.17
     139   122.750    34.750    -42.31
     140   123.000    34.750    -42.23
     141   114.500    35.000   -134.40
     142   114.750    35.000   -129.00
     143   115.000    35.000   -123.31
     144   115.250    35.000   -117.40
     145   115.500    35.000   -111.31
     146   115.750    35.000   -105.14
     147   116.000    35.000    -98.95
     148   116.250    35.000    -92.80
     149   116.500    35.000    -86.78
     150   116.750    35.000    -80.97
     151   117.000    35.000    -75.41
     152   117.250    35.000    -70.18
     153   117.500    35.000    -65.33
     154   117.750    35.000    -60.90
     155   118.000    35.000    -56.93
     156   118.250    35.000    -53.43
     157   118.500    35.000    -50.45
     158   118.750    35.000    -47.96
     159   119.000    35.000    -45.97
     160   119.250    35.000    -44.45
     161   119.500    35.000    -43.37
     162   119.750    35.000    -42.68
     163   120.000    35.000    -42.35
     164   120.250    35.000    -42.31
     165   120.500    35.000    -42.50
     166   120.750    35.000    -42.86
     167   121.000    35.000    -43.32
     168   121.250    35.000    -43.83
     169   121.500    35.000    -44.31
     170   121.750    35.000    -44.73
     171   122.000    35.000    -45.02
     172   122.250    35.000    -45.16
     173   122.500    35.000    -45.12
     174   122.750    35.000    -44.87
     175   123.000    35.000    -44.42
     176   114.500    35.250   -136.90
     177   114.750    35.250   -131.39
     178   115.000    35.250   -125.59
     179   115.250    35.250   -119.59
     180   115.500    35.250   -113.45
     181   115.750    35.250   -107.25
     182   116.000    35.250   -101.05
     183   116.250    35.250    -94.95
     184   116.500    35.250    -89.00
     185   116.750    35.250    -83.29
     186   117.000    35.250    -77.87
     187   117.250    35.250    -72.80
     188   117.500    35.250    -68.13
     189   117.750    35.250    -63.91
     190   118.000    35.250    -60.16
     191   118.250    35.250    -56.89
     192   118.500    35.250    -54.12
     193   118.750    35.250    -51.85
     194   119.000    35.250    -50.06
     195   119.250    35.250    -48.71
     196   119.500    35.250    -47.76
     197   119.750    35.250    -47.18
     198   120.000    35.250    -46.91
     199   120.250    35.250    -46.87
     200   120.500    35.250    -47.03
     201   120.750    35.250    -47.30
     202   121.000    35.250    -47.63
     203   121.250    35.250    -47.95
     204   121.500    35.250    -48.20
     205   121.750    35.250    -48.34
     206   122.000    35.250    -48.33
     207   122.250    35.250    -48.14
     208   122.500    35.250    -47.74
     209   122.750    35.250    -47.14
     210   123.000    35.250    -46.31
     211   114.500    35.500   -138.52
     212   114.750    35.500   -132.93
     213   115.000    35.500   -127.10
     214   115.250    35.500   -121.07
     215   115.500    35.500   -114.93
     216   115.750    35.500   -108.75
     217   116.000    35.500   -102.61
     218   116.250    35.500    -96.58
     219   116.500    35.500    -90.75
     220   116.750    35.500    -85.18
     221   117.000    35.500    -79.93
     222   117.250    35.500    -75.04
     223   117.500    35.500    -70.58
     224   117.750    35.500    -66.57
     225   118.000    35.500    -63.05
     226   118.250    35.500    -60.02
     227   118.500    35.500    -57.47
     228   118.750    35.500    -55.42
     229   119.000    35.500    -53.81
     230   119.250    35.500    -52.62
     231   119.500    35.500    -51.80
     232   119.750    35.500    -51.32
     233   120.000    35.500    -51.10
     234   120.250    35.500    -51.07
     235   120.500    35.500    -51.18
     236   120.750    35.500    -51.37
     237   121.000    35.500    -51.55
     238   121.250    35.500    -51.70
     239   121.500    35.500    -51.72
     240   121.750    35.500    -51.60
     241   122.000    35.500    -51.29
     242   122.250    35.500    -50.78
     243   122.500    35.500    -50.04
     244   122.750    35.500    -49.08
     245   123.000    35.500    -47.92
     246   114.500    35.750   -139.25
     247   114.750    35.750   -133.67
     248   115.000    35.750   -127.85
     249   115.250    35.750   -121.85
     250   115.500    35.750   -115.76
     251   115.750    35.750   -109.66
     252   116.000    35.750   -103.61
     253   116.250    35.750    -97.71
     254   116.500    35.750    -92.02
     255   116.750    35.750    -86.62
     256   117.000    35.750    -81.55
     257   117.250    35.750    -76.87
     258   117.500    35.750    -72.64
     259   117.750    35.750    -68.86
     260   118.000    35.750    -65.57
     261   118.250    35.750    -62.76
     262   118.500    35.750    -60.45
     263   118.750    35.750    -58.59
     264   119.000    35.750    -57.17
     265   119.250    35.750    -56.14
     266   119.500    35.750    -55.46
     267   119.750    35.750    -55.06
     268   120.000    35.750    -54.88
     269   120.250    35.750    -54.86
     270   120.500    35.750    -54.93
     271   120.750    35.750    -55.03
     272   121.000    35.750    -55.08
     273   121.250    35.750    -55.04
     274   121.500    35.750    -54.85
     275   121.750    35.750    -54.48
     276   122.000    35.750    -53.89
     277   122.250    35.750    -53.07
     278   122.500    35.750    -52.02
     279   122.750    35.750    -50.73
     280   123.000    35.750    -49.23
     281   114.500    36.000   -139.15
     282   114.750    36.000   -133.62
     283   115.000    36.000   -127.86
     284   115.250    36.000   -121.94
     285   115.500    36.000   -115.94
     286   115.750    36.000   -109.95
     287   116.000    36.000   -104.04
     288   116.250    36.000    -98.29
     289   116.500    36.000    -92.78
     290   116.750    36.000    -87.56
     291   117.000    36.000    -82.70
     292   117.250    36.000    -78.25
     293   117.500    36.000    -74.25
     294   117.750    36.000    -70.71
     295   118.000    36.000    -67.65
     296   118.250    36.000    -65.08
     297   118.500    36.000    -62.98
     298   118.750    36.000    -61.33
     299   119.000    36.000    -60.09
     300   119.250    36.000    -59.22
     301   119.500    36.000    -58.65
     302   119.750    36.000    -58.34
     303   120.000    36.000    -58.21
     304   120.250    36.000    -58.19
     305   120.500    36.000    -58.22
     306   120.750    36.000    -58.24
     307   121.000    36.000    -58.17
     308   121.250    36.000    -57.96
     309   121.500    36.000    -57.58
     310   121.750    36.000    -56.97
     311   122.000    36.000    -56.12
     312   122.250    36.000    -55.02
     313   122.500    36.000    -53.67
     314   122.750    36.000    -52.08
     315   123.000    36.000    -50.28
     316   114.500    36.250   -138.23
     317   114.750    36.250   -132.80
     318   115.000    36.250   -127.15
     319   115.250    36.250   -121.34
     320   115.500    36.250   -115.48
     321   115.750    36.250   -109.64
     322   116.000    36.250   -103.90
     323   116.250    36.250    -98.33
     324   116.500    36.250    -93.02
     325   116.750    36.250    -88.02
     326   117.000    36.250    -83.38
     327   117.250    36.250    -79.17
     328   117.500    36.250    -75.39
     329   117.750    36.250    -72.09
     330   118.000    36.250    -69.27
     331   118.250    36.250    -66.93
     332   118.500    36.250    -65.04
     333   118.750    36.250    -63.59
     334   119.000    36.250    -62.52
     335   119.250    36.250    -61.79
     336   119.500    36.250    -61.35
     337   119.750    36.250    -61.12
     338   120.000    36.250    -61.04
     339   120.250    36.250    -61.04
     340   120.500    36.250    -61.04
     341   120.750    36.250    -60.97
     342   121.000    36.250    -60.80
     343   121.250    36.250    -60.44
     344   121.500    36.250    -59.88
     345   121.750    36.250    -59.06
     346   122.000    36.250    -57.97
     347   122.250    36.250    -56.62
     348   122.500    36.250    -55.00
     349   122.750    36.250    -53.13
     350   123.000    36.250    -51.04
     351   114.500    36.500   -136.56
     352   114.750    36.500   -131.26
     353   115.000    36.500   -125.75
     354   115.250    36.500   -120.11
     355   115.500    36.500   -114.40
     356   115.750    36.500   -108.75
     357   116.000    36.500   -103.19
     358   116.250    36.500    -97.83
     359   116.500    36.500    -92.73
     360   116.750    36.500    -87.95
     361   117.000    36.500    -83.55
     362   117.250    36.500    -79.56
     363   117.500    36.500    -76.03
     364   117.750    36.500    -72.97
     365   118.000    36.500    -70.38
     366   118.250    36.500    -68.26
     367   118.500    36.500    -66.59
     368   118.750    36.500    -65.32
     369   119.000    36.500    -64.43
     370   119.250    36.500    -63.84
     371   119.500    36.500    -63.52
     372   119.750    36.500    -63.37
     373   120.000    36.500    -63.34
     374   120.250    36.500    -63.36
     375   120.500    36.500    -63.33
     376   120.750    36.500    -63.22
     377   121.000    36.500    -62.95
     378   121.250    36.500    -62.47
     379   121.500    36.500    -61.75
     380   121.750    36.500    -60.75
     381   122.000    36.500    -59.46
     382   122.250    36.500    -57.89
     383   122.500    36.500    -56.02
     384   122.750    36.500    -53.91
     385   123.000    36.500    -51.58
     386   114.500    36.750   -134.18
     387   114.750    36.750   -129.05
     388   115.000    36.750   -123.70
     389   115.250    36.750   -118.24
     390   115.500    36.750   -112.74
     391   115.750    36.750   -107.27
     392   116.000    36.750   -101.93
     393   116.250    36.750    -96.79
     394   116.500    36.750    -91.91
     395   116.750    36.750    -87.36
     396   117.000    36.750    -83.19
     397   117.250    36.750    -79.44
     398   117.500    36.750    -76.15
     399   117.750    36.750    -73.32
     400   118.000    36.750    -70.95
     401   118.250    36.750    -69.06
     402   118.500    36.750    -67.58
     403   118.750    36.750    -66.50
     404   119.000    36.750    -65.78
     405   119.250    36.750    -65.34
     406   119.500    36.750    -65.13
     407   119.750    36.750    -65.07
     408   120.000    36.750    -65.10
     409   120.250    36.750    -65.14
     410   120.500    36.750    -65.11
     411   120.750    36.750    -64.96
     412   121.000    36.750    -64.63
     413   121.250    36.750    -64.05
     414   121.500    36.750    -63.20
     415   121.750    36.750    -62.05
     416   122.000    36.750    -60.59
     417   122.250    36.750    -58.83
     418   122.500    36.750    -56.76
     419   122.750    36.750    -54.43
     420   123.000    36.750    -51.88
     421   114.500    37.000   -131.16
     422   114.750    37.000   -126.21
     423   115.000    37.000   -121.06
     424   115.250    37.000   -115.80
     425   115.500    37.000   -110.50
     426   115.750    37.000   -105.25
     427   116.000    37.000   -100.12
     428   116.250    37.000    -95.20
     429   116.500    37.000    -90.55
     430   116.750    37.000    -86.23
     431   117.000    37.000    -82.31
     432   117.250    37.000    -78.79
     433   117.500    37.000    -75.73
     434   117.750    37.000    -73.13
     435   118.000    37.000    -70.99
     436   118.250    37.000    -69.29
     437   118.500    37.000    -68.02
     438   118.750    37.000    -67.13
     439   119.000    37.000    -66.56
     440   119.250    37.000    -66.27
     441   119.500    37.000    -66.17
     442   119.750    37.000    -66.21
     443   120.000    37.000    -66.30
     444   120.250    37.000    -66.38
     445   120.500    37.000    -66.38
     446   120.750    37.000    -66.21
     447   121.000    37.000    -65.83
     448   121.250    37.000    -65.19
     449   121.500    37.000    -64.25
     450   121.750    37.000    -62.98
     451   122.000    37.000    -61.39
     452   122.250    37.000    -59.47
     453   122.500    37.000    -57.24
     454   122.750    37.000    -54.73
     455   123.000    37.000    -51.99
     456   114.500    37.250   -127.54
     457   114.750    37.250   -122.80
     458   115.000    37.250   -117.86
     459   115.250    37.250   -112.80
     460   115.500    37.250   -107.72
     461   115.750    37.250   -102.69
     462   116.000    37.250    -97.79
     463   116.250    37.250    -93.10
     464   116.500    37.250    -88.68
     465   116.750    37.250    -84.60
     466   117.000    37.250    -80.89
     467   117.250    37.250    -77.62
     468   117.500    37.250    -74.78
     469   117.750    37.250    -72.40
     470   118.000    37.250    -70.47
     471   118.250    37.250    -68.97
     472   118.500    37.250    -67.90
     473   118.750    37.250    -67.18
     474   119.000    37.250    -66.77
     475   119.250    37.250    -66.62
     476   119.500    37.250    -66.65
     477   119.750    37.250    -66.79
     478   120.000    37.250    -66.96
     479   120.250    37.250    -67.10
     480   120.500    37.250    -67.13
     481   120.750    37.250    -66.97
     482   121.000    37.250    -66.59
     483   121.250    37.250    -65.90
     484   121.500    37.250    -64.92
     485   121.750    37.250    -63.57
     486   122.000    37.250    -61.88
     487   122.250    37.250    -59.84
     488   122.500    37.250    -57.49
     489   122.750    37.250    -54.85
     490   123.000    37.250    -51.97
     491   114.500    37.500   -123.41
     492   114.750    37.500   -118.87
     493   115.000    37.500   -114.15
     494   115.250    37.500   -109.31
     495   115.500    37.500   -104.45
     496   115.750    37.500    -99.64
     497   116.000    37.500    -94.97
     498   116.250    37.500    -90.50
     499   116.500    37.500    -86.31
     500   116.750    37.500    -82.45
     501   117.000    37.500    -78.98
     502   117.250    37.500    -75.92
     503   117.500    37.500    -73.30
     504   117.750    37.500    -71.13
     505   118.000    37.500    -69.41
     506   118.250    37.500    -68.11
     507   118.500    37.500    -67.21
     508   118.750    37.500    -66.67
     509   119.000    37.500    -66.43
     510   119.250    37.500    -66.42
     511   119.500    37.500    -66.59
     512   119.750    37.500    -66.84
     513   120.000    37.500    -67.11
     514   120.250    37.500    -67.32
     515   120.500    37.500    -67.40
     516   120.750    37.500    -67.29
     517   121.000    37.500    -66.92
     518   121.250    37.500    -66.24
     519   121.500    37.500    -65.23
     520   121.750    37.500    -63.85
     521   122.000    37.500    -62.10
     522   122.250    37.500    -60.00
     523   122.500    37.500    -57.57
     524   122.750    37.500    -54.82
     525   123.000    37.500    -51.84
     526   114.500    37.750   -118.81
     527   114.750    37.750   -114.48
     528   115.000    37.750   -109.97
     529   115.250    37.750   -105.36
     530   115.500    37.750   -100.72
     531   115.750    37.750    -96.13
     532   116.000    37.750    -91.69
     533   116.250    37.750    -87.45
     534   116.500    37.750    -83.48
     535   116.750    37.750    -79.84
     536   117.000    37.750    -76.58
     537   117.250    37.750    -73.74
     538   117.500    37.750    -71.32
     539   117.750    37.750    -69.36
     540   118.000    37.750    -67.83
     541   118.250    37.750    -66.73
     542   118.500    37.750    -66.01
     543   118.750    37.750    -65.64
     544   119.000    37.750    -65.56
     545   119.250    37.750    -65.70
     546   119.500    37.750    -66.00
     547   119.750    37.750    -66.38
     548   120.000    37.750    -66.76
     549   120.250    37.750    -67.08
     550   120.500    37.750    -67.24
     551   120.750    37.750    -67.19
     552   121.000    37.750    -66.87
     553   121.250    37.750    -66.24
     554   121.500    37.750    -65.25
     555   121.750    37.750    -63.87
     556   122.000    37.750    -62.12
     557   122.250    37.750    -59.99
     558   122.500    37.750    -57.51
     559   122.750    37.750    -54.71
     560   123.000    37.750    -51.66
     561   114.500    38.000   -113.81
     562   114.750    38.000   -109.69
     563   115.000    38.000   -105.40
     564   115.250    38.000   -101.01
     565   115.500    38.000    -96.58
     566   115.750    38.000    -92.22
     567   116.000    38.000    -87.99
     568   116.250    38.000    -83.96
     569   116.500    38.000    -80.21
     570   116.750    38.000    -76.78
     571   117.000    38.000    -73.74
     572   117.250    38.000    -71.10
     573   117.500    38.000    -68.88
     574   117.750    38.000    -67.11
     575   118.000    38.000    -65.78
     576   118.250    38.000    -64.85
     577   118.500    38.000    -64.32
     578   118.750    38.000    -64.12
     579   119.000    38.000    -64.20
     580   119.250    38.000    -64.50
     581   119.500    38.000    -64.95
     582   119.750    38.000    -65.46
     583   120.000    38.000    -65.98
     584   120.250    38.000    -66.41
     585   120.500    38.000    -66.68
     586   120.750    38.000    -66.74
     587   121.000    38.000    -66.50
     588   121.250    38.000    -65.94
     589   121.500    38.000    -65.00
     590   121.750    38.000    -63.68
     591   122.000    38.000    -61.96
     592   122.250    38.000    -59.85
     593   122.500    38.000    -57.38
     594   122.750    38.000    -54.57
     595   123.000    38.000    -51.48
     596   114.500    38.250   -108.47
     597   114.750    38.250   -104.57
     598   115.000    38.250   -100.49
     599   115.250    38.250    -96.29
     600   115.500    38.250    -92.08
     601   115.750    38.250    -87.94
     602   116.000    38.250    -83.91
     603   116.250    38.250    -80.11
     604   116.500    38.250    -76.56
     605   116.750    38.250    -73.34
     606   117.000    38.250    -70.49
     607   117.250    38.250    -68.04
     608   117.500    38.250    -66.03
     609   117.750    38.250    -64.45
     610   118.000    38.250    -63.30
     611   118.250    38.250    -62.56
     612   118.500    38.250    -62.19
     613   118.750    38.250    -62.17
     614   119.000    38.250    -62.42
     615   119.250    38.250    -62.88
     616   119.500    38.250    -63.49
     617   119.750    38.250    -64.16
     618   120.000    38.250    -64.82
     619   120.250    38.250    -65.40
     620   120.500    38.250    -65.80
     621   120.750    38.250    -65.98
     622   121.000    38.250    -65.87
     623   121.250    38.250    -65.42
     624   121.500    38.250    -64.58
     625   121.750    38.250    -63.35
     626   122.000    38.250    -61.70
     627   122.250    38.250    -59.66
     628   122.500    38.250    -57.23
     629   122.750    38.250    -54.45
     630   123.000    38.250    -51.38
     631   114.500    38.500   -102.86
     632   114.750    38.500    -99.15
     633   115.000    38.500    -95.27
     634   115.250    38.500    -91.29
     635   115.500    38.500    -87.29
     636   115.750    38.500    -83.34
     637   116.000    38.500    -79.53
     638   116.250    38.500    -75.92
     639   116.500    38.500    -72.57
     640   116.750    38.500    -69.56
     641   117.000    38.500    -66.90
     642   117.250    38.500    -64.65
     643   117.500    38.500    -62.82
     644   117.750    38.500    -61.42
     645   118.000    38.500    -60.45
     646   118.250    38.500    -59.89
     647   118.500    38.500    -59.70
     648   118.750    38.500    -59.85
     649   119.000    38.500    -60.27
     650   119.250    38.500    -60.90
     651   119.500    38.500    -61.68
     652   119.750    38.500    -62.51
     653   120.000    38.500    -63.34
     654   120.250    38.500    -64.07
     655   120.500    38.500    -64.65
     656   120.750    38.500    -64.98
     657   121.000    38.500    -65.03
     658   121.250    38.500    -64.72
     659   121.500    38.500    -64.02
     660   121.750    38.500    -62.93
     661   122.000    38.500    -61.40
     662   122.250    38.500    -59.46
     663   122.500    38.500    -57.11
     664   122.750    38.500    -54.41
     665   123.000    38.500    -51.38
